# Supplementary material for: Transcriptomic analysis of the poultry red mite, Dermanyssus gallinae, across all stages of the lifecycle
Source: BMC Genomics. 2021 Apr 7;22:248. doi: 10.1186/s12864-021-07547-9 (PMC8028124; doi:10.1186/s12864-021-07547-9)
Supplement: Supplementary file 1 — Additional file 1: Supplementary file 1. Summary of transcripts in the Markov Cluster Algorithm (MCL) network clusters and their supercluster identity designation corresponding to the 6 life stages (egg, larvae, protonymph, deutonymph, adult female and adult male) of Dermanyssus gallinae. [file 12864_2021_7547_MOESM1_ESM.xlsx]

## Sheet: Egg
Transcript	Sequence Description A	Omics Description	Coefficient of Variation	MCL Cluster	Super Cluster ID	Maximum Data Value	Mean Data Value	Minimum Data Value	Node Component Identifier	Node Degree	Node Multiplicity	Standard Deviation	Variance	Eggs_TPM	Larvae_TPM	Protonymph_TPM	Deutonymph_TPM	Adult Female_TPM	Adult Male_TPM	Annotation GO Count	Annotation GO ID	Annotation GO Term	Enzyme Code	Enzyme Name	InterPro Accession	InterPro GO ID	InterPro GO Term
DEGAL17g00010	Cadherin EGF LAG seven-pass G-type receptor 1, partial cadherin EGF LAG seven-pass G-type receptor 1 isoform X3 protocadherin-like wing polarity protein stan isoform X1 LOW QUALITY PROTEIN: cadherin E	protocadherin-like wing polarity protein stan	1.50339	Cluster 2	Super Cluster 6	4160	981.667	68	Component 3	7	1	1475.82	2.17806e+06	4160	1210	188	186	68	78	5	GO:0005509;GO:0005886;GO:0007156;GO:0007165;GO:0016021	calcium ion binding;plasma membrane;homophilic cell adhesion via plasma membrane adhesion molecules;signal transduction;integral component of membrane			IPR002126;IPR002126;IPR002049;IPR001791;IPR000742;IPR000832;IPR036445;IPR013032;IPR020894;IPR020894;IPR000152;IPR020894;IPR002049;IPR020894;IPR013032;IPR020894;IPR013032;IPR013032;IPR013032;IPR000742;IPR001791;IPR002049;IPR000742;IPR000742;IPR001879;IPR000742;IPR000203;IPR001791;IPR017981;IPR015919;IPR015919;IPR015919;IPR015919;IPR015919;IPR015919;IPR013320;IPR015919;IPR013320;IPR015919;IPR015919;	GO:0007156/GO:0016020/GO:0005509GO:0007156/GO:0016020/GO:0005509GO:0004930/GO:0007186/GO:0016021;GO:0004930/GO:0016020;GO:0007155/GO:0005886;GO:0007155/GO:0005886GO:0007155/GO:0005886GO:0007155/GO:0005886GO:0007155/GO:0005886GO:0004930/GO:0016020;GO:0007166/GO:0004888/GO:0016021;GO:0016020/GO:0005509;GO:0016020/GO:0005509;GO:0016020/GO:0005509;GO:0016020/GO:0005509;GO:0016020/GO:0005509;GO:001602…	homophilic cell adhesion via plasma membrane adhesion molecules/membrane/calcium ion bindinghomophilic cell adhesion via plasma membrane adhesion molecules/membrane/calcium ion bindingG protein-coupled receptor activity/G protein-coupled receptor signaling pathway/integral component of membrane;G protein-coupled receptor activity/membrane;cell adhesion/plasma membrane;cell adhesion/plasma membran…
DEGAL29g00040	lysine-specific demethylase 6A-like isoform X1 lysine-specific demethylase 6A-like isoform X2 lysine-specific demethylase 6A-like isoform X3 lysine-specific demethylase 6A isoform X4 histone demethyla	histone demethylase UTY-like	0.904703	Cluster 2	Super Cluster 6	2417.14	831.145	145.429	Component 3	7	1	751.939	565412	2417.14	944.057	309.074	563.438	607.731	145.429	2	GO:0008168;GO:0032259	methyltransferase activity;methylation			IPR003347;IPR003347;
DEGAL56g00010	zinc finger protein 845-like gastrula zinc finger protein XlCGF57.1-like isoform X2 zinc finger protein 62 homolog hypothetical protein BRAFLDRAFT_63860	zinc finger protein 835-like	1.77543	Cluster 2	Super Cluster 6	179	36.6667	0	Component 3	6	1	65.0991	4237.89	179	0	0	3	38	0						IPR013087;IPR013087;IPR013087;IPR013087;IPR013087;IPR036236	;GO:0003676;GO:0003676;GO:0003676;GO:0003676;GO:0003676;	;nucleic acid binding;nucleic acid binding;nucleic acid binding;nucleic acid binding;nucleic acid binding;
DEGAL94g00030	kinesin-like protein unc-104 isoform X15 kinesin-like protein unc-104 kinesin protein unc-104-like	kinesin-like protein unc-104 isoform X4	0.499819	Cluster 2	Super Cluster 6	12	6.91667	1	Component 3	2	1	3.45708	11.9514	12	9	7.5	4.5	7.5	1	2	GO:0003774;GO:0005524	motor activity;ATP binding	EC:3.6.1.15	Nucleoside-triphosphate phosphatase	IPR036961;IPR001752;IPR027417	;GO:0008017/GO:0007018/GO:0005524/GO:0003777;	;microtubule binding/microtubule-based movement/ATP binding/microtubule motor activity;
DEGAL105g00010	INCONCLUSIVE collagen alpha-1	---NA---	0.8801896	Cluster 2	Super Cluster 6	124	41.8333	23	Component 3	7	1	36.8213	1355.81	124	24	23	28	23	29						IPR008160;
DEGAL105g00020	collagen alpha chain CG42342 isoform X7 acetylcholinesterase collagenic tail peptide isoform X2 Collagen alpha chain, partial collagen alpha-1	collagen alpha-1(VII) chain	0.825222	Cluster 2	Super Cluster 6	34	12.1667	4	Component 3	9	1	10.0402	100.806	34	7	12	8	4	8	3	GO:0005581;GO:0050794;GO:0098772	collagen trimer;regulation of cellular process;molecular function regulator			IPR008160;
DEGAL111g00040	hypothetical protein B5V51_4162 LOW QUALITY PROTEIN: signal-induced proliferation-associated 1-like protein 1, partial hypothetical protein AMK59_3825, partial	signal-induced proliferation-associated 1-like protein 2	0.43517	Cluster 2	Super Cluster 6	469	269.333	74	Component 3	5	1	117.206	13737.2	469	279	220	262	312	74	3	GO:0005096;GO:0043547;GO:0051056	GTPase activator activity;positive regulation of GTPase activity;regulation of small GTPase mediated signal transduction			IPR000331;IPR035974;IPR000331;IPR035974	GO:0051056/GO:0005096;GO:0051056/GO:0005096GO:0051056/GO:0005096;GO:0051056/GO:0005096	regulation of small GTPase mediated signal transduction/GTPase activator activity;regulation of small GTPase mediated signal transduction/GTPase activator activityregulation of small GTPase mediated signal transduction/GTPase activator activity;regulation of small GTPase mediated signal transduction/GTPase activator activity
DEGAL116g00040	LOW QUALITY PROTEIN: apoptosis inhibitor 5 apoptosis inhibitor 5 isoform X2 apoptosis inhibitor 5-like	apoptosis inhibitor 5	0.687912	Cluster 2	Super Cluster 6	5785.37	2363.87	748.803	Component 3	7	1	1626.13	2.64431e+06	5785.37	1760.82	1461.73	1808.37	2618.12	748.803						IPR008383;IPR008383
DEGAL130g00010	Broad-complex core protein isoform 6 uncharacterized protein LOC100905724 uncharacterized protein LOC111251640 isoform X1 uncharacterized protein LOC111265981 isoform X1	bric-A-brac, putative	0.819306	Cluster 2	Super Cluster 6	878.441	312.066	155.553	Component 3	7	1	255.677	65371	878.441	160.826	196.097	255.764	225.715	155.553	8	GO:0003680;GO:0005515;GO:0005634;GO:0006355;GO:0007455;GO:0007478;GO:0007548;GO:0048086	AT DNA binding;protein binding;nucleus;regulation of transcription, DNA-templated;eye-antennal disc morphogenesis;leg disc morphogenesis;sex differentiation;negative regulation of developmental pigmentation			IPR000210;IPR000210;IPR011333	GO:0005515;GO:0005515	protein binding;protein binding
DEGAL144g00010	Poly	poly(A) polymerase type 3-like	1.95872	Cluster 2	Super Cluster 6	17	3.16667	0	Component 3	7	1	6.2026	38.4722	17	1	1	0	0	0	6	GO:0000166;GO:0006397;GO:0016779;GO:0031123;GO:0043167;GO:0043631	nucleotide binding;mRNA processing;nucleotidyltransferase activity;RNA 3'-end processing;ion binding;RNA polyadenylation			IPR007010;IPR002934;IPR014492;IPR007012;IPR011068	;GO:0043631/GO:0003723;GO:0016779;GO:0043631/GO:0005634/GO:0004652;GO:0043631/GO:0004652;GO:0016779/GO:0031123/GO:0003723	;RNA polyadenylation/RNA binding;nucleotidyltransferase activity;RNA polyadenylation/nucleus/polynucleotide adenylyltransferase activity;RNA polyadenylation/polynucleotide adenylyltransferase activity;nucleotidyltransferase activity/RNA 3'-end processing/RNA binding
DEGAL147g00040	CLUMA_CG002353, isoform A protein spitz isoform X2 protein spitz-like isoform X5 Protein spitz, partial protein spitz-like isoform X8	protein spitz-like	1.0824	Cluster 2	Super Cluster 6	415	126.333	24	Component 3	6	1	136.743	18698.6	415	157	26	85	51	24	1	GO:0016021	integral component of membrane			IPR000742;IPR013032;IPR013032;IPR000742;
DEGAL174g00030	thiamine-triphosphatase-like	thiamine-triphosphatase-like	1.09999	Cluster 2	Super Cluster 6	50.3398	14.8253	4	Component 3	5	1	16.3077	265.94	50.3398	8.90024	14.94	4	6.77146	4						IPR023577;IPR039582;IPR033469	GO:0050333;	thiamin-triphosphatase activity;
DEGAL174g00040	thiamine-triphosphatase-like	thiamine-triphosphatase-like	0.615936	Cluster 2	Super Cluster 6	266	114.167	60	Component 3	6	1	70.3193	4944.81	266	116	78	96	69	60
DEGAL228g00010	CREB-binding protein-like isoform X1 histone acetyltransferase p300-like hypothetical protein DAPPUDRAFT_64953	CREB-binding protein	0.605565	Cluster 2	Super Cluster 6	4627	2094.5	482	Component 3	6	1	1268.36	1.60872e+06	4627	1709	1463	2351	1935	482	7	GO:0000123;GO:0003713;GO:0004402;GO:0006355;GO:0008270;GO:0016573;GO:1903508	histone acetyltransferase complex;transcription coactivator activity;histone acetyltransferase activity;regulation of transcription, DNA-templated;zinc ion binding;histone acetylation;positive regulation of nucleic acid-templated transcription	EC:2.3.1.5;EC:2.3.1.48	Arylamine N-acetyltransferase;Histone acetyltransferase	IPR001487;IPR000433;IPR013083;IPR010303;IPR036529;IPR035898;IPR036427;IPR035898;IPR003101;IPR013178;IPR001487;IPR000197;IPR018359;IPR000433;IPR000197;IPR000433;IPR003101;IPR000197;IPR031162;IPR001487;IPR036427;IPR035898;IPR035898;IPR036529	GO:0005515;GO:0008270;GO:0006355/GO:0003712;GO:0005515GO:0003712/GO:0006355;GO:0006355/GO:0004402/GO:0016573;GO:0005515;GO:0003712/GO:0005634/GO:0008270/GO:0004402/GO:0006355GO:0008270;GO:0003712/GO:0005634/GO:0008270/GO:0004402/GO:0006355;GO:0008270;GO:0003712/GO:0006355;GO:0003712/GO:0005634/GO:0008270/GO:0004402/GO:0006355GO:0005515GO:0005515GO:0006355/GO:0003712	protein binding;zinc ion binding;regulation of transcription, DNA-templated/transcription coregulator activity;protein bindingtranscription coregulator activity/regulation of transcription, DNA-templated;regulation of transcription, DNA-templated/histone acetyltransferase activity/histone acetylation;protein binding;transcription coregulator activity/nucleus/zinc ion binding/histone acetyltransfe…
DEGAL231g00010	excitatory amino acid transporter 1-like glutamate transporter, partial	excitatory amino acid transporter 3-like isoform X4	0.661597	Cluster 2	Super Cluster 6	52.0625	21.7132	8	Component 3	8	1	14.3654	206.364	52.0625	23.9302	16.8889	15.8065	13.5909	8	3	GO:0015293;GO:0016021;GO:0055085	symporter activity;integral component of membrane;transmembrane transport			IPR001991;IPR036458;IPR036458	;GO:0016021/GO:0015293;GO:0016021/GO:0015293GO:0016021/GO:0015293	;integral component of membrane/symporter activity;integral component of membrane/symporter activityintegral component of membrane/symporter activity
DEGAL232g00060	nuclear factor of activated T-cells 5-like isoform X1 uncharacterized protein LOC111621358 isoform X3 hypothetical protein BIW11_03745, partial	nuclear factor of activated T-cells 5-like	0.619998	Cluster 2	Super Cluster 6	363	167.667	33	Component 3	7	1	103.953	10806.2	363	216	110	114	170	33	3	GO:0003677;GO:0003700;GO:0006355	DNA binding;DNA-binding transcription factor activity;regulation of transcription, DNA-templated			IPR013783;IPR037059;IPR011539;IPR008366;IPR014756;IPR008967	;GO:0003700/GO:0003677/GO:0006355;GO:0003700/GO:0003677/GO:0006355;GO:0003700/GO:0006355;GO:0003700/GO:0006355	;DNA-binding transcription factor activity/DNA binding/regulation of transcription, DNA-templated;DNA-binding transcription factor activity/DNA binding/regulation of transcription, DNA-templated;DNA-binding transcription factor activity/regulation of transcription, DNA-templated;DNA-binding transcription factor activity/regulation of transcription, DNA-templated
DEGAL232g00070	hypothetical protein CAPTEDRAFT_145894, partial Zinc finger and BTB domain-containing protein 17, partial zinc finger protein 808-like isoform X1 myoneurin-like isoform X2 zinc finger protein-like hyp	myoneurin-like isoform X1	1.12646	Cluster 2	Super Cluster 6	565	161	52	Component 3	6	1	181.36	32891.3	565	106	52	78	85	80	1	GO:0003676	nucleic acid binding			IPR013087;IPR013087;IPR013087;IPR013087;IPR013087;IPR013087;IPR013087;IPR013087;IPR036236;IPR036236;IPR036236	;GO:0003676;GO:0003676;GO:0003676;GO:0003676;GO:0003676;GO:0003676;GO:0003676;GO:0003676;	;nucleic acid binding;nucleic acid binding;nucleic acid binding;nucleic acid binding;nucleic acid binding;nucleic acid binding;nucleic acid binding;nucleic acid binding;
DEGAL232g00080	No hits found	evolutionarily conserved signaling intermediate in Toll pathway, mitochondrial-like	1.17057	Cluster 2	Super Cluster 6	371.859	103.802	37.3716	Component 3	6	1	121.507	14763.9	371.859	93.5463	38.9812	37.3716	41.3713	39.6804						IPR010418;
DEGAL248g00070	hypothetical protein C0Q70_19293 Transcriptional repressor scratch 1 zinc finger protein 782 B-cell lymphoma 6 protein-like Transcriptional repressor scratch 1, partial zinc finger protein 880-like zi	Actin, cytoplasmic 1	1.54387	Cluster 2	Super Cluster 6	752.439	171.173	10.7869	Component 3	7	1	264.268	69837.4	752.439	155.036	30.2611	55.2301	10.7869	23.2832	7	GO:0004672;GO:0005524;GO:0005856;GO:0005886;GO:0005925;GO:0006468;GO:0097433	protein kinase activity;ATP binding;cytoskeleton;plasma membrane;focal adhesion;protein phosphorylation;dense body			IPR004000;IPR004000;IPR004000;IPR004001;IPR004001;
DEGAL248g00080	hypothetical protein N303_00829, partial hypothetical protein N336_07911, partial hypothetical protein N323_01057, partial hypothetical protein N301_15341, partial hypothetical protein A6R68_17276 hyp	Actin, cytoplasmic type 5	2.17837	Cluster 2	Super Cluster 6	3410	580.842	0	Component 3	11	1	1265.29	1.60096e+06	3410	29.0003	31.0545	5	0	10	11	GO:0000281;GO:0005524;GO:0005884;GO:0005886;GO:0005925;GO:0035060;GO:0048488;GO:0097433;GO:0098793;GO:0098973;GO:0098974	mitotic cytokinesis;ATP binding;actin filament;plasma membrane;focal adhesion;brahma complex;synaptic vesicle endocytosis;dense body;presynapse;structural constituent of postsynaptic actin cytoskeleton;postsynaptic actin cytoskeleton organization			IPR004000;IPR004000;IPR004000;IPR004001;IPR020902;
DEGAL250g00010	Aprataxin uncharacterized protein Dvir_GJ22721, isoform A uncharacterized protein Dmoj_GI23101	aprataxin isoform X1	1.17368	Cluster 2	Super Cluster 6	114.179	33.3645	0	Component 3	6	1	39.1593	1533.45	114.179	18.5625	4.28571	16	47.16	0	8	GO:0000012;GO:0003697;GO:0003725;GO:0006302;GO:0030983;GO:0031981;GO:0033699;GO:1990165	single strand break repair;single-stranded DNA binding;double-stranded RNA binding;double-strand break repair;mismatched DNA binding;nuclear lumen;DNA 5'-adenosine monophosphate hydrolase activity;single-strand break-containing DNA binding	EC:3.1.11;EC:3.1.15	Acting on ester bonds;Acting on ester bonds	IPR036265;IPR032566;IPR019808;IPR011146;IPR036265	GO:0003824;	catalytic activity;
DEGAL272g00040	nicotinic acetylcholine receptor alpha 7-1 subunit neuronal acetylcholine receptor subunit alpha-7-like isoform X1 neuronal acetylcholine receptor subunit alpha-7-like neuronal acetylcholine receptor	neuronal acetylcholine receptor subunit alpha-7-like	0.829883	Cluster 2	Super Cluster 6	30	11	1	Component 3	5	1	9.12871	83.3333	30	10	5	10	1	10	7	GO:0004888;GO:0016021;GO:0022848;GO:0030054;GO:0034220;GO:0045211;GO:0060079	transmembrane signaling receptor activity;integral component of membrane;acetylcholine-gated cation-selective channel activity;cell junction;ion transmembrane transport;postsynaptic membrane;excitatory postsynaptic potential			IPR036734;IPR006202;IPR006201;IPR036734	GO:0016021/GO:0005230/GO:0006811;GO:0016021/GO:0005230/GO:0006811GO:0005216/GO:0004888/GO:0016021/GO:0034220GO:0016021/GO:0005230/GO:0006811	integral component of membrane/extracellular ligand-gated ion channel activity/ion transport;integral component of membrane/extracellular ligand-gated ion channel activity/ion transportion channel activity/transmembrane signaling receptor activity/integral component of membrane/ion transmembrane transportintegral component of membrane/extracellular ligand-gated ion channel activity/ion transport
DEGAL273g00020	Guanine nucleotide-binding protein G	guanine nucleotide-binding protein G(o) subunit alpha	0.85663	Cluster 2	Super Cluster 6	1183.04	442.033	39	Component 3	7	1	378.658	143382	1183.04	605.184	185.626	204.653	434.692	39	7	GO:0001664;GO:0003924;GO:0005525;GO:0005834;GO:0007188;GO:0031683;GO:0046872	G protein-coupled receptor binding;GTPase activity;GTP binding;heterotrimeric G-protein complex;adenylate cyclase-modulating G protein-coupled receptor signaling pathway;G-protein beta/gamma-subunit complex binding;metal ion binding	EC:3.6.1.15	Nucleoside-triphosphate phosphatase	IPR001019;IPR001408;IPR011025;IPR001019;IPR001019;IPR001019;IPR027417;IPR011025	GO:0007186/GO:0003924/GO:0019001/GO:0031683;GO:0007188/GO:0007186/GO:0005525/GO:0003924/GO:0031683;GO:0007165;GO:0007186/GO:0003924/GO:0019001/GO:0031683;GO:0007186/GO:0003924/GO:0019001/GO:0031683;GO:0007186/GO:0003924/GO:0019001/GO:0031683GO:0007165	G protein-coupled receptor signaling pathway/GTPase activity/guanyl nucleotide binding/G-protein beta/gamma-subunit complex binding;adenylate cyclase-modulating G protein-coupled receptor signaling pathway/G protein-coupled receptor signaling pathway/GTP binding/GTPase activity/G-protein beta/gamma-subunit complex binding;signal transduction;G protein-coupled receptor signaling pathway/GTPase act…
DEGAL275g00020	hypothetical protein BIW11_11808, partial poly	tankyrase-like protein	0.741824	Cluster 2	Super Cluster 6	3667	1412.17	466	Component 3	7	1	1047.58	1.09742e+06	3667	818	948	1236	1338	466						IPR036770;IPR020683;IPR008893;IPR036770;IPR036770;IPR036616;IPR036770;IPR002110;IPR036930;IPR002110;IPR020683;IPR002110;IPR020683;IPR020683;IPR002110;IPR002110;IPR020683;IPR002110;IPR002110;IPR036770;IPR036770;IPR036770;IPR036930	GO:0006471/GO:0003950GO:0005515GO:0005515GO:0005515;GO:0005515;GO:0005515GO:0005515;GO:0005515	protein ADP-ribosylation/NAD+ ADP-ribosyltransferase activityprotein bindingprotein bindingprotein binding;protein binding;protein bindingprotein binding;protein binding
DEGAL275g00040	uncharacterized protein LOC105336796 isoform X2 flocculation protein FLO11-like isoform X1 mucin-5AC-like, partial ankyrin repeat and KH domain-containing protein mask isoform X2 ankyrin repeat and KH	Poly(ADP-ribose) polymerase pme-5-like protein	0.729135	Cluster 2	Super Cluster 6	1264	503.833	114	Component 3	5	1	367.362	134955	1264	266	361	471	547	114						IPR036770;IPR002110;IPR020683;IPR036770	GO:0005515	protein binding
DEGAL275g00050	uncharacterized protein LOC111251121 uncharacterized protein LOC111272480	tankyrase-like protein	0.912666	Cluster 2	Super Cluster 6	1298	432.667	100	Component 3	9	1	394.88	155930	1298	302	240	330	326	100
DEGAL277g00010	uncharacterized protein LOC106581707 unnamed protein product	uncharacterized protein LOC108864838	0.992246	Cluster 2	Super Cluster 6	86.1816	27.3102	5	Component 3	8	1	27.0984	734.322	86.1816	21.5828	13.6074	24.8697	5	12.6194						IPR008042
DEGAL283g00200	Sodium/potassium/calcium exchanger 6, partial Na+/Ca2+ K+ independent exchanger, putative mitochondrial sodium/calcium exchanger protein-like isoform X3 sodium/potassium/calcium exchanger 6, mitochond	mitochondrial sodium/calcium exchanger protein	0.865585	Cluster 2	Super Cluster 6	1434.54	503.679	120.072	Component 3	8	1	435.977	190076	1434.54	491.616	120.072	455.877	207.095	312.874						IPR004837;	GO:0055085/GO:0016021;	transmembrane transport/integral component of membrane;
DEGAL284g00010	uncharacterized protein LOC101897367 isoform X3 lysine-specific demethylase 4A isoform X1 lysine-specific demethylase 4C-like lysine-specific demethylase 4C jumonji domain containing protein, putative	lysine-specific demethylase 4A-like	0.752828	Cluster 2	Super Cluster 6	1421	545.833	114	Component 3	6	1	410.919	168854	1421	405	371	449	515	114	4	GO:0005634;GO:0008168;GO:0032259;GO:0046872	nucleus;methyltransferase activity;methylation;metal ion binding			IPR003347;IPR003349;IPR003347;IPR003349;
DEGAL305g00110	GH24658 predicted protein	acid phosphatase type 7-like	0.562055	Cluster 2	Super Cluster 6	369.673	172.992	85.4306	Component 3	7	1	97.2313	9453.92	369.673	129.59	85.4306	109.41	219.066	124.785						IPR008963;IPR015914;IPR029052;IPR004843;IPR041792;IPR008963	GO:0046872/GO:0003993;GO:0046872/GO:0003993GO:0016787GO:0046872/GO:0003993	metal ion binding/acid phosphatase activity;metal ion binding/acid phosphatase activityhydrolase activitymetal ion binding/acid phosphatase activity
DEGAL313g00010	neogenin isoform X1 neogenin isoform X6 neogenin-like isoform X3 neogenin	neogenin-like isoform X5	1.3699	Cluster 2	Super Cluster 6	2836	706.667	62	Component 3	6	1	968.06	937141	2836	607	304	312	119	62	5	GO:0005887;GO:0007411;GO:0030513;GO:0038023;GO:0055072	integral component of plasma membrane;axon guidance;positive regulation of BMP signaling pathway;signaling receptor activity;iron ion homeostasis			IPR013783;IPR013783;IPR013783;IPR013783;IPR010560;IPR013783;IPR013783;IPR013098;IPR013783;IPR003961;IPR013783;IPR013783;IPR013783;IPR033024;IPR033024;IPR003961;IPR003961;IPR003961;IPR003961;IPR007110;IPR003961;IPR007110;IPR007110;IPR007110;IPR003961;IPR003961;IPR003961;IPR003961;IPR003961;IPR003961;IPR003961;IPR036179;IPR036116;IPR036179;IPR036116;IPR036179;IPR036116;IPR036116;IPR036179	GO:0016021;GO:0005515GO:0038023/GO:0055072/GO:0007411/GO:0005887/GO:0030513/GO:0007399GO:0038023/GO:0055072/GO:0007411/GO:0005887/GO:0030513/GO:0007399;GO:0005515;GO:0005515;GO:0005515;GO:0005515GO:0005515GO:0005515;GO:0005515;GO:0005515GO:0005515;GO:0005515;GO:0005515;GO:0005515GO:0005515GO:0005515GO:0005515;GO:0005515;	integral component of membrane;protein bindingsignaling receptor activity/iron ion homeostasis/axon guidance/integral component of plasma membrane/positive regulation of BMP signaling pathway/nervous system developmentsignaling receptor activity/iron ion homeostasis/axon guidance/integral component of plasma membrane/positive regulation of BMP signaling pathway/nervous system development;protein …
DEGAL325g00190	ATP-dependent helicase brm-like isoform X1 hypothetical protein YQE_02801, partial brahma transcription activator BRG1 isoform X2 transcription activator BRG1 isoform X1 putative global transcription	probable global transcription activator SNF2L2	0.917448	Cluster 2	Super Cluster 6	10126	3381.67	852	Component 3	7	1	3102.5	9.62553e+06	10126	2297	1557	2224	3234	852	6	GO:0005524;GO:0006355;GO:0016514;GO:0016887;GO:0042393;GO:0043044	ATP binding;regulation of transcription, DNA-templated;SWI/SNF complex;ATPase activity;histone binding;ATP-dependent chromatin remodeling	EC:3.6.1.3;EC:3.6.1.15	Adenosinetriphosphatase;Nucleoside-triphosphate phosphatase	IPR001487;IPR036427;IPR029295;IPR000330;IPR006576;IPR037259;IPR001487;IPR001650;IPR038718;IPR014012;IPR030088;IPR018359;IPR014001;IPR001487;IPR014012;IPR001650;IPR027417;IPR036427;IPR037259;IPR027417	GO:0005515;GO:0005515;GO:0042393;GO:0005524;GO:0005515/GO:0016817GO:0005515GO:0016887/GO:0016514/GO:0006338;GO:0005515GO:0005515	protein binding;protein binding;histone binding;ATP binding;protein binding/hydrolase activity, acting on acid anhydridesprotein bindingATPase activity/SWI/SNF complex/chromatin remodeling;protein bindingprotein binding
DEGAL326g00010	dolichyl-di-phosphooligosaccharide protein glycotransferase, putative AAEL002174-PA dolichyl-diphosphooligosaccharide protein glycotransferase AGAP006383-PA-like protein AGAP006383-PA hypothetical pro	dolichyl-diphosphooligosaccharide--protein glycosyltransferase 48 kDa subunit	0.464824	Cluster 2	Super Cluster 6	6121.3	3399.03	1211.15	Component 3	5	1	1579.95	2.49625e+06	6121.3	3680.47	1211.15	3865.91	3668.75	1846.62	5	GO:0005783;GO:0005789;GO:0016021;GO:0016740;GO:0018279	endoplasmic reticulum;endoplasmic reticulum membrane;integral component of membrane;transferase activity;protein N-linked glycosylation via asparagine			IPR005013;IPR005013	GO:0018279/GO:0005789;GO:0018279/GO:0005789	protein N-linked glycosylation via asparagine/endoplasmic reticulum membrane;protein N-linked glycosylation via asparagine/endoplasmic reticulum membrane
DEGAL326g00040	arginine-glutamic acid dipeptide repeats protein grunge, putative hypothetical protein BIW11_07722 arginine-glutamic acid dipeptide repeats protein-like	arginine-glutamic acid dipeptide repeats protein-like isoform X1	0.727938	Cluster 2	Super Cluster 6	1314	529.5	122	Component 3	6	1	385.443	148566	1314	309	344	429	659	122						IPR002951;IPR000949
DEGAL335g00150	chromobox protein homolog 1-like isoform X3 chromobox protein homolog 1-like Chromobox protein-like protein 3	chromobox protein homolog 1-like isoform X2	0.806384	Cluster 2	Super Cluster 6	9810.98	3688.78	1067	Component 3	7	1	2974.57	8.84808e+06	9810.98	2329.61	1442.99	2782.66	4699.44	1067	1	GO:0005634	nucleus			IPR017984;IPR008251;IPR023780;IPR038033;IPR023779;IPR000953;IPR000953;IPR016197;IPR016197	;GO:0005634GO:0005719/GO:0045892	;nucleusnuclear euchromatin/negative regulation of transcription, DNA-templated
DEGAL337g00020	histone-lysine N-methyltransferase 2A isoform X1 LOW QUALITY PROTEIN: histone-lysine N-methyltransferase 2A uncharacterized protein LOC110983880 isoform X1 histone-lysine N-methyltransferase 2A-like h	histone-lysine N-methyltransferase trithorax-like	0.537441	Cluster 2	Super Cluster 6	465.583	239.637	81	Component 3	6	1	128.791	16587	465.583	143.263	304	290	153.975	81	7	GO:0003700;GO:0008270;GO:0035097;GO:0042800;GO:0043565;GO:0045893;GO:0051568	DNA-binding transcription factor activity;zinc ion binding;histone methyltransferase complex;histone methyltransferase activity (H3-K4 specific);sequence-specific DNA binding;positive regulation of transcription, DNA-templated;histone H3-K4 methylation	EC:2.1.1.43	Transferring one-carbon groups	IPR003889;IPR001214;IPR001214;IPR003889;IPR003616;	GO:0005634GO:0005515;GO:0005515;GO:0005634	nucleusprotein binding;protein binding;nucleus
DEGAL342g00020	SLIT-ROBO Rho GTPase-activating protein 1-like isoform X2 SLIT-ROBO Rho GTPase-activating protein 3-like isoform X1	SLIT-ROBO Rho GTPase-activating protein 1-like isoform X2	0.415126	Cluster 2	Super Cluster 6	1253	771.667	389	Component 3	1	1	320.339	102617	1253	570	761	1137	520	389	3	GO:0005096;GO:0007165;GO:0043547	GTPase activator activity;signal transduction;positive regulation of GTPase activity			IPR027267;IPR001452;IPR000198;IPR008936;IPR001060;IPR001452;IPR000198;IPR031160;IPR008936;IPR036028;IPR027267	GO:0005515;GO:0007165;GO:0007165GO:0005515;GO:0007165GO:0007165;GO:0005515;	protein binding;signal transduction;signal transductionprotein binding;signal transductionsignal transduction;protein binding;
DEGAL342g00080	LOW QUALITY PROTEIN: histone deacetylase complex subunit SAP18-like, partial histone deacetylase complex subunit SAP18-like isoform X2 Histone deacetylase complex subunit SAP18, partial	histone deacetylase complex subunit SAP18	0.770715	Cluster 2	Super Cluster 6	1948	765.333	250	Component 3	6	1	589.854	347928	1948	479	250	542	1060	313						IPR042534;IPR010516;IPR010516;
DEGAL370g00010	Protein odd-skipped-related 2 protein odd-skipped-like isoform X1 OSR2 protein odd-skipped-related 2-like isoform X2	protein odd-skipped-related 2 isoform X1	1.68689	Cluster 2	Super Cluster 6	873	183.5	13	Component 3	9	1	309.544	95817.6	873	92	32	23	13	68	3	GO:0000122;GO:0000977;GO:0045944	negative regulation of transcription by RNA polymerase II;RNA polymerase II transcription regulatory region sequence-specific DNA binding;positive regulation of transcription by RNA polymerase II			IPR013087;IPR013087;IPR013087;IPR013087;IPR013087;IPR013087;IPR013087;IPR013087;IPR013087;IPR036236;IPR036236	GO:0003676;GO:0003676;GO:0003676;GO:0003676;GO:0003676;GO:0003676;GO:0003676;GO:0003676;GO:0003676	nucleic acid binding;nucleic acid binding;nucleic acid binding;nucleic acid binding;nucleic acid binding;nucleic acid binding;nucleic acid binding;nucleic acid binding;nucleic acid binding
DEGAL372g00010	uncharacterized protein LOC105248084 isoform X4 uncharacterized protein LOC107440583 isoform X1 uncharacterized protein LOC100900202 uncharacterized protein LOC111244859 uncharacterized protein LOC111	ubiquitin specific proteinase, putative	1.5045	Cluster 2	Super Cluster 6	5626	1312.83	69	Component 3	5	1	1975.15	3.90123e+06	5626	1340	438	309	69	95	2	GO:0016579;GO:0036459	protein deubiquitination;thiol-dependent ubiquitinyl hydrolase activity	EC:3.4.19.12	Ubiquitinyl hydrolase 1	IPR001394;IPR040143;IPR028889;IPR038765	GO:0016579/GO:0036459	protein deubiquitination/thiol-dependent ubiquitinyl hydrolase activity
DEGAL395g00010	hypothetical protein BOX15_Mlig019651g1 hypothetical protein BOX15_Mlig011166g1 SJCHGC01769 protein, partial	histone H1-delta-like	0.966212	Cluster 2	Super Cluster 6	1043.14	334.192	64.3267	Component 3	6	1	322.9	104264	1043.14	194.028	64.3267	225.805	221.505	256.345	6	GO:0000786;GO:0003677;GO:0005634;GO:0006334;GO:0006355;GO:0048523	nucleosome;DNA binding;nucleus;nucleosome assembly;regulation of transcription, DNA-templated;negative regulation of cellular process			IPR005819;IPR036388;IPR005818;IPR005818;IPR005818;IPR036390	GO:0000786/GO:0003677/GO:0006334GO:0000786/GO:0003677/GO:0006334/GO:0005634GO:0000786/GO:0003677/GO:0006334/GO:0005634;GO:0000786/GO:0003677/GO:0006334/GO:0005634;	nucleosome/DNA binding/nucleosome assemblynucleosome/DNA binding/nucleosome assembly/nucleusnucleosome/DNA binding/nucleosome assembly/nucleus;nucleosome/DNA binding/nucleosome assembly/nucleus;
DEGAL395g00040	laminin subunit gamma-1-like isoform X3	laminin subunit gamma-1	1.19755	Cluster 2	Super Cluster 6	7222	2021.83	290	Component 3	10	1	2421.24	5.86243e+06	7222	2369	986	828	436	290						IPR002049;IPR000034;IPR002049;IPR002049;IPR002049;IPR002049;IPR002049;IPR002049;IPR002049;IPR000034;IPR002049;IPR002049;	;	;
DEGAL395g00050	uncharacterized protein Dvir_GJ14181 zinc finger protein 420 zinc finger protein 358	Huckebein-like protein	2.12552	Cluster 2	Super Cluster 6	947	164.667	1	Component 3	10	1	350.002	122502	947	6	3	1	2	29	4	GO:0000981;GO:0003676;GO:0005634;GO:0006357	DNA-binding transcription factor activity, RNA polymerase II-specific;nucleic acid binding;nucleus;regulation of transcription by RNA polymerase II			IPR013087;IPR013087;IPR013087;IPR013087;IPR013087;IPR013087;IPR013087;IPR036236;IPR036236	GO:0003676;GO:0003676;GO:0003676;GO:0003676;GO:0003676;GO:0003676;GO:0003676	nucleic acid binding;nucleic acid binding;nucleic acid binding;nucleic acid binding;nucleic acid binding;nucleic acid binding;nucleic acid binding
DEGAL400g00010	tyrosine-protein phosphatase Lar isoform X8 tyrosine-protein phosphatase Lar isoform X2 tyrosine-protein phosphatase Lar tyrosine-protein phosphatase Lar isoform X5	tyrosine-protein phosphatase Lar-like isoform X1	0.71198	Cluster 2	Super Cluster 6	1474.93	611.355	63.0654	Component 3	7	1	435.273	189463	1474.93	733.479	552.608	434.96	409.089	63.0654	3	GO:0004725;GO:0016021;GO:0035335	protein tyrosine phosphatase activity;integral component of membrane;peptidyl-tyrosine dephosphorylation	EC:3.1.3.16;EC:3.1.3.48	Protein-serine/threonine phosphatase;Protein-tyrosine-phosphatase	IPR000242;IPR013098;IPR013783;IPR013783;IPR029021;IPR000242;IPR013783;IPR013783;IPR013783;IPR013783;IPR029021;IPR013783;IPR003961;IPR013783;IPR013783;IPR016130;IPR016130;IPR003961;IPR000387;IPR007110;IPR003961;IPR000242;IPR003961;IPR003961;IPR003961;IPR000242;IPR007110;IPR003961;IPR007110;IPR003961;IPR003961;IPR000387;IPR003961;IPR003961;IPR003961;IPR003961;IPR003961;IPR003961;IPR003961;IPR036116…	GO:0006470/GO:0004725GO:0006470/GO:0004725;GO:0005515;GO:0016311/GO:0004725;GO:0016311/GO:0004725;GO:0005515;GO:0016791/GO:0016311GO:0005515;GO:0006470/GO:0004725;GO:0005515;GO:0005515;GO:0005515;GO:0006470/GO:0004725GO:0005515GO:0005515;GO:0005515;GO:0016791/GO:0016311;GO:0005515;GO:0005515;GO:0005515;GO:0005515;GO:0005515;GO:0005515GO:0005515GO:0005515;GO:0005515;GO:0005515GO:0005515;GO:0005515	protein dephosphorylation/protein tyrosine phosphatase activityprotein dephosphorylation/protein tyrosine phosphatase activity;protein binding;dephosphorylation/protein tyrosine phosphatase activity;dephosphorylation/protein tyrosine phosphatase activity;protein binding;phosphatase activity/dephosphorylationprotein binding;protein dephosphorylation/protein tyrosine phosphatase activity;protein bi…
DEGAL402g00010	achaete-scute homolog 1a	achaete-scute homolog 2	1.64545	Cluster 2	Super Cluster 6	142.985	30.6701	2.40645	Component 3	9	1	50.466	2546.82	142.985	12.506	2.40645	16.123	3	7	1	GO:0005488	binding			IPR036638;IPR011598;IPR015660;IPR011598;IPR011598;IPR036638	GO:0046983;GO:0046983GO:0006357/GO:0003677GO:0046983;GO:0046983;GO:0046983	protein dimerization activity;protein dimerization activityregulation of transcription by RNA polymerase II/DNA bindingprotein dimerization activity;protein dimerization activity;protein dimerization activity
DEGAL410g00020	apoptotic chromatin condensation inducer in the nucleus-like histone-lysine N-methyltransferase 2D isoform X5 histone-lysine N-methyltransferase 2D-like isoform X5 mediator of RNA polymerase II transc	transcriptional repressor p66-beta-like	0.951375	Cluster 2	Super Cluster 6	1727	563.167	101	Component 3	6	1	535.782	287063	1727	436	409	467	239	101	2	GO:0000122;GO:0016021	negative regulation of transcription by RNA polymerase II;integral component of membrane			IPR040386	;GO:0000122	;negative regulation of transcription by RNA polymerase II
DEGAL411g00040	hypothetical protein OCBIM_22027569mg LOW QUALITY PROTEIN: zinc finger protein 431-like zinc finger protein 665-like hypothetical protein BIW11_08063 hypothetical protein BIW11_07484	zinc finger protein OZF	0.441739	Cluster 2	Super Cluster 6	1923.5	1035.99	437.576	Component 3	6	1	457.636	209431	1923.5	1032.02	738.936	935.918	1147.98	437.576	2	GO:0003676;GO:0046872	nucleic acid binding;metal ion binding			IPR022755;IPR013087;IPR013087;IPR013087;IPR013087;IPR013087;IPR013087;IPR013087;IPR013087;IPR013087;IPR013087;IPR013087;IPR013087;IPR013087;IPR013087;IPR013087;IPR013087;IPR013087;IPR013087;IPR036236;IPR036236;IPR036236;IPR036236;IPR036236	GO:0003676GO:0003676;GO:0003676;GO:0003676;GO:0003676;GO:0003676;GO:0003676;GO:0003676;GO:0003676;GO:0003676;GO:0003676;GO:0003676;GO:0003676;GO:0003676;GO:0003676;GO:0003676;GO:0003676;GO:0003676;	nucleic acid bindingnucleic acid binding;nucleic acid binding;nucleic acid binding;nucleic acid binding;nucleic acid binding;nucleic acid binding;nucleic acid binding;nucleic acid binding;nucleic acid binding;nucleic acid binding;nucleic acid binding;nucleic acid binding;nucleic acid binding;nucleic acid binding;nucleic acid binding;nucleic acid binding;nucleic acid binding;
DEGAL412g00020	INCONCLUSIVE PREDICTED: uncharacterized protein K02A2.6-like, partial INCONCLUSIVE PREDICTED: uncharacterized protein LOC106814214 uncharacterized protein LOC108864063 uncharacterized protein LOC10886	Retrovirus-related Pol polyprotein from transposon gypsy	0.550883	Cluster 2	Super Cluster 6	40	19.2521	10	Component 3	6	1	10.6057	112.48	40	11	24	19.5127	11	10
DEGAL412g00050	group 3 secretory phospholipase A2 uncharacterized protein LOC106163978 uncharacterized protein LOC111265643 isoform X1 uncharacterized protein LOC111265643 isoform X2	phospholipase A2-like	0.865486	Cluster 2	Super Cluster 6	138	50	13	Component 3	6	1	43.2743	1872.67	138	23	13	66	43	17	4	GO:0004623;GO:0005576;GO:0006644;GO:0050482	phospholipase A2 activity;extracellular region;phospholipid metabolic process;arachidonic acid secretion	EC:3.1.1.1;EC:3.1.1.4	Carboxylesterase;Phospholipase A(2)	IPR036444;IPR016090;IPR033113;IPR036444	GO:0050482/GO:0004623/GO:0006644;GO:0004623/GO:0050482/GO:0006644GO:0050482/GO:0004623/GO:0006644	arachidonic acid secretion/phospholipase A2 activity/phospholipid metabolic process;phospholipase A2 activity/arachidonic acid secretion/phospholipid metabolic processarachidonic acid secretion/phospholipase A2 activity/phospholipid metabolic process
DEGAL412g00230	Serine/threonine-protein kinase Genghis Khan-like Protein serine/threonine-protein kinase Genghis Khan isoform X3 serine/threonine-protein kinase Genghis Khan-like isoform X1 serine/threonine-protein	serine/threonine-protein kinase Genghis Khan-like isoform X1	0.562352	Cluster 2	Super Cluster 6	88.1657	41.9792	15.3849	Component 3	5	1	23.6071	557.296	88.1657	48.6317	29.0236	25.2619	45.4076	15.3849	7	GO:0004674;GO:0005524;GO:0005622;GO:0006468;GO:0035556;GO:0046872;GO:0110165	protein serine/threonine kinase activity;ATP binding;intracellular;protein phosphorylation;intracellular signal transduction;metal ion binding;cellular anatomical entity	EC:2.7.11	Transferring phosphorus-containing groups
DEGAL425g00020	carbonic anhydrase 4 carbonic anhydrase 4 isoform X1 carbonic anhydrase 7 carbonic anhydrase	AChain A, CARBONIC ANHYDRASE 2	1.83204	Cluster 2	Super Cluster 6	22.1305	4.35508	0	Component 3	9	1	7.97871	63.6598	22.1305	2	0	1	1	0	17	GO:0004064;GO:0004089;GO:0005515;GO:0005737;GO:0005886;GO:0006885;GO:0008270;GO:0015670;GO:0016021;GO:0031225;GO:0038166;GO:0042539;GO:0044070;GO:0045177;GO:0048518;GO:0071466;GO:0098719	arylesterase activity;carbonate dehydratase activity;protein binding;cytoplasm;plasma membrane;regulation of pH;zinc ion binding;carbon dioxide transport;integral component of membrane;anchored component of membrane;angiotensin-activated signaling pathway;hypotonic salinity response;regulation of anion transport;apical part of cell;positive regulation of biological process;cellular response to xe…	EC:4.2.1.1;EC:3.1.1.2;EC:3.1.1.1	Carbonic anhydrase;Arylesterase;Carboxylesterase	IPR001148;IPR036398;IPR018343;IPR023561;IPR018338;IPR001148;IPR036398	GO:0005886/GO:0004089/GO:0031225/GO:0008270;GO:0004089/GO:0008270;GO:0004089/GO:0008270;	plasma membrane/carbonate dehydratase activity/anchored component of membrane/zinc ion binding;carbonate dehydratase activity/zinc ion binding;carbonate dehydratase activity/zinc ion binding;
DEGAL429g00030	zinc finger protein 845-like zinc finger protein OZF-like	zinc finger protein 658B-like	2.23607	Cluster 2	Super Cluster 6	93	15.5	0	Component 3	6	1	34.6591	1201.25	93	0	0	0	0	0						IPR013087;IPR013087;IPR013087;IPR013087;IPR013087;IPR013087;IPR013087;IPR013087;IPR013087;IPR013087;IPR013087;IPR013087;IPR013087;IPR013087;IPR013087;IPR013087;IPR013087;IPR013087;IPR013087;IPR036236;IPR036236;IPR036236;IPR036236;IPR036236;IPR036236	;GO:0003676;GO:0003676;GO:0003676;GO:0003676;GO:0003676;GO:0003676;GO:0003676;GO:0003676;GO:0003676;GO:0003676;GO:0003676;GO:0003676;GO:0003676;GO:0003676;GO:0003676;GO:0003676;GO:0003676;GO:0003676;GO:0003676	;nucleic acid binding;nucleic acid binding;nucleic acid binding;nucleic acid binding;nucleic acid binding;nucleic acid binding;nucleic acid binding;nucleic acid binding;nucleic acid binding;nucleic acid binding;nucleic acid binding;nucleic acid binding;nucleic acid binding;nucleic acid binding;nucleic acid binding;nucleic acid binding;nucleic acid binding;nucleic acid binding;nucleic acid binding
DEGAL459g00070	THO complex subunit 6 homolog THO complex subunit 6 homolog isoform X2 THO complex subunit 6 like protein THO complex subunit 6-like	THO complex subunit 6 homolog	0.255554	Cluster 2	Super Cluster 6	753.69	534.192	361.765	Component 3	5	1	136.515	18636.2	753.69	533.995	361.765	589.814	595.993	369.894						IPR015943;IPR001680;IPR042626;IPR019775;IPR001680;IPR017986;IPR036322	GO:0005515;GO:0005515GO:0005515;GO:0005515;GO:0005515	protein binding;protein bindingprotein binding;protein binding;protein binding
DEGAL463g00040	hypothetical protein C0J52_19663 uncharacterized protein LOC111640434 hypothetical protein X975_24579, partial	transmembrane protein 121B	0.905782	Cluster 2	Super Cluster 6	1565	527	148	Component 3	5	1	477.347	227860	1565	469	211	418	351	148						IPR032776;IPR026624
DEGAL479g00010	uncharacterized protein LOC111243831 rho guanine nucleotide exchange factor 4 isoform X6 hypothetical protein BIW11_06905 rho guanine nucleotide exchange factor 4-like isoform X2 rho guanine nucleotid	spermatogenesis-associated protein 13 isoform X2	0.624217	Cluster 2	Super Cluster 6	504	230	36	Component 3	6	1	143.57	20612.3	504	249	210	131	250	36	2	GO:0005085;GO:0035556	guanyl-nucleotide exchange factor activity;intracellular signal transduction			IPR001452;IPR000219;IPR001452;IPR035899;IPR011993;IPR001331;IPR001452;IPR000219;IPR000219;IPR036028;IPR035899	GO:0005515;GO:0005085;GO:0005515;GO:0035556/GO:0005085;GO:0005515;GO:0005085GO:0005085;GO:0005515	protein binding;guanyl-nucleotide exchange factor activity;protein binding;intracellular signal transduction/guanyl-nucleotide exchange factor activity;protein binding;guanyl-nucleotide exchange factor activityguanyl-nucleotide exchange factor activity;protein binding
DEGAL484g00020	uncharacterized protein LOC111243726 isoform X3 INCONCLUSIVE PREDICTED: kelch-like protein 38 isoform X1 uncharacterized protein LOC100908360 hypothetical protein BIW11_10353	kelch-like protein 33	0.54076	Cluster 2	Super Cluster 6	457	219.5	92	Component 3	6	1	118.697	14088.9	457	219	92	212	226	111						IPR000210;IPR011705;IPR000210;IPR011333	GO:0005515GO:0005515;	protein bindingprotein binding;
DEGAL484g00280	putative fatty acyl-CoA reductase CG8306, partial hypothetical protein B5X24_HaOG212436	putative fatty acyl-CoA reductase CG5065	1.27212	Cluster 2	Super Cluster 6	212	56.3333	6	Component 3	5	1	71.6628	5135.56	212	56	37	12	15	6	2	GO:0008152;GO:0016620	metabolic process;oxidoreductase activity, acting on the aldehyde or oxo group of donors, NAD or NADP as acceptor			IPR013120;IPR033640;IPR026055;IPR026055;IPR033640;IPR036291	;GO:0080019;GO:0080019	;fatty-acyl-CoA reductase (alcohol-forming) activity;fatty-acyl-CoA reductase (alcohol-forming) activity
DEGAL484g00320	zinc finger C4H2 domain-containing protein-like isoform X3 hypothetical protein LOTGIDRAFT_235711 hepatocellular carcinoma-associated antigen, putative LOW QUALITY PROTEIN: zinc finger C4H2 domain-con	zinc finger C4H2 domain-containing protein	0.909566	Cluster 2	Super Cluster 6	2246	775.5	191	Component 3	7	1	705.369	497545	2246	537	286	403	990	191						IPR018482;IPR018482
DEGAL491g00020	homeobox protein unc-4 homolog uncharacterized transcriptional regulatory protein YLR278C-like aristaless-related homeobox protein-like uncharacterized protein LOC110838112	Homeobox protein unc-4	0.993657	Cluster 2	Super Cluster 6	739	232	52	Component 3	5	1	230.528	53143.3	739	168	137	181	52	115	2	GO:0003677;GO:0005634	DNA binding;nucleus			IPR001356;IPR001356	;GO:0003677;GO:0003677	;DNA binding;DNA binding
DEGAL491g00030	hypothetical protein BIW11_02677 hypothetical protein BLA29_014116, partial	unc-4	0.906649	Cluster 2	Super Cluster 6	32	10.8333	3	Component 3	7	1	9.82203	96.4722	32	10	5	10	5	3	13	GO:0000977;GO:0000981;GO:0005623;GO:0005634;GO:0006357;GO:0007400;GO:0007416;GO:0008039;GO:0030424;GO:0040011;GO:0048489;GO:0050770;GO:0050803	RNA polymerase II transcription regulatory region sequence-specific DNA binding;DNA-binding transcription factor activity, RNA polymerase II-specific;obsolete cell;nucleus;regulation of transcription by RNA polymerase II;neuroblast fate determination;synapse assembly;synaptic target recognition;axon;locomotion;synaptic vesicle transport;regulation of axonogenesis;regulation of synapse structure o…			IPR001356;IPR001356;IPR001356;IPR009057	;GO:0003677;GO:0003677;GO:0003677;GO:0003677	;DNA binding;DNA binding;DNA binding;DNA binding
DEGAL491g00050	transcription factor Sp3-like isoform X1 transcription factor Sp3-like isoform X3 zinc finger protein 568 isoform X1 zinc finger protein 420 isoform X3 oocyte zinc finger protein XlCOF20-like isoform	transcription factor Sp3-like isoform X1	0.807191	Cluster 2	Super Cluster 6	3845	1406.5	265	Component 3	7	1	1135.31	1.28894e+06	3845	1140	988	1260	941	265	1	GO:0003676	nucleic acid binding			IPR013087;IPR013087;IPR013087;IPR013087;IPR013087;IPR013087;IPR013087;IPR013087;IPR013087;IPR013087;IPR013087;IPR013087;IPR013087;IPR013087;IPR013087;IPR036236;IPR036236;IPR036236	GO:0003676;GO:0003676;GO:0003676;GO:0003676;GO:0003676;GO:0003676;GO:0003676;GO:0003676;GO:0003676;GO:0003676;GO:0003676;GO:0003676;GO:0003676;GO:0003676;GO:0003676;	nucleic acid binding;nucleic acid binding;nucleic acid binding;nucleic acid binding;nucleic acid binding;nucleic acid binding;nucleic acid binding;nucleic acid binding;nucleic acid binding;nucleic acid binding;nucleic acid binding;nucleic acid binding;nucleic acid binding;nucleic acid binding;nucleic acid binding;
DEGAL491g00080	hypothetical protein BIW11_13069, partial	hypothetical protein BIW11_13069, partial	0.754883	Cluster 2	Super Cluster 6	355	135.167	47	Component 3	6	1	102.035	10411.1	355	83	78	116	132	47
DEGAL505g00080	uncharacterized protein LOC111269906 isoform X4 uncharacterized protein LOC111269906 isoform X5	uncharacterized protein LOC111269906 isoform X4	0.434515	Cluster 2	Super Cluster 6	69	37.1667	16	Component 3	7	1	16.1495	260.806	69	36	28	40	34	16
DEGAL510g00050	zinc finger protein-like zinc finger protein 696-like, partial	zinc finger protein 596-like	0.484285	Cluster 2	Super Cluster 6	9447.89	4680.61	2301.81	Component 3	7	1	2266.75	5.13815e+06	9447.89	3829.3	3413.36	4740.84	4350.47	2301.81	1	GO:0003676	nucleic acid binding
DEGAL515g00040	splicing factor 3B subunit 6-like protein splicing factor 3B subunit 6-like protein isoform X1	splicing factor 3B subunit 6	0.463965	Cluster 2	Super Cluster 6	1412	708	378	Component 3	5	1	328.487	107904	1412	622	378	561	682	593	1	GO:0003723	RNA binding			IPR012677;IPR000504;IPR000504;IPR034150;IPR035979	;GO:0003676;GO:0003676GO:0003676	;nucleic acid binding;nucleic acid bindingnucleic acid binding
DEGAL525g00080	No hits found	Golgi-associated PDZ and coiled-coil motif-containing protein-like isoform X2	0.56959	Cluster 2	Super Cluster 6	6588.52	3158.67	1069.08	Component 3	7	1	1799.15	3.23694e+06	6588.52	2254.35	1069.08	2866.67	4177.11	1996.31	2	GO:0005794;GO:0043004	Golgi apparatus;cytoplasmic sequestering of CFTR protein			IPR001478;IPR038879;IPR001478;IPR036034	;GO:0005515;GO:0005794/GO:0043004;GO:0005515GO:0005515	;protein binding;Golgi apparatus/cytoplasmic sequestering of CFTR protein;protein bindingprotein binding
DEGAL525g00130	lysine-specific demethylase 7A isoform X2 Lysine-specific demethylase PHD/F-box containing protein, putative	lysine-specific demethylase 7B-like	1.18187	Cluster 2	Super Cluster 6	956	264.333	41	Component 3	6	1	312.409	97599.2	956	160	131	117	181	41	2	GO:0005634;GO:0046872	nucleus;metal ion binding			IPR041667;IPR041070;IPR003347;
DEGAL526g00010	hypothetical protein DAPPUDRAFT_57291, partial	palmitoleoyl-protein carboxylesterase NOTUM	1.12975	Cluster 2	Super Cluster 6	101.172	29.1561	6	Component 3	5	1	32.9392	1084.99	101.172	15.8365	14.9282	28	6	9						IPR004963;IPR004963;IPR004963;IPR004963;	GO:0016787GO:0016787;GO:0016787;GO:0016787;	hydrolase activityhydrolase activity;hydrolase activity;hydrolase activity;
DEGAL530g00120	methyltransferase-like protein 7A isoform X1	methyltransferase-like protein 7A	2.04385	Cluster 2	Super Cluster 6	2661	478.333	8	Component 3	8	1	977.64	955779	2661	161	8	12	9	19	3	GO:0008168;GO:0016021;GO:0032259	methyltransferase activity;integral component of membrane;methylation			IPR013216;IPR029063	GO:0008168;	methyltransferase activity;
DEGAL530g00150	No hits found	---NA---	1.17871416	Cluster 2	Super Cluster 6	31.9389	9.03632	0	Component 3	7	1	10.6512	113.449	31.9389	4.43905	9.83996	5	3	0
DEGAL534g00060	AGAP000431-PA-like protein AGAP000431-PA doublesex- and mab-3-related transcription factor A2-like isoform X2 doublesex and mab-3 related transcription factor 99B doublesex- and mab-3-related transcri	doublesex- and mab-3-related transcription factor A2-like	1.06086	Cluster 2	Super Cluster 6	52	15.8333	1	Component 3	7	1	16.797	282.139	52	8	14	14	1	6	5	GO:0003700;GO:0005634;GO:0006355;GO:0043565;GO:0046872	DNA-binding transcription factor activity;nucleus;regulation of transcription, DNA-templated;sequence-specific DNA binding;metal ion binding			IPR036407;IPR001275;IPR026607;IPR001275;IPR001275;IPR036407	GO:0043565/GO:0006355;GO:0043565/GO:0006355;GO:0005634/GO:0006355/GO:0003700;GO:0043565/GO:0006355;GO:0043565/GO:0006355;GO:0043565/GO:0006355	sequence-specific DNA binding/regulation of transcription, DNA-templated;sequence-specific DNA binding/regulation of transcription, DNA-templated;nucleus/regulation of transcription, DNA-templated/DNA-binding transcription factor activity;sequence-specific DNA binding/regulation of transcription, DNA-templated;sequence-specific DNA binding/regulation of transcription, DNA-templated;sequence-speci…
DEGAL534g00070	Cyclic Protein-2, partial digestive cysteine proteinase 1 isoform X3 cathepsin L cathepsin L1-like precursor cathepsin L1 unnamed protein product cathepsin Lb precursor	cathepsin L1	0.68313	Cluster 2	Super Cluster 6	6	2.5	1	Component 3	5	1	1.70783	2.91667	6	2	1	3	2	1						IPR000668;IPR038765	;GO:0006508/GO:0008234;	;proteolysis/cysteine-type peptidase activity;
DEGAL534g00080	Doublesex- and mab-3-related transcription factor A2 doublesex- and mab-3-related transcription factor 3-like	doublesex- and mab-3-related transcription factor A2-like	1.371	Cluster 2	Super Cluster 6	48	12	1	Component 3	6	1	16.452	270.667	48	11	2	7	1	3	5	GO:0003700;GO:0005634;GO:0006355;GO:0043565;GO:0046872	DNA-binding transcription factor activity;nucleus;regulation of transcription, DNA-templated;sequence-specific DNA binding;metal ion binding			IPR036407;IPR001275;IPR026607;IPR001275;IPR001275;IPR036407	GO:0043565/GO:0006355;GO:0043565/GO:0006355GO:0005634/GO:0006355/GO:0003700;GO:0043565/GO:0006355;GO:0043565/GO:0006355;GO:0043565/GO:0006355	sequence-specific DNA binding/regulation of transcription, DNA-templated;sequence-specific DNA binding/regulation of transcription, DNA-templatednucleus/regulation of transcription, DNA-templated/DNA-binding transcription factor activity;sequence-specific DNA binding/regulation of transcription, DNA-templated;sequence-specific DNA binding/regulation of transcription, DNA-templated;sequence-specif…
DEGAL534g00100	doublesex- and mab-3-related transcription factor A2-like	doublesex and mab-3 related transcription factor 3, truncated-like	1.29767	Cluster 2	Super Cluster 6	93	24.1667	4	Component 3	9	1	31.3604	983.472	93	23	9	9	4	7	5	GO:0003700;GO:0005634;GO:0006355;GO:0043565;GO:0046872	DNA-binding transcription factor activity;nucleus;regulation of transcription, DNA-templated;sequence-specific DNA binding;metal ion binding			IPR005173;
DEGAL541g00010	LOW QUALITY PROTEIN: toll-like receptor 6 Toll/interleukin-1 receptor-like protein, partial toll-6 Tollo slit3 protein-like toll-like receptor Tollo	toll-like receptor Tollo	1.64833	Cluster 2	Super Cluster 6	807.458	173.311	0	Component 3	5	1	285.674	81609.9	807.458	101.056	79.5946	24.3652	0	27.3945	4	GO:0007165;GO:0016021;GO:0016787;GO:0045087	signal transduction;integral component of membrane;hydrolase activity;innate immune response			IPR032675;IPR001611;IPR032675;IPR032675;IPR032675;IPR032675;IPR000157;IPR032675;IPR001611;IPR035897;IPR001611;IPR001611;IPR001611;IPR001611;IPR001611;IPR001611;IPR000157;IPR001611;IPR001611;IPR001611;IPR001611;IPR001611;IPR001611;IPR001611;IPR001611;IPR001611;IPR001611;IPR001611;IPR001611;IPR001611;IPR001611;IPR001611;IPR001611;IPR001611;IPR035897;	;GO:0005515;GO:0005515/GO:0007165GO:0005515GO:0005515;GO:0005515;GO:0005515;GO:0005515;GO:0005515;GO:0005515;GO:0005515/GO:0007165;GO:0005515;GO:0005515;GO:0005515;GO:0005515;GO:0005515;GO:0005515;GO:0005515;GO:0005515;GO:0005515;GO:0005515;GO:0005515;GO:0005515;GO:0005515;GO:0005515;GO:0005515;GO:0005515;GO:0005515;	;protein binding;protein binding/signal transductionprotein bindingprotein binding;protein binding;protein binding;protein binding;protein binding;protein binding;protein binding/signal transduction;protein binding;protein binding;protein binding;protein binding;protein binding;protein binding;protein binding;protein binding;protein binding;protein binding;protein binding;protein binding;protein …
DEGAL550g00030	uncharacterized protein LOC100864987 isoform X2 uncharacterized protein LOC409904 isoform X8 uncharacterized protein LOC100648370 isoform X7 MAGUK p55 subfamily member 5-A-like	MAGUK p55 subfamily member 5-like	0.5537	Cluster 2	Super Cluster 6	2734	1287.17	601	Component 3	10	1	712.704	507946	2734	953	796	1066	1573	601	2	GO:0070830;GO:0090162	bicellular tight junction assembly;establishment of epithelial cell polarity			IPR008145;IPR001478;IPR001452;IPR031185;IPR020590;IPR001452;IPR008144;IPR001478;IPR035601;IPR036028;IPR036034;IPR027417	GO:0005515;GO:0005515;GO:0090162/GO:0070830;GO:0005515GO:0005515GO:0005515;GO:0005515;	protein binding;protein binding;establishment of epithelial cell polarity/bicellular tight junction assembly;protein bindingprotein bindingprotein binding;protein binding;
DEGAL551g00020	hypothetical protein BIW11_00454 forkhead box protein D2-like fork head domain-containing protein FD5-like	forkhead box protein B1-like	1.62182	Cluster 2	Super Cluster 6	2360	512.333	21	Component 3	9	1	830.915	690420	2360	262	210	182	21	39	6	GO:0000981;GO:0005634;GO:0006357;GO:0009653;GO:0030154;GO:0043565	DNA-binding transcription factor activity, RNA polymerase II-specific;nucleus;regulation of transcription by RNA polymerase II;anatomical structure morphogenesis;cell differentiation;sequence-specific DNA binding			IPR001766;IPR001766;IPR036388;IPR018122;IPR030456;IPR001766;IPR001766;IPR036390	GO:0006355/GO:0003700/GO:0043565;GO:0006355/GO:0003700/GO:0043565GO:0006355/GO:0003700/GO:0043565;GO:0006355/GO:0003700/GO:0043565;GO:0006355/GO:0003700/GO:0043565;GO:0006355/GO:0003700/GO:0043565;	regulation of transcription, DNA-templated/DNA-binding transcription factor activity/sequence-specific DNA binding;regulation of transcription, DNA-templated/DNA-binding transcription factor activity/sequence-specific DNA bindingregulation of transcription, DNA-templated/DNA-binding transcription factor activity/sequence-specific DNA binding;regulation of transcription, DNA-templated/DNA-binding …
DEGAL551g00030	transcription initiation factor TFIID subunit 11, partial transcription initiation factor TFIID subunit 11-like isoform X1	transcription initiation factor TFIID subunit 11-like isoform X2	0.617889	Cluster 2	Super Cluster 6	2872	1264	557	Component 3	8	1	781.012	609980	2872	1141	606	960	1448	557	12	GO:0003713;GO:0003743;GO:0005669;GO:0005737;GO:0006413;GO:0008134;GO:0016251;GO:0046982;GO:0051123;GO:0070578;GO:1900370;GO:1903508	transcription coactivator activity;translation initiation factor activity;transcription factor TFIID complex;cytoplasm;translational initiation;transcription factor binding;RNA polymerase II general transcription initiation factor activity;protein heterodimerization activity;RNA polymerase II preinitiation complex assembly;RISC-loading complex;positive regulation of RNA interference;positive regu…			IPR009072;IPR006578;IPR006809;IPR006578;IPR006809;IPR009072	GO:0046982GO:0005634/GO:0006367GO:0005634/GO:0006367;GO:0046982	protein heterodimerization activitynucleus/transcription initiation from RNA polymerase II promoternucleus/transcription initiation from RNA polymerase II promoter;protein heterodimerization activity
DEGAL561g00020	high mobility group protein B2-like isoform X3 DNA-binding protein, putative high mobility group protein DSP1-like protein	high mobility group protein DSP1-like	1.39615	Cluster 2	Super Cluster 6	45166	10976	2836	Component 3	8	1	15324.1	234829366	45166	3078	3996	5033	5747	2836	9	GO:0000790;GO:0005737;GO:0006310;GO:0008134;GO:0008301;GO:0032440;GO:0045089;GO:0045944;GO:0055114	nuclear chromatin;cytoplasm;DNA recombination;transcription factor binding;DNA binding, bending;2-alkenal reductase [NAD(P)+] activity;positive regulation of innate immune response;positive regulation of transcription by RNA polymerase II;oxidation-reduction process	EC:1.3.1.74	2-alkenal reductase (NAD(P)(+))	IPR009071;IPR036910;IPR009071;IPR036910;IPR017967;IPR009071;IPR009071;IPR036910;IPR036910	;GO:0005634/GO:0003677	;nucleus/DNA binding
DEGAL562g00060	hypothetical protein TSAR_009795 LOW QUALITY PROTEIN: wee1-like protein kinase wee1-like protein kinase wee1-like protein kinase isoform X2 predicted protein	wee1-like protein kinase	1.45255	Cluster 2	Super Cluster 6	1778	439.167	22	Component 3	10	1	637.913	406932	1778	73	26	85	651	22	7	GO:0000287;GO:0004674;GO:0004715;GO:0005524;GO:0005634;GO:0007093;GO:0018108	magnesium ion binding;protein serine/threonine kinase activity;non-membrane spanning protein tyrosine kinase activity;ATP binding;nucleus;mitotic cell cycle checkpoint;peptidyl-tyrosine phosphorylation	EC:2.7.10;EC:2.7.11;EC:2.7.10.2	Transferring phosphorus-containing groups;Transferring phosphorus-containing groups;Non-specific protein-tyrosine kinase	IPR000719;IPR008271;IPR017441;IPR000719;IPR011009	;GO:0006468/GO:0005524/GO:0004672;GO:0006468/GO:0004672;GO:0005524;GO:0006468/GO:0005524/GO:0004672;	;protein phosphorylation/ATP binding/protein kinase activity;protein phosphorylation/protein kinase activity;ATP binding;protein phosphorylation/ATP binding/protein kinase activity;
DEGAL562g00120	uncharacterized protein LOC107335261 uncharacterized protein LOC110243909, partial uncharacterized protein LOC108863768	uncharacterized protein LOC108864073	1.15175	Cluster 2	Super Cluster 6	4	1.16667	0	Component 3	6	1	1.34371	1.80556	4	1	1	0	1	0
DEGAL562g00300	cell adhesion molecule-related/down-regulated by oncogenes-like interference hedgehog-like isoform X1	interference hedgehog-like isoform X1	0.738296	Cluster 2	Super Cluster 6	2257	872.667	290	Component 3	6	1	644.286	415105	2257	828	483	607	771	290						IPR013783;IPR013783;IPR003961;IPR013783;IPR013783;IPR013783;IPR013783;IPR003961;IPR003961;IPR007110;IPR007110;IPR007110;IPR003961;IPR003961;IPR036116;IPR036179;IPR036179;IPR036179	;GO:0005515GO:0005515;GO:0005515GO:0005515GO:0005515GO:0005515;	;protein bindingprotein binding;protein bindingprotein bindingprotein bindingprotein binding;
DEGAL562g00330	uncharacterized protein LOC111253095	uncharacterized protein LOC111253095	1.05529	Cluster 2	Super Cluster 6	586	182.5	17	Component 3	7	1	192.59	37090.9	586	238	102	69	17	83						IPR008855	GO:0016021/GO:0005783	integral component of membrane/endoplasmic reticulum
DEGAL580g00030	protein kibra-like isoform X2 Protein kibra hypothetical protein D910_08576	Protein kibra	1.01446	Cluster 2	Super Cluster 6	179	56	6	Component 3	5	1	56.8096	3227.33	179	49	37	43	22	6	2	GO:0035556;GO:0046872	intracellular signal transduction;metal ion binding			IPR001202;IPR001202;IPR001202;IPR001202;IPR036020	;GO:0005515GO:0005515;GO:0005515;GO:0005515;GO:0005515	;protein bindingprotein binding;protein binding;protein binding;protein binding
DEGAL603g00010	latrophilin Cirl-like isoform X3 latrophilin-like	latrophilin Cirl-like isoform X2	1.06322	Cluster 2	Super Cluster 6	2043	626.333	42	Component 3	6	1	665.929	443461	2043	531	276	203	663	42	4	GO:0004930;GO:0007166;GO:0007186;GO:0016021	G protein-coupled receptor activity;cell surface receptor signaling pathway;G protein-coupled receptor signaling pathway;integral component of membrane			IPR032471;IPR000832;IPR000203;IPR031234;IPR017981;IPR000203;	;GO:0004930/GO:0007186/GO:0016021GO:0004888/GO:0016021/GO:0007166	;G protein-coupled receptor activity/G protein-coupled receptor signaling pathway/integral component of membranetransmembrane signaling receptor activity/integral component of membrane/cell surface receptor signaling pathway
DEGAL609g00010	RecName: Full=Histone H3.2 [core histone H2A/H2B/H3/H4 uncharacterized protein LOC106906734	histone H3-like	2.02433	Cluster 2	Super Cluster 6	155.349	28.1274	0	Component 3	5	1	56.9392	3242.08	155.349	5.61477	0	0	2.4687	5.33197	4	GO:0000786;GO:0003677;GO:0005634;GO:0046982	nucleosome;DNA binding;nucleus;protein heterodimerization activity			IPR002119;IPR009072;IPR007125;IPR032454;IPR009072;IPR032458;IPR000164;IPR000164;IPR032458;IPR002119;IPR002119;IPR009072;IPR009072;IPR009072;IPR009072	GO:0000786/GO:0003677;GO:0046982;GO:0000786/GO:0003677GO:0046982GO:0000786/GO:0003677;GO:0000786/GO:0003677GO:0000786/GO:0003677;GO:0000786/GO:0003677;GO:0046982;GO:0046982;GO:0046982;GO:0046982	nucleosome/DNA binding;protein heterodimerization activity;nucleosome/DNA bindingprotein heterodimerization activitynucleosome/DNA binding;nucleosome/DNA bindingnucleosome/DNA binding;nucleosome/DNA binding;protein heterodimerization activity;protein heterodimerization activity;protein heterodimerization activity;protein heterodimerization activity
DEGAL609g00020	histone H2A-like histone H2B.3-like protein histone H2B.3-like histone H2B-like, partial	histone H2B	1.99964	Cluster 2	Super Cluster 6	128.586	23.5774	0	Component 3	7	1	47.1463	2222.77	128.586	11.6687	0	0	0	1.20977	4	GO:0000786;GO:0003677;GO:0005634;GO:0046982	nucleosome;DNA binding;nucleus;protein heterodimerization activity			IPR000558;IPR009072;IPR007125;IPR000558;IPR009072	GO:0000786/GO:0003677;GO:0046982;GO:0000786/GO:0003677GO:0000786/GO:0003677GO:0046982	nucleosome/DNA binding;protein heterodimerization activity;nucleosome/DNA bindingnucleosome/DNA bindingprotein heterodimerization activity
DEGAL609g00040	uncharacterized protein LOC103210983 histone 1, H4c Histone H2B type 1-M Histone H3	histone H4-like	1.94469	Cluster 2	Super Cluster 6	14.3007	2.67932	0	Component 3	10	1	5.21045	27.1488	14.3007	1.10838	0	0.285714	0	0.381147	18	GO:0000183;GO:0000228;GO:0000786;GO:0003677;GO:0005576;GO:0005654;GO:0006303;GO:0006335;GO:0006352;GO:0016233;GO:0019904;GO:0034080;GO:0035059;GO:0042393;GO:0045653;GO:0046982;GO:0051290;GO:0060964	rDNA heterochromatin assembly;nuclear chromosome;nucleosome;DNA binding;extracellular region;nucleoplasm;double-strand break repair via nonhomologous end joining;DNA replication-dependent nucleosome assembly;DNA-templated transcription, initiation;telomere capping;protein domain specific binding;CENP-A containing nucleosome assembly;RCAF complex;histone binding;negative regulation of megakaryocyt…			IPR001951;IPR009072;IPR019809;IPR001951;IPR009072	GO:0003677;GO:0046982;GO:0000786/GO:0003677/GO:0005634;GO:0003677;GO:0046982	DNA binding;protein heterodimerization activity;nucleosome/DNA binding/nucleus;DNA binding;protein heterodimerization activity
DEGAL609g00050	uncharacterized protein LOC103210983 histone 1, H4c Histone H2B type 1-M Histone H3	histone H4-like	1.94469	Cluster 2	Super Cluster 6	14.3007	2.67932	0	Component 3	9	1	5.21045	27.1488	14.3007	1.10838	0	0.285714	0	0.381147	18	GO:0000183;GO:0000228;GO:0000786;GO:0003677;GO:0005576;GO:0005654;GO:0006303;GO:0006335;GO:0006352;GO:0016233;GO:0019904;GO:0034080;GO:0035059;GO:0042393;GO:0045653;GO:0046982;GO:0051290;GO:0060964	rDNA heterochromatin assembly;nuclear chromosome;nucleosome;DNA binding;extracellular region;nucleoplasm;double-strand break repair via nonhomologous end joining;DNA replication-dependent nucleosome assembly;DNA-templated transcription, initiation;telomere capping;protein domain specific binding;CENP-A containing nucleosome assembly;RCAF complex;histone binding;negative regulation of megakaryocyt…			IPR001951;IPR009072;IPR019809;IPR001951;IPR009072	GO:0003677;GO:0046982;GO:0000786/GO:0003677/GO:0005634;GO:0003677;GO:0046982	DNA binding;protein heterodimerization activity;nucleosome/DNA binding/nucleus;DNA binding;protein heterodimerization activity
DEGAL611g00030	Ubiquitin carboxyl-terminal hydrolase 34 hypothetical protein BIW11_08835 AT-rich interactive domain-containing protein 4B, partial	AT-rich interactive domain-containing protein 4A-like	0.623347	Cluster 2	Super Cluster 6	2394	1071.67	170	Component 3	6	1	668.02	446251	2394	938	772	1142	1014	170						IPR001606;IPR012603;IPR036431;IPR025995;IPR001606;IPR016197;IPR036431	GO:0003677GO:0003677GO:0003677GO:0003677	DNA bindingDNA bindingDNA bindingDNA binding
DEGAL611g00040	INCONCLUSIVE PREDICTED: AT-rich interactive domain-containing protein 4B isoform X2 hypothetical protein BIW11_08835 AT-rich interactive domain-containing protein 4B-like INCONCLUSIVE AAEL009297-PA	AT-rich interactive domain-containing protein 4B-like	0.47681	Cluster 2	Super Cluster 6	508	250.833	170	Component 3	8	1	119.6	14304.1	508	181	172	266	208	170	2	GO:0003677;GO:0005634	DNA binding;nucleus
DEGAL647g00010	hypothetical protein RP20_CCG020372 serine/threonine-protein kinase tousled-like 2 isoform X7 serine/threonine-protein kinase tousled-like 2	serine/threonine-protein kinase tousled-like 2 isoform X1	0.670664	Cluster 2	Super Cluster 6	1554	683.667	111	Component 3	5	1	458.511	210232	1554	689	328	555	865	111	7	GO:0001672;GO:0004674;GO:0005524;GO:0005634;GO:0007059;GO:0018105;GO:0035556	regulation of chromatin assembly or disassembly;protein serine/threonine kinase activity;ATP binding;nucleus;chromosome segregation;peptidyl-serine phosphorylation;intracellular signal transduction	EC:2.7.11	Transferring phosphorus-containing groups	IPR000719;IPR017441;IPR008271;IPR000719;IPR011009	;GO:0005524/GO:0004672/GO:0006468;GO:0005524;GO:0006468/GO:0004672;GO:0005524/GO:0004672/GO:0006468	;ATP binding/protein kinase activity/protein phosphorylation;ATP binding;protein phosphorylation/protein kinase activity;ATP binding/protein kinase activity/protein phosphorylation
DEGAL647g00020	AF4/FMR2 family member 4 isoform X6 uncharacterized protein LOC106472068, partial hypothetical protein BIW11_00147	AF4/FMR2 family member 4	0.41344	Cluster 2	Super Cluster 6	805	461.667	169	Component 3	6	1	190.871	36431.9	805	444	362	531	459	169						IPR007797;IPR007797
DEGAL653g00100	AGAP004745-PA WW Rsp5 WWP and FF domain containing protein transcription elongation regulator 1-like isoform X1 transcription elongation regulator 1-like isoform X2 hypothetical protein D910_01364 hyp	transcription elongation regulator 1	0.662747	Cluster 2	Super Cluster 6	1472.15	633.123	215.686	Component 3	7	1	419.601	176065	1472.15	290.951	430.494	615.871	773.587	215.686						IPR036517;IPR001202;IPR002713;IPR036517;IPR001202;IPR002713;IPR001202;IPR001202;IPR002713;IPR001202;IPR001202;IPR001202;IPR001202;IPR036020;IPR036517;IPR036517;IPR036020;IPR036020	GO:0005515GO:0005515GO:0005515;GO:0005515GO:0005515;GO:0005515;GO:0005515;GO:0005515;GO:0005515;GO:0005515;GO:0005515	protein bindingprotein bindingprotein binding;protein bindingprotein binding;protein binding;protein binding;protein binding;protein binding;protein binding;protein binding
DEGAL655g00020	zinc finger protein 280D isoform X2 uncharacterized protein LOC106460211	uncharacterized threonine-rich GPI-anchored glycoprotein PJ4664.02-like isoform X2	0.816563	Cluster 2	Super Cluster 6	7567	2815.83	552	Component 3	9	1	2299.31	5.28681e+06	7567	2043	1366	1881	3486	552	1	GO:0003676	nucleic acid binding			IPR013087;IPR013087;IPR013087	;GO:0003676;GO:0003676;GO:0003676	;nucleic acid binding;nucleic acid binding;nucleic acid binding
DEGAL655g00030	transcription elongation factor SPT4-A-like SUPT4H1	transcription elongation factor SPT4	0.69198	Cluster 2	Super Cluster 6	369.668	150.91	62.8482	Component 3	8	1	104.426	10904.9	369.668	121.494	62.8482	107.182	174.025	70.2405	4	GO:0003723;GO:0005634;GO:0006355;GO:0046872	RNA binding;nucleus;regulation of transcription, DNA-templated;metal ion binding			IPR038510;IPR022800;IPR009287;IPR009287;IPR022800;IPR029040	GO:0006355/GO:0008270/GO:0005634/GO:0032786;GO:0006355/GO:0008270/GO:0005634/GO:0032786;	regulation of transcription, DNA-templated/zinc ion binding/nucleus/positive regulation of DNA-templated transcription, elongation;regulation of transcription, DNA-templated/zinc ion binding/nucleus/positive regulation of DNA-templated transcription, elongation;
DEGAL657g00030	hypothetical protein BSL78_02827 hypothetical protein BSL78_14290 Transposon Tf2-9 polyprotein	retrotransposon-like family member retr-1	0.624932	Cluster 2	Super Cluster 6	9	3.92806	1	Component 3	5	1	2.45477	6.02588	9	3	4	3.56833	1	3						IPR036397;IPR000477;IPR001584;IPR012337	;GO:0003676;GO:0015074	;nucleic acid binding;DNA integration
DEGAL684g00010	putative T-box transcription factor tbx2 hypothetical protein T265_09372 T-box transcription factor TBX2-B t box transcription factor tbx2 T-box transcription factor TBX2b-like isoform X3 T-box transc	T-box transcription factor TBX3-like	1.18453	Cluster 2	Super Cluster 6	361.826	99.6766	26	Component 3	6	1	118.07	13940.5	361.826	44	58	70	38.2339	26	24	GO:0000122;GO:0000977;GO:0001102;GO:0001228;GO:0001501;GO:0001708;GO:0001947;GO:0003205;GO:0005634;GO:0007417;GO:0007569;GO:0008284;GO:0008595;GO:0030539;GO:0030540;GO:0032275;GO:0035115;GO:0042733;GO:0043066;GO:0045662;GO:0045787;GO:0045944;GO:0046884;GO:0048332	negative regulation of transcription by RNA polymerase II;RNA polymerase II transcription regulatory region sequence-specific DNA binding;RNA polymerase II activating transcription factor binding;DNA-binding transcription activator activity, RNA polymerase II-specific;skeletal system development;cell fate specification;heart looping;cardiac chamber development;nucleus;central nervous system devel…			IPR001699;IPR002070;IPR001699;IPR036960;IPR001699;IPR018186;IPR001699;IPR001699;IPR008967	GO:0005634/GO:0003700/GO:0006355;GO:0005634/GO:0003700/GO:0006355;GO:0005634/GO:0003700/GO:0006355;GO:0005634/GO:0003700/GO:0006355;GO:0005634/GO:0003700/GO:0006355;GO:0005634/GO:0003700/GO:0006355;GO:0005634/GO:0003700/GO:0006355;GO:0005634/GO:0003700/GO:0006355;GO:0003700/GO:0006355	nucleus/DNA-binding transcription factor activity/regulation of transcription, DNA-templated;nucleus/DNA-binding transcription factor activity/regulation of transcription, DNA-templated;nucleus/DNA-binding transcription factor activity/regulation of transcription, DNA-templated;nucleus/DNA-binding transcription factor activity/regulation of transcription, DNA-templated;nucleus/DNA-binding transcr…
DEGAL684g00020	T-box transcription factor TBX2-B LOW QUALITY PROTEIN: T-box transcription factor TBX2, partial T-box transcription factor TBX3-like T-box transcription factor TBX2-like isoform X1 T-box transcription	T-box transcription factor TBX3-like	1.40161	Cluster 2	Super Cluster 6	30.591	7.57137	0	Component 3	7	1	10.6121	112.616	30.591	4.5462	7.40598	2.88501	0	0	8	GO:0000122;GO:0000977;GO:0001102;GO:0001228;GO:0001708;GO:0005634;GO:0007507;GO:0045944	negative regulation of transcription by RNA polymerase II;RNA polymerase II transcription regulatory region sequence-specific DNA binding;RNA polymerase II activating transcription factor binding;DNA-binding transcription activator activity, RNA polymerase II-specific;cell fate specification;nucleus;heart development;positive regulation of transcription by RNA polymerase II			IPR001699;IPR036960;IPR001699;IPR001699;IPR008967	GO:0005634/GO:0003700/GO:0006355;GO:0005634/GO:0003700/GO:0006355;GO:0005634/GO:0003700/GO:0006355GO:0005634/GO:0003700/GO:0006355;GO:0003700/GO:0006355	nucleus/DNA-binding transcription factor activity/regulation of transcription, DNA-templated;nucleus/DNA-binding transcription factor activity/regulation of transcription, DNA-templated;nucleus/DNA-binding transcription factor activity/regulation of transcription, DNA-templatednucleus/DNA-binding transcription factor activity/regulation of transcription, DNA-templated;DNA-binding transcription fa…
DEGAL686g00020	protein inscuteable homolog isoform X3 uncharacterized protein LOC106457037 isoform X3 uncharacterized protein LOC106457037 isoform X2 protein inscuteable-like conserved hypothetical protein	protein inscuteable homolog	2.16924	Cluster 2	Super Cluster 6	2110	360.667	0	Component 3	11	1	782.372	612107	2110	16	26	9	0	3	1	GO:0008356	asymmetric cell division			IPR011989;IPR039921;IPR016024;IPR016024	GO:0008356	asymmetric cell division
DEGAL697g00040	histone-lysine N-methyltransferase EHMT1-like isoform X9 histone-lysine N-methyltransferase SUV39H1-A	histone-lysine N-methyltransferase SUV39H2 isoform X1	0.970513	Cluster 2	Super Cluster 6	1211	390.333	91	Component 3	6	1	378.823	143507	1211	290	159	205	386	91	5	GO:0005634;GO:0005694;GO:0008270;GO:0018024;GO:0034968	nucleus;chromosome;zinc ion binding;histone-lysine N-methyltransferase activity;histone lysine methylation	EC:2.1.1.43	Transferring one-carbon groups	IPR023780;IPR007728;IPR001214;IPR023779;IPR000953;IPR001214;IPR007728;IPR016197;	GO:0008270/GO:0018024/GO:0034968/GO:0005634GO:0005515GO:0005515;GO:0008270/GO:0018024/GO:0034968/GO:0005634;	zinc ion binding/histone-lysine N-methyltransferase activity/histone lysine methylation/nucleusprotein bindingprotein binding;zinc ion binding/histone-lysine N-methyltransferase activity/histone lysine methylation/nucleus;
DEGAL701g00020	uncharacterized protein LOC100899841 isoform X2	uncharacterized protein LOC100899841 isoform X2	2.23607	Cluster 2	Super Cluster 6	1	0.166667	0	Component 3	7	1	0.372678	0.138889	1	0	0	0	0	0
DEGAL708g00020	lysine-specific histone demethylase 1A isoform X2 lysine-specific histone demethylase 1A isoform X3 lysine-specific histone demethylase 1A-like isoform X2 lysine-specific histone demethylase 1A-like i	lysine-specific histone demethylase 1A	0.719126	Cluster 2	Super Cluster 6	3222.92	1335.11	411.169	Component 3	5	1	960.116	921822	3222.92	651.073	650.721	1319.11	1755.69	411.169	13	GO:0000122;GO:0000790;GO:0003677;GO:0003682;GO:0008134;GO:0008168;GO:0016491;GO:0032259;GO:0034648;GO:0034720;GO:0045944;GO:0050660;GO:0055114	negative regulation of transcription by RNA polymerase II;nuclear chromatin;DNA binding;chromatin binding;transcription factor binding;methyltransferase activity;oxidoreductase activity;methylation;histone demethylase activity (H3-dimethyl-K4 specific);histone H3-K4 demethylation;positive regulation of transcription by RNA polymerase II;flavin adenine dinucleotide binding;oxidation-reduction proc…			IPR036388;IPR002937;IPR036188;IPR036188;IPR007526;IPR036188;IPR009057;	;GO:0016491/GO:0055114;GO:0005515GO:0003677;	;oxidoreductase activity/oxidation-reduction process;protein bindingDNA binding;
DEGAL721g00020	protein split ends uncharacterized protein LOC107037735 uncharacterized protein LOC105154457 isoform X1 uncharacterized protein LOC100863988 isoform X2 serine/arginine repetitive matrix protein 2-like	protein split ends	0.469874	Cluster 2	Super Cluster 6	2981	1564.33	632	Component 3	9	1	735.04	540283	2981	1176	1237	1881	1479	632	1	GO:0046872	metal ion binding				;	;
DEGAL728g00110	chromobox protein homolog 1-like isoform X1 chromobox protein homolog 1-like	chromobox protein homolog 1-like	0.437176	Cluster 2	Super Cluster 6	5970	3103	1687	Component 3	6	1	1356.56	1.84025e+06	5970	2582	1687	2721	3182	2476	15	GO:0000784;GO:0001939;GO:0001940;GO:0003682;GO:0005654;GO:0005719;GO:0005720;GO:0005721;GO:0005819;GO:0006974;GO:0010369;GO:0042803;GO:0045892;GO:0090734;GO:1990226	nuclear chromosome, telomeric region;female pronucleus;male pronucleus;chromatin binding;nucleoplasm;nuclear euchromatin;nuclear heterochromatin;pericentric heterochromatin;spindle;cellular response to DNA damage stimulus;chromocenter;protein homodimerization activity;negative regulation of transcription, DNA-templated;site of DNA damage;histone methyltransferase binding			IPR008251;IPR000953;IPR016197	;GO:0005634	;nucleus
DEGAL729g00070	Down syndrome cell adhesion molecule-like isoform X1 Down syndrome cell adhesion molecule-like protein 1 homolog isoform X10 Down syndrome cell adhesion molecule-like protein Dscam2 isoform X2 Down sy	Down syndrome cell adhesion molecule-like protein Dscam2 isoform X9	1.00593	Cluster 2	Super Cluster 6	1895	617.167	105	Component 3	7	1	620.829	385429	1895	852	417	248	186	105						IPR013783;IPR013783;IPR013783;IPR003961;IPR013783;IPR013783;IPR013098;IPR013783;IPR013783;IPR013783;IPR013783;IPR007110;IPR007110;IPR007110;IPR003961;IPR007110;IPR003961;IPR003961;IPR007110;IPR007110;IPR007110;IPR007110;IPR007110;IPR003961;IPR003961;IPR003961;IPR036116;IPR036179;IPR036179;IPR036116;IPR036179;IPR036179;IPR036179;IPR036179;IPR036179;IPR036179;IPR036179;IPR036179	;GO:0005515;GO:0005515GO:0005515;GO:0005515;GO:0005515;GO:0005515GO:0005515;GO:0005515;GO:0005515	;protein binding;protein bindingprotein binding;protein binding;protein binding;protein bindingprotein binding;protein binding;protein binding
DEGAL729g00080	Down syndrome cell adhesion molecule protein 1-like Down syndrome cell adhesion molecule homolog isoform X6 Down syndrome cell adhesion molecule-like isoform X3 hemicentin-2-like	hemicentin-1-like protein	0.897756	Cluster 2	Super Cluster 6	297	101	31	Component 3	7	1	90.6734	8221.67	297	106	63	65	44	31						IPR013783;IPR013783;IPR013783;IPR013151;IPR013783;IPR013098;IPR007110;IPR007110;IPR007110;IPR007110;IPR007110;IPR007110;IPR007110;IPR007110;IPR007110;IPR007110;IPR036179;IPR036179;IPR036179;IPR036179;IPR036179;IPR036179;IPR036179;IPR036179;IPR036179;IPR036179	;	;
DEGAL749g00030	eukaryotic translation initiation factor 3 subunit K-like eukaryotic translation initiation factor 3 subunit K-like isoform X1 eukaryotic translation initiation factor 3 subunit K isoform 1	eukaryotic translation initiation factor 3 subunit K	0.641839	Cluster 2	Super Cluster 6	7065.76	3105.31	847.094	Component 3	7	1	1993.11	3.97248e+06	7065.76	2409.78	847.094	2163.63	3988.65	2156.95	9	GO:0001732;GO:0003743;GO:0005515;GO:0005829;GO:0005852;GO:0006446;GO:0016282;GO:0033290;GO:0043022	formation of cytoplasmic translation initiation complex;translation initiation factor activity;protein binding;cytosol;eukaryotic translation initiation factor 3 complex;regulation of translational initiation;eukaryotic 43S preinitiation complex;eukaryotic 48S preinitiation complex;ribosome binding			IPR033464;IPR016020;IPR036388;IPR009374;IPR000717;IPR009374;IPR036390;IPR016024	;GO:0003743/GO:0043022/GO:0005852/GO:0006446GO:0005737/GO:0003743/GO:0005852GO:0005737/GO:0003743/GO:0005852	;translation initiation factor activity/ribosome binding/eukaryotic translation initiation factor 3 complex/regulation of translational initiationcytoplasm/translation initiation factor activity/eukaryotic translation initiation factor 3 complexcytoplasm/translation initiation factor activity/eukaryotic translation initiation factor 3 complex
DEGAL762g00010	uncharacterized protein LOC111247797 hypothetical protein BIW11_05223	hypothetical protein BIW11_05223	1.23864	Cluster 2	Super Cluster 6	212	56.6667	15	Component 3	6	1	70.1894	4926.56	212	44	32	21	16	15
DEGAL766g00020	hypothetical protein DMN91_007151 Kinesin heavy chain kinesin heavy chain-like isoform X1 kinesin heavy chain-like isoform X4 kinesin, putative	kinesin heavy chain	2.23607	Cluster 2	Super Cluster 6	14	2.33333	0	Component 3	10	1	5.21749	27.2222	14	0	0	0	0	0	8	GO:0003777;GO:0005524;GO:0005874;GO:0006810;GO:0007018;GO:0008017;GO:0016887;GO:0051641	microtubule motor activity;ATP binding;microtubule;transport;microtubule-based movement;microtubule binding;ATPase activity;cellular localization	EC:3.6.1.3;EC:3.6.1.15	Adenosinetriphosphatase;Nucleoside-triphosphate phosphatase	IPR027640;	;GO:0007018/GO:0003777;	;microtubule-based movement/microtubule motor activity;
DEGAL767g00010	leucine-rich repeat transmembrane neuronal protein 4-like isoform X3 leucine-rich repeat transmembrane neuronal protein 4-like isoform X2 leucine-rich repeats and immunoglobulin-like domains protein 2	insulin-like growth factor-binding protein complex acid labile subunit	1.46148	Cluster 2	Super Cluster 6	1710.8	402.816	39.8722	Component 3	7	1	588.706	346575	1710.8	232.256	197.481	161.163	39.8722	75.3262	1	GO:0016021	integral component of membrane			IPR001611;IPR001611;IPR032675;IPR032675;IPR032675;IPR001611;IPR001611;IPR001611;IPR001611;IPR001611;IPR001611;IPR001611;IPR001611;IPR001611;IPR001611;IPR001611;	;GO:0005515;GO:0005515;GO:0005515;GO:0005515;GO:0005515;GO:0005515;GO:0005515;GO:0005515;GO:0005515;GO:0005515;GO:0005515;GO:0005515;GO:0005515;	;protein binding;protein binding;protein binding;protein binding;protein binding;protein binding;protein binding;protein binding;protein binding;protein binding;protein binding;protein binding;protein binding;
DEGAL769g00130	nuclear receptor subfamily 2 group F member 1-A-like isoform X1 steroid receptor seven- isoform a	steroid receptor seven-up	0.828417	Cluster 2	Super Cluster 6	47	17	5	Component 3	7	1	14.0831	198.333	47	18	14	11	7	5	8	GO:0003700;GO:0003707;GO:0005634;GO:0006355;GO:0008270;GO:0016021;GO:0043401;GO:0043565	DNA-binding transcription factor activity;steroid hormone receptor activity;nucleus;regulation of transcription, DNA-templated;zinc ion binding;integral component of membrane;steroid hormone mediated signaling pathway;sequence-specific DNA binding			IPR001723;IPR000536;IPR035500;IPR000536;IPR035500	;GO:0005634/GO:0003677/GO:0006355/GO:0003707	;nucleus/DNA binding/regulation of transcription, DNA-templated/steroid hormone receptor activity
DEGAL769g00140	nuclear receptor subfamily 2 group F member 1-B-like isoform X1 COUP transcription factor 2 isoform X4 COUP transcription factor 2 isoform X5 COUP transcription factor 2 isoform X3 COUP transcription	nuclear receptor subfamily 2 group F member 1-A	1.00693	Cluster 2	Super Cluster 6	104	33.3333	6	Component 3	5	1	33.5642	1126.56	104	38	15	29	6	8	6	GO:0003700;GO:0005634;GO:0006355;GO:0008270;GO:0016021;GO:0043565	DNA-binding transcription factor activity;nucleus;regulation of transcription, DNA-templated;zinc ion binding;integral component of membrane;sequence-specific DNA binding			IPR001628;IPR001628;IPR013088;IPR001628;IPR001628;	GO:0003700/GO:0005634/GO:0008270/GO:0043565/GO:0006355;GO:0003700/GO:0005634/GO:0008270/GO:0043565/GO:0006355;GO:0006355/GO:0008270;GO:0003700/GO:0005634/GO:0008270/GO:0043565/GO:0006355;GO:0003700/GO:0005634/GO:0008270/GO:0043565/GO:0006355	DNA-binding transcription factor activity/nucleus/zinc ion binding/sequence-specific DNA binding/regulation of transcription, DNA-templated;DNA-binding transcription factor activity/nucleus/zinc ion binding/sequence-specific DNA binding/regulation of transcription, DNA-templated;regulation of transcription, DNA-templated/zinc ion binding;DNA-binding transcription factor activity/nucleus/zinc ion …
DEGAL784g00020	fork head domain-containing protein crocodile-like LOW QUALITY PROTEIN: fork head domain-containing protein crocodile-like forkhead box protein C2-like, partial	fork head domain-containing protein crocodile	0.774063	Cluster 2	Super Cluster 6	19	7.33333	2	Component 3	9	1	5.67646	32.2222	19	6	3	5	9	2	4	GO:0003700;GO:0005634;GO:0006355;GO:0043565	DNA-binding transcription factor activity;nucleus;regulation of transcription, DNA-templated;sequence-specific DNA binding			IPR001766;IPR036388;IPR001766;IPR018122;IPR030456;IPR001766;IPR001766;IPR036390	GO:0043565/GO:0006355/GO:0003700GO:0043565/GO:0006355/GO:0003700;GO:0043565/GO:0003700/GO:0006355;GO:0003700/GO:0006355/GO:0043565;GO:0043565/GO:0006355/GO:0003700;GO:0043565/GO:0006355/GO:0003700;	sequence-specific DNA binding/regulation of transcription, DNA-templated/DNA-binding transcription factor activitysequence-specific DNA binding/regulation of transcription, DNA-templated/DNA-binding transcription factor activity;sequence-specific DNA binding/DNA-binding transcription factor activity/regulation of transcription, DNA-templated;DNA-binding transcription factor activity/regulation of…
DEGAL790g00010	homeotic protein ocelliless blast:Cyclin-dependent kinase 2-associated protein 1 cyclin-dependent kinase 2-associated protein 1-like uncharacterized protein Dsimw501_GD17007 hypothetical protein C0J52	cyclin-dependent kinase 2-associated protein 1	0.713291	Cluster 2	Super Cluster 6	587	230	85	Component 3	6	1	164.057	26914.7	587	162	85	152	205	189	2	GO:0016301;GO:0016310	kinase activity;phosphorylation			IPR017266;IPR017266
DEGAL801g00020	LOW QUALITY PROTEIN: major facilitator superfamily domain-containing protein 1-like major facilitator superfamily domain-containing protein 1-like isoform X1	major facilitator superfamily domain-containing protein 1-like isoform X2	1.84674	Cluster 2	Super Cluster 6	4.39231	0.868557	0	Component 3	7	1	1.604	2.57281	4.39231	0	0	0.819034	0	0	2	GO:0016021;GO:0055085	integral component of membrane;transmembrane transport			IPR011701;IPR020846;IPR036259;IPR036259	GO:0055085;	transmembrane transport;
DEGAL806g00210	non-POU domain-containing octamer-binding protein-like isoform X2 protein no-on-transient A-like non-POU domain-containing octamer-binding protein-like isoform X3	non-POU domain-containing octamer-binding protein-like isoform X2	0.727083	Cluster 2	Super Cluster 6	5941	2336	1097	Component 3	6	1	1698.47	2884789	5941	1325	1097	1805	2677	1171	1	GO:0003723	RNA binding			IPR012677;IPR012975;IPR000504;IPR000504;IPR035979	GO:0003676;GO:0003676GO:0003676	nucleic acid binding;nucleic acid bindingnucleic acid binding
DEGAL818g00010	uncharacterized protein LOC107885095 igE-binding protein-like hypothetical protein X777_11273 Gag-Pol polyprotein, partial uncharacterized protein LOC108864103	Pro-Pol polyprotein	2.2287	Cluster 2	Super Cluster 6	2	0.334252	0	Component 3	7	1	0.744947	0.554946	2	0	0.00135541	0	0	0.00415389						IPR041588;IPR001584;IPR036397;IPR001584;IPR012337	;GO:0015074;GO:0003676;GO:0015074;	;DNA integration;nucleic acid binding;DNA integration;
DEGAL821g00030	hypothetical protein BIW11_10109	condensin complex subunit 2-like isoform X1	0.492717	Cluster 2	Super Cluster 6	235.632	117.636	43.8706	Component 3	5	1	57.9613	3359.52	235.632	110.189	94.7008	103.118	118.306	43.8706
DEGAL844g00050	INCONCLUSIVE uncharacterized protein LOC111423005, partial uncharacterized protein LOC111423005, partial	uncharacterized protein LOC111423005, partial	2.23607	Cluster 2	Super Cluster 6	1	0.166667	0	Component 3	7	1	0.372678	0.138889	1	0	0	0	0	0
DEGAL847g00020	hypothetical protein IscW_ISCW019841	bone morphogenetic protein 7-like	1.2209	Cluster 2	Super Cluster 6	108	29.6667	5	Component 3	6	1	36.22	1311.89	108	33	13	13	5	6
DEGAL850g00010	hypothetical protein Y1Q_0018657 hypothetical protein A6R68_10855 frizzled-4-like isoform X1 frizzled-4-like isoform X2	frizzled-4-like	1.21916	Cluster 2	Super Cluster 6	3282	886	282	Component 3	7	1	1080.18	1.16678e+06	3282	324	352	377	699	282	4	GO:0004888;GO:0007275;GO:0016021;GO:0016055	transmembrane signaling receptor activity;multicellular organism development;integral component of membrane;Wnt signaling pathway			IPR000539;IPR000539;IPR020067;IPR036790;IPR015526;IPR026549;IPR020067;IPR017981;IPR036790	GO:0016020/GO:0007166;GO:0016020/GO:0007166;GO:0005515GO:0005515GO:0042813/GO:0016055;GO:0005515;GO:0016021/GO:0004888/GO:0007166GO:0005515	membrane/cell surface receptor signaling pathway;membrane/cell surface receptor signaling pathway;protein bindingprotein bindingWnt-activated receptor activity/Wnt signaling pathway;protein binding;integral component of membrane/transmembrane signaling receptor activity/cell surface receptor signaling pathwayprotein binding
DEGAL863g00020	cell division cycle and apoptosis regulator protein 1 isoform X3 ccar1, putative hypothetical protein BRAFLDRAFT_124590	cell division cycle and apoptosis regulator protein 1-like	0.613975	Cluster 2	Super Cluster 6	6862	3041	1607	Component 3	8	1	1867.1	3.48606e+06	6862	1641	1607	2937	3574	1625	2	GO:0006355;GO:0051301	regulation of transcription, DNA-templated;cell division			IPR025954;IPR025223;IPR025224;IPR025224;	;GO:0006355;GO:0006355;	;regulation of transcription, DNA-templated;regulation of transcription, DNA-templated;
DEGAL869g00020	neuronal cell adhesion molecule isoform X5 contactin-4 hypothetical protein CAPTEDRAFT_180235 immunoglobulin superfamily DCC subclass member 3-like hemicentin, putative Down syndrome cell adhesion mol	tyrosine-protein kinase transmembrane receptor Ror2-like	1.00632	Cluster 2	Super Cluster 6	25	7.83333	1	Component 3	5	1	7.88282	62.1389	25	7	5	1	5	4						IPR013098;IPR013783;IPR007110;IPR036179
DEGAL870g00020	hypothetical protein BIW11_00357 uncharacterized protein LOC111254821 zinc finger protein 341-like	zinc finger protein 711	1.15452	Cluster 2	Super Cluster 6	575	169.667	15	Component 3	8	1	195.884	38370.6	575	155	15	38	215	20	1	GO:0003676	nucleic acid binding			IPR013087;IPR013087;IPR013087;IPR013087;IPR013087;IPR013087;IPR036236;IPR036236	;GO:0003676;GO:0003676;GO:0003676;GO:0003676;GO:0003676;GO:0003676	;nucleic acid binding;nucleic acid binding;nucleic acid binding;nucleic acid binding;nucleic acid binding;nucleic acid binding
DEGAL872g00020	uncharacterized protein LOC106324274 uncharacterized protein LOC111203195 ATP-dependent DNA helicase PIF2-like	ATP-dependent DNA helicase PIF1-like	2.14639	Cluster 2	Super Cluster 6	57	9.83333	0	Component 3	8	1	21.1062	445.472	57	2	0	2.23e-08	0	0						IPR010285;IPR027417	;GO:0003678/GO:0000723/GO:0006281	;DNA helicase activity/telomere maintenance/DNA repair
DEGAL892g00030	four-jointed, partial uncharacterized protein LOC106459355 Protein four-jointed	extracellular serine/threonine protein kinase four-jointed	1.72278	Cluster 2	Super Cluster 6	583	121.667	4	Component 3	11	1	209.605	43934.2	583	110	14	14	4	5	1	GO:0016021	integral component of membrane			IPR024868;IPR024868
DEGAL896g00170	nuclear receptor subfamily 2 group E member 1 isoform X2 nuclear receptor subfamily 2 group E member 1-like, partial	nuclear receptor subfamily 2 group E member 1-like	1.21241	Cluster 2	Super Cluster 6	44.5073	12.5497	0	Component 3	7	1	15.2155	231.511	44.5073	16.1264	8.66466	3	0	3	9	GO:0000977;GO:0003700;GO:0003707;GO:0005634;GO:0008270;GO:0030154;GO:0043401;GO:0045944;GO:0048856	RNA polymerase II transcription regulatory region sequence-specific DNA binding;DNA-binding transcription factor activity;steroid hormone receptor activity;nucleus;zinc ion binding;cell differentiation;steroid hormone mediated signaling pathway;positive regulation of transcription by RNA polymerase II;anatomical structure development			IPR001628;IPR001628;IPR013088;IPR001628;IPR001628;	GO:0006355/GO:0005634/GO:0008270/GO:0003700/GO:0043565;GO:0006355/GO:0005634/GO:0008270/GO:0003700/GO:0043565;GO:0006355/GO:0008270GO:0006355/GO:0005634/GO:0008270/GO:0003700/GO:0043565;GO:0006355/GO:0005634/GO:0008270/GO:0003700/GO:0043565;	regulation of transcription, DNA-templated/nucleus/zinc ion binding/DNA-binding transcription factor activity/sequence-specific DNA binding;regulation of transcription, DNA-templated/nucleus/zinc ion binding/DNA-binding transcription factor activity/sequence-specific DNA binding;regulation of transcription, DNA-templated/zinc ion bindingregulation of transcription, DNA-templated/nucleus/zinc ion …
DEGAL940g00040	AAEL006534-PA, partial protocadherin gamma B4 hypothetical protein RP20_CCG007117 cadherin-related tumor suppressor-like, partial	cadherin-related tumor suppressor	1.48135	Cluster 2	Super Cluster 6	548.111	128.257	7.00893	Component 3	8	1	189.994	36097.6	548.111	98.9531	46.205	50.2073	19.0595	7.00893	11	GO:0001736;GO:0002165;GO:0005509;GO:0005886;GO:0007156;GO:0007163;GO:0007444;GO:0009887;GO:0016021;GO:0040008;GO:0048519	establishment of planar polarity;instar larval or pupal development;calcium ion binding;plasma membrane;homophilic cell adhesion via plasma membrane adhesion molecules;establishment or maintenance of cell polarity;imaginal disc development;animal organ morphogenesis;integral component of membrane;regulation of growth;negative regulation of biological process			IPR002126;IPR002126;IPR020894;IPR020894;IPR020894;IPR020894;IPR020894;IPR020894;IPR020894;IPR020894;IPR015919;IPR015919;IPR015919;IPR015919;IPR015919;IPR015919;IPR015919;IPR015919;IPR015919;IPR015919;IPR015919;IPR015919;IPR015919;IPR015919;IPR015919;IPR015919	GO:0016020/GO:0007156/GO:0005509;GO:0016020/GO:0007156/GO:0005509;GO:0007155/GO:0005886;GO:0007155/GO:0005886;GO:0007155/GO:0005886;GO:0007155/GO:0005886;GO:0007155/GO:0005886;GO:0007155/GO:0005886;GO:0007155/GO:0005886;GO:0007155/GO:0005886;GO:0016020/GO:0005509;GO:0016020/GO:0005509;GO:0016020/GO:0005509;GO:0016020/GO:0005509;GO:0016020/GO:0005509;GO:0016020/GO:0005509;GO:0016020/GO:0005509;GO:…	membrane/homophilic cell adhesion via plasma membrane adhesion molecules/calcium ion binding;membrane/homophilic cell adhesion via plasma membrane adhesion molecules/calcium ion binding;cell adhesion/plasma membrane;cell adhesion/plasma membrane;cell adhesion/plasma membrane;cell adhesion/plasma membrane;cell adhesion/plasma membrane;cell adhesion/plasma membrane;cell adhesion/plasma membrane;cel…
DEGAL940g00060	uncharacterized protein Dpse_GA17399, isoform B GL16483 LOW QUALITY PROTEIN: cadherin-related tumor suppressor-like cadherin-related tumor suppressor isoform X4 cadherin-related tumor suppressor LOW Q	cadherin-related tumor suppressor	1.71241	Cluster 2	Super Cluster 6	85	17.6667	1	Component 3	8	1	30.2526	915.222	85	10	3	2	1	5	12	GO:0001736;GO:0002165;GO:0005509;GO:0005886;GO:0007156;GO:0007163;GO:0007444;GO:0008152;GO:0009887;GO:0016740;GO:0040008;GO:0048519	establishment of planar polarity;instar larval or pupal development;calcium ion binding;plasma membrane;homophilic cell adhesion via plasma membrane adhesion molecules;establishment or maintenance of cell polarity;imaginal disc development;metabolic process;animal organ morphogenesis;transferase activity;regulation of growth;negative regulation of biological process			IPR002126;IPR002126;IPR020894;IPR015919;IPR015919	GO:0016020/GO:0007156/GO:0005509;GO:0016020/GO:0007156/GO:0005509;GO:0007155/GO:0005886;GO:0016020/GO:0005509;GO:0016020/GO:0005509	membrane/homophilic cell adhesion via plasma membrane adhesion molecules/calcium ion binding;membrane/homophilic cell adhesion via plasma membrane adhesion molecules/calcium ion binding;cell adhesion/plasma membrane;membrane/calcium ion binding;membrane/calcium ion binding
DEGAL940g00070	hypothetical protein D910_08586, partial cadherin-related tumor suppressor, partial	cadherin-related tumor suppressor-like	1.79114	Cluster 2	Super Cluster 6	7351	1471.67	67	Component 3	7	1	2635.97	6.94833e+06	7351	648	371	261	67	132	5	GO:0003824;GO:0005509;GO:0005886;GO:0007156;GO:0016021	catalytic activity;calcium ion binding;plasma membrane;homophilic cell adhesion via plasma membrane adhesion molecules;integral component of membrane			IPR002126;IPR001791;IPR001791;IPR002126;IPR013032;IPR020894;IPR020894;IPR020894;IPR020894;IPR013032;IPR013032;IPR013032;IPR013032;IPR020894;IPR020894;IPR020894;IPR013032;IPR001791;IPR000742;IPR000742;IPR000742;IPR001791;IPR000742;IPR015919;IPR015919;IPR015919;IPR015919;IPR015919;IPR015919;IPR015919;IPR015919;IPR015919;IPR015919;IPR015919;IPR015919;IPR015919;IPR015919;IPR015919;IPR013320;IPR015919…	GO:0016020/GO:0007156/GO:0005509GO:0016020/GO:0007156/GO:0005509GO:0007155/GO:0005886;GO:0007155/GO:0005886;GO:0007155/GO:0005886;GO:0007155/GO:0005886;GO:0007155/GO:0005886;GO:0007155/GO:0005886;GO:0007155/GO:0005886;GO:0016020/GO:0005509;GO:0016020/GO:0005509;GO:0016020/GO:0005509;GO:0016020/GO:0005509;GO:0016020/GO:0005509;GO:0016020/GO:0005509;GO:0016020/GO:0005509;GO:0016020/GO:0005509;GO:00…	membrane/homophilic cell adhesion via plasma membrane adhesion molecules/calcium ion bindingmembrane/homophilic cell adhesion via plasma membrane adhesion molecules/calcium ion bindingcell adhesion/plasma membrane;cell adhesion/plasma membrane;cell adhesion/plasma membrane;cell adhesion/plasma membrane;cell adhesion/plasma membrane;cell adhesion/plasma membrane;cell adhesion/plasma membrane;membr…
DEGAL946g00050	RNA binding protein fox-1-like protein, partial putative RNA binding protein fox-1 2 Fox-1 like protein C RNA binding protein fox-1 homolog 3-like isoform X4 RNA binding protein fox-1 homolog 3-like P	RNA binding protein fox-1 homolog 2-like isoform X1	0.35736	Cluster 2	Super Cluster 6	290	169.833	92	Component 3	1	1	60.6916	3683.47	290	92	180	172	142	143	1	GO:0003723	RNA binding			IPR012677;IPR000504;IPR000504;IPR035979	;GO:0003676;GO:0003676;GO:0003676	;nucleic acid binding;nucleic acid binding;nucleic acid binding
DEGAL966g00040	serine/threonine-protein phosphatase 4 regulatory subunit 1-like isoform X3 serine/threonine-protein phosphatase 4 regulatory subunit 1 isoform X3 serine/threonine-protein phosphatase 4 regulatory sub	serine/threonine-protein phosphatase 4 regulatory subunit 1-like isoform X5	0.628442	Cluster 2	Super Cluster 6	10294	4646.17	1736	Component 3	6	1	2919.85	8.52551e+06	10294	2411	2546	5672	5218	1736						IPR011989;IPR000357;IPR021133;IPR016024	;GO:0005515	;protein binding
DEGAL968g00080	hypothetical protein BIW11_11265, partial uncharacterized protein LOC106714286	mannan-binding lectin serine protease 1-like	0.640157	Cluster 2	Super Cluster 6	1059.04	458.954	146.889	Component 3	7	1	293.803	86320.2	1059.04	479.184	264.344	313.551	490.717	146.889	1	GO:0016020	membrane			IPR000859;IPR035914;IPR000859;IPR000859;IPR035914
DEGAL968g00130	homeobox protein Nkx-2.4 isoform X2 homeobox protein Nkx-2.1-like thyroid transcription factor 1-like isoform X2 thyroid transcription factor 1 isoform X4 homeobox protein Nkx-2.1-like isoform X1	homeobox protein Nkx-2.1-like	1.42068	Cluster 2	Super Cluster 6	468	113.5	6	Component 3	7	1	161.247	26000.6	468	100	36	50	6	21	7	GO:0000978;GO:0003700;GO:0005634;GO:0016021;GO:0016787;GO:0045944;GO:0048813	RNA polymerase II cis-regulatory region sequence-specific DNA binding;DNA-binding transcription factor activity;nucleus;integral component of membrane;hydrolase activity;positive regulation of transcription by RNA polymerase II;dendrite morphogenesis			IPR020479;IPR001356;IPR017970;IPR001356;IPR001356;IPR009057	GO:0003677;GO:0003677;GO:0043565/GO:0006355;GO:0003677;GO:0003677;GO:0003677	DNA binding;DNA binding;sequence-specific DNA binding/regulation of transcription, DNA-templated;DNA binding;DNA binding;DNA binding
DEGAL992g00010	uncharacterized protein LOC108865188, partial uncharacterized protein LOC111423464, partial uncharacterized protein LOC108864065	uncharacterized protein LOC100899784	1.24815	Cluster 2	Super Cluster 6	71.7409	19.1891	0	Component 3	7	1	23.951	573.65	71.7409	8.33603	15.7247	10.3155	0	9.01773						IPR001878;IPR036875	GO:0008270/GO:0003676;GO:0008270/GO:0003676	zinc ion binding/nucleic acid binding;zinc ion binding/nucleic acid binding
DEGAL1001g00090	jmjC domain-containing histone demethylation protein 1 isoform X2 jmjC domain-containing histone demethylation protein 1 jmjC domain-containing histone demethylation protein 1-like isoform X4 lysine-s	jmjC domain-containing histone demethylation protein 1	1.00728	Cluster 2	Super Cluster 6	1873.4	582.669	97	Component 3	9	1	586.913	344467	1873.4	417	356.613	354	398	97	2	GO:0008168;GO:0032259	methyltransferase activity;methylation			IPR013083;IPR003347;IPR001611;IPR001810;IPR032675;IPR019787;IPR019786;IPR003347;	;GO:0005515GO:0005515;	;protein bindingprotein binding;
DEGAL1001g00100	INCONCLUSIVE lysine-specific demethylase 2A-like isoform X4 jmjC domain-containing histone demethylation protein 1 isoform X2 jmjC domain-containing histone demethylation protein 1 isoform X3 LOW QUAL	lysine-specific demethylase 2A-like	0.971349	Cluster 2	Super Cluster 6	198	63.3333	9	Component 3	7	1	61.5187	3784.56	198	45	44	42	42	9
DEGAL1039g00010	hypothetical protein BOX15_Mlig031513g3, partial growth arrest-specific protein 8 isoform X3 protein FAM184A-like isoform X1 protein FAM184A-like isoform X2 growth arrest-specific 8, partial	protein FAM184A-like isoform X2	1.09933	Cluster 2	Super Cluster 6	145.715	43.2307	7.60591	Component 3	7	1	47.5248	2258.61	145.715	46.74	18.1575	28.0879	13.0779	7.60591	4	GO:0004553;GO:0005975;GO:0031514;GO:0048870	hydrolase activity, hydrolyzing O-glycosyl compounds;carbohydrate metabolic process;motile cilium;cell motility			IPR025593	GO:0048870/GO:0031514	cell motility/motile cilium
DEGAL1048g00010	homeobox protein Hox-C5-like hypothetical protein BIW11_01323	homeobox protein Hox-B4-like	1.07002	Cluster 2	Super Cluster 6	139	42	5	Component 3	8	1	44.9407	2019.67	139	35	31	33	5	9
DEGAL1064g00010	zinc finger protein 572 isoform X2 gastrula zinc finger protein xFG20-1-like zinc finger protein 568-like isoform X2 uncharacterized protein LOC111248341 isoform X2 uncharacterized protein LOC11126508	zinc finger protein 878-like isoform X3	1.06965	Cluster 2	Super Cluster 6	167.27	51.7779	2	Component 3	5	1	55.3844	3067.43	167.27	26.5429	16.9216	29.9831	67.9495	2	1	GO:0003676	nucleic acid binding			IPR013087;IPR013087;IPR013087;IPR013087;IPR013087;IPR013087;IPR013087;IPR013087;IPR013087;IPR036236;IPR036236;IPR036236	;GO:0003676GO:0003676;GO:0003676;GO:0003676;GO:0003676;GO:0003676;GO:0003676;GO:0003676;GO:0003676;	;nucleic acid bindingnucleic acid binding;nucleic acid binding;nucleic acid binding;nucleic acid binding;nucleic acid binding;nucleic acid binding;nucleic acid binding;nucleic acid binding;
DEGAL1093g00010	visual system homeobox 2-like, partial restna and anterior neural fold homeobox protein, putative	visual system homeobox 2-like	0.70433	Cluster 2	Super Cluster 6	185	77.5	17	Component 3	6	1	54.5856	2979.58	185	98	50	39	76	17	6	GO:0003682;GO:0005634;GO:0006355;GO:0007275;GO:0043565;GO:0044212	chromatin binding;nucleus;regulation of transcription, DNA-templated;multicellular organism development;sequence-specific DNA binding;transcription regulatory region sequence-specific DNA binding			IPR001356;IPR017970;IPR001356;IPR023339;IPR001356;IPR009057	;GO:0003677GO:0043565/GO:0006355;GO:0003677GO:0003677;GO:0003677	;DNA bindingsequence-specific DNA binding/regulation of transcription, DNA-templated;DNA bindingDNA binding;DNA binding
DEGAL1094g00060	hypothetical protein BIW11_10148 Uncharacterized protein APZ42_023528 hypothetical protein X777_07175 zinc finger SWIM domain-containing protein 8 isoform X4 zinc finger SWIM domain-containing protein	zinc finger SWIM domain-containing protein 8-like	0.984099	Cluster 2	Super Cluster 6	7079	2251	400	Component 3	5	1	2215.21	4.90714e+06	7079	2063	1094	1461	1409	400	1	GO:0008270	zinc ion binding			IPR007527;IPR007527	GO:0008270;GO:0008270	zinc ion binding;zinc ion binding
DEGAL1101g00010	unnamed protein product lysine-specific histone demethylase 1B-like	lysine-specific histone demethylase 1B isoform X1	0.681734	Cluster 2	Super Cluster 6	1235.63	508.692	204.583	Component 3	6	1	346.793	120265	1235.63	261.517	326.401	455.787	568.234	204.583	5	GO:0016491;GO:0032259;GO:0046872;GO:0097159;GO:1901363	oxidoreductase activity;methylation;metal ion binding;organic cyclic compound binding;heterocyclic compound binding			IPR002937;IPR011124;IPR036188;IPR036388;IPR011124;IPR009057;IPR036188;	;GO:0055114/GO:0016491;GO:0008270GO:0008270;GO:0003677	;oxidation-reduction process/oxidoreductase activity;zinc ion bindingzinc ion binding;DNA binding
DEGAL1111g00010	excitatory amino acid transporter 1-like glutamate transporter, partial	excitatory amino acid transporter 3-like isoform X4	0.838558	Cluster 2	Super Cluster 6	66.9375	24.2868	4	Component 3	6	1	20.3659	414.77	66.9375	25.0698	21.1111	19.1935	9.40909	4	3	GO:0015293;GO:0016021;GO:0055085	symporter activity;integral component of membrane;transmembrane transport			IPR001991;IPR036458;IPR036458	;GO:0016021/GO:0015293;GO:0016021/GO:0015293GO:0016021/GO:0015293	;integral component of membrane/symporter activity;integral component of membrane/symporter activityintegral component of membrane/symporter activity
DEGAL1111g00030	hypothetical protein DV515_00004335 EKC/KEOPS complex subunit TPRKB-like cgi-121, putative TP53RK-binding protein, partial EKC/KEOPS complex subunit TPRKB isoform X2	EKC/KEOPS complex subunit TPRKB	0.563766	Cluster 2	Super Cluster 6	665	322.5	113	Component 3	5	1	181.815	33056.6	665	269	113	213	442	233						IPR013926;IPR036504;IPR013926;IPR036504
DEGAL1118g00070	chromobox protein homolog 1-like isoform X3 chromobox protein homolog 1-like hypothetical protein Phum_PHUM259320	chromobox protein homolog 1-like isoform X1	0.947625	Cluster 2	Super Cluster 6	2239.6	746.311	231.877	Component 3	9	1	707.223	500165	2239.6	411.583	231.877	353.842	943.509	297.455	1	GO:0005634	nucleus			IPR017984;IPR023780;IPR008251;IPR023779;IPR000953;IPR000953;IPR016197;IPR016197	GO:0005634;	nucleus;
DEGAL1139g00010	Toll-6 toll protein 7 toll family protein LongTollD slit1 protein-like	toll-like receptor Tollo	1.29371	Cluster 2	Super Cluster 6	2927	778.667	63	Component 3	6	1	1007.37	1.0148e+06	2927	980	312	299	63	91	7	GO:0004721;GO:0005615;GO:0006470;GO:0007165;GO:0016021;GO:0031012;GO:0045087	phosphoprotein phosphatase activity;extracellular space;protein dephosphorylation;signal transduction;integral component of membrane;extracellular matrix;innate immune response	EC:3.1.3.16	Protein-serine/threonine phosphatase	IPR000157;IPR032675;IPR032675;IPR001611;IPR001611;IPR035897;IPR032675;IPR032675;IPR001611;IPR001611;IPR001611;IPR001611;IPR001611;IPR001611;IPR001611;IPR001611;IPR001611;IPR001611;IPR001611;IPR001611;IPR000157;IPR001611;IPR001611;IPR001611;IPR001611;IPR001611;IPR001611;IPR001611;IPR001611;IPR001611;IPR001611;IPR001611;IPR001611;IPR035897;	;GO:0007165/GO:0005515;GO:0005515;GO:0005515GO:0005515;GO:0005515;GO:0005515;GO:0005515;GO:0005515;GO:0005515;GO:0005515;GO:0005515;GO:0005515;GO:0005515;GO:0005515;GO:0005515;GO:0007165/GO:0005515;GO:0005515;GO:0005515;GO:0005515;GO:0005515;GO:0005515;GO:0005515;GO:0005515;GO:0005515;GO:0005515;GO:0005515;GO:0005515;GO:0005515	;signal transduction/protein binding;protein binding;protein bindingprotein binding;protein binding;protein binding;protein binding;protein binding;protein binding;protein binding;protein binding;protein binding;protein binding;protein binding;protein binding;signal transduction/protein binding;protein binding;protein binding;protein binding;protein binding;protein binding;protein binding;protein…
DEGAL1152g00110	excitatory amino acid transporter 1-like isoform X1 excitatory amino acid transporter AAEL013111-PA excitatory amino acid transporter 3-like isoform X4 excitatory amino acid transporter 3-like isoform	excitatory amino acid transporter 3-like isoform X4	0.818938	Cluster 2	Super Cluster 6	152	55.6667	14	Component 3	5	1	45.5875	2078.22	152	64	40	29	35	14	3	GO:0015293;GO:0016021;GO:0055085	symporter activity;integral component of membrane;transmembrane transport			IPR036458;IPR001991;IPR018107;IPR036458	;GO:0015293/GO:0016021;GO:0015293/GO:0016021GO:0015293/GO:0016021	;symporter activity/integral component of membrane;symporter activity/integral component of membranesymporter activity/integral component of membrane
DEGAL1165g00020	Cs-otx b otx2 orthodenticle 2, partial homeobox protein OTX2-like, partial	homeobox protein OTX2-like isoform X1	0.960358	Cluster 2	Super Cluster 6	57.0405	18.8607	0	Component 3	6	1	18.113	328.082	57.0405	20.0103	9	13.9082	13.2052	0	6	GO:0003700;GO:0005515;GO:0005634;GO:0007275;GO:0043565;GO:0045893	DNA-binding transcription factor activity;protein binding;nucleus;multicellular organism development;sequence-specific DNA binding;positive regulation of transcription, DNA-templated			IPR001356;IPR017970;IPR001356;IPR001356;IPR009057	;GO:0003677;GO:0043565/GO:0006355;GO:0003677;GO:0003677;GO:0003677	;DNA binding;sequence-specific DNA binding/regulation of transcription, DNA-templated;DNA binding;DNA binding;DNA binding
DEGAL1186g00010	Netrin receptor UNC5C netrin receptor UNC5C-like netrin receptor UNC5B-like isoform X2	netrin receptor UNC5B-like	1.33145	Cluster 2	Super Cluster 6	1628	412	75	Component 3	9	1	548.558	300916	1628	280	204	203	75	82	2	GO:0007165;GO:0016020	signal transduction;membrane			IPR036383;IPR000884;IPR000906;IPR033772;IPR000488;IPR037936;IPR000884;IPR000906;IPR000488;IPR036383;IPR011029	;GO:0007165/GO:0005515;GO:0038007/GO:0005042/GO:0016021GO:0007165/GO:0005515	;signal transduction/protein binding;netrin-activated signaling pathway/netrin receptor activity/integral component of membranesignal transduction/protein binding
DEGAL1204g00010	ADP-ribosylation factor-like protein 4A ADP-ribosylation factor 3-like Protein GTP-binding ADP-ribosylation factor ARF1, putative ADP-ribosylation factor protein 4C-like	ADP-ribosylation factor-like protein 4A	1.13473	Cluster 2	Super Cluster 6	120	35	4	Component 3	5	1	39.7157	1577.33	120	41	11	20	14	4	5	GO:0005525;GO:0005737;GO:0005886;GO:0006886;GO:0016192	GTP binding;cytoplasm;plasma membrane;intracellular protein transport;vesicle-mediated transport			IPR006689;IPR006689;IPR005225;IPR027417	GO:0005525;GO:0005525GO:0005525	GTP binding;GTP bindingGTP binding
DEGAL1205g00010	palmitoyltransferase ZDHHC15-like isoform X4 probable palmitoyltransferase ZDHHC20-like isoform X2	palmitoyltransferase ZDHHC15-like isoform X1	0.543864	Cluster 2	Super Cluster 6	484.766	236.108	84.3339	Component 3	7	1	128.41	16489.3	484.766	257.034	119.966	243.672	226.875	84.3339	6	GO:0005783;GO:0005794;GO:0006612;GO:0016021;GO:0018230;GO:0019706	endoplasmic reticulum;Golgi apparatus;protein targeting to membrane;integral component of membrane;peptidyl-L-cysteine S-palmitoylation;protein-cysteine S-palmitoyltransferase activity	EC:2.3.1.225	Protein S-acyltransferase	IPR001594;	GO:0016409;	palmitoyltransferase activity;
DEGAL1206g00070	double-stranded RNA-specific editase B2, putative double-stranded RNA-specific editase 1-like isoform X4	double-stranded RNA-specific editase Adar	0.696238	Cluster 2	Super Cluster 6	1345	567.833	203	Component 3	8	1	395.347	156299	1345	415	264	385	795	203	4	GO:0003723;GO:0004000;GO:0005634;GO:0016070	RNA binding;adenosine deaminase activity;nucleus;RNA metabolic process	EC:3.5.4.4	Adenosine deaminase	IPR002466;IPR002466	GO:0004000/GO:0006396/GO:0003723;GO:0004000/GO:0006396/GO:0003723	adenosine deaminase activity/RNA processing/RNA binding;adenosine deaminase activity/RNA processing/RNA binding
DEGAL1216g00050	INCONCLUSIVE pisatin demethylase	---NA---	0.59485874	Cluster 2	Super Cluster 6	45.5451	20.1634	8.04068	Component 3	6	1	11.9944	143.865	45.5451	20.0361	13.7539	18.84	14.7645	8.04068						IPR018593;IPR036167	;GO:0006388	;tRNA splicing, via endonucleolytic cleavage and ligation
DEGAL1220g00010	tetratricopeptide repeat protein 28 isoform X2 Tetratricopeptide repeat protein	tetratricopeptide repeat protein 28-like	1.52463	Cluster 2	Super Cluster 6	2967	678.5	84	Component 3	6	1	1034.46	1.07011e+06	2967	544	185	155	84	136	1	GO:0042802	identical protein binding			IPR019734;IPR011990;IPR024983;IPR019734;IPR011990;IPR011990;IPR011990;IPR019734;IPR019734;IPR019734;IPR013026;IPR019734;IPR019734;IPR019734;IPR019734;IPR019734;IPR019734;IPR019734;IPR019734;IPR019734;IPR019734;IPR019734;IPR019734;IPR019734;IPR019734;IPR019734;IPR019734;IPR019734;IPR011990;IPR011990;IPR011990;IPR011990;IPR011990;IPR011990	GO:0005515GO:0005515GO:0005515;GO:0005515;GO:0005515;GO:0005515;GO:0005515;GO:0005515;GO:0005515;GO:0005515;GO:0005515;GO:0005515;GO:0005515;GO:0005515;GO:0005515;GO:0005515;GO:0005515;GO:0005515;GO:0005515;GO:0005515;GO:0005515;GO:0005515;GO:0005515;GO:0005515;GO:0005515;GO:0005515;GO:0005515;GO:0005515;GO:0005515;GO:0005515;GO:0005515;GO:0005515;GO:0005515	protein bindingprotein bindingprotein binding;protein binding;protein binding;protein binding;protein binding;protein binding;protein binding;protein binding;protein binding;protein binding;protein binding;protein binding;protein binding;protein binding;protein binding;protein binding;protein binding;protein binding;protein binding;protein binding;protein binding;protein binding;protein binding;p…
DEGAL1244g00010	NK1 transcription factor-related protein 1-like Homeobox domain-containing protein homeobox protein slou-like homeobox protein slou	Homeobox protein slou	1.28165	Cluster 2	Super Cluster 6	104	27.3333	1	Component 3	8	1	35.0317	1227.22	104	17	20	18	1	4	6	GO:0000978;GO:0003700;GO:0004000;GO:0005634;GO:0030154;GO:0045944	RNA polymerase II cis-regulatory region sequence-specific DNA binding;DNA-binding transcription factor activity;adenosine deaminase activity;nucleus;cell differentiation;positive regulation of transcription by RNA polymerase II	EC:3.5.4.4	Adenosine deaminase	IPR020479;IPR001356;IPR017970;IPR001356;IPR001356;IPR009057	GO:0003677;GO:0003677GO:0043565/GO:0006355;GO:0003677;GO:0003677;GO:0003677	DNA binding;DNA bindingsequence-specific DNA binding/regulation of transcription, DNA-templated;DNA binding;DNA binding;DNA binding
DEGAL1260g00010	Cs-otx b otx2	homeobox protein OTX2-like isoform X1	0.690699	Cluster 2	Super Cluster 6	52.9595	21.7832	7.79482	Component 3	5	1	15.0456	226.371	52.9595	23.9897	9	18.9551	7.79482	18	26	GO:0000978;GO:0001228;GO:0001708;GO:0005634;GO:0005667;GO:0005737;GO:0007411;GO:0007492;GO:0009953;GO:0021978;GO:0022037;GO:0030426;GO:0030901;GO:0032525;GO:0042472;GO:0042706;GO:0045944;GO:0046982;GO:0048664;GO:0048709;GO:0048852;GO:0065003;GO:0071542;GO:0090009;GO:1990830;GO:2000543	RNA polymerase II cis-regulatory region sequence-specific DNA binding;DNA-binding transcription activator activity, RNA polymerase II-specific;cell fate specification;nucleus;transcription regulator complex;cytoplasm;axon guidance;endoderm development;dorsal/ventral pattern formation;telencephalon regionalization;metencephalon development;growth cone;midbrain development;somite rostral/caudal axi…			IPR001356;IPR017970;IPR001356;IPR001356;IPR009057	GO:0003677;GO:0043565/GO:0006355;GO:0003677;GO:0003677;GO:0003677	DNA binding;sequence-specific DNA binding/regulation of transcription, DNA-templated;DNA binding;DNA binding;DNA binding
DEGAL1261g00010	Ventral anterior homeobox 1, partial hypothetical protein C0Q70_09434 ventral anterior homeobox 2, partial	ventral anterior homeobox 1-like	2.23607	Cluster 2	Super Cluster 6	1.01743	0.169572	0	Component 3	13	1	0.379174	0.143773	1.01743	0	0	0	0	0	6	GO:0003700;GO:0005634;GO:0006357;GO:0007601;GO:0043565;GO:0048048	DNA-binding transcription factor activity;nucleus;regulation of transcription by RNA polymerase II;visual perception;sequence-specific DNA binding;embryonic eye morphogenesis			IPR000047;IPR020479;IPR001356;IPR033021;IPR017970;IPR001356;IPR001356;IPR009057	GO:0003677;GO:0003677;GO:0003677;GO:0048048/GO:0006357/GO:0007601/GO:0003700;GO:0043565/GO:0006355;GO:0003677;GO:0003677;GO:0003677	DNA binding;DNA binding;DNA binding;embryonic eye morphogenesis/regulation of transcription by RNA polymerase II/visual perception/DNA-binding transcription factor activity;sequence-specific DNA binding/regulation of transcription, DNA-templated;DNA binding;DNA binding;DNA binding
DEGAL1287g00060	uncharacterized protein LOC108763595 isoform X1 uncharacterized protein LOC110003673 isoform X1 hypothetical protein BIW11_11526 uncharacterized protein LOC111253144 hypothetical protein BIW11_07714	class IV adenylate cyclase	1.94854	Cluster 2	Super Cluster 6	22422	4189	248	Component 3	6	1	8162.43	6.66253e+07	22422	1323	320	553	248	268						IPR023577;IPR008173;IPR023577;IPR008173;IPR033469
DEGAL1301g00020	histone H2A-like hypothetical protein	Histone H2B	1.94061	Cluster 2	Super Cluster 6	422.707	79.2663	2.69306	Component 3	9	1	153.825	23662.2	422.707	26.1944	2.76825	4.95146	16.2835	2.69306	6	GO:0000786;GO:0003677;GO:0005634;GO:0006352;GO:0016021;GO:0046982	nucleosome;DNA binding;nucleus;DNA-templated transcription, initiation;integral component of membrane;protein heterodimerization activity			IPR000164;IPR009072;IPR007125;IPR000164;IPR000164;IPR009072	GO:0000786/GO:0003677;GO:0046982;GO:0000786/GO:0003677GO:0000786/GO:0003677;GO:0000786/GO:0003677;GO:0046982	nucleosome/DNA binding;protein heterodimerization activity;nucleosome/DNA bindingnucleosome/DNA binding;nucleosome/DNA binding;protein heterodimerization activity
DEGAL1302g00030	uncharacterized protein LOC106467080 uncharacterized protein LOC111268357 isoform X2 hypothetical protein BIW11_10315	protein tincar-like	1.46491	Cluster 2	Super Cluster 6	1779	423.333	32	Component 3	5	1	620.145	384580	1779	427	135	118	32	49	1	GO:0016021	integral component of membrane
DEGAL1309g00020	No hits found	---NA---	2.23606798	Cluster 2	Super Cluster 6	1	0.166667	0	Component 3	7	1	0.372678	0.138889	1	0	0	0	0	0
DEGAL1309g00060	uncharacterized protein LOC111245734 isoform X3 hypothetical protein BIW11_06817, partial uncharacterized protein LOC111243616 isoform X2	probable sodium/potassium-transporting ATPase subunit beta-3	1.67098	Cluster 2	Super Cluster 6	469	99.3333	6	Component 3	6	1	165.984	27550.6	469	35	6	52	18	16	3	GO:0015672;GO:0016021;GO:0030001	monovalent inorganic cation transport;integral component of membrane;metal ion transport			IPR000402;IPR000402;	GO:0006814/GO:0005890/GO:0006813;GO:0006814/GO:0005890/GO:0006813	sodium ion transport/sodium:potassium-exchanging ATPase complex/potassium ion transport;sodium ion transport/sodium:potassium-exchanging ATPase complex/potassium ion transport
DEGAL1310g00010	uncharacterized protein LOC105622244 uncharacterized protein LOC108687085 isoform X1 uncharacterized protein LOC108376982, partial	protein spaetzle 3-like	1.76594	Cluster 2	Super Cluster 6	443.553	89.766	6	Component 3	8	1	158.521	25128.9	443.553	32.0936	16.5151	30.8322	6	9.60187	6	GO:0005121;GO:0005576;GO:0008083;GO:0008592;GO:0021556;GO:0045087	Toll binding;extracellular region;growth factor activity;regulation of Toll signaling pathway;central nervous system formation;innate immune response			IPR029034;IPR032104;IPR029034
DEGAL1322g00020	neuronal PAS domain-containing protein 2 isoform X1 neuronal PAS domain-containing protein 2-like, partial CLK, partial clock, partial circadian locomoter output cycles protein kaput-like	circadian locomoter output cycles protein kaput-like	0.972684	Cluster 2	Super Cluster 6	4.8769	1.76877	0	Component 3	5	1	1.72046	2.95997	4.8769	3	0	1.41723	1.3185	0	2	GO:0005622;GO:0110165	intracellular;cellular anatomical entity			IPR013655;IPR036638;IPR000014;IPR000014;IPR000014;IPR035965;IPR035965	GO:0005515;GO:0046983;	protein binding;protein dimerization activity;
DEGAL1339g00010	T-box transcription factor TBX3 isoform X1 T-box transcription factor TBX3 isoform 1 TBX3, partial T-box transcription factor, putative	T-box transcription factor TBX3-like	0.6241	Cluster 2	Super Cluster 6	16.303	7.2397	3	Component 3	5	1	4.51829	20.4149	16.303	8	4	3	8.13517	4	7	GO:0000122;GO:0000977;GO:0001102;GO:0001228;GO:0001708;GO:0005634;GO:0045944	negative regulation of transcription by RNA polymerase II;RNA polymerase II transcription regulatory region sequence-specific DNA binding;RNA polymerase II activating transcription factor binding;DNA-binding transcription activator activity, RNA polymerase II-specific;cell fate specification;nucleus;positive regulation of transcription by RNA polymerase II			IPR001699;IPR001699;IPR036960;IPR001699;IPR018186;IPR001699;IPR008967	GO:0005634/GO:0006355/GO:0003700;GO:0005634/GO:0006355/GO:0003700;GO:0005634/GO:0003700/GO:0006355;GO:0005634/GO:0006355/GO:0003700GO:0005634/GO:0006355/GO:0003700;GO:0005634/GO:0006355/GO:0003700;GO:0006355/GO:0003700	nucleus/regulation of transcription, DNA-templated/DNA-binding transcription factor activity;nucleus/regulation of transcription, DNA-templated/DNA-binding transcription factor activity;nucleus/DNA-binding transcription factor activity/regulation of transcription, DNA-templated;nucleus/regulation of transcription, DNA-templated/DNA-binding transcription factor activitynucleus/regulation of transc…
DEGAL1343g00180	deoxyribonuclease-2-alpha-like, partial plancitoxin-1	deoxyribonuclease-2-alpha-like isoform X1	0.314299	Cluster 2	Super Cluster 6	2158	1342	871	Component 3	6	1	421.789	177906	2158	1150	1051	1567	1255	871						IPR004947;IPR004947;	GO:0004531/GO:0006259;GO:0004531/GO:0006259;	deoxyribonuclease II activity/DNA metabolic process;deoxyribonuclease II activity/DNA metabolic process;
DEGAL1352g00010	uncharacterized protein Dyak_GE14501 forkhead box protein D2 forkhead box protein D1 fork head domain-containing protein FD4 forkhead box Q/D-like protein transcription factor	fork head domain-containing protein FD5-like	1.05865	Cluster 2	Super Cluster 6	46	14	0	Component 3	8	1	14.8212	219.667	46	9	13	8	0	8	6	GO:0000981;GO:0005634;GO:0006357;GO:0009653;GO:0030154;GO:0043565	DNA-binding transcription factor activity, RNA polymerase II-specific;nucleus;regulation of transcription by RNA polymerase II;anatomical structure morphogenesis;cell differentiation;sequence-specific DNA binding			IPR001766;IPR036388;IPR001766;IPR018122;IPR030456;IPR001766;IPR001766;IPR036390	GO:0043565/GO:0003700/GO:0006355GO:0043565/GO:0003700/GO:0006355GO:0043565/GO:0006355/GO:0003700;GO:0043565/GO:0003700/GO:0006355;GO:0043565/GO:0003700/GO:0006355;GO:0043565/GO:0003700/GO:0006355;	sequence-specific DNA binding/DNA-binding transcription factor activity/regulation of transcription, DNA-templatedsequence-specific DNA binding/DNA-binding transcription factor activity/regulation of transcription, DNA-templatedsequence-specific DNA binding/regulation of transcription, DNA-templated/DNA-binding transcription factor activity;sequence-specific DNA binding/DNA-binding transcription …
DEGAL1359g00020	POU domain gene nubbin, isoform D hypothetical protein BIW11_12120 POU domain protein 2, isoform D POU domain protein 2, isoform E	POU domain protein 2-like isoform X1	1.13402	Cluster 2	Super Cluster 6	1399	402.167	87	Component 3	7	1	456.065	207995	1399	381	195	242	87	109	8	GO:0003700;GO:0005634;GO:0005737;GO:0006355;GO:0007219;GO:0042981;GO:0043565;GO:0060019	DNA-binding transcription factor activity;nucleus;cytoplasm;regulation of transcription, DNA-templated;Notch signaling pathway;regulation of apoptotic process;sequence-specific DNA binding;radial glial cell differentiation			IPR000327;IPR000327;IPR000327;IPR010982	GO:0003700/GO:0006355;GO:0003700/GO:0006355;GO:0003700/GO:0006355;GO:0003677	DNA-binding transcription factor activity/regulation of transcription, DNA-templated;DNA-binding transcription factor activity/regulation of transcription, DNA-templated;DNA-binding transcription factor activity/regulation of transcription, DNA-templated;DNA binding
DEGAL1377g00020	oligosaccharyl transferase, subunit defender against cell death dolichyl-diphosphooligosaccharide-protein glycosyltransferase subunit DAD1-like protein hypothetical protein pdam_00009105 dolichyl-diph	dolichyl-diphosphooligosaccharide--protein glycosyltransferase subunit DAD1	0.400772	Cluster 2	Super Cluster 6	3056.87	1881.98	550.604	Component 3	1	1	754.246	568887	3056.87	1982.82	550.604	1612.84	2294.42	1794.34	4	GO:0004579;GO:0006487;GO:0008250;GO:0016021	dolichyl-diphosphooligosaccharide-protein glycotransferase activity;protein N-linked glycosylation;oligosaccharyltransferase complex;integral component of membrane	EC:2.4.1.119;EC:2.4.99.18	Glycosyltransferases;Dolichyl-diphosphooligosaccharide--protein glycotransferase	IPR003038;IPR003038;IPR003038	GO:0008250/GO:0016021/GO:0004579;GO:0008250/GO:0016021/GO:0004579;GO:0008250/GO:0016021/GO:0004579	oligosaccharyltransferase complex/integral component of membrane/dolichyl-diphosphooligosaccharide-protein glycotransferase activity;oligosaccharyltransferase complex/integral component of membrane/dolichyl-diphosphooligosaccharide-protein glycotransferase activity;oligosaccharyltransferase complex/integral component of membrane/dolichyl-diphosphooligosaccharide-protein glycotransferase activity
DEGAL1377g00050	DNA-directed RNA polymerases I, II, and III subunit RPABC5-like isoform X1 CLUMA_CG019423, isoform A, partial dna-directed rna polymerases and iii subunit rpabc5	DNA-directed RNA polymerases I, II, and III subunit RPABC5	0.582996	Cluster 2	Super Cluster 6	2210	1045.33	365	Component 3	6	1	609.425	371399	2210	654	365	861	1421	761	27	GO:0000398;GO:0001054;GO:0001055;GO:0001056;GO:0003677;GO:0005515;GO:0005665;GO:0005666;GO:0005736;GO:0005829;GO:0006283;GO:0006356;GO:0006361;GO:0006362;GO:0006363;GO:0006367;GO:0006368;GO:0006370;GO:0008270;GO:0008543;GO:0032481;GO:0035019;GO:0042795;GO:0042797;GO:0045815;GO:0050434;GO:0060964	mRNA splicing, via spliceosome;RNA polymerase I activity;RNA polymerase II activity;RNA polymerase III activity;DNA binding;protein binding;RNA polymerase II, core complex;RNA polymerase III complex;RNA polymerase I complex;cytosol;transcription-coupled nucleotide-excision repair;regulation of transcription by RNA polymerase I;transcription initiation from RNA polymerase I promoter;transcription …	EC:2.7.7.6	DNA-directed RNA polymerase	IPR000268;IPR000268;IPR020789;IPR023580	;GO:0006351/GO:0003677/GO:0003899GO:0006351/GO:0003677/GO:0003899;GO:0003899/GO:0006351/GO:0003677/GO:0008270;	;transcription, DNA-templated/DNA binding/DNA-directed 5'-3' RNA polymerase activitytranscription, DNA-templated/DNA binding/DNA-directed 5'-3' RNA polymerase activity;DNA-directed 5'-3' RNA polymerase activity/transcription, DNA-templated/DNA binding/zinc ion binding;
DEGAL1383g00010	INCONCLUSIVE hypothetical protein RHOSPDRAFT_28511 [Rhodotorula sp. JG-1b]chromodomain-helicase-DNA-binding protein Mi-2 homolog uncharacterized protein LOC100898089 mucin-5AC-like isoform X2	mucin-5AC-like isoform X1	0.425227	Cluster 2	Super Cluster 6	154.234	85.4698	42.9308	Component 3	8	1	36.344	1320.89	154.234	62.6718	81.0992	106.532	65.3507	42.9308						IPR019787;IPR013083;IPR019786;IPR019787;IPR011011
DEGAL1384g00040	general transcription factor IIF subunit 1-like, partial hypothetical protein KGM_202410A, partial general transcription factor IIF subunit 1 isoform X3	general transcription factor IIF subunit 1	0.750852	Cluster 2	Super Cluster 6	4106	1594.17	400	Component 3	8	1	1196.98	1.43277e+06	4106	1608	842	1052	1557	400	4	GO:0003677;GO:0005634;GO:0006367;GO:0032968	DNA binding;nucleus;transcription initiation from RNA polymerase II promoter;positive regulation of transcription elongation from RNA polymerase II promoter			IPR036388;IPR008851;IPR008851;IPR036390;IPR011039	;GO:0005634/GO:0006367/GO:0003677/GO:0032968;GO:0005634/GO:0006367/GO:0003677/GO:0032968;GO:0006367	;nucleus/transcription initiation from RNA polymerase II promoter/DNA binding/positive regulation of transcription elongation from RNA polymerase II promoter;nucleus/transcription initiation from RNA polymerase II promoter/DNA binding/positive regulation of transcription elongation from RNA polymerase II promoter;transcription initiation from RNA polymerase II promoter
DEGAL1384g00050	acylphosphatase-2 isoform X1 acylphosphatase-2 acylphosphatase-2 isoform X2 Acylphosphatase-1, partial	acylphosphatase-1-like isoform X1	0.716129	Cluster 2	Super Cluster 6	1145	458.667	175	Component 3	7	1	328.464	107889	1145	544	226	301	361	175						IPR001792;IPR001792;IPR036046
DEGAL1387g00020	CUB and LDLa domain, isoform B uncharacterized protein Dyak_GE21313, isoform C	Neuropilin and tolloid-like protein 2	1.79375	Cluster 2	Super Cluster 6	2472	495.5	29	Component 3	9	1	888.801	789967	2472	301	82	47	29	42						IPR036055;IPR035914;IPR000859;IPR002172;IPR028868;IPR023415;IPR002172;IPR000859;IPR002172;IPR000859;IPR035914;IPR036055	GO:0005515;GO:0005515GO:2000312;GO:0005515GO:0005515;GO:0005515	protein binding;protein bindingregulation of kainate selective glutamate receptor activity;protein bindingprotein binding;protein binding
DEGAL1387g00080	adenylate kinase isozyme 3, partial GTP:AMP phosphotransferase AK3, mitochondrial isoform 1 GTP:AMP phosphotransferase GTP:AMP phosphotransferase AK3, mitochondrial isoform X2 GTP:AMP phosphotransfera	GTP:AMP phosphotransferase AK3, mitochondrial-like	0.662383	Cluster 2	Super Cluster 6	5719.46	2574.47	562.369	Component 3	6	1	1705.29	2.90801e+06	5719.46	2568.47	562.369	1385.73	3628.52	1582.3	11	GO:0004017;GO:0005524;GO:0005525;GO:0005759;GO:0006172;GO:0016310;GO:0046033;GO:0046039;GO:0046041;GO:0046899;GO:0046940	adenylate kinase activity;ATP binding;GTP binding;mitochondrial matrix;ADP biosynthetic process;phosphorylation;AMP metabolic process;GTP metabolic process;ITP metabolic process;nucleoside triphosphate adenylate kinase activity;nucleoside monophosphate phosphorylation	EC:2.7.4.4;EC:2.7.4.3;EC:2.7.4.10	Nucleoside-phosphate kinase;Adenylate kinase;Nucleoside-triphosphate--adenylate kinase	IPR000850;IPR006259;IPR007862;IPR000850;IPR033690;IPR028586;IPR000850;IPR000850;IPR027417	GO:0019205/GO:0005524/GO:0006139GO:0004017/GO:0005524/GO:0016776GO:0004017;GO:0019205/GO:0005524/GO:0006139GO:0005739;GO:0019205/GO:0005524/GO:0006139;GO:0019205/GO:0005524/GO:0006139;	nucleobase-containing compound kinase activity/ATP binding/nucleobase-containing compound metabolic processadenylate kinase activity/ATP binding/phosphotransferase activity, phosphate group as acceptoradenylate kinase activity;nucleobase-containing compound kinase activity/ATP binding/nucleobase-containing compound metabolic processmitochondrion;nucleobase-containing compound kinase activity/ATP …
DEGAL1420g00070	solute carrier family 2, facilitated glucose transporter member 1-like isoform X5 Solute carrier family 2, facilitated glucose transporter member 2, partial	solute carrier family 2, facilitated glucose transporter member 1-like	1.89083	Cluster 2	Super Cluster 6	125	24	0	Component 3	9	1	45.3799	2059.33	125	3	0	3	13	0						IPR005828;IPR005829;IPR020846;IPR036259	GO:0022857/GO:0055085/GO:0016021;GO:0022857/GO:0055085/GO:0016021;	transmembrane transporter activity/transmembrane transport/integral component of membrane;transmembrane transporter activity/transmembrane transport/integral component of membrane;
DEGAL1469g00020	retrovirus-related Pol polyprotein from type-1 retrotransposable element R2	reverse transcriptase-like protein	0.816497	Cluster 2	Super Cluster 6	10	4	0	Component 3	6	1	3.26599	10.6667	10	1	0	5	5	3
DEGAL1473g00020	uncharacterized protein LOC110857804 uncharacterized protein LOC106561338 uncharacterized protein LOC108365073 conserved hypothetical protein	uncharacterized protein LOC100905902	0.72745	Cluster 2	Super Cluster 6	24	9.67453	1	Component 3	5	1	7.03773	49.5297	24	8.04716	9	10	6	1						IPR040676
DEGAL1475g00010	hypothetical protein ASZ78_008105 hypothetical protein H355_014096 Bone morphogenetic protein 2, partial bone morphogenetic protein 4-like	bone morphogenetic protein 2-like	1.13073	Cluster 2	Super Cluster 6	304.139	86.6035	22.7061	Component 3	6	1	97.9249	9589.28	304.139	57.0713	47.8847	51.4711	36.3491	22.7061	1	GO:0050794	regulation of cellular process			IPR029034;IPR001839;IPR001111;IPR015615;IPR001839;IPR029034	GO:0008083;GO:0008083;	growth factor activity;growth factor activity;
DEGAL1483g00010	T-box transcription factor TBX1-like isoform X1 hypothetical protein IscW_ISCW003118 T-box transcription factor TBX1-A isoform X2	T-box transcription factor TBX10-like	0.50885	Cluster 2	Super Cluster 6	19	9.33333	4	Component 3	7	1	4.74927	22.5556	19	10	8	6	9	4	4	GO:0003677;GO:0003700;GO:0005634;GO:0006355	DNA binding;DNA-binding transcription factor activity;nucleus;regulation of transcription, DNA-templated			IPR001699;IPR036960;IPR001699;IPR008967	GO:0005634/GO:0006355/GO:0003700;GO:0005634/GO:0003700/GO:0006355;GO:0005634/GO:0006355/GO:0003700;GO:0003700/GO:0006355	nucleus/regulation of transcription, DNA-templated/DNA-binding transcription factor activity;nucleus/DNA-binding transcription factor activity/regulation of transcription, DNA-templated;nucleus/regulation of transcription, DNA-templated/DNA-binding transcription factor activity;DNA-binding transcription factor activity/regulation of transcription, DNA-templated
DEGAL1517g00030	uncharacterized protein LOC111245810 isoform X3 hypothetical protein BCR44DRAFT_1413336 [Catenaria anguillulae PL171,]	GATA zinc finger domain-containing protein 8 isoform X1	0.649543	Cluster 2	Super Cluster 6	173.916	73.5403	26.5756	Component 3	7	1	47.7676	2281.75	173.916	58.6839	39.7426	66.9665	75.3573	26.5756	3	GO:0003723;GO:0003824;GO:0006139	RNA binding;catalytic activity;nucleobase-containing compound metabolic process			IPR000504;IPR012677;IPR000504;IPR035979	GO:0003676GO:0003676;GO:0003676	nucleic acid bindingnucleic acid binding;nucleic acid binding
DEGAL1517g00040	uncharacterized protein LOC111245810 isoform X3 uncharacterized protein LOC100908183 hypothetical protein BIW11_09705, partial nuclear receptor coactivator 5 isoform X2	nuclear receptor coactivator 5-like	0.736406	Cluster 2	Super Cluster 6	1364.04	521.438	263.992	Component 3	9	1	383.99	147448	1364.04	307.973	263.992	449.456	451.497	291.67	1	GO:0003723	RNA binding			IPR004154;IPR036621;
DEGAL1522g00020	hypothetical protein CIB84_003073, partial laminin subunit beta-1 variant precursor laminin subunit beta-1-like isoform X2 laminin, beta 1b precursor laminin subunit beta-2-like isoform X5	laminin subunit beta-2-like isoform X1	0.851987	Cluster 2	Super Cluster 6	10142	3634.83	1231	Component 3	7	1	3096.83	9.59035e+06	10142	4455	2251	2398	1231	1332						IPR038684;IPR002049;IPR008211;IPR002049;IPR002049;IPR002049;IPR002049;IPR002049;IPR002049;IPR002049;IPR002049;IPR002049;IPR002049;IPR002049;IPR008211;IPR013015;IPR002049;IPR002049;IPR002049;IPR002049;IPR002049;IPR002049;	;	;
DEGAL1530g00050	netrin 1b isoform X1 netrin-1-like isoform X1 netrin-1 hypothetical protein A6R68_03926 netrin-1-like, partial	netrin-1-like	1.69338	Cluster 2	Super Cluster 6	4.29007	0.929942	0	Component 3	10	1	1.57475	2.47983	4.29007	0	0	0	1.28958	0	1	GO:0005576	extracellular region			IPR002049;IPR002049;
DEGAL1562g00080	sodium/potassium-transporting ATPase subunit beta-1-interacting protein isoform X4 hypothetical protein BIW11_07362	sodium/potassium-transporting ATPase subunit beta-1-interacting protein isoform X1	0.990961	Cluster 2	Super Cluster 6	1334	432.333	42	Component 3	6	1	428.426	183549	1334	520	244	292	162	42						IPR008516;IPR008516;
DEGAL1562g00110	protein atonal homolog 8-like protein dimmed-like isoform X1 twist-related protein 2-like hypothetical protein C0Q70_02001	neurogenic differentiation factor 2-like isoform X2	2.07727	Cluster 2	Super Cluster 6	705.757	125.055	1	Component 3	9	1	259.773	67481.9	705.757	14.7318	18.8393	7	3.00065	1	4	GO:0003700;GO:0006355;GO:0030154;GO:0046983	DNA-binding transcription factor activity;regulation of transcription, DNA-templated;cell differentiation;protein dimerization activity			IPR036638;IPR011598;IPR032660;IPR011598;IPR011598;IPR036638	GO:0046983;GO:0046983;GO:0003700/GO:0006355/GO:0030154;GO:0046983;GO:0046983;GO:0046983	protein dimerization activity;protein dimerization activity;DNA-binding transcription factor activity/regulation of transcription, DNA-templated/cell differentiation;protein dimerization activity;protein dimerization activity;protein dimerization activity
DEGAL1562g00120	CLUMA_CG006877, isoform A	protein RCC2 homolog	1.24931	Cluster 2	Super Cluster 6	16257.2	4347.32	612.249	Component 3	6	1	5431.17	2.94976e+07	16257.2	2056.55	1562.63	1496.74	4098.57	612.249						IPR000408;IPR009091;IPR000408;IPR009091;IPR000408;IPR000408;IPR000408;IPR000408;IPR000408;IPR000408;IPR009091
DEGAL1574g00010	hypothetical protein BOX15_Mlig031513g3, partial growth arrest-specific protein 8 isoform X3 protein FAM184A-like isoform X2 calcium-binding and coiled-coil domain-containing protein 2-like	protein FAM184A-like isoform X2	1.05329	Cluster 2	Super Cluster 6	259.285	80.436	13.3941	Component 3	7	1	84.7224	7177.89	259.285	99.26	26.8425	55.9121	27.9221	13.3941	4	GO:0004553;GO:0005975;GO:0031514;GO:0048870	hydrolase activity, hydrolyzing O-glycosyl compounds;carbohydrate metabolic process;motile cilium;cell motility			IPR025593;	GO:0031514/GO:0048870	motile cilium/cell motility
DEGAL1578g00010	uncharacterized protein LOC103210983 histone 1, H4c AAEL003863-PA RE42129p	histone H4-like	1.65904	Cluster 2	Super Cluster 6	1.50324	0.333873	0	Component 3	9	1	0.553911	0.306817	1.50324	0	0	0	0.5	0	17	GO:0000183;GO:0000788;GO:0003677;GO:0005576;GO:0005654;GO:0006303;GO:0006335;GO:0006352;GO:0016233;GO:0019904;GO:0034080;GO:0035059;GO:0042393;GO:0045653;GO:0046982;GO:0051290;GO:0060964	rDNA heterochromatin assembly;nuclear nucleosome;DNA binding;extracellular region;nucleoplasm;double-strand break repair via nonhomologous end joining;DNA replication-dependent nucleosome assembly;DNA-templated transcription, initiation;telomere capping;protein domain specific binding;CENP-A containing nucleosome assembly;RCAF complex;histone binding;negative regulation of megakaryocyte different…			IPR001951;IPR009072;IPR035425;IPR019809;IPR001951;IPR009072	GO:0003677;GO:0046982;GO:0003677/GO:0005634/GO:0000786;GO:0003677;GO:0046982	DNA binding;protein heterodimerization activity;DNA binding/nucleus/nucleosome;DNA binding;protein heterodimerization activity
DEGAL1595g00050	polyhomeotic-proximal chromatin protein isoform X1 polyhomeotic-like protein 2 isoform X4 polyhomeotic protein 1 isoform X6 polyhomeotic-like protein 2 isoform X3 LOW QUALITY PROTEIN: polyhomeotic-lik	polyhomeotic-like protein 1 isoform X1	0.682241	Cluster 2	Super Cluster 6	1189	496.5	147	Component 3	8	1	338.733	114740	1189	426	253	377	587	147	2	GO:0005634;GO:0008270	nucleus;zinc ion binding			IPR013761;IPR001660;IPR001660;IPR013761	;GO:0005515GO:0005515;	;protein bindingprotein binding;
DEGAL1595g00080	histidine protein methyltransferase 1 homolog isoform X1 histidine protein methyltransferase 1 homolog isoform X4 histidine protein methyltransferase 1 homolog	histidine protein methyltransferase 1 homolog isoform X1	0.783331	Cluster 2	Super Cluster 6	449	176.167	36	Component 3	7	1	137.997	19043.1	449	117	36	108	251	96						IPR007848;IPR029063	GO:0008168	methyltransferase activity
DEGAL1595g00150	guanine nucleotide-binding protein G	guanine nucleotide-binding protein G(q) subunit alpha	0.675419	Cluster 2	Super Cluster 6	1624	686.333	163	Component 3	8	1	463.563	214890	1624	798	366	581	586	163	7	GO:0001664;GO:0003924;GO:0005525;GO:0005834;GO:0007188;GO:0031683;GO:0060158	G protein-coupled receptor binding;GTPase activity;GTP binding;heterotrimeric G-protein complex;adenylate cyclase-modulating G protein-coupled receptor signaling pathway;G-protein beta/gamma-subunit complex binding;phospholipase C-activating dopamine receptor signaling pathway	EC:3.6.1.15	Nucleoside-triphosphate phosphatase	IPR000654;IPR001019;IPR011025;IPR001019;IPR001019;IPR001019;IPR011025;IPR027417	GO:0001664/GO:0003924/GO:0007186;GO:0019001/GO:0031683/GO:0007186/GO:0003924;GO:0007165;GO:0019001/GO:0031683/GO:0007186/GO:0003924;GO:0019001/GO:0031683/GO:0007186/GO:0003924;GO:0019001/GO:0031683/GO:0007186/GO:0003924;GO:0007165;	G protein-coupled receptor binding/GTPase activity/G protein-coupled receptor signaling pathway;guanyl nucleotide binding/G-protein beta/gamma-subunit complex binding/G protein-coupled receptor signaling pathway/GTPase activity;signal transduction;guanyl nucleotide binding/G-protein beta/gamma-subunit complex binding/G protein-coupled receptor signaling pathway/GTPase activity;guanyl nucleotide b…
DEGAL1595g00210	hypothetical protein LOTGIDRAFT_229738 tetratricopeptide repeat protein 5 isoform X2 tetratricopeptide repeat protein 5-like isoform X1	tetratricopeptide repeat protein 5-like	0.299357	Cluster 2	Super Cluster 6	469	297.333	186	Component 3	7	1	89.0087	7922.56	469	236	270	331	292	186						IPR038645;IPR011990;IPR032076;IPR019734;IPR013026;IPR019734;IPR011990	GO:0005515GO:0005515;GO:0005515;GO:0005515;GO:0005515	protein bindingprotein binding;protein binding;protein binding;protein binding
DEGAL1595g00260	INCONCLUSIVE Transmembrane 7 superfamily member 3, partial INCONCLUSIVE transmembrane 7 superfamily member 3-like transmembrane 7 superfamily member 3-like isoform X2	transmembrane 7 superfamily member 3-like isoform X2	1.35571	Cluster 2	Super Cluster 6	459	114	33	Component 3	9	1	154.551	23886	459	45	33	47	62	38						IPR025256;IPR042502
DEGAL1595g00320	histone-lysine N-methyltransferase 2D isoform X5 histone-lysine N-methyltransferase 2D isoform X2 histone-lysine N-methyltransferase 2C isoform X5 histone-lysine N-methyltransferase 2C-like, partial L	histone-lysine N-methyltransferase 2C-like	0.498936	Cluster 2	Super Cluster 6	1422	757	218	Component 3	5	1	377.695	142653	1422	435	792	889	786	218	5	GO:0003677;GO:0005634;GO:0008168;GO:0032259;GO:0046872	DNA binding;nucleus;methyltransferase activity;methylation;metal ion binding			IPR013083;IPR013083;IPR013083;IPR019787;IPR036910;IPR013083;IPR013083;IPR013083;IPR019786;IPR019786;IPR019787;IPR019787;IPR019787;IPR009071;IPR019787;IPR011011;IPR011011;IPR011011;IPR011011;IPR036910;IPR011011
DEGAL1595g00330	LOW QUALITY PROTEIN: histone-lysine N-methyltransferase 2D-like hypothetical protein BRAFLDRAFT_125138 Histone-lysine N-methyltransferase MLL3, partial hypothetical protein BIW11_01079, partial	histone-lysine N-methyltransferase 2D-like isoform X1	0.523821	Cluster 2	Super Cluster 6	1728	861.167	256	Component 3	6	1	451.097	203489	1728	601	848	1000	734	256	7	GO:0003713;GO:0034968;GO:0042393;GO:0042800;GO:0044666;GO:0045944;GO:0046872	transcription coactivator activity;histone lysine methylation;histone binding;histone methyltransferase activity (H3-K4 specific);MLL3/4 complex;positive regulation of transcription by RNA polymerase II;metal ion binding	EC:2.1.1.43	Transferring one-carbon groups	IPR013083;IPR003888;IPR003889;IPR034732;IPR003888;IPR003889	GO:0005634GO:0005634;GO:0005634;GO:0005634	nucleusnucleus;nucleus;nucleus
DEGAL1595g00370	histone-lysine N-methyltransferase 2C isoform X5 trithorax-related, isoform C uncharacterized protein Dyak_GE16999, partial GM18944 hypothetical protein BIW11_01079, partial GM10003p	Histone-lysine N-methyltransferase trr	0.523491	Cluster 2	Super Cluster 6	371	181.5	83	Component 3	6	1	95.0136	9027.58	371	100	146	207	182	83	13	GO:0001047;GO:0003713;GO:0005102;GO:0005703;GO:0007458;GO:0035075;GO:0042393;GO:0042800;GO:0044666;GO:0045944;GO:0046872;GO:0051568;GO:1900114	core promoter sequence-specific DNA binding;transcription coactivator activity;signaling receptor binding;polytene chromosome puff;progression of morphogenetic furrow involved in compound eye morphogenesis;response to ecdysone;histone binding;histone methyltransferase activity (H3-K4 specific);MLL3/4 complex;positive regulation of transcription by RNA polymerase II;metal ion binding;histone H3-K4…	EC:2.1.1.43	Transferring one-carbon groups	IPR001214;IPR037877;IPR003616;IPR001214;	;GO:0005515;GO:0044666/GO:0042800GO:0005515;	;protein binding;MLL3/4 complex/histone methyltransferase activity (H3-K4 specific)protein binding;
DEGAL1595g00470	cofilin/actin-depolymerizing factor homolog, partial cofilin/actin-depolymerizing factor homolog hypothetical protein AMK59_6006 cofilin/actin-depolymerizing factorisoform 1-like Cofilin/actin-depolym	cofilin/actin-depolymerizing factor homolog	0.557892	Cluster 2	Super Cluster 6	11304	5732	1278	Component 3	8	1	3197.84	1.02262e+07	11304	6764	3390	4431	7225	1278	3	GO:0003779;GO:0015629;GO:0030042	actin binding;actin cytoskeleton;actin filament depolymerization			IPR029006;IPR002108;IPR029006;IPR017904;IPR002108;IPR017904;	;GO:0003779;GO:0015629/GO:0030042;GO:0003779;GO:0015629/GO:0030042;	;actin binding;actin cytoskeleton/actin filament depolymerization;actin binding;actin cytoskeleton/actin filament depolymerization;
DEGAL1600g00020	hypothetical protein D910_08979 unknown endoplasmin Hsp90 protein, putative	endoplasmin homolog	0.542338	Cluster 2	Super Cluster 6	3528.29	1624.83	884.996	Component 3	6	1	881.205	776523	3528.29	1622.83	884.996	1328.35	1077.23	1307.26	3	GO:0005524;GO:0006457;GO:0051082	ATP binding;protein folding;unfolded protein binding			IPR020575;IPR001404;IPR003594;IPR037196;IPR036890;IPR001404;IPR001404;IPR019805;IPR001404;IPR020568;IPR036890;IPR037196	;GO:0051082/GO:0006457/GO:0005524GO:0051082/GO:0006457/GO:0005524GO:0051082/GO:0006457/GO:0005524GO:0051082/GO:0005524/GO:0006457;GO:0051082/GO:0006457/GO:0005524	;unfolded protein binding/protein folding/ATP bindingunfolded protein binding/protein folding/ATP bindingunfolded protein binding/protein folding/ATP bindingunfolded protein binding/ATP binding/protein folding;unfolded protein binding/protein folding/ATP binding
DEGAL1622g00090	afadin-like isoform X10 afadin-like	afadin-like isoform X4	0.50997	Cluster 2	Super Cluster 6	4233.32	2139.03	704.197	Component 3	7	1	1090.84	1.18994e+06	4233.32	1516.91	2082.5	2538.78	1758.49	704.197						IPR001478;IPR002710;IPR002710;IPR001478;IPR037977;IPR036034	GO:0005515GO:0005515;GO:0005515	protein bindingprotein binding;protein binding
DEGAL1622g00110	afadin isoform X2 hypothetical protein NCL1_42684 Afadin	afadin-like isoform X4	0.487129	Cluster 2	Super Cluster 6	1223	627.5	229	Component 3	8	1	305.673	93436.2	1223	496	565	740	512	229
DEGAL1637g00010	uncharacterized protein LOC100645490 isoform X3 uncharacterized protein LOC100747088 isoform X4 uncharacterized protein LOC106876558 isoform X2 protein cab-1-like isoform X2 neural proliferation diffe	neural proliferation differentiation and control protein 1	1.79768	Cluster 2	Super Cluster 6	22.4284	4.55378	0	Component 3	7	1	8.18626	67.0149	22.4284	0	4.84514	0	0.0491602	0	1	GO:0016021	integral component of membrane			IPR009635;IPR009635	GO:0016021GO:0016021	integral component of membraneintegral component of membrane
DEGAL1646g00010	Plexin domain-containing protein, putative plexin domain-containing protein 2-like isoform X3	plexin domain-containing protein 2	2.23607	Cluster 2	Super Cluster 6	12.1939	2.03232	0	Component 3	19	1	4.5444	20.6516	12.1939	0	0	0	0	0	1	GO:0016020	membrane			IPR002165;IPR031152;
DEGAL1669g00040	bHLH protein Hesr-1/Hey1 DNA binding, transcription factor activity transcription factor transcription factor hey, putative	hairy/enhancer-of-split related with YRPW motif protein-like	1.50787	Cluster 2	Super Cluster 6	293.506	71.4238	0	Component 3	7	1	107.698	11598.9	293.506	2.09618	0	8.51342	118.06	6.3674	4	GO:0003677;GO:0005634;GO:0006355;GO:0046983	DNA binding;nucleus;regulation of transcription, DNA-templated;protein dimerization activity			IPR003650;IPR036638;IPR011598;IPR011598;IPR003650;IPR011598;IPR036638	GO:0006355/GO:0003677;GO:0046983;GO:0046983;GO:0046983;GO:0006355/GO:0003677;GO:0046983GO:0046983	regulation of transcription, DNA-templated/DNA binding;protein dimerization activity;protein dimerization activity;protein dimerization activity;regulation of transcription, DNA-templated/DNA binding;protein dimerization activityprotein dimerization activity
DEGAL1674g00030	transcription elongation regulator 1-like isoform X1 transcription elongation regulator 1-like isoform X2 hypothetical protein B7P43_G02672 transcription elongation regulator 1	transcription elongation regulator 1-like	0.640972	Cluster 2	Super Cluster 6	2474	1058.67	276	Component 3	6	1	678.576	460465	2474	777	816	1043	966	276	1	GO:0005634	nucleus			IPR036517;IPR002713;IPR036517;IPR036517;IPR036517;IPR002713;IPR002713;IPR002713;IPR002713;IPR036517;IPR036517;IPR036517
DEGAL1681g00030	hypothetical protein BRAFLDRAFT_221263 TIP41 protein-like LOW QUALITY PROTEIN: TIP41-like protein TIP41-like protein isoform X4	TIP41-like protein	0.68302	Cluster 2	Super Cluster 6	2710	1121.83	510	Component 3	8	1	766.235	587115	2710	548	599	1092	1272	510	4	GO:0003676;GO:0005829;GO:0007165;GO:0043666	nucleic acid binding;cytosol;signal transduction;regulation of phosphoprotein phosphatase activity			IPR007303;IPR007303;IPR013087;IPR013087;IPR013087;IPR036236	GO:0043666GO:0043666GO:0003676;GO:0003676;GO:0003676;	regulation of phosphoprotein phosphatase activityregulation of phosphoprotein phosphatase activitynucleic acid binding;nucleic acid binding;nucleic acid binding;
DEGAL1690g00010	hypothetical protein ASZ78_008105 Bone morphogenetic protein 7, partial protein decapentaplegic-like univin protein, putative	bone morphogenetic protein 2-like	1.33172	Cluster 2	Super Cluster 6	190.562	48.6489	1.29387	Component 3	11	1	64.7867	4197.31	190.562	37.9287	30.9609	25.2269	5.92118	1.29387	9	GO:0005125;GO:0005160;GO:0005615;GO:0008083;GO:0010862;GO:0042981;GO:0043408;GO:0048468;GO:0060395	cytokine activity;transforming growth factor beta receptor binding;extracellular space;growth factor activity;positive regulation of pathway-restricted SMAD protein phosphorylation;regulation of apoptotic process;regulation of MAPK cascade;cell development;SMAD protein signal transduction			IPR001839;IPR029034;IPR015615;IPR001839;IPR029034	GO:0008083GO:0008083;	growth factor activitygrowth factor activity;
DEGAL1690g00020	bone morphogenetic protein 7-like	bone morphogenetic protein 7-like	1.03988	Cluster 2	Super Cluster 6	15.3308	4.7258	1	Component 3	7	1	4.91426	24.15	15.3308	4	4.47277	2.30204	1.24921	1
DEGAL1695g00020	Argonaute 2 isoform 2 Piwi-domain-containing protein protein argonaute-3-like isoform X1 translation initiation factor 2C, putative protein argonaute-4-like hypothetical protein BOX15_Mlig003634g2	protein argonaute-3-like	1.38805	Cluster 2	Super Cluster 6	5.49711	1.41619	0	Component 3	7	1	1.96574	3.86412	5.49711	0	0	1	2	0						IPR014811;IPR032472;IPR003100;IPR003100;IPR036085	GO:0005515GO:0005515GO:0005515	protein bindingprotein bindingprotein binding
DEGAL1701g00090	XK-related protein 6-like isoform X1	XK-related protein 6	1.52638	Cluster 2	Super Cluster 6	785.305	178.854	28.0829	Component 3	8	1	272.998	74527.9	785.305	123.309	44.4497	55.8899	36.0855	28.0829	2	GO:0009987;GO:0016021	cellular process;integral component of membrane			IPR018629;	GO:0016021	integral component of membrane
DEGAL1701g00210	hypothetical protein RP20_CCG023371 neuronal PAS domain-containing protein 4 isoform X4 putative aryl hydrocarbon receptor Dys neuronal PAS domain-containing protein 4A-like isoform X2 hypothetical pr	neuronal PAS domain-containing protein 4	0.888614	Cluster 2	Super Cluster 6	372	130.833	8	Component 3	5	1	116.26	13516.5	372	83	61	112	8	149	3	GO:0000981;GO:0005634;GO:0045944	DNA-binding transcription factor activity, RNA polymerase II-specific;nucleus;positive regulation of transcription by RNA polymerase II			IPR000014;IPR035965
DEGAL1705g00010	uncharacterized protein LOC111254853 uncharacterized protein LOC106458143	gelsolin-related protein of 125 kDa-like	2.13396	Cluster 2	Super Cluster 6	2457.57	425.831	8	Component 3	7	1	908.707	825749	2457.57	14.6546	17.7587	11	46	8						IPR002557;IPR002557;IPR036508	GO:0006030/GO:0008061/GO:0005576;GO:0006030/GO:0008061/GO:0005576;GO:0008061/GO:0006030	chitin metabolic process/chitin binding/extracellular region;chitin metabolic process/chitin binding/extracellular region;chitin binding/chitin metabolic process
DEGAL1707g00050	vang-like protein 2-B isoform X2 vang-like protein 2-B vang-like protein 2 isoform X1 vang-like protein 2 isoform X2 vang-like protein 2	vang-like protein 2	1.3565	Cluster 2	Super Cluster 6	801	201.167	15	Component 3	7	1	272.882	74464.5	801	166	95	102	15	28	3	GO:0005886;GO:0016021;GO:0060071	plasma membrane;integral component of membrane;Wnt signaling pathway, planar cell polarity pathway			IPR009539;IPR009539;IPR009539	GO:0007275/GO:0016021;GO:0007275/GO:0016021;GO:0007275/GO:0016021	multicellular organism development/integral component of membrane;multicellular organism development/integral component of membrane;multicellular organism development/integral component of membrane
DEGAL1745g00030	hypothetical protein BIW11_11510	hypothetical protein BIW11_11510	0.813757	Cluster 2	Super Cluster 6	3288	1179	497	Component 3	7	1	959.419	920485	3288	926	497	598	1010	755
DEGAL1745g00060	hypothetical protein DAPPUDRAFT_300590	leucine-rich repeat serine/threonine-protein kinase 1	0.443586	Cluster 2	Super Cluster 6	1691	933.833	290	Component 3	8	1	414.236	171591	1691	990	775	847	1010	290	2	GO:0016301;GO:0016310	kinase activity;phosphorylation			IPR032675;IPR036770;IPR020683;IPR036770;IPR001611;IPR036770;IPR032675;IPR032675;IPR032171;IPR002110;IPR000719;IPR017441;IPR008271;IPR002110;IPR001611;IPR002110;IPR001611;IPR001611;IPR020683;IPR001611;IPR020859;IPR000719;IPR002110;IPR001611;IPR001611;IPR001611;IPR001611;IPR001611;IPR001611;IPR002110;IPR001611;IPR036770;IPR027417;IPR011009;	GO:0005515GO:0005515;GO:0005524/GO:0006468/GO:0004672GO:0005524;GO:0006468/GO:0004672;GO:0005515;GO:0005515;GO:0005515;GO:0005515;GO:0005515GO:0005515GO:0005524/GO:0006468/GO:0004672;GO:0005515;GO:0005515;GO:0005515;GO:0005515;GO:0005515;GO:0005515;GO:0005515;GO:0005515;GO:0005515	protein bindingprotein binding;ATP binding/protein phosphorylation/protein kinase activityATP binding;protein phosphorylation/protein kinase activity;protein binding;protein binding;protein binding;protein binding;protein bindingprotein bindingATP binding/protein phosphorylation/protein kinase activity;protein binding;protein binding;protein binding;protein binding;protein binding;protein binding…
DEGAL1748g00060	hypothetical protein BIW11_08785, partial protein bric-a-brac 2 hypothetical protein BIW11_03570	protein tramtrack, beta isoform-like isoform X2	0.692937	Cluster 2	Super Cluster 6	25329	10127.2	3775	Component 3	7	1	7017.49	4.92451e+07	25329	6801	9120	8804	6934	3775	2	GO:0005634;GO:0006357	nucleus;regulation of transcription by RNA polymerase II			IPR000210;IPR000210;IPR011333	;GO:0005515;GO:0005515	;protein binding;protein binding
DEGAL1772g00030	GATOR complex protein WDR24-like isoform X2 GATOR complex protein WDR24-like	GATOR complex protein WDR24-like isoform X3	0.692869	Cluster 2	Super Cluster 6	567	232.833	64	Component 3	8	1	161.323	26025.1	567	176	135	188	267	64						IPR015943;IPR001680;IPR015943;IPR037590;IPR019775;IPR001680;IPR017986;IPR036322	GO:0005515;GO:0005515;GO:0005515;GO:0032008GO:0005515;GO:0005515;GO:0005515	protein binding;protein binding;protein binding;positive regulation of TOR signalingprotein binding;protein binding;protein binding
DEGAL1782g00050	chromodomain-helicase-DNA-binding protein 5 isoform X5	chromodomain-helicase-DNA-binding protein Mi-2 homolog	1.05604	Cluster 2	Super Cluster 6	18956	5703	1274	Component 3	7	1	6022.6	3.62717e+07	18956	3368	2213	3855	4552	1274	7	GO:0001103;GO:0003677;GO:0004386;GO:0005524;GO:0016581;GO:0042826;GO:0046872	RNA polymerase II repressing transcription factor binding;DNA binding;helicase activity;ATP binding;NuRD complex;histone deacetylase binding;metal ion binding	EC:3.6.1.3;EC:3.6.1.15	Adenosinetriphosphatase;Nucleoside-triphosphate phosphatase	IPR009462;IPR023780;IPR012958;IPR013083;IPR019787;IPR000330;IPR009463;IPR038718;IPR012957;IPR001650;IPR028725;IPR019786;IPR019786;IPR002464;IPR014001;IPR000953;IPR019787;IPR000953;IPR019787;IPR001650;IPR027417;IPR011011;IPR016197;IPR016197;IPR011011;IPR027417	GO:0005524;GO:0016581/GO:0042826/GO:0001103;	ATP binding;NuRD complex/histone deacetylase binding/RNA polymerase II repressing transcription factor binding;
DEGAL1782g00070	heparan-sulfate 6-O-sulfotransferase 3, partial heparan-sulfate 6-O-sulfotransferase 1 isoform X1	heparan-sulfate 6-O-sulfotransferase 2-like	0.405677	Cluster 2	Super Cluster 6	837	457.333	276	Component 3	6	1	185.53	34421.2	837	392	300	479	460	276	2	GO:0016020;GO:0016740	membrane;transferase activity			IPR005331;IPR010635;	GO:0008146/GO:0016021;GO:0008146/GO:0016021;	sulfotransferase activity/integral component of membrane;sulfotransferase activity/integral component of membrane;
DEGAL1782g00080	putative inorganic phosphate cotransporter isoform X2 sialin-like sialin isoform X2	sialin-like	0.613803	Cluster 2	Super Cluster 6	1774	802.167	319	Component 3	6	1	492.372	242430	1774	641	421	601	1057	319	2	GO:0016021;GO:0055085	integral component of membrane;transmembrane transport			IPR011701;IPR020846;IPR036259	GO:0055085;	transmembrane transport;
DEGAL1782g00160	eukaryotic translation initiation factor 5B-like isoform X4 uncharacterized protein LOC655846 coiled-coil domain-containing protein 50-like GRB10-interacting GYF protein 2-like isoform X1 GRB10-intera	GRB10-interacting GYF protein 2-like isoform X1	0.55668	Cluster 2	Super Cluster 6	673	325.5	131	Component 3	7	1	181.199	32833.2	673	196	131	305	427	221						IPR029311;IPR039303
DEGAL1782g00400	uncharacterized protein LOC108865286 protein lines-like	protein lines-like	0.893087	Cluster 2	Super Cluster 6	1265.31	434.022	138.716	Component 3	5	1	387.62	150249	1265.31	253.158	181.437	279.12	486.392	138.716						IPR032794;IPR029415;IPR024875
DEGAL1786g00020	uncharacterized protein LOC110283034 uncharacterized protein LOC112576745 sortilin-related receptor-like uncharacterized protein LOC100899841 isoform X2 hypothetical protein NCL1_16757	low-density lipoprotein receptor-related protein 12-like	1.21023	Cluster 2	Super Cluster 6	1243.54	339.361	73.7355	Component 3	7	1	410.706	168680	1243.54	212.762	79.2895	278.976	147.866	73.7355						IPR035914;IPR002172;IPR036055;IPR023415;IPR002172;IPR002172;IPR036055	;GO:0005515;GO:0005515GO:0005515;GO:0005515;GO:0005515	;protein binding;protein bindingprotein binding;protein binding;protein binding
DEGAL1793g00010	huntingtin interacting protein, putative huntington interacting protein related 1-like isoform X1 huntington interacting protein related 1-like isoform X2 hypothetical protein HELRODRAFT_169122	huntington interacting protein related 1-like isoform X1	1.08716	Cluster 2	Super Cluster 6	26.5961	7.95592	1.13939	Component 3	6	1	8.64939	74.8119	26.5961	4	2	1.13939	8	6	11	GO:0007015;GO:0030136;GO:0030479;GO:0032051;GO:0035615;GO:0043231;GO:0043325;GO:0048260;GO:0048268;GO:0051015;GO:0080025	actin filament organization;clathrin-coated vesicle;actin cortical patch;clathrin light chain binding;clathrin adaptor activity;intracellular membrane-bounded organelle;phosphatidylinositol-3,4-bisphosphate binding;positive regulation of receptor-mediated endocytosis;clathrin coat assembly;actin filament binding;phosphatidylinositol-3,5-bisphosphate binding			IPR011417;IPR030224;IPR008942	GO:0005543;GO:0030276/GO:0006897;	phospholipid binding;clathrin binding/endocytosis;
DEGAL1799g00080	UPF0568 protein C14orf166-like UPF0568 protein C14orf166 homolog isoform X3 UPF0568 protein C14orf166 homolog isoform X4	UPF0568 protein C14orf166 homolog isoform X2	0.44876	Cluster 2	Super Cluster 6	2568	1397.33	652	Component 3	7	1	627.067	393213	2568	1263	652	1165	1792	944						IPR019265;IPR019265;IPR019265;
DEGAL1809g00020	hypothetical protein C0J52_07901 zinc finger protein 271-like zinc finger protein PLAG1 isoform X1 zinc finger protein PLAG1 isoform X2 pleiomorphic adenoma protein-like2, partial zinc finger protein,	zinc finger protein PLAGL1	2.18995	Cluster 2	Super Cluster 6	914	155	0	Component 3	8	1	339.442	115221	914	6	2	2	6	0	4	GO:0000977;GO:0003700;GO:0005634;GO:0006357	RNA polymerase II transcription regulatory region sequence-specific DNA binding;DNA-binding transcription factor activity;nucleus;regulation of transcription by RNA polymerase II			IPR013087;IPR013087;IPR013087;IPR013087;IPR013087;IPR036236	GO:0003676;GO:0003676;GO:0003676;GO:0003676;GO:0003676;	nucleic acid binding;nucleic acid binding;nucleic acid binding;nucleic acid binding;nucleic acid binding;
DEGAL1815g00030	retinol dehydrogenase 14	dehydrogenase/reductase SDR family member on chromosome X-like	0.412688	Cluster 2	Super Cluster 6	625.861	350.585	175.355	Component 3	8	1	144.682	20932.9	625.861	319.705	175.355	281.05	432.396	269.141	1	GO:0016020	membrane			IPR036291
DEGAL1834g00020	capicua homolog	protein capicua homolog isoform X1	0.73327	Cluster 2	Super Cluster 6	187	71.8333	30	Component 3	7	1	52.6733	2774.47	187	60	39	59	56	30	3	GO:0000122;GO:0003677;GO:0005634	negative regulation of transcription by RNA polymerase II;DNA binding;nucleus			IPR036910;IPR009071;IPR009071;IPR036910
DEGAL1838g00020	uncharacterized protein LOC106458657 thiosulfate sulfurtransferase/rhodanese-like domain-containing protein 1 thiosulfate sulfurtransferase/rhodanese-like domain-containing protein 1 isoform X2 thiosu	thiosulfate sulfurtransferase/rhodanese-like domain-containing protein 3	0.980612	Cluster 2	Super Cluster 6	4051	1337.5	322	Component 3	8	1	1311.57	1.72021e+06	4051	879	401	556	1816	322	2	GO:0004792;GO:0016020	thiosulfate sulfurtransferase activity;membrane	EC:2.8.1.1	Thiosulfate sulfurtransferase	IPR001763;IPR036873;IPR001763;IPR036873
DEGAL1843g00160	Suppressor-of-White-Apricot domain containing protein 2 Splicing factor, arginine/serine-rich 8 Splicing factor, suppressor of white-apricot-like protein, partial splicing factor, suppressor of white-	splicing factor, suppressor of white-apricot homolog isoform X2	0.514489	Cluster 2	Super Cluster 6	4574.94	2223.73	881.931	Component 3	5	1	1144.08	1.30893e+06	4574.94	1593.22	2064.95	2311.14	1916.2	881.931						IPR000061;IPR035967;IPR035967;IPR040397;IPR000061;IPR000061;IPR035967;IPR035967	GO:0003723/GO:0006396;GO:0006396/GO:0003723;GO:0006396/GO:0003723;GO:0003723/GO:0006396;GO:0003723/GO:0006396;GO:0006396/GO:0003723;GO:0006396/GO:0003723	RNA binding/RNA processing;RNA processing/RNA binding;RNA processing/RNA binding;RNA binding/RNA processing;RNA binding/RNA processing;RNA processing/RNA binding;RNA processing/RNA binding
DEGAL1843g00190	zinc finger CCHC domain-containing protein 8 homolog isoform X2 zinc finger protein-like	zinc finger CCHC domain-containing protein 8 homolog isoform X2	0.614409	Cluster 2	Super Cluster 6	3232	1465.17	672	Component 3	5	1	900.211	810380	3232	888	672	1402	1898	699						IPR006568;
DEGAL1858g00030	transcription factor 12 isoform X16 transcription factor 12 isoform X17 transcription factor 12-like isoform X7 transcription factor E2-alpha-like transcription factor 12-like	transcription factor E2-alpha-like	1.87121	Cluster 2	Super Cluster 6	3648	703.833	59	Component 3	9	1	1317.02	1.73453e+06	3648	117	125	162	112	59	1	GO:0046983	protein dimerization activity			IPR011598;IPR036638;IPR011598;IPR011598;IPR036638	GO:0046983;GO:0046983;GO:0046983;GO:0046983;GO:0046983	protein dimerization activity;protein dimerization activity;protein dimerization activity;protein dimerization activity;protein dimerization activity
DEGAL1871g00010	shc transforming protein-like protein, partial SHC-transforming protein 1, partial	SHC-transforming protein 1	0.628339	Cluster 2	Super Cluster 6	72.8141	31.0808	14.9792	Component 3	6	1	19.5293	381.393	72.8141	22.5461	14.9792	32.2768	26.7221	17.1467	38	GO:0000187;GO:0001784;GO:0005068;GO:0005154;GO:0005158;GO:0005159;GO:0005168;GO:0005543;GO:0005759;GO:0005829;GO:0007176;GO:0007411;GO:0007507;GO:0008286;GO:0016032;GO:0016525;GO:0031532;GO:0035723;GO:0036498;GO:0038095;GO:0038110;GO:0038128;GO:0040008;GO:0042742;GO:0043066;GO:0045892;GO:0045893;GO:0046579;GO:0046875;GO:0048408;GO:0048863;GO:0050900;GO:0070374;GO:0070435;GO:0071363;GO:0071864;GO:…	activation of MAPK activity;phosphotyrosine residue binding;transmembrane receptor protein tyrosine kinase adaptor activity;epidermal growth factor receptor binding;insulin receptor binding;insulin-like growth factor receptor binding;neurotrophin TRKA receptor binding;phospholipid binding;mitochondrial matrix;cytosol;regulation of epidermal growth factor-activated receptor activity;axon guidance;…			IPR000980;IPR000980;IPR036860;IPR029596;IPR000980;IPR036860	GO:0048863/GO:0008284/GO:0030971	stem cell differentiation/positive regulation of cell population proliferation/receptor tyrosine kinase binding
DEGAL1877g00020	transducin enhancer protein 4 protein groucho-1-like isoform X5	protein groucho-1-like isoform X1	0.852425	Cluster 2	Super Cluster 6	5048	1779.33	513	Component 3	7	1	1516.75	2.30053e+06	5048	1114	1088	1017	1896	513	2	GO:0005634;GO:0006355	nucleus;regulation of transcription, DNA-templated			IPR009146;IPR015943;IPR005617;IPR001680;IPR009146;IPR009146;IPR019775;IPR019775;IPR017986;IPR001680;IPR001680;IPR036322	GO:0006355/GO:0005634;GO:0005515;GO:0005515;GO:0005515;GO:0006355/GO:0005634;GO:0006355/GO:0005634GO:0005515;GO:0005515;GO:0005515;GO:0005515	regulation of transcription, DNA-templated/nucleus;protein binding;protein binding;protein binding;regulation of transcription, DNA-templated/nucleus;regulation of transcription, DNA-templated/nucleusprotein binding;protein binding;protein binding;protein binding
DEGAL1883g00010	unpg, partial gastrulation brain homeobox 2 protein, partial gastrulation brain homeobox 2, partial	homeobox protein GBX-2-like	0.911043	Cluster 2	Super Cluster 6	110	36.6667	11	Component 3	5	1	33.4049	1115.89	110	11	26	30	26	17	4	GO:0005634;GO:0006355;GO:0043565;GO:0051960	nucleus;regulation of transcription, DNA-templated;sequence-specific DNA binding;regulation of nervous system development			IPR020479;IPR001356;IPR031253;IPR042982;IPR017970;IPR001356;IPR001356;IPR009057	GO:0003677GO:0003677;GO:0006355/GO:0051960GO:0006355/GO:0043565;GO:0003677;GO:0003677;GO:0003677	DNA bindingDNA binding;regulation of transcription, DNA-templated/regulation of nervous system developmentregulation of transcription, DNA-templated/sequence-specific DNA binding;DNA binding;DNA binding;DNA binding
DEGAL1893g00010	uncharacterized protein LOC111420145 uncharacterized protein LOC100905893 uncharacterized protein LOC100902727 uncharacterized protein LOC100901726	uncharacterized protein LOC100905893	1.43519	Cluster 2	Super Cluster 6	36.7001	8.75585	1.23499	Component 3	7	1	12.5663	157.912	36.7001	3.80069	5.43722	3.25348	1.23499	2.10862
DEGAL1898g00020	hepatoma-derived GF hepatoma-derived growth factor HGDF5 hepatoma-derived growth factor-like protein 1 isoform X1 hepatoma-derived growth factor isoform X1 LOW QUALITY PROTEIN: hepatoma-derived growth	hepatoma-derived growth factor	2.2353	Cluster 2	Super Cluster 6	74.1578	12.3632	1.63e-06	Component 3	11	1	27.6354	763.715	74.1578	1.63e-06	0.00205019	0.00951187	2.37e-06	0.00969565						IPR000313;IPR000313;
DEGAL1908g00010	No hits found	---NA---	1.76832763	Cluster 2	Super Cluster 6	1832.96	371.1	9	Component 3	8	1	656.227	430634	1832.96	189.58	57.5249	96.7533	9	40.7844
DEGAL1911g00010	protein atonal-like	protein atonal-like	1.63206	Cluster 2	Super Cluster 6	222	48	1	Component 3	7	1	78.339	6137	222	30	13	16	1	6						IPR011598;IPR036638;IPR011598;IPR011598;IPR011598;IPR011598;IPR036638;IPR036638	GO:0046983;GO:0046983GO:0046983;GO:0046983;GO:0046983;GO:0046983;GO:0046983;GO:0046983	protein dimerization activity;protein dimerization activityprotein dimerization activity;protein dimerization activity;protein dimerization activity;protein dimerization activity;protein dimerization activity;protein dimerization activity
DEGAL1917g00030	No hits found	Lipase 3	2.23607	Cluster 2	Super Cluster 6	0.890701	0.14845	0	Component 3	17	1	0.331945	0.110187	0.890701	0	0	0	0	0
DEGAL1918g00010	homeobox protein OTX1 B-like isoform X5 hypothetical protein BIW11_04831, partial	homeobox protein OTX1	1.4093	Cluster 2	Super Cluster 6	326	78.8333	14	Component 3	6	1	111.1	12343.1	326	29	48	37	19	14	28	GO:0000978;GO:0001228;GO:0001708;GO:0003406;GO:0005634;GO:0005667;GO:0005737;GO:0007411;GO:0007492;GO:0009953;GO:0021978;GO:0022037;GO:0030426;GO:0030901;GO:0032525;GO:0042472;GO:0042706;GO:0045944;GO:0046982;GO:0048664;GO:0048709;GO:0048852;GO:0060875;GO:0065003;GO:0071542;GO:0090009;GO:1990830;GO:2000543	RNA polymerase II cis-regulatory region sequence-specific DNA binding;DNA-binding transcription activator activity, RNA polymerase II-specific;cell fate specification;retinal pigment epithelium development;nucleus;transcription regulator complex;cytoplasm;axon guidance;endoderm development;dorsal/ventral pattern formation;telencephalon regionalization;metencephalon development;growth cone;midbrai…			IPR001356;IPR017970;IPR001356;IPR001356;IPR009057	GO:0003677GO:0043565/GO:0006355;GO:0003677;GO:0003677;GO:0003677	DNA bindingsequence-specific DNA binding/regulation of transcription, DNA-templated;DNA binding;DNA binding;DNA binding
DEGAL1918g00020	serine/threonine-protein phosphatase PP1-gamma catalytic subunit B-like putative protein phosphatase-1 SJCHGC06059 protein, partial serine/threonine-protein phosphatase alpha-2 isoform isoform X4 Seri	serine/threonine-protein phosphatase alpha-2 isoform	0.645241	Cluster 2	Super Cluster 6	6689	2939	810	Component 3	7	1	1896.36	3.59619e+06	6689	3309	1381	2320	3125	810	6	GO:0000164;GO:0004722;GO:0005634;GO:0006470;GO:0046872;GO:0072357	protein phosphatase type 1 complex;protein serine/threonine phosphatase activity;nucleus;protein dephosphorylation;metal ion binding;PTW/PP1 phosphatase complex	EC:3.1.3.16	Protein-serine/threonine phosphatase	IPR006186;IPR031675;IPR029052;IPR004843;IPR037981;IPR006186;	GO:0016787;GO:0016787GO:0000164/GO:0004722;GO:0016787	hydrolase activity;hydrolase activityprotein phosphatase type 1 complex/protein serine/threonine phosphatase activity;hydrolase activity
DEGAL1931g00010	INCONCLUSIVE E3 ubiquitin-protein ligase RNF220 isoform X1 uncharacterized protein LOC111269796 isoform X2 uncharacterized protein LOC111249989 isoform X3 hypothetical protein BIW11_04970	bromodomain-containing protein DDB_G0280777	1.59665	Cluster 2	Super Cluster 6	312	68.6667	1	Component 3	6	1	109.637	12020.2	312	41	31	19	8	1						IPR031824;
DEGAL1931g00020	uncharacterized protein LOC111269796 isoform X2 hypothetical protein RMATCC62417_16832	E3 ubiquitin-protein ligase Rnf220-like	1.46636	Cluster 2	Super Cluster 6	334	78.6667	7	Component 3	7	1	115.354	13306.6	334	60	24	30	17	7						IPR013083;IPR001841;
DEGAL1931g00040	INCONCLUSIVE glycine proline-rich secreted protein, putative hypothetical protein BIW11_05018, partial	glycine-rich cell wall structural protein 1.8	1.12124	Cluster 2	Super Cluster 6	950	277	56	Component 3	7	1	310.584	96462.3	950	94	74	252	56	236
DEGAL1945g00020	homeobox protein Hox-B9a-like isoform X1 homeobox protein abdominal-B	homeobox protein abdominal-B	0.770015	Cluster 2	Super Cluster 6	743.273	278.208	106.1	Component 3	5	1	214.224	45892	743.273	162.086	203.986	277.831	106.1	175.972	4	GO:0004000;GO:0005634;GO:0006355;GO:0043565	adenosine deaminase activity;nucleus;regulation of transcription, DNA-templated;sequence-specific DNA binding	EC:3.5.4.4	Adenosine deaminase	IPR020479;IPR001356;IPR017970;IPR001356;IPR001356;IPR009057	GO:0003677;GO:0003677GO:0006355/GO:0043565;GO:0003677;GO:0003677;GO:0003677	DNA binding;DNA bindingregulation of transcription, DNA-templated/sequence-specific DNA binding;DNA binding;DNA binding;DNA binding
DEGAL1946g00030	transcription elongation factor S-II isoform X1 transcription elongation factor S-II, putative transcription elongation factor S-II-like isoform X1	transcription elongation factor S-II	0.817724	Cluster 2	Super Cluster 6	2344	881.833	216	Component 3	7	1	721.096	519980	2344	473	462	586	1210	216	5	GO:0003746;GO:0005634;GO:0006355;GO:0006414;GO:0008270	translation elongation factor activity;nucleus;regulation of transcription, DNA-templated;translational elongation;zinc ion binding			IPR003618;IPR017923;IPR036575;IPR035441;IPR035100;IPR017923;IPR003618;IPR035441;IPR036575	GO:0006351;GO:0005634;GO:0006351GO:0005634;GO:0006351;GO:0006351	transcription, DNA-templated;nucleus;transcription, DNA-templatednucleus;transcription, DNA-templated;transcription, DNA-templated
DEGAL1946g00040	transcription elongation factor A protein 1-like isoform X1 transcription elongation factor A protein 1-like isoform X2 transcription elongation factor S-II transcription factor S-II, putative	transcription elongation factor S-II-like	0.878089	Cluster 2	Super Cluster 6	1187.8	412.483	108.809	Component 3	5	1	362.197	131186	1187.8	221.715	223.885	272.628	460.06	108.809	5	GO:0003746;GO:0005634;GO:0006355;GO:0006414;GO:0008270	translation elongation factor activity;nucleus;regulation of transcription, DNA-templated;translational elongation;zinc ion binding			IPR001487;IPR001487;IPR036427;IPR018359;IPR001487;IPR036427	GO:0005515;GO:0005515;GO:0005515;GO:0005515GO:0005515	protein binding;protein binding;protein binding;protein bindingprotein binding
DEGAL1946g00050	bromodomain adjacent to zinc finger domain protein 1A-like isoform X1 uncharacterized protein Dyak_GE10967 bromodomain adjacent to zinc finger domain protein 1A, partial	tyrosine-protein kinase BAZ1B-like	0.664055	Cluster 2	Super Cluster 6	8943.2	3793.52	807.191	Component 3	8	1	2519.1	6.34589e+06	8943.2	2919.29	2537.11	3393.37	4160.94	807.191						IPR001487;IPR018501;IPR028941;IPR013083;IPR013083;IPR019787;IPR001487;IPR036427;IPR013083;IPR013083;IPR036427;IPR019786;IPR018359;IPR018359;IPR019787;IPR019787;IPR001487;IPR001487;IPR001841;IPR018501;IPR011011;IPR011011;IPR036427;IPR011011;IPR036427;IPR011011	GO:0005515GO:0005515;GO:0005515;GO:0005515GO:0005515;GO:0005515GO:0005515GO:0005515;	protein bindingprotein binding;protein binding;protein bindingprotein binding;protein bindingprotein bindingprotein binding;
DEGAL1947g00020	glycoprotein X, partial uncharacterized protein LOC111698028 reverse transcriptase, partial	reverse transcriptase	1.24316	Cluster 2	Super Cluster 6	150	40.5	6	Component 3	7	1	50.348	2534.92	150	41	7	16	6	23	3	GO:0016740;GO:0043170;GO:0044237	transferase activity;macromolecule metabolic process;cellular metabolic process			IPR016133
DEGAL1961g00070	uncharacterized protein LOC111420145 uncharacterized protein LOC100905893 uncharacterized protein LOC100902727 Pao retrotransposon peptidase protein, partial uncharacterized protein LOC100900103 uncha	uncharacterized protein LOC100905893	1.50707	Cluster 2	Super Cluster 6	31.147	7.2606	0	Component 3	8	1	10.9422	119.732	31.147	2.81253	7.09625	2.50779	0	0						IPR041588;
DEGAL1962g00020	kinase suppressor of Ras 2-like isoform X1 kinase suppressor of Ras 2-like isoform X3 kinase suppressor of Ras 2-like	kinase suppressor of Ras 2-like isoform X1	0.344545	Cluster 2	Super Cluster 6	369	229	117	Component 3	8	1	78.9008	6225.33	369	173	207	267	241	117	5	GO:0004674;GO:0005524;GO:0006468;GO:0035556;GO:0046872	protein serine/threonine kinase activity;ATP binding;protein phosphorylation;intracellular signal transduction;metal ion binding	EC:2.7.11	Transferring phosphorus-containing groups	IPR001245;IPR008271;IPR000719;IPR011009	;GO:0006468/GO:0004672;GO:0006468/GO:0004672;GO:0005524/GO:0006468/GO:0004672;	;protein phosphorylation/protein kinase activity;protein phosphorylation/protein kinase activity;ATP binding/protein phosphorylation/protein kinase activity;
DEGAL1974g00010	pcdc2/rp-8, putative	programmed cell death protein 2	0.447182	Cluster 2	Super Cluster 6	128.396	67.206	32.9955	Component 3	5	1	30.0533	903.202	128.396	32.9955	46.7178	62.628	60.6777	71.8208						IPR007320;IPR002893;IPR002893;	GO:0005737	cytoplasm
DEGAL1994g00020	hypothetical protein CAPTEDRAFT_158276 DDB1- and CUL4-associated factor 7 isoform X3 DDB1- and CUL4-associated factor 7 hypothetical protein, partial	DDB1- and CUL4-associated factor 7	0.69998	Cluster 2	Super Cluster 6	521.942	218.481	60.8493	Component 3	5	1	152.932	23388.3	521.942	183.936	95.0969	165.781	283.281	60.8493	3	GO:0004402;GO:0005634;GO:0016573	histone acetyltransferase activity;nucleus;histone acetylation	EC:2.3.1.5;EC:2.3.1.48	Arylamine N-acetyltransferase;Histone acetyltransferase	IPR015943;IPR036322	GO:0005515GO:0005515	protein bindingprotein binding
DEGAL1994g00030	zinc finger Ran-binding domain-containing protein 2 isoform X1 zinc finger Ran-binding domain-containing protein 2 isoform X3 zinc finger Ran-binding domain-containing protein 2-like isoform X4 hypoth	zinc finger Ran-binding domain-containing protein 2	0.682164	Cluster 2	Super Cluster 6	1027	419.333	152	Component 3	6	1	286.054	81826.9	1027	315	227	371	424	152	3	GO:0003723;GO:0005634;GO:0046872	RNA binding;nucleus;metal ion binding			IPR001876;IPR017337;IPR001876;IPR001876;IPR001876;IPR001876;IPR036443;IPR036443
DEGAL2003g00010	T-box transcription factor TBX2-B LOW QUALITY PROTEIN: T-box transcription factor TBX2, partial T-box transcription factor TBX3-like T-box transcription factor TBX2-like isoform X1 T-box transcription	T-box transcription factor TBX3-like	1.51233	Cluster 2	Super Cluster 6	116.409	26.5953	5	Component 3	6	1	40.2209	1617.72	116.409	9.4538	7.59402	9.11499	12	5	8	GO:0000122;GO:0000977;GO:0001102;GO:0001228;GO:0001708;GO:0005634;GO:0007507;GO:0045944	negative regulation of transcription by RNA polymerase II;RNA polymerase II transcription regulatory region sequence-specific DNA binding;RNA polymerase II activating transcription factor binding;DNA-binding transcription activator activity, RNA polymerase II-specific;cell fate specification;nucleus;heart development;positive regulation of transcription by RNA polymerase II			IPR001699;IPR036960;IPR001699;IPR001699;IPR008967	GO:0006355/GO:0005634/GO:0003700;GO:0006355/GO:0003700/GO:0005634GO:0006355/GO:0005634/GO:0003700;GO:0006355/GO:0005634/GO:0003700;GO:0006355/GO:0003700	regulation of transcription, DNA-templated/nucleus/DNA-binding transcription factor activity;regulation of transcription, DNA-templated/DNA-binding transcription factor activity/nucleusregulation of transcription, DNA-templated/nucleus/DNA-binding transcription factor activity;regulation of transcription, DNA-templated/nucleus/DNA-binding transcription factor activity;regulation of transcription,…
DEGAL2014g00080	neurogenic differentiation factor 1-like isoform X1 neurogenic differentiation factor 1-like neurogenin, partial neurogenin-1-like, partial	neurogenic differentiation factor 1-like isoform X1	2.23607	Cluster 2	Super Cluster 6	13.2395	2.20658	0	Component 3	7	1	4.93407	24.3451	13.2395	0	0	0	0	0	3	GO:0006355;GO:0030182;GO:0046983	regulation of transcription, DNA-templated;neuron differentiation;protein dimerization activity			IPR036638;IPR011598;IPR032666;IPR011598;IPR011598;IPR036638	GO:0046983;GO:0046983GO:0006355/GO:0030182;GO:0046983;GO:0046983;GO:0046983	protein dimerization activity;protein dimerization activityregulation of transcription, DNA-templated/neuron differentiation;protein dimerization activity;protein dimerization activity;protein dimerization activity
DEGAL2050g00160	putative homeobox protein Hox-A1 homeobox protein Hox-B1-like homeotic protein labial-like isoform X1 homeotic protein labial-like isoform X2	Homeobox protein Hox-B1	1.04505	Cluster 2	Super Cluster 6	184	57.1667	3	Component 3	8	1	59.7423	3569.14	184	62	44	33	17	3	3	GO:0005634;GO:0006355;GO:0043565	nucleus;regulation of transcription, DNA-templated;sequence-specific DNA binding			IPR001356;IPR017970;IPR001356;IPR001356;IPR009057	GO:0003677;GO:0006355/GO:0043565;GO:0003677;GO:0003677;GO:0003677	DNA binding;regulation of transcription, DNA-templated/sequence-specific DNA binding;DNA binding;DNA binding;DNA binding
DEGAL2050g00170	INCONCLUSIVE uncharacterized protein LOC106461798 INCONCLUSIVE uncharacterized protein LOC106475837, partial	homeobox protein Hox-B1a-like	0.974917	Cluster 2	Super Cluster 6	175	57.1667	9	Component 3	9	1	55.7327	3106.14	175	60	49	37	13	9
DEGAL2053g00010	twisted gastrulation protein homolog 1-B-like uncharacterized protein Dmoj_GI16252, isoform A twisted gastrulation protein homolog 1-like uncharacterized protein Dvir_GJ16717, isoform B LOW QUALITY PR	protein twisted gastrulation	0.891565	Cluster 2	Super Cluster 6	742	255.167	75	Component 3	8	1	227.498	51755.1	742	284	177	149	104	75	1	GO:0016021	integral component of membrane			IPR006761;IPR006761;
DEGAL2054g00060	nuclear migration protein nudC nuclear migration protein nudC-like isoform X2 nuclear migration protein nudC-like, partial	nuclear migration protein nudC	0.463177	Cluster 2	Super Cluster 6	1350.1	705.331	385.136	Component 3	8	1	326.693	106728	1350.1	548.149	385.136	656.911	855.596	436.094						IPR008978;IPR008978;IPR037898;IPR037898;IPR008978
DEGAL2059g00020	uncharacterized protein LOC110831714 isoform X5 liprin-beta-1 isoform X4 liprin-beta-1-like isoform X2 liprin-beta-1-like isoform X1 liprin-beta-1 isoform X2	liprin-beta-1-like isoform X2	0.824009	Cluster 2	Super Cluster 6	1915	703.167	200	Component 3	8	1	579.416	335722	1915	505	288	460	851	200	1	GO:0007528	neuromuscular junction development			IPR013761;IPR001660;IPR013761;IPR029515;IPR030444;IPR001660;IPR013761;IPR013761	;GO:0005515;GO:0007528;GO:0005515	;protein binding;neuromuscular junction development;protein binding
DEGAL2059g00030	prefoldin subunit 1 isoform X1 prefoldin subunit 1-like isoform X2 prefoldin-like protein, partial	prefoldin subunit 1	0.638273	Cluster 2	Super Cluster 6	1905	826.167	285	Component 3	5	1	527.32	278066	1905	786	285	581	943	457	3	GO:0006457;GO:0016272;GO:0051082	protein folding;prefoldin complex;unfolded protein binding			IPR009053;IPR002777;	;GO:0051082/GO:0016272/GO:0006457;	;unfolded protein binding/prefoldin complex/protein folding;
DEGAL2062g00020	N6-adenosine-methyltransferase 70 kDa subunit-like N6-adenosine-methyltransferase 70 kDa subunit-like isoform X1 N6-adenosine-methyltransferase 70 kDa subunit-like isoform X3 N6-adenosine-methyltransf	N6-adenosine-methyltransferase 70 kDa subunit-like	1.24454	Cluster 2	Super Cluster 6	332.862	90.1012	19.3137	Component 3	7	1	112.135	12574.2	332.862	19.3137	24.0562	28.4155	102.3	33.6598	5	GO:0000398;GO:0008168;GO:0016607;GO:0036396;GO:1990744	mRNA splicing, via spliceosome;methyltransferase activity;nuclear speck;RNA N6-methyladenosine methyltransferase complex;primary miRNA methylation			IPR007757;IPR007757;IPR029063
DEGAL2067g00010	RecName: Full=Homeobox protein Nkx-2.5; Short=xNKx-2.5; AltName: Full=Homeobox protein NK-2 homolog E [putative hypothetical protein XELAEV_18037055mg LOW QUALITY PROTEIN: homeobox protein Nkx-2.5-lik	homeobox protein Nkx-2.8-like isoform X3	0.819521	Cluster 2	Super Cluster 6	333.919	121.137	28.6926	Component 3	5	1	99.2747	9855.47	333.919	106.421	60.0854	112.523	85.1837	28.6926	3	GO:0005634;GO:0006355;GO:0043565	nucleus;regulation of transcription, DNA-templated;sequence-specific DNA binding			IPR020479;IPR001356;IPR017970;IPR001356;IPR001356;IPR009057	GO:0003677;GO:0003677;GO:0006355/GO:0043565;GO:0003677;GO:0003677;GO:0003677	DNA binding;DNA binding;regulation of transcription, DNA-templated/sequence-specific DNA binding;DNA binding;DNA binding;DNA binding
DEGAL2067g00270	fat-like cadherin-related tumor suppressor homolog isoform X7 fat-like cadherin-related tumor suppressor homolog, partial LOW QUALITY PROTEIN: fat-like cadherin-related tumor suppressor homolog fat ca	fat-like cadherin-related tumor suppressor homolog	1.09713	Cluster 2	Super Cluster 6	855	257.667	19	Component 3	10	1	282.694	79915.9	855	316	150	141	65	19	3	GO:0005509;GO:0005886;GO:0007156	calcium ion binding;plasma membrane;homophilic cell adhesion via plasma membrane adhesion molecules			IPR002126;IPR002126;IPR020894;IPR020894;IPR020894;IPR015919;IPR015919;IPR015919;IPR015919;IPR015919;IPR015919;IPR015919;IPR015919;IPR015919	GO:0005509/GO:0016020/GO:0007156GO:0005509/GO:0016020/GO:0007156;GO:0007155/GO:0005886;GO:0007155/GO:0005886;GO:0007155/GO:0005886;GO:0005509/GO:0016020;GO:0005509/GO:0016020;GO:0005509/GO:0016020;GO:0005509/GO:0016020;GO:0005509/GO:0016020;GO:0005509/GO:0016020;GO:0005509/GO:0016020;GO:0005509/GO:0016020;GO:0005509/GO:0016020	calcium ion binding/membrane/homophilic cell adhesion via plasma membrane adhesion moleculescalcium ion binding/membrane/homophilic cell adhesion via plasma membrane adhesion molecules;cell adhesion/plasma membrane;cell adhesion/plasma membrane;cell adhesion/plasma membrane;calcium ion binding/membrane;calcium ion binding/membrane;calcium ion binding/membrane;calcium ion binding/membrane;calcium …
DEGAL2067g00300	fat-like cadherin-related tumor suppressor homolog isoform X7 fat cadherin-related tumor suppressor-like, partial	fat-like cadherin-related tumor suppressor homolog	1.07608	Cluster 2	Super Cluster 6	4747	1461.83	115	Component 3	7	1	1573.05	2.47447e+06	4747	1922	891	676	420	115	4	GO:0005509;GO:0005886;GO:0007156;GO:0016021	calcium ion binding;plasma membrane;homophilic cell adhesion via plasma membrane adhesion molecules;integral component of membrane			IPR002126;IPR002126;IPR000742;IPR001881;IPR001791;IPR013032;IPR018097;IPR013032;IPR000152;IPR020894;IPR013032;IPR013032;IPR020894;IPR020894;IPR013032;IPR020894;IPR020894;IPR020894;IPR000742;IPR000742;IPR000742;IPR001791;IPR000742;IPR000742;IPR013320;IPR015919;IPR015919;IPR015919;IPR015919;IPR015919;IPR015919;IPR015919;IPR015919;IPR015919;IPR015919;IPR009030;IPR015919;IPR015919;IPR015919;IPR015919…	GO:0005509/GO:0016020/GO:0007156;GO:0005509/GO:0016020/GO:0007156GO:0005509GO:0005509;GO:0007155/GO:0005886;GO:0007155/GO:0005886;GO:0007155/GO:0005886GO:0007155/GO:0005886;GO:0007155/GO:0005886;GO:0007155/GO:0005886;GO:0005509/GO:0016020;GO:0005509/GO:0016020GO:0005509/GO:0016020;GO:0005509/GO:0016020;GO:0005509/GO:0016020;GO:0005509/GO:0016020;GO:0005509/GO:0016020;GO:0005509/GO:0016020;GO:0005…	calcium ion binding/membrane/homophilic cell adhesion via plasma membrane adhesion molecules;calcium ion binding/membrane/homophilic cell adhesion via plasma membrane adhesion moleculescalcium ion bindingcalcium ion binding;cell adhesion/plasma membrane;cell adhesion/plasma membrane;cell adhesion/plasma membranecell adhesion/plasma membrane;cell adhesion/plasma membrane;cell adhesion/plasma membr…
DEGAL2067g00320	INCONCLUSIVE Cyclin-dependent kinase inhibitor 5 INCONCLUSIVE uncharacterized protein LOC106466378	cyclin-dependent kinase inhibitor 1c	2.18835	Cluster 2	Super Cluster 6	5338	905.833	1	Component 3	12	1	1982.28	3.92943e+06	5338	73	10	10	3	1						IPR003175;	GO:0007050/GO:0005634/GO:0004861;	cell cycle arrest/nucleus/cyclin-dependent protein serine/threonine kinase inhibitor activity;
DEGAL2067g00340	rho GTPase-activating protein 22 rho GTPase-activating protein 22-like isoform X5	rho GTPase-activating protein 22-like isoform X4	0.77908	Cluster 2	Super Cluster 6	1583	598.667	169	Component 3	7	1	466.409	217538	1583	473	316	375	676	169						IPR000198;IPR008936;IPR008936	GO:0007165;GO:0007165;GO:0007165	signal transduction;signal transduction;signal transduction
DEGAL2067g00440	neurog1	neurogenic differentiation factor 1-like isoform X1	2.23158	Cluster 2	Super Cluster 6	597	99.6667	0	Component 3	8	1	222.415	49468.2	597	0	0	1	0	0	3	GO:0006355;GO:0030182;GO:0046983	regulation of transcription, DNA-templated;neuron differentiation;protein dimerization activity			IPR036638;IPR011598;IPR032666;IPR011598;IPR011598;IPR036638	GO:0046983;GO:0046983GO:0030182/GO:0006355GO:0046983;GO:0046983;GO:0046983	protein dimerization activity;protein dimerization activityneuron differentiation/regulation of transcription, DNA-templatedprotein dimerization activity;protein dimerization activity;protein dimerization activity
DEGAL2076g00010	uncharacterized protein LOC111420145 uncharacterized protein LOC100905893 polyprotein, partial uncharacterized protein LOC108864065	uncharacterized protein LOC100905893	2.23607	Cluster 2	Super Cluster 6	2.19708	0.36618	0	Component 3	14	1	0.818803	0.670439	2.19708	0	0	0	0	0
DEGAL2082g00030	hypothetical protein BRAFLDRAFT_214258 IRS and PH domain containing protein docking protein 4 docking protein 4-like docking protein 6 isoform X1 hypothetical protein BIW11_01571	docking protein 5-like	1.4647	Cluster 2	Super Cluster 6	687	162.167	25	Component 3	5	1	237.526	56418.5	687	134	36	58	25	33						IPR011993;IPR011993;IPR002404;IPR002404;
DEGAL2082g00040	breast cancer metastasis-suppressor 1-like protein-A isoform X4 breast cancer metastasis-suppressor 1-like protein-A breast cancer metastasis-suppressor 1 protein-A-like	breast cancer metastasis-suppressor 1-like protein isoform X2	0.452504	Cluster 2	Super Cluster 6	1815	972.833	505	Component 3	7	1	440.211	193785	1815	1069	516	1057	875	505	5	GO:0000122;GO:0004407;GO:0016575;GO:0042826;GO:0070822	negative regulation of transcription by RNA polymerase II;histone deacetylase activity;histone deacetylation;histone deacetylase binding;Sin3-type complex	EC:3.5.1.98	Histone deacetylase	IPR013907;IPR013907
DEGAL2086g00010	discoidin domain-containing receptor 2-like isoform X3 hypothetical protein LOTGIDRAFT_116145 discoidin domain-containing receptor 2	discoidin domain-containing receptor 2-like isoform X1	1.32841	Cluster 2	Super Cluster 6	2796	717.667	67	Component 3	7	1	953.358	908891	2796	703	338	328	67	74	5	GO:0004714;GO:0005524;GO:0007169;GO:0016021;GO:0018108	transmembrane receptor protein tyrosine kinase activity;ATP binding;transmembrane receptor protein tyrosine kinase signaling pathway;integral component of membrane;peptidyl-tyrosine phosphorylation	EC:2.7.10;EC:2.7.10.1;EC:2.7.11	Transferring phosphorus-containing groups;Receptor protein-tyrosine kinase;Transferring phosphorus-containing groups	IPR001245;IPR008979;IPR001245;IPR000421;IPR000421;IPR000421;IPR008266;IPR000719;IPR000421;IPR000421;IPR011009;IPR008979	GO:0004672/GO:0006468GO:0004672/GO:0006468GO:0004672/GO:0006468;GO:0004672/GO:0005524/GO:0006468;	protein kinase activity/protein phosphorylationprotein kinase activity/protein phosphorylationprotein kinase activity/protein phosphorylation;protein kinase activity/ATP binding/protein phosphorylation;
DEGAL2091g00040	RNA-directed DNA polymerase polyprotein, partial uncharacterized protein LOC111830088 uncharacterized protein LOC110096638	Retrovirus-related Pol polyprotein from transposon 17.6	0.782219	Cluster 2	Super Cluster 6	3255.8	1214.52	445.848	Component 3	7	1	950.018	902533	3255.8	1035.78	567.025	760.36	1222.28	445.848						IPR041577;IPR000477;IPR000477;
DEGAL2098g00170	hypothetical protein BRAFLDRAFT_115963	U2 small nuclear ribonucleoprotein A'	0.546722	Cluster 2	Super Cluster 6	1735	840	417	Component 3	8	1	459.247	210908	1735	559	431	861	1037	417	3	GO:0000398;GO:0005686;GO:0030620	mRNA splicing, via spliceosome;U2 snRNP;U2 snRNA binding			IPR032675;IPR001611;IPR001611;IPR001611;	GO:0005515;GO:0005515;GO:0005515;	protein binding;protein binding;protein binding;
DEGAL2099g00010	glutamate receptor ionotropic, delta-1 glutamate receptor 1-like glutamate receptor glutamate receptor 3	glutamate receptor 1-like	1.12344	Cluster 2	Super Cluster 6	1281	378.5	38	Component 3	8	1	425.22	180812	1281	441	239	218	54	38	6	GO:0004970;GO:0016021;GO:0030054;GO:0034220;GO:0035235;GO:0045211	ionotropic glutamate receptor activity;integral component of membrane;cell junction;ion transmembrane transport;ionotropic glutamate receptor signaling pathway;postsynaptic membrane			IPR019594;IPR001828;IPR028082	;GO:0016020/GO:0004970;	;membrane/ionotropic glutamate receptor activity;
DEGAL2099g00020	glutamate receptor ionotropic, kainate 5	glutamate receptor 1-like isoform X6	1.17411	Cluster 2	Super Cluster 6	661	190	21	Component 3	10	1	223.081	49765	661	241	117	73	27	21	6	GO:0004970;GO:0016021;GO:0030054;GO:0034220;GO:0035235;GO:0045211	ionotropic glutamate receptor activity;integral component of membrane;cell junction;ion transmembrane transport;ionotropic glutamate receptor signaling pathway;postsynaptic membrane
DEGAL2114g00010	hypothetical protein DAPPUDRAFT_326263 Dumpy-19 protein probable C-mannosyltransferase DPY19L1 probable C-mannosyltransferase DPY19L1 isoform X1	probable C-mannosyltransferase DPY19L1 isoform X2	0.639415	Cluster 2	Super Cluster 6	2303	977.899	459	Component 3	7	1	625.283	390979	2303	1112.54	647	732.452	613.4	459						IPR018732;IPR000719;IPR018732;IPR030038;IPR017441;IPR008271;IPR000719;IPR011009	GO:0016021;GO:0004672/GO:0005524/GO:0006468GO:0016021;GO:0000030;GO:0005524;GO:0004672/GO:0006468;GO:0004672/GO:0005524/GO:0006468;	integral component of membrane;protein kinase activity/ATP binding/protein phosphorylationintegral component of membrane;mannosyltransferase activity;ATP binding;protein kinase activity/protein phosphorylation;protein kinase activity/ATP binding/protein phosphorylation;
DEGAL2122g00010	klumpfuss, isoform B Early growth response protein 1, partial zinc finger protein 362 zinc finger protein-like zinc finger protein 135-like	zinc finger protein 629-like	0.969358	Cluster 2	Super Cluster 6	61	19.3333	7	Component 3	6	1	18.7409	351.222	61	13	11	13	11	7	14	GO:0000122;GO:0000977;GO:0001227;GO:0002052;GO:0005654;GO:0014019;GO:0016360;GO:0030536;GO:0035326;GO:0045466;GO:0045944;GO:0046672;GO:0097150;GO:2000035	negative regulation of transcription by RNA polymerase II;RNA polymerase II transcription regulatory region sequence-specific DNA binding;DNA-binding transcription repressor activity, RNA polymerase II-specific;positive regulation of neuroblast proliferation;nucleoplasm;neuroblast development;sensory organ precursor cell fate determination;larval feeding behavior;cis-regulatory region sequence-sp…			IPR013087;IPR013087;IPR013087;IPR013087;IPR036236;IPR036236	GO:0003676;GO:0003676;GO:0003676;GO:0003676	nucleic acid binding;nucleic acid binding;nucleic acid binding;nucleic acid binding
DEGAL2141g00040	No hits found	replication associated protein	2.23607	Cluster 2	Super Cluster 6	3	0.5	0	Component 3	5	1	1.11803	1.25	3	0	0	0	0	0	3	GO:0005488;GO:0008152;GO:0016787	binding;metabolic process;hydrolase activity
DEGAL2145g00020	hypothetical protein DUI87_31831 UDP-Gal:betaGal beta 1,3-galactosyltransferase polypeptide 6	beta-1,3-galactosyltransferase 6	0.433617	Cluster 2	Super Cluster 6	284.163	151.569	79.3142	Component 3	5	1	65.7229	4319.5	284.163	152.295	79.3142	156.106	140.471	97.064	1	GO:0110165	cellular anatomical entity			IPR002659;IPR002659	GO:0008378/GO:0006486/GO:0016020;GO:0008378/GO:0006486/GO:0016020	galactosyltransferase activity/protein glycosylation/membrane;galactosyltransferase activity/protein glycosylation/membrane
DEGAL2145g00110	GTPase KRas-like isoform X3 hypothetical protein CCH79_00010032, partial RecName: Full=Ras-like protein; Flags: Precursor [GTPase KRas-like	GTPase HRas	0.661029	Cluster 2	Super Cluster 6	1898.1	776.8	423.7	Component 3	7	1	513.487	263669	1898.1	779.676	486	529.086	423.7	544.237	36	GO:0001889;GO:0003924;GO:0005525;GO:0005739;GO:0005829;GO:0007565;GO:0008284;GO:0008542;GO:0010628;GO:0019002;GO:0019003;GO:0019221;GO:0021897;GO:0030036;GO:0030275;GO:0031234;GO:0031647;GO:0032228;GO:0035022;GO:0035900;GO:0038002;GO:0042802;GO:0043406;GO:0043524;GO:0044877;GO:0045121;GO:0045596;GO:0048169;GO:0048873;GO:0051000;GO:0051092;GO:0051146;GO:0051384;GO:0051385;GO:0060441;GO:2000774	liver development;GTPase activity;GTP binding;mitochondrion;cytosol;female pregnancy;positive regulation of cell population proliferation;visual learning;positive regulation of gene expression;GMP binding;GDP binding;cytokine-mediated signaling pathway;forebrain astrocyte development;actin cytoskeleton organization;LRR domain binding;extrinsic component of cytoplasmic side of plasma membrane;regu…	EC:3.6.1.15	Nucleoside-triphosphate phosphatase	IPR001806;IPR005225;IPR020849;IPR020849;IPR027417	;GO:0003924/GO:0005525GO:0005525;GO:0016020/GO:0005525/GO:0007165;GO:0016020/GO:0005525/GO:0007165;	;GTPase activity/GTP bindingGTP binding;membrane/GTP binding/signal transduction;membrane/GTP binding/signal transduction;
DEGAL2157g00020	G1/S-specific cyclin-D3-like	G1/S-specific cyclin-D3-like	1.50382	Cluster 2	Super Cluster 6	184	43.3333	1	Component 3	7	1	65.1656	4246.56	184	4	16	4	51	1
DEGAL2170g00020	uncharacterized protein DDB_G0283357-like isoform X2 tyrosine-protein phosphatase non-receptor type 12 isoform X1 Tyrosine-protein phosphatase non-receptor type 12, partial tyrosine-protein phosphatas	tyrosine-protein phosphatase non-receptor type 12-like	0.648048	Cluster 2	Super Cluster 6	1259	546.833	115	Component 3	7	1	354.374	125581	1259	581	324	452	550	115	2	GO:0004725;GO:0035335	protein tyrosine phosphatase activity;peptidyl-tyrosine dephosphorylation	EC:3.1.3.16;EC:3.1.3.48	Protein-serine/threonine phosphatase;Protein-tyrosine-phosphatase	IPR000242;IPR029021;IPR000242;IPR016130;IPR000387;IPR000242;IPR029021	GO:0006470/GO:0004725GO:0006470/GO:0004725;GO:0004725/GO:0016311;GO:0016311/GO:0016791;GO:0006470/GO:0004725	protein dephosphorylation/protein tyrosine phosphatase activityprotein dephosphorylation/protein tyrosine phosphatase activity;protein tyrosine phosphatase activity/dephosphorylation;dephosphorylation/phosphatase activity;protein dephosphorylation/protein tyrosine phosphatase activity
DEGAL2182g00020	Transcription initiation factor TFIID subunit 13 TBP-associated factor 13 isoform 2	transcription initiation factor TFIID subunit 13	0.548197	Cluster 2	Super Cluster 6	396.392	189.214	71.6672	Component 3	6	1	103.726	10759.2	396.392	127.493	71.6672	134.579	184.361	220.791	4	GO:0003743;GO:0006366;GO:0006413;GO:0046982	translation initiation factor activity;transcription by RNA polymerase II;translational initiation;protein heterodimerization activity			IPR003195;IPR009072;IPR003195;IPR003195;IPR009072	GO:0006366;GO:0046982;GO:0006366GO:0006366;GO:0046982	transcription by RNA polymerase II;protein heterodimerization activity;transcription by RNA polymerase IItranscription by RNA polymerase II;protein heterodimerization activity
DEGAL2189g00090	rho GTPase-activating protein 190-like isoform X12 rho GTPase-activating protein 190-like Rho GTPase-activating protein 190 rho GTPase-activating protein 190-like isoform X5 rho GTPase-activating prot	rho GTPase-activating protein 190-like isoform X1	0.736461	Cluster 2	Super Cluster 6	1671	663.167	136	Component 3	5	1	488.396	238531	1671	567	434	407	764	136	2	GO:0003924;GO:0005525	GTPase activity;GTP binding	EC:3.6.1.15	Nucleoside-triphosphate phosphatase	IPR036517;IPR036517;IPR001806;IPR032835;IPR002713;IPR039006;IPR002713;IPR039007;IPR027417	GO:0003924/GO:0005525	GTPase activity/GTP binding
DEGAL2189g00120	INCONCLUSIVE transcription factor protein isoform X6 INCONCLUSIVE hypothetical protein Y032_0450g1675 P53 DNA-binding domain protein p53	cellular tumor antigen p53-like isoform X3	0.643362	Cluster 2	Super Cluster 6	520.449	222.702	96.2201	Component 3	7	1	143.278	20528.6	520.449	185.583	139.655	130.293	264.011	96.2201	2	GO:0005739;GO:0019216	mitochondrion;regulation of lipid metabolic process			IPR002117;IPR011615;IPR012346;IPR002117;IPR008967	GO:0005634/GO:0006355/GO:0006915/GO:0003700/GO:0003677;GO:0044212;GO:0005634/GO:0006355/GO:0003700/GO:0003677GO:0005634/GO:0006355/GO:0006915/GO:0003700/GO:0003677GO:0003700/GO:0006355	nucleus/regulation of transcription, DNA-templated/apoptotic process/DNA-binding transcription factor activity/DNA binding;transcription regulatory region sequence-specific DNA binding;nucleus/regulation of transcription, DNA-templated/DNA-binding transcription factor activity/DNA bindingnucleus/regulation of transcription, DNA-templated/apoptotic process/DNA-binding transcription factor activity…
DEGAL2189g00130	rho GTPase-activating protein 190-like isoform X12 rho GTPase-activating protein 190 isoform X11 rho GTPase-activating protein 190 isoform X14 rho GTPase-activating protein 190 isoform X13 rho GTPase-	rho GTPase-activating protein 190-like isoform X1	0.580248	Cluster 2	Super Cluster 6	1035	475.167	148	Component 3	5	1	275.714	76018.5	1035	544	389	355	380	148	1	GO:0007165	signal transduction			IPR008936;IPR000198;IPR000198;IPR008936	GO:0007165;GO:0007165GO:0007165;GO:0007165	signal transduction;signal transductionsignal transduction;signal transduction
DEGAL2189g00590	integrator complex subunit 6-like isoform X1 LOW QUALITY PROTEIN: integrator complex subunit 6 dice1/dead/H box polypeptide, putative integrator complex subunit 6 isoform X3 hypothetical protein C0Q70	integrator complex subunit 6	0.543332	Cluster 2	Super Cluster 6	3059	1498	321	Component 3	5	1	813.911	662451	3059	1360	1173	1426	1649	321						IPR002035;IPR036465;IPR029307;IPR036465
DEGAL2189g00630	E3 ubiquitin-protein ligase TRIM9 isoform X3 LOW QUALITY PROTEIN: E3 ubiquitin-protein ligase TRIM9 E3 ubiquitin-protein ligase TRIM9-like isoform X4 E3 ubiquitin-protein ligase TRIM9-like isoform X3	E3 ubiquitin-protein ligase TRIM9-like isoform X1	0.892445	Cluster 2	Super Cluster 6	997	352	86	Component 3	7	1	314.141	98684.3	997	204	163	178	484	86						IPR013783;IPR003961;IPR003877;IPR001870;IPR003961;IPR017903;IPR003961;IPR013320;IPR036116	;GO:0005515GO:0005515;GO:0005515GO:0005515GO:0005515	;protein bindingprotein binding;protein bindingprotein bindingprotein binding
DEGAL2189g00680	gluthathione S-transferase mu glutathione S-transferases-3	glutathione S-transferase	1.58896	Cluster 2	Super Cluster 6	26106	5769	556	Component 3	6	1	9166.69	8.40282e+07	26106	4116	1004	1235	556	1597	2	GO:0004364;GO:0006749	glutathione transferase activity;glutathione metabolic process	EC:2.5.1.18	Glutathione transferase	IPR003081;IPR028896;IPR004045;IPR013977;IPR004046;IPR040079;IPR010987;IPR004045;IPR036282;IPR029043;IPR036249	GO:0004364GO:0005515;GO:0005515;	glutathione transferase activityprotein binding;protein binding;
DEGAL2192g00010	replication-associated protein, partial rolling circle replication initiator protein uncharacterized protein LOC109472464	replication-associated protein	1.21885	Cluster 2	Super Cluster 6	13625	3666	1327	Component 3	5	1	4468.3	19965708	13625	1826	1373	2380	1465	1327	4	GO:0006807;GO:0016787;GO:0044238;GO:0044260	nitrogen compound metabolic process;hydrolase activity;primary metabolic process;cellular macromolecule metabolic process			IPR003365;	;GO:0018142/GO:0006260/GO:0016779/GO:0016888;	;protein-DNA covalent cross-linking/DNA replication/nucleotidyltransferase activity/endodeoxyribonuclease activity, producing 5'-phosphomonoesters;
DEGAL2192g00030	uncharacterized protein LOC111268163 uncharacterized protein LOC111244089 hypothetical protein BIW11_11976, partial	protein masquerade	2.07828	Cluster 2	Super Cluster 6	1612	285.5	6	Component 3	10	1	593.349	352063	1612	18	16	6	16	45						IPR040479
DEGAL2192g00210	transcriptional regulator ATRX-like isoform X4	transcriptional regulator ATRX homolog	0.659978	Cluster 2	Super Cluster 6	12407	5276.5	1460	Component 3	6	1	3482.37	1.21269e+07	12407	4592	2687	4959	5554	1460	1	GO:0043167	ion binding			IPR001650;IPR038718;IPR000330;IPR014001;IPR001650;IPR027417;IPR027417	GO:0005524;	ATP binding;
DEGAL2192g00220	gastrula zinc finger protein xFG20-1-like transcription factor ZNF69 zinc finger protein 782-like LOW QUALITY PROTEIN: oocyte zinc finger protein XlCOF6-like zinc finger protein 513-like	zinc finger protein 230-like	0.609476	Cluster 2	Super Cluster 6	2580	1164.67	254	Component 3	5	1	709.836	503867	2580	1281	1129	824	920	254						IPR013087;IPR013087;IPR013087;IPR036236	GO:0003676;GO:0003676;GO:0003676;	nucleic acid binding;nucleic acid binding;nucleic acid binding;
DEGAL2192g00300	eukaryotic translation initiation factor 4E-like eukaryotic translation initiation factor 4E-1A-like isoform X3 eukaryotic translation initiation factor 4E-1A-like isoform X4	eukaryotic translation initiation factor 4E	0.625001	Cluster 2	Super Cluster 6	2752	1251.67	256	Component 3	7	1	782.293	611982	2752	1176	256	1412	1292	622	3	GO:0003743;GO:0005737;GO:0006413	translation initiation factor activity;cytoplasm;translational initiation			IPR023398;IPR001040;IPR001040;IPR019770;IPR023398	;GO:0003743/GO:0006413/GO:0003723GO:0003743/GO:0006413/GO:0003723GO:0003743/GO:0005737/GO:0006413/GO:0003723;	;translation initiation factor activity/translational initiation/RNA bindingtranslation initiation factor activity/translational initiation/RNA bindingtranslation initiation factor activity/cytoplasm/translational initiation/RNA binding;
DEGAL2192g00410	myostatin 1 growth/differentiation factor 8-like isoform X1 myoglianin myostatin 1, partial growth/differentiation factor 8	growth/differentiation factor 8	1.08821	Cluster 2	Super Cluster 6	189	56.5	10	Component 3	7	1	61.4837	3780.25	189	63	30	28	19	10	3	GO:0005576;GO:0007165;GO:0008083	extracellular region;signal transduction;growth factor activity			IPR001839;IPR001111;IPR029034;IPR015615;IPR017948;IPR001839;IPR029034;IPR029034	GO:0008083GO:0008083;GO:0008083	growth factor activitygrowth factor activity;growth factor activity
DEGAL2192g00460	uncharacterized protein LOC108864395	cytochrome P450 4V2-like	1.1979	Cluster 2	Super Cluster 6	36.9743	10.4346	0	Component 3	6	1	12.4996	156.241	36.9743	3.14963	6.45784	12.6817	0	3.34433	6	GO:0004497;GO:0005506;GO:0016021;GO:0016705;GO:0020037;GO:0055114	monooxygenase activity;iron ion binding;integral component of membrane;oxidoreductase activity, acting on paired donors, with incorporation or reduction of molecular oxygen;heme binding;oxidation-reduction process			IPR001128;IPR036396;IPR036396	GO:0005506/GO:0016705/GO:0020037/GO:0055114;GO:0005506/GO:0016705/GO:0055114/GO:0020037;GO:0005506/GO:0016705/GO:0055114/GO:0020037	iron ion binding/oxidoreductase activity, acting on paired donors, with incorporation or reduction of molecular oxygen/heme binding/oxidation-reduction process;iron ion binding/oxidoreductase activity, acting on paired donors, with incorporation or reduction of molecular oxygen/oxidation-reduction process/heme binding;iron ion binding/oxidoreductase activity, acting on paired donors, with incorpo…
DEGAL2192g00480	kinesin-like protein KIF3A isoform X3 hypothetical protein C0Q70_06268 kinesin-like protein KIF3A, partial kinesin protein KIF3A-like, partial	kinesin-like protein KIF3A	1.12171	Cluster 2	Super Cluster 6	147	42.8333	4	Component 3	6	1	48.0466	2308.47	147	34	34	29	4	9	7	GO:0000166;GO:0003774;GO:0005871;GO:0007018;GO:0035845;GO:0046907;GO:0060271	nucleotide binding;motor activity;kinesin complex;microtubule-based movement;photoreceptor cell outer segment organization;intracellular transport;cilium assembly	EC:3.6.1.15	Nucleoside-triphosphate phosphatase	IPR001752;IPR036961;IPR027640;IPR001752;IPR027417	GO:0005524/GO:0007018/GO:0008017/GO:0003777GO:0007018/GO:0003777GO:0005524/GO:0007018/GO:0008017/GO:0003777;	ATP binding/microtubule-based movement/microtubule binding/microtubule motor activitymicrotubule-based movement/microtubule motor activityATP binding/microtubule-based movement/microtubule binding/microtubule motor activity;
DEGAL2192g00510	hypothetical protein A6R68_06251, partial LOC100145686 protein, partial	kinesin-like protein KIF3A	1.00001	Cluster 2	Super Cluster 6	501	160.5	26	Component 3	6	1	160.502	25760.9	501	186	73	119	26	58	9	GO:0003777;GO:0005524;GO:0005871;GO:0005874;GO:0007411;GO:0008017;GO:0008089;GO:0016887;GO:0060271	microtubule motor activity;ATP binding;kinesin complex;microtubule;axon guidance;microtubule binding;anterograde axonal transport;ATPase activity;cilium assembly	EC:3.6.1.3;EC:3.6.1.15	Adenosinetriphosphatase;Nucleoside-triphosphate phosphatase	IPR001752;IPR036961;IPR027640;IPR027640;IPR001752;IPR027417	GO:0005524/GO:0007018/GO:0008017/GO:0003777;GO:0007018/GO:0003777;GO:0007018/GO:0003777;GO:0005524/GO:0007018/GO:0008017/GO:0003777;	ATP binding/microtubule-based movement/microtubule binding/microtubule motor activity;microtubule-based movement/microtubule motor activity;microtubule-based movement/microtubule motor activity;ATP binding/microtubule-based movement/microtubule binding/microtubule motor activity;
DEGAL2192g00550	hypothetical protein T08_15352, partial uncharacterized protein LOC100903524 uncharacterized protein LOC100899959 uncharacterized protein LOC100901726 uncharacterized protein LOC100905653	uncharacterized protein LOC100905653	0.868047	Cluster 2	Super Cluster 6	9.66553	3.66743	0	Component 3	3	1	3.18351	10.1347	9.66553	2	5.81631	2.14082	0	2.38195						IPR040676;
DEGAL2196g00050	INCONCLUSIVE LPXTG cell wall anchor domain-containing protein kinetochore protein NDC80-like, partial	kinetochore protein NDC80 homolog	1.35664	Cluster 2	Super Cluster 6	1451	379	33	Component 3	7	1	514.165	264366	1451	96	33	82	569	43						IPR038273;IPR005550;IPR005550	;GO:0031262/GO:0051315GO:0031262/GO:0051315	;Ndc80 complex/attachment of mitotic spindle microtubules to kinetochoreNdc80 complex/attachment of mitotic spindle microtubules to kinetochore
DEGAL2206g00050	histone-lysine N-methyltransferase EHMT1-like isoform X4 histone-lysine N-methyltransferase EHMT2-like isoform X2 hypothetical protein XENTR_v900208751mg, partial	histone-lysine N-methyltransferase EHMT2-like	0.751249	Cluster 2	Super Cluster 6	634.511	244.871	108.929	Component 3	6	1	183.959	33841.1	634.511	119	119.649	268.263	218.877	108.929	5	GO:0005634;GO:0005694;GO:0008270;GO:0018024;GO:0034968	nucleus;chromosome;zinc ion binding;histone-lysine N-methyltransferase activity;histone lysine methylation	EC:2.1.1.43	Transferring one-carbon groups	IPR002110;IPR002110;IPR007728;IPR020683;IPR001214;IPR036770;IPR036770;IPR007728;IPR002110;IPR002110;IPR002110;IPR020683;IPR002110;IPR002110;IPR001214;IPR036770;	GO:0005515;GO:0005515GO:0005634/GO:0018024/GO:0008270/GO:0034968GO:0005515GO:0005634/GO:0018024/GO:0008270/GO:0034968;GO:0005515;GO:0005515;GO:0005515GO:0005515;GO:0005515;GO:0005515	protein binding;protein bindingnucleus/histone-lysine N-methyltransferase activity/zinc ion binding/histone lysine methylationprotein bindingnucleus/histone-lysine N-methyltransferase activity/zinc ion binding/histone lysine methylation;protein binding;protein binding;protein bindingprotein binding;protein binding;protein binding
DEGAL2216g00020	hypothetical protein BIW11_08785, partial protein tramtrack, beta isoform-like isoform X3 protein bric-a-brac 2-like isoform X2	protein tramtrack, beta isoform-like isoform X2	0.353144	Cluster 2	Super Cluster 6	19175	11758.8	6485	Component 3	5	1	4152.56	1.72438e+07	19175	8684	10441	14745	11023	6485	2	GO:0005634;GO:0006357	nucleus;regulation of transcription by RNA polymerase II			IPR000210;IPR000210;IPR011333	GO:0005515GO:0005515	protein bindingprotein binding
DEGAL2216g00050	hypothetical protein BRAFLDRAFT_125481 mitotic checkpoint protein BUB3-like isoform X2 mitotic checkpoint protein BUB3-like isoform X1	mitotic checkpoint protein BUB3-like	0.653593	Cluster 2	Super Cluster 6	2728	1151.5	558	Component 3	7	1	752.612	566425	2728	777	560	955	1331	558	5	GO:0000776;GO:0007094;GO:0033597;GO:0043130;GO:1990298	kinetochore;mitotic spindle assembly checkpoint;mitotic checkpoint complex;ubiquitin binding;bub1-bub3 complex			IPR015943;IPR001680;IPR019775;IPR017986;IPR001680;IPR001680;IPR036322	GO:0005515;GO:0005515;GO:0005515;GO:0005515;GO:0005515;GO:0005515	protein binding;protein binding;protein binding;protein binding;protein binding;protein binding
DEGAL2216g00100	syntaxin, putative syntaxin-6-like isoform X3 syntaxin-6-like isoform X4	syntaxin-6-like isoform X1	1.05221	Cluster 2	Super Cluster 6	2195	679.5	115	Component 3	9	1	714.975	511190	2195	623	180	236	728	115	6	GO:0005737;GO:0009987;GO:0012505;GO:0016020;GO:0016192;GO:0051641	cytoplasm;cellular process;endomembrane system;membrane;vesicle-mediated transport;cellular localization			IPR015260;IPR000727;IPR010989	GO:0016020/GO:0048193GO:0016020/GO:0016192	membrane/Golgi vesicle transportmembrane/vesicle-mediated transport
DEGAL2221g00010	ras GTPase-activating protein 3-like isoform X4 ras GTPase-activating protein 3 isoform X2	ras GTPase-activating protein 3 isoform X2	0.660075	Cluster 2	Super Cluster 6	1282	548.333	115	Component 3	5	1	361.941	131002	1282	466	379	416	632	115	2	GO:0035556;GO:0043087	intracellular signal transduction;regulation of GTPase activity			IPR001562;IPR035892;IPR001849;IPR011993;IPR001936;IPR000008;IPR039360;IPR039360;IPR001562;IPR001849;IPR001936;IPR000008;IPR008936;	;GO:0035556GO:0043087GO:0035556GO:0043087GO:0007165;	;intracellular signal transductionregulation of GTPase activityintracellular signal transductionregulation of GTPase activitysignal transduction;
DEGAL2221g00020	ras GTPase-activating protein 3 GTPase-activating protein-like, partial	ras GTPase-activating protein 3-like isoform X1	0.781531	Cluster 2	Super Cluster 6	406	155.167	22	Component 3	7	1	121.267	14705.8	406	149	82	109	163	22	2	GO:0035556;GO:0043087	intracellular signal transduction;regulation of GTPase activity
DEGAL2221g00070	speckle-type POZ protein B isoform X2 protein roadkill-like isoform X1 speckle-type POZ protein B-like	protein roadkill-like	0.744591	Cluster 2	Super Cluster 6	1444	559.833	191	Component 3	8	1	416.847	173761	1444	602	264	404	454	191	7	GO:0000808;GO:0005634;GO:0005737;GO:0006260;GO:0030162;GO:0031625;GO:0043161	origin recognition complex;nucleus;cytoplasm;DNA replication;regulation of proteolysis;ubiquitin protein ligase binding;proteasome-mediated ubiquitin-dependent protein catabolic process			IPR008974;IPR002083;IPR000210;IPR000210;IPR002083;IPR011333;IPR008974	;GO:0005515;GO:0005515GO:0005515;GO:0005515;GO:0005515GO:0005515	;protein binding;protein bindingprotein binding;protein binding;protein bindingprotein binding
DEGAL2221g00090	CLUMA_CG000638, isoform A, partial AGAP002792-PA-like protein	protein slit	0.683975	Cluster 2	Super Cluster 6	207	84.6667	34	Component 3	7	1	57.9099	3353.56	207	86	63	79	39	34	2	GO:0008201;GO:0048495	heparin binding;Roundabout binding			IPR001611;IPR032675;	GO:0005515	protein binding
DEGAL2231g00010	homeobox protein Hox-B9a-like isoform X1 homeobox protein abdominal-B isoform X1 homeobox protein abdominal-B isoform X3 homeobox protein Hox-D10a-like abdominal-B isoform X1	homeobox protein Hox-B4-like	0.730169	Cluster 2	Super Cluster 6	188.727	73.6253	26.8996	Component 3	6	1	53.7589	2890.02	188.727	46.9137	55.0139	79.1693	26.8996	45.0282	4	GO:0004000;GO:0005634;GO:0006355;GO:0043565	adenosine deaminase activity;nucleus;regulation of transcription, DNA-templated;sequence-specific DNA binding	EC:3.5.4.4	Adenosine deaminase	IPR020479;IPR001356;IPR017970;IPR001356;IPR001356;IPR009057	GO:0003677;GO:0003677GO:0043565/GO:0006355;GO:0003677;GO:0003677;GO:0003677	DNA binding;DNA bindingsequence-specific DNA binding/regulation of transcription, DNA-templated;DNA binding;DNA binding;DNA binding
DEGAL2238g00090	CLUMA_CG007837, isoform A putative Arp2/3 complex subunit ARPC5	actin-related protein 2/3 complex subunit 5	0.845352	Cluster 2	Super Cluster 6	3043	1090.83	365	Component 3	7	1	922.138	850338	3043	1092	365	592	1080	373	5	GO:0005737;GO:0005885;GO:0016477;GO:0034314;GO:0051015	cytoplasm;Arp2/3 protein complex;cell migration;Arp2/3 complex-mediated actin nucleation;actin filament binding			IPR006789;IPR036743;IPR030075;IPR006789;IPR036743	GO:0005885/GO:0034314/GO:0030833/GO:0015629;GO:0005885/GO:0034314/GO:0030833/GO:0015629GO:0005885/GO:0034314/GO:0030833/GO:0015629;GO:0005885/GO:0034314/GO:0030833/GO:0015629	Arp2/3 protein complex/Arp2/3 complex-mediated actin nucleation/regulation of actin filament polymerization/actin cytoskeleton;Arp2/3 protein complex/Arp2/3 complex-mediated actin nucleation/regulation of actin filament polymerization/actin cytoskeletonArp2/3 protein complex/Arp2/3 complex-mediated actin nucleation/regulation of actin filament polymerization/actin cytoskeleton;Arp2/3 protein comp…
DEGAL2238g00130	uncharacterized protein LOC111048981 N	N(G),N(G)-dimethylarginine dimethylaminohydrolase 1-like isoform X3	0.40265	Cluster 2	Super Cluster 6	42.8384	24.9983	11.3053	Component 3	5	1	10.0656	101.316	42.8384	28.5657	15.6176	25.9203	25.7426	11.3053	5	GO:0000052;GO:0006525;GO:0016403;GO:0016597;GO:0045429	citrulline metabolic process;arginine metabolic process;dimethylargininase activity;amino acid binding;positive regulation of nitric oxide biosynthetic process	EC:3.5.3.18	Dimethylargininase	IPR033199;
DEGAL2240g00060	LOW QUALITY PROTEIN: ras-responsive element-binding protein 1-like ras-responsive element binding protein, putative zinc finger protein Xfin-like isoform X1 hypothetical protein CAPTEDRAFT_220320 zinc	ras-responsive element-binding protein 1-like	0.387014	Cluster 2	Super Cluster 6	955.344	563.672	263.056	Component 3	6	1	218.149	47589.1	955.344	618.229	374.125	616.362	554.917	263.056	4	GO:0000122;GO:0000978;GO:0001228;GO:0005634	negative regulation of transcription by RNA polymerase II;RNA polymerase II cis-regulatory region sequence-specific DNA binding;DNA-binding transcription activator activity, RNA polymerase II-specific;nucleus			IPR013087;IPR013087;IPR013087;IPR013087;IPR013087;IPR013087;IPR013087;IPR013087;IPR013087;IPR013087;IPR013087;IPR013087;IPR013087;IPR013087;IPR013087;IPR013087;IPR036236;IPR036236;IPR036236;IPR036236;IPR036236	GO:0003676;GO:0003676;GO:0003676;GO:0003676;GO:0003676;GO:0003676;GO:0003676;GO:0003676;GO:0003676;GO:0003676;GO:0003676;GO:0003676;GO:0003676;GO:0003676;GO:0003676;GO:0003676;	nucleic acid binding;nucleic acid binding;nucleic acid binding;nucleic acid binding;nucleic acid binding;nucleic acid binding;nucleic acid binding;nucleic acid binding;nucleic acid binding;nucleic acid binding;nucleic acid binding;nucleic acid binding;nucleic acid binding;nucleic acid binding;nucleic acid binding;nucleic acid binding;
DEGAL2257g00050	hypothetical protein LOTGIDRAFT_116900 HEAT repeat-containing protein 6-like isoform X5	HEAT repeat-containing protein 6-like isoform X3	0.526386	Cluster 2	Super Cluster 6	439	219.833	102	Component 3	7	1	115.717	13390.5	439	202	102	178	287	111						IPR011989;IPR016024
DEGAL2258g00010	leucine-rich repeat transmembrane neuronal protein 4-like isoform X3 leucine-rich repeat transmembrane neuronal protein 4-like isoform X2 leucine-rich repeats and immunoglobulin-like domains protein 2	insulin-like growth factor-binding protein complex acid labile subunit	1.30226	Cluster 2	Super Cluster 6	128.649	34.1008	1.61945	Component 3	6	1	44.4083	1972.09	128.649	17.5677	42.31	12.3901	2.06848	1.61945	1	GO:0016021	integral component of membrane			IPR001611;IPR001611;IPR032675;IPR032675;IPR032675;IPR001611;IPR001611;IPR001611;IPR001611;IPR001611;IPR001611;IPR001611;IPR001611;IPR001611;IPR001611;IPR001611;	;GO:0005515;GO:0005515;GO:0005515;GO:0005515;GO:0005515;GO:0005515;GO:0005515;GO:0005515;GO:0005515;GO:0005515;GO:0005515;GO:0005515;GO:0005515;	;protein binding;protein binding;protein binding;protein binding;protein binding;protein binding;protein binding;protein binding;protein binding;protein binding;protein binding;protein binding;protein binding;
DEGAL2269g00010	WD repeat-containing protein 3-like, partial	WD repeat-containing protein 3	0.872156	Cluster 2	Super Cluster 6	130.152	48.2445	0	Component 3	1	1	42.0767	1770.45	130.152	0	21.327	65.3865	24.4138	48.1874	3	GO:0003824;GO:0032040;GO:0034388	catalytic activity;small-subunit processome;Pwp2p-containing subcomplex of 90S preribosome			IPR020472;IPR015943;IPR015943;IPR007148;IPR001680;IPR019775;IPR001680;IPR001680;IPR001680;IPR017986;IPR001680;IPR036322	;GO:0005515;GO:0005515GO:0005515GO:0005515;GO:0005515;GO:0005515;GO:0005515;GO:0005515GO:0005515	;protein binding;protein bindingprotein bindingprotein binding;protein binding;protein binding;protein binding;protein bindingprotein binding
DEGAL2276g00040	transmembrane and TPR repeat-containing protein 3-like smile protein	transmembrane and TPR repeat-containing protein 3-like isoform X3	0.871598	Cluster 2	Super Cluster 6	438.038	154.8	37.9926	Component 3	5	1	134.924	18204.4	438.038	127.711	101.333	175.421	37.9926	48.3062	1	GO:0016021	integral component of membrane			IPR013618;IPR011990;IPR011990;IPR019734;IPR019734;IPR019734;IPR013026;IPR019734;IPR019734;IPR019734;IPR019734;IPR011990	;GO:0005515GO:0005515;GO:0005515GO:0005515;GO:0005515;GO:0005515;GO:0005515;GO:0005515;GO:0005515;GO:0005515;GO:0005515	;protein bindingprotein binding;protein bindingprotein binding;protein binding;protein binding;protein binding;protein binding;protein binding;protein binding;protein binding
DEGAL2276g00050	bone morphogenetic protein 6 transforming growth factor beta, putative gbb	bone morphogenetic protein 7-like	1.0731	Cluster 2	Super Cluster 6	2203	652.667	237	Component 3	9	1	700.377	490528	2203	280	237	537	276	383	3	GO:0005576;GO:0007165;GO:0008083	extracellular region;signal transduction;growth factor activity			IPR001111;IPR001839;IPR029034;IPR015615;IPR015615;IPR017948;IPR001839;IPR029034	;GO:0008083GO:0008083;GO:0008083;	;growth factor activitygrowth factor activity;growth factor activity;
DEGAL2279g00010	replication-association protein [Chimpanzee stool avian-like circovirus Chimp17]Rep	replication associated protein	0.734231	Cluster 2	Super Cluster 6	10	4.5	0	Component 3	6	1	3.30404	10.9167	10	5	0	2	7	3						IPR003365;	GO:0016779/GO:0006260/GO:0018142/GO:0016888;	nucleotidyltransferase activity/DNA replication/protein-DNA covalent cross-linking/endodeoxyribonuclease activity, producing 5'-phosphomonoesters;
DEGAL2307g00130	eukaryotic translation initiation factor 1A eukaryotic translation initiation factor 1A, X-chromosomal-like isoform X3 eukaryotic translation initiation factor 1A, X-chromosomal-like isoform X2 eukary	eukaryotic translation initiation factor 1A, X-chromosomal	0.483908	Cluster 2	Super Cluster 6	11286	5742.17	2108	Component 3	5	1	2778.68	7.72108e+06	11286	4917	2108	4913	6316	4913	2	GO:0003743;GO:0006413	translation initiation factor activity;translational initiation			IPR001253;IPR006196;IPR001253;IPR018104;IPR001253;IPR006196;IPR001253;IPR012340	;GO:0003743/GO:0006413;GO:0003723/GO:0003743/GO:0006413GO:0003743/GO:0006413;GO:0006413/GO:0003743;GO:0003743/GO:0006413;GO:0003723/GO:0003743/GO:0006413;GO:0003743/GO:0006413;	;translation initiation factor activity/translational initiation;RNA binding/translation initiation factor activity/translational initiationtranslation initiation factor activity/translational initiation;translational initiation/translation initiation factor activity;translation initiation factor activity/translational initiation;RNA binding/translation initiation factor activity/translational in…
DEGAL2315g00010	hypothetical protein DAPPUDRAFT_198312 hypothetical protein BRAFLDRAFT_65560 UDP-glucose:glycoprotein glucosyltransferase 2-like UDP-glucose:glycoprotein glucosyltransferase-like, partial UDP-glucose:	UDP-glucose:glycoprotein glucosyltransferase 1-like isoform X1	0.812802	Cluster 2	Super Cluster 6	236.709	88.5403	22.3974	Component 3	7	1	71.9657	5179.06	236.709	54.9014	35.11	71.7431	110.381	22.3974						IPR040693;IPR009448;IPR009448	GO:0006486/GO:0003980;GO:0006486/GO:0003980	protein glycosylation/UDP-glucose:glycoprotein glucosyltransferase activity;protein glycosylation/UDP-glucose:glycoprotein glucosyltransferase activity
DEGAL2319g00030	transcription factor SOX-9 LOW QUALITY PROTEIN: transcription factor SOX-9 hypothetical protein BIW11_04406 hypothetical protein AMK59_1879, partial	transcription factor Sox-9-A-like	1.3146	Cluster 2	Super Cluster 6	22	5.83333	0	Component 3	6	1	7.66848	58.8056	22	6	0	6	1	0	2	GO:0003677;GO:0005634	DNA binding;nucleus			IPR009071;IPR036910;IPR009071;IPR036910
DEGAL2319g00040	hypothetical protein cypCar_00015203 hypothetical protein B5V51_8706	transcription factor SOX-8	1.21085	Cluster 2	Super Cluster 6	59	16	4	Component 3	7	1	19.3735	375.333	59	4	8	9	5	11	4	GO:0000981;GO:0003677;GO:0005634;GO:0006357	DNA-binding transcription factor activity, RNA polymerase II-specific;DNA binding;nucleus;regulation of transcription by RNA polymerase II			IPR036910;IPR036910
DEGAL2332g00050	bone morphogenetic protein 16 bone morphogenetic protein 16 precursor bone morphogenetic protein 6-like uncharacterized protein LOC111251233	protein 60A	2.23607	Cluster 2	Super Cluster 6	10	1.66667	0	Component 3	7	1	3.72678	13.8889	10	0	0	0	0	0						IPR001839;IPR029034;IPR015615;IPR017948;IPR001839;IPR029034	GO:0008083;GO:0008083;GO:0008083;	growth factor activity;growth factor activity;growth factor activity;
DEGAL2332g00060	bone morphogenetic protein 6-like	bone morphogenetic protein 6-like	1.38082	Cluster 2	Super Cluster 6	10	2.5	0	Component 3	7	1	3.45205	11.9167	10	0	0	2	2	1						IPR029034;IPR001839;IPR017948;IPR001839;IPR029034	;GO:0008083;GO:0008083;GO:0008083;	;growth factor activity;growth factor activity;growth factor activity;
DEGAL2341g00060	transmembrane protein 50B transmembrane protein 50B isoform X3	transmembrane protein 50A	0.285372	Cluster 2	Super Cluster 6	2963	2014.33	1215	Component 3	6	1	574.835	330435	2963	2233	1215	2232	2019	1424	2	GO:0016021;GO:0032511	integral component of membrane;late endosome to vacuole transport via multivesicular body sorting pathway			IPR007919;IPR007919;
DEGAL2346g00010	E3 ubiquitin-protein ligase TRIM71-like isoform X2 LOW QUALITY PROTEIN: tripartite motif containing 71, E3 ubiquitin protein ligase, partial E3 ubiquitin-protein ligase TRIM71 isoform X1 tripartite mo	E3 ubiquitin-protein ligase TRIM71-like	1.76582	Cluster 2	Super Cluster 6	1033	209.167	12	Component 3	8	1	369.351	136420	1033	76	79	39	16	12						IPR001258;IPR013083;IPR017868;IPR011042;IPR013783;IPR011042;IPR000315;IPR017907;IPR000315;IPR013017;IPR013017;IPR017868;IPR013017;IPR013017;IPR013017;IPR001841;IPR013017;IPR014756;	GO:0005515;GO:0008270GO:0008270;	protein binding;zinc ion bindingzinc ion binding;
DEGAL2361g00030	gamma-secretase subunit Aph-1 isoform X2 anterior pharynx defective, putative gamma-secretase subunit Aph-1-like	gamma-secretase subunit Aph-1	0.38525	Cluster 2	Super Cluster 6	127.978	72.8128	42.5197	Component 3	2	1	28.0511	786.867	127.978	61.371	86.3947	52.9773	42.5197	65.6364	5	GO:0005886;GO:0009987;GO:0016021;GO:0016485;GO:0043085	plasma membrane;cellular process;integral component of membrane;protein processing;positive regulation of catalytic activity			IPR009294;IPR009294	GO:0016485/GO:0016021/GO:0043085GO:0016485/GO:0016021/GO:0043085	protein processing/integral component of membrane/positive regulation of catalytic activityprotein processing/integral component of membrane/positive regulation of catalytic activity
DEGAL2365g00100	E3 ubiquitin-protein ligase Mdm2-like isoform X3 E3 ubiquitin-protein ligase Mdm2-like E3 ubiquitin-protein ligase Mdm2-like isoform X5 E3 ubiquitin-protein ligase Mdm2-like isoform X6	E3 ubiquitin-protein ligase Mdm2-like isoform X4	0.671159	Cluster 2	Super Cluster 6	3080	1310.5	434	Component 3	9	1	879.554	773615	3080	722	830	1125	1672	434						IPR036885;IPR036885
DEGAL2368g00010	protein KIBRA-like isoform X2 protein WWC2-like isoform X2 protein WWC2 isoform X2 LOW QUALITY PROTEIN: protein kibra protein WWC2-like isoform X1 protein WWC2	protein kibra isoform X1	0.970131	Cluster 2	Super Cluster 6	3842	1233.33	316	Component 3	7	1	1196.49	1.4316e+06	3842	948	695	1112	487	316						IPR035892;IPR001202;IPR001202;IPR036020;	;GO:0005515;GO:0005515;GO:0005515;	;protein binding;protein binding;protein binding;
DEGAL2376g00010	histone H2A-like	histone H2A	2.23607	Cluster 2	Super Cluster 6	2.29138	0.381897	0	Component 3	7	1	0.853947	0.729225	2.29138	0	0	0	0	0	4	GO:0000786;GO:0003677;GO:0005634;GO:0046982	nucleosome;DNA binding;nucleus;protein heterodimerization activity			IPR000558;IPR009072;IPR007125;IPR000558;IPR009072	GO:0000786/GO:0003677;GO:0046982;GO:0000786/GO:0003677GO:0000786/GO:0003677GO:0046982	nucleosome/DNA binding;protein heterodimerization activity;nucleosome/DNA bindingnucleosome/DNA bindingprotein heterodimerization activity
DEGAL2376g00030	RecName: Full=Histone H3.2 [LOW QUALITY PROTEIN: uncharacterized protein LOC113195987 uncharacterized protein LOC106906734	Histone H3.1	2.02255	Cluster 2	Super Cluster 6	217.218	39.4226	0	Component 3	6	1	79.7342	6357.54	217.218	16.8321	1.23175	0	0	1.25373	5	GO:0000786;GO:0003677;GO:0005634;GO:0016021;GO:0046982	nucleosome;DNA binding;nucleus;integral component of membrane;protein heterodimerization activity			IPR002119;IPR007125;IPR032454;IPR009072;IPR009072;IPR009072;IPR032458;IPR032458;IPR000164;IPR000164;IPR000164;IPR002119;IPR002119;IPR009072;IPR009072;IPR009072;IPR009072;IPR009072	GO:0003677/GO:0000786;GO:0000786/GO:0003677GO:0046982;GO:0046982;GO:0046982GO:0003677/GO:0000786;GO:0003677/GO:0000786;GO:0003677/GO:0000786;GO:0003677/GO:0000786;GO:0003677/GO:0000786;GO:0046982;GO:0046982;GO:0046982;GO:0046982;GO:0046982	DNA binding/nucleosome;nucleosome/DNA bindingprotein heterodimerization activity;protein heterodimerization activity;protein heterodimerization activityDNA binding/nucleosome;DNA binding/nucleosome;DNA binding/nucleosome;DNA binding/nucleosome;DNA binding/nucleosome;protein heterodimerization activity;protein heterodimerization activity;protein heterodimerization activity;protein heterodimerizati…
DEGAL2376g00050	histone H2A-like Histone H2B.3	histone H2B	1.89288	Cluster 2	Super Cluster 6	17.1663	3.31446	0	Component 3	6	1	6.27387	39.3615	17.1663	2.72047	9.07e-07	0	0	0	4	GO:0000786;GO:0003677;GO:0005634;GO:0046982	nucleosome;DNA binding;nucleus;protein heterodimerization activity			IPR000558;IPR009072;IPR007125;IPR000558;IPR000558;IPR009072	GO:0000786/GO:0003677;GO:0046982;GO:0000786/GO:0003677;GO:0000786/GO:0003677;GO:0000786/GO:0003677;GO:0046982	nucleosome/DNA binding;protein heterodimerization activity;nucleosome/DNA binding;nucleosome/DNA binding;nucleosome/DNA binding;protein heterodimerization activity
DEGAL2376g00060	hypothetical protein ANAPC2_01294 hypothetical protein Celaphus_00014541, partial	histone H2B	1.99169	Cluster 2	Super Cluster 6	28.5284	5.25473	0	Component 3	8	1	10.4658	109.533	28.5284	0	0	0	3	0	4	GO:0000786;GO:0003677;GO:0005634;GO:0046982	nucleosome;DNA binding;nucleus;protein heterodimerization activity			IPR009072;IPR007125;IPR000164;IPR000164;IPR009072	GO:0046982;GO:0000786/GO:0003677;GO:0003677/GO:0000786GO:0003677/GO:0000786;GO:0046982	protein heterodimerization activity;nucleosome/DNA binding;DNA binding/nucleosomeDNA binding/nucleosome;protein heterodimerization activity
DEGAL2376g00080	histone H3 isoform X1	histone 2A	1.55465	Cluster 2	Super Cluster 6	18.9708	4.42297	0	Component 3	6	1	6.87617	47.2817	18.9708	1.27899	0	0	6.28803	0	4	GO:0000786;GO:0003677;GO:0005634;GO:0046982	nucleosome;DNA binding;nucleus;protein heterodimerization activity			IPR001951;IPR009072;IPR004823;IPR019809;IPR001951;IPR009072	GO:0003677;GO:0046982;GO:0006352GO:0005634/GO:0003677/GO:0000786;GO:0003677;GO:0046982	DNA binding;protein heterodimerization activity;DNA-templated transcription, initiationnucleus/DNA binding/nucleosome;DNA binding;protein heterodimerization activity
DEGAL2381g00030	FK506-binding protein 4 [Cryptococcus gattii NT-10]FK506-binding protein 4 FK506-binding protein 4-like FKBP-type peptidyl-prolyl cis-trans isomerase	46 kDa FK506-binding nuclear protein-like	0.639487	Cluster 2	Super Cluster 6	5732	2609.83	765	Component 3	6	1	1668.95	2.78541e+06	5732	765	1226	2982	3335	1619	2	GO:0000413;GO:0003755	protein peptidyl-prolyl isomerization;peptidyl-prolyl cis-trans isomerase activity	EC:5.2.1.8	Peptidylprolyl isomerase	IPR001179;IPR041232;IPR023566;IPR001179;	GO:0003755GO:0003755;	peptidyl-prolyl cis-trans isomerase activitypeptidyl-prolyl cis-trans isomerase activity;
DEGAL2390g00020	small subunit processome component 20 homolog hypothetical protein OCBIM_22024686mg, partial	small subunit processome component 20 homolog	0.546372	Cluster 2	Super Cluster 6	2761	1372.17	671	Component 3	8	1	749.714	562070	2761	798	706	1762	1535	671						IPR011430;IPR016024
DEGAL2404g00010	uncharacterized protein Dmoj_GI10631 serine/threonine-protein kinase Warts, partial	serine/threonine-protein kinase Warts	0.683711	Cluster 2	Super Cluster 6	294.606	118.303	52.5341	Component 3	7	1	80.8849	6542.37	294.606	89.7105	52.5341	104.479	100.324	68.1629	5	GO:0000278;GO:0004674;GO:0005524;GO:0006468;GO:0035329	mitotic cell cycle;protein serine/threonine kinase activity;ATP binding;protein phosphorylation;hippo signaling	EC:2.7.11	Transferring phosphorus-containing groups	IPR000719;IPR028741;IPR017441;IPR008271;IPR000719;IPR011009	GO:0006468/GO:0005524/GO:0004672GO:0035329/GO:0000278/GO:0004674;GO:0005524;GO:0006468/GO:0004672;GO:0006468/GO:0005524/GO:0004672;	protein phosphorylation/ATP binding/protein kinase activityhippo signaling/mitotic cell cycle/protein serine/threonine kinase activity;ATP binding;protein phosphorylation/protein kinase activity;protein phosphorylation/ATP binding/protein kinase activity;
DEGAL2423g00010	nanos homolog 1 GATA zinc finger domain-containing protein 15 nanos	nanos homolog 1-like	2.23607	Cluster 2	Super Cluster 6	6.79604	1.13267	0	Component 3	14	1	2.53273	6.41474	6.79604	0	0	0	0	0						IPR024161;IPR038129;IPR008705;IPR024161;IPR024161;IPR024161	;GO:0008270/GO:0003723;	;zinc ion binding/RNA binding;
DEGAL2424g00020	protein enhancer of sevenless 2B-like protein enhancer of sevenless 2B isoform X5 protein enhancer of sevenless 2B isoform X6 protein enhancer of sevenless 2B-like, partial	protein enhancer of sevenless 2B isoform X5	0.867306	Cluster 2	Super Cluster 6	264.401	94.7105	28.3381	Component 3	5	1	82.143	6747.47	264.401	47.9867	38.972	62.7041	125.861	28.3381	3	GO:0005070;GO:0005654;GO:0009967	obsolete SH3/SH2 adaptor activity;nucleoplasm;positive regulation of signal transduction			IPR001452;IPR001452;IPR036860;IPR001452;IPR036028	GO:0005515;GO:0005515GO:0005515GO:0005515	protein binding;protein bindingprotein bindingprotein binding
DEGAL2448g00050	RecName: Full=H/ACA ribonucleoprotein complex subunit 1; AltName: Full=Nucleolar protein family A member 1; AltName: Full=snoRNP protein GAR1 [hypothetical protein BIW11_01640 H/ACA ribonucleoprotein	probable H/ACA ribonucleoprotein complex subunit 1	0.848816	Cluster 2	Super Cluster 6	2245	792.5	265	Component 3	6	1	672.686	452507	2245	330	265	632	786	497	4	GO:0001522;GO:0003723;GO:0005730;GO:0006364	pseudouridine synthesis;RNA binding;nucleolus;rRNA processing			IPR007504;IPR038664;IPR009000	GO:0042254/GO:0001522	ribosome biogenesis/pseudouridine synthesis
DEGAL2448g00060	uncharacterized protein Dwil_GK22019, isoform P LOW QUALITY PROTEIN: Down syndrome cell adhesion molecule-like protein 1 homolog Down syndrome cell adhesion molecule protein Dscam2-like	Down syndrome cell adhesion molecule-like protein Dscam2	0.608609	Cluster 2	Super Cluster 6	701	300.333	162	Component 3	6	1	182.786	33410.6	701	259	162	268	217	195	1	GO:0016021	integral component of membrane			IPR013783;IPR013783;IPR003961;IPR013783;IPR013783;IPR013783;IPR013783;IPR013098;IPR007110;IPR003961;IPR007110;IPR007110;IPR003961;IPR003961;IPR003961;IPR003961;IPR003961;IPR036116;IPR036116;IPR036179;IPR036179;IPR036179	GO:0005515;GO:0005515;GO:0005515;GO:0005515;GO:0005515;GO:0005515;GO:0005515GO:0005515;GO:0005515;	protein binding;protein binding;protein binding;protein binding;protein binding;protein binding;protein bindingprotein binding;protein binding;
DEGAL2452g00020	No hits found	---NA---	2.23606798	Cluster 2	Super Cluster 6	1	0.166667	0	Component 3	6	1	0.372678	0.138889	1	0	0	0	0	0
DEGAL2466g00090	elongation of very long chain fatty acids protein 7-like elongation of very long chain fatty acids protein AAEL008004-like	elongation of very long chain fatty acids protein 7-like	1.75109	Cluster 2	Super Cluster 6	258	53.5	0	Component 3	6	1	93.6834	8776.58	258	57	2	0	4	0	11	GO:0009922;GO:0019367;GO:0030148;GO:0030176;GO:0034625;GO:0034626;GO:0042761;GO:0102336;GO:0102337;GO:0102338;GO:0102756	fatty acid elongase activity;fatty acid elongation, saturated fatty acid;sphingolipid biosynthetic process;integral component of endoplasmic reticulum membrane;fatty acid elongation, monounsaturated fatty acid;fatty acid elongation, polyunsaturated fatty acid;very long-chain fatty acid biosynthetic process;3-oxo-arachidoyl-CoA synthase activity;3-oxo-cerotoyl-CoA synthase activity;3-oxo-lignocero…	EC:2.3.1.85;EC:2.3.1.199	Fatty-acid synthase system;Very-long-chain 3-oxoacyl-CoA synthase	IPR002076;IPR002076	GO:0016021GO:0016021	integral component of membraneintegral component of membrane
DEGAL2473g00050	hypothetical protein OCBIM_22033462mg, partial Caskin-2, partial Caskin1 caskin-1-like, partial	caskin-2-like isoform X1	0.578762	Cluster 2	Super Cluster 6	36	17.5	6	Component 3	8	1	10.1283	102.583	36	18	6	20	19	6						IPR001660;IPR013761;IPR001660;IPR013761	GO:0005515GO:0005515;	protein bindingprotein binding;
DEGAL2481g00050	transformation/transcription domain-associated protein-like isoform X2	transformation/transcription domain-associated protein-like	0.721204	Cluster 2	Super Cluster 6	4206	1732.33	581	Component 3	6	1	1249.37	1.56092e+06	4206	705	1037	1544	2321	581	3	GO:0005634;GO:0016740;GO:0044237	nucleus;transferase activity;cellular metabolic process			IPR003151;IPR000403;IPR003152;IPR033317;IPR014009;IPR003152;IPR000403;IPR011009;IPR016024;IPR016024;IPR016024	GO:0005515GO:0005515GO:0016573/GO:0005634/GO:0000123;GO:0005515	protein bindingprotein bindinghistone acetylation/nucleus/histone acetyltransferase complex;protein binding
DEGAL2491g00060	uncharacterized protein LOC105683342 isoform X2 uncharacterized protein LOC100901406 uncharacterized protein LOC106682074 uncharacterized protein LOC113236526	uncharacterized protein LOC111242991	0.785439	Cluster 2	Super Cluster 6	686	257.667	74	Component 3	5	1	202.381	40958.2	686	231	222	237	96	74	1	GO:0016021	integral component of membrane			IPR002172;IPR036055;IPR035914;IPR000859;IPR023415;IPR002172;IPR000859;IPR002172;IPR000859;IPR035914;IPR036055	GO:0005515;GO:0005515;GO:0005515GO:0005515;GO:0005515	protein binding;protein binding;protein bindingprotein binding;protein binding
DEGAL2492g00060	pleckstrin homology domain-containing family A member 4-like hypothetical protein BIW11_00904	pleckstrin homology domain-containing family A member 6-like	1.59617	Cluster 2	Super Cluster 6	5625	1252.17	56	Component 3	8	1	1998.66	3.99466e+06	5625	290	138	135	1269	56
DEGAL2492g00070	uncharacterized protein LOC100742314 isoform X11 pleckstrin homology domain-containing family A member 4-like	pleckstrin homology domain-containing family A member 7	1.46554	Cluster 2	Super Cluster 6	1105	268.5	19	Component 3	9	1	393.499	154841	1105	62	29	29	367	19						IPR001849;IPR011993;IPR001849;IPR040392;
DEGAL2501g00070	adipolin-like isoform X2	adipolin	1.1365	Cluster 2	Super Cluster 6	1270.19	361.608	60.992	Component 3	7	1	410.967	168894	1270.19	200.769	155.373	246.342	235.979	60.992						IPR008983	GO:0005515	protein binding
DEGAL2501g00090	erythroferrone-like adipolin	erythroferrone-like	2.20622	Cluster 2	Super Cluster 6	533	89.8333	0	Component 3	6	1	198.192	39280.1	533	1	3	0	1	1
DEGAL2505g00010	hypothetical protein T02_2635 hypothetical protein X975_00963, partial uncharacterized protein LOC100905893 uncharacterized protein LOC105570974	uncharacterized protein LOC100901726	2.23607	Cluster 2	Super Cluster 6	3	0.5	0	Component 3	8	1	1.11803	1.25	3	0	0	0	0	0
DEGAL2509g00010	hypothetical protein AJ79_08702 hypothetical protein Z519_05769 hypothetical protein H105_08546 probable ATP-dependent DNA helicase HFM1 predicted protein putative ATP-dependent DNA helicase HFM1-like	P-loop containing nucleoside triphosphate hydrolase protein	2.23607	Cluster 2	Super Cluster 6	1	0.166667	0	Component 3	6	1	0.372678	0.138889	1	0	0	0	0	0						IPR004179;IPR036390;
DEGAL2512g00030	transformer-2 protein homolog beta transformer-2 protein homolog beta isoform X2 Transformer-2 protein-like beta	transformer-2 protein homolog alpha-like	0.552215	Cluster 2	Super Cluster 6	4663.6	2192	994.112	Component 3	7	1	1210.45	1.4652e+06	4663.6	994.112	1413.59	2063.56	2536.65	1480.48	1	GO:0003723	RNA binding			IPR000504;IPR012677;IPR000504;IPR000504;IPR035979;IPR035979	GO:0003676GO:0003676;GO:0003676;GO:0003676;GO:0003676	nucleic acid bindingnucleic acid binding;nucleic acid binding;nucleic acid binding;nucleic acid binding
DEGAL2514g00020	epidermal growth factor receptor isoform X3 LOW QUALITY PROTEIN: epidermal growth factor receptor	epidermal growth factor receptor-like	0.995578	Cluster 2	Super Cluster 6	8748.87	2775.08	431.699	Component 3	5	1	2762.8	7.63309e+06	8748.87	2513.51	1278.6	1309.67	2368.11	431.699	5	GO:0004714;GO:0005524;GO:0007169;GO:0016021;GO:0018108	transmembrane receptor protein tyrosine kinase activity;ATP binding;transmembrane receptor protein tyrosine kinase signaling pathway;integral component of membrane;peptidyl-tyrosine phosphorylation	EC:2.7.10;EC:2.7.10.1;EC:2.7.11	Transferring phosphorus-containing groups;Receptor protein-tyrosine kinase;Transferring phosphorus-containing groups	IPR001245;IPR036941;IPR001245;IPR000494;IPR032778;IPR036941;IPR006211;IPR017441;IPR008266;IPR000719;IPR006212;IPR006212;IPR006212;IPR006212;IPR011009;IPR009030;IPR009030;IPR009030	GO:0004672/GO:0006468GO:0004672/GO:0006468;GO:0004714/GO:0016020/GO:0006468/GO:0005524/GO:0007169;GO:0005524;GO:0004672/GO:0006468;GO:0005524/GO:0006468/GO:0004672;	protein kinase activity/protein phosphorylationprotein kinase activity/protein phosphorylation;transmembrane receptor protein tyrosine kinase activity/membrane/protein phosphorylation/ATP binding/transmembrane receptor protein tyrosine kinase signaling pathway;ATP binding;protein kinase activity/protein phosphorylation;ATP binding/protein phosphorylation/protein kinase activity;
DEGAL2547g00010	transmembrane and tetratricopeptide repeat containing 2 unnamed protein product hypothetical protein DAPPUDRAFT_54951 transmembrane and TPR repeat-containing protein 3-like	transmembrane and TPR repeat-containing protein 3-like isoform X3	1.43853	Cluster 2	Super Cluster 6	1126.96	268.033	37.0074	Component 3	7	1	385.573	148666	1126.96	97.2886	87.667	150.579	37.0074	108.694	1	GO:0016021	integral component of membrane			IPR019734;IPR011990;IPR011990;IPR013618;IPR019734;IPR019734;IPR013026;IPR019734;IPR019734;IPR019734;IPR019734;IPR011990	GO:0005515GO:0005515;GO:0005515;GO:0005515;GO:0005515;GO:0005515;GO:0005515;GO:0005515;GO:0005515;GO:0005515;GO:0005515	protein bindingprotein binding;protein binding;protein binding;protein binding;protein binding;protein binding;protein binding;protein binding;protein binding;protein binding
DEGAL2557g00020	protein pygopus isoform X4 protein pygopus-like isoform X3 pygopus, putative protein pygopus-like isoform X5 protein pygopus-like isoform X6	protein pygopus-like	0.446477	Cluster 2	Super Cluster 6	113.585	66.8598	20.4632	Component 3	1	1	29.8513	891.101	113.585	40.7352	82.2156	67.7251	76.4345	20.4632	1	GO:0046872	metal ion binding			IPR013083;IPR011011
DEGAL2557g00030	Merlin, partial merlin-like protein merlin-like isoform X4 Moesin/ezrin/radixin homolog 2-like Protein merlin-like isoform X3 merlin isoform X2	merlin isoform X3	0.713754	Cluster 2	Super Cluster 6	1798.62	758.906	193.617	Component 3	8	1	541.673	293409	1798.62	538.292	364.46	559.269	1099.18	193.617	2	GO:0003779;GO:0005856	actin binding;cytoskeleton			IPR000798;IPR019749;IPR011993;IPR019748;IPR018979;IPR008954;IPR018980;IPR011174;IPR011259;IPR019747;IPR000299;IPR041789;IPR019748;IPR008954;IPR029071;IPR035963;	GO:0008092;GO:0003779GO:0003779;GO:0005856GO:0003779;	cytoskeletal protein binding;actin bindingactin binding;cytoskeletonactin binding;
DEGAL2566g00030	VWFA and cache domain-containing protein 1 isoform X4 VWFA and cache domain-containing protein 1 isoform 1 precursor VWFA and cache domain-containing protein 1-like isoform X3 VWFA and cache domain-co	VWFA and cache domain-containing protein 1	1.24667	Cluster 2	Super Cluster 6	3018	800.333	155	Component 3	8	1	997.749	995502	3018	341	332	492	464	155						IPR036465;IPR002035;IPR029151;IPR036465
DEGAL2577g00010	protein lyl-1-like hypothetical protein XELAEV_18000766mg LOW QUALITY PROTEIN: T-cell acute lymphocytic leukemia protein 1 homolog T-cell acute lymphocytic leukemia protein 1 homolog	T-cell acute lymphocytic leukemia protein 1	0.388361	Cluster 2	Super Cluster 6	179.661	98.8859	65.6249	Component 3	7	1	38.4035	1474.83	179.661	98.8328	94.1433	89.4248	65.6249	65.6287	34	GO:0000118;GO:0000122;GO:0000790;GO:0000981;GO:0001085;GO:0001525;GO:0003682;GO:0005667;GO:0007626;GO:0021527;GO:0030220;GO:0030221;GO:0031334;GO:0033193;GO:0035855;GO:0042127;GO:0042826;GO:0043249;GO:0045647;GO:0045648;GO:0045799;GO:0045931;GO:0045944;GO:0046982;GO:0051781;GO:0060018;GO:0060216;GO:0060217;GO:0060375;GO:0061098;GO:0070888;GO:1902036;GO:2000036;GO:2000273	histone deacetylase complex;negative regulation of transcription by RNA polymerase II;nuclear chromatin;DNA-binding transcription factor activity, RNA polymerase II-specific;RNA polymerase II transcription factor binding;angiogenesis;chromatin binding;transcription regulator complex;locomotory behavior;spinal cord association neuron differentiation;platelet formation;basophil differentiation;posi…			IPR011598;IPR036638;IPR040238;IPR011598;IPR011598;IPR036638	GO:0046983;GO:0046983;GO:0046983;GO:0046983;GO:0046983	protein dimerization activity;protein dimerization activity;protein dimerization activity;protein dimerization activity;protein dimerization activity
DEGAL2592g00090	No hits found	---NA---	0.62482481	Cluster 2	Super Cluster 6	69	29.8333	10	Component 3	6	1	18.6406	347.472	69	29	21	29	21	10
DEGAL2593g00060	Protein unc-45 A Protein unc-45-like protein, partial	protein unc-45 homolog B	0.502542	Cluster 2	Super Cluster 6	2620	1287.67	546	Component 3	8	1	647.107	418747	2620	1322	904	1237	1097	546						IPR011989;IPR011989;IPR019734;IPR024660;IPR011990;IPR019734;IPR013026;IPR019734;IPR019734;IPR011990;IPR016024	GO:0005515GO:0005515GO:0005515;GO:0005515;GO:0005515;GO:0005515;GO:0005515;	protein bindingprotein bindingprotein binding;protein binding;protein binding;protein binding;protein binding;
DEGAL2596g00020	AGAP002906-PA-like protein hypothetical protein BIW11_00635 atypical kinase COQ8B, mitochondrial-like hypothetical protein B5X24_HaOG213158 uncharacterized protein LOC100906274 Atypical kinase ADCK3	aarF domain-containing protein kinase 4 isoform X1	0.446048	Cluster 2	Super Cluster 6	1660.31	890.747	454.674	Component 3	5	1	397.315	157860	1660.31	454.674	607.283	1018.33	963.758	640.126						IPR001128;IPR002401;IPR036396;IPR001128;IPR004147;IPR034646;IPR017972;IPR034646;IPR036396;IPR011009	GO:0005506/GO:0020037/GO:0055114/GO:0016705;GO:0005506/GO:0020037/GO:0055114/GO:0016705;GO:0020037/GO:0005506/GO:0055114/GO:0016705;GO:0005506/GO:0020037/GO:0055114/GO:0016705;GO:0055114/GO:0016705GO:0020037/GO:0005506/GO:0055114/GO:0016705;	iron ion binding/heme binding/oxidation-reduction process/oxidoreductase activity, acting on paired donors, with incorporation or reduction of molecular oxygen;iron ion binding/heme binding/oxidation-reduction process/oxidoreductase activity, acting on paired donors, with incorporation or reduction of molecular oxygen;heme binding/iron ion binding/oxidation-reduction process/oxidoreductase activi…
DEGAL2606g00010	four-jointed, partial uncharacterized protein LOC106459355 Protein four-jointed protein four-jointed-like extracellular serine/threonine protein kinase four-jointed-like isoform X2 conserved hypotheti	extracellular serine/threonine protein kinase four-jointed	2.18736	Cluster 2	Super Cluster 6	1639.56	278.314	2	Component 3	9	1	608.772	370603	1639.56	7	9.74297	5.58137	2	6	1	GO:0016021	integral component of membrane			IPR024868;IPR024868
DEGAL2633g00030	Nucleolar RNA-binding Nop10p family protein hypothetical protein BOX15_Mlig022085g3 unknown predicted protein	H/ACA ribonucleoprotein complex subunit 3	0.822441	Cluster 2	Super Cluster 6	4803	1712.17	718	Component 3	7	1	1408.16	1.9829e+06	4803	1009	896	1543	1304	718	8	GO:0007004;GO:0031118;GO:0031120;GO:0031429;GO:0034513;GO:0060215;GO:0070034;GO:0090661	telomere maintenance via telomerase;rRNA pseudouridine synthesis;snRNA pseudouridine synthesis;box H/ACA snoRNP complex;box H/ACA snoRNA binding;primitive hemopoiesis;telomerase RNA binding;box H/ACA telomerase RNP complex			IPR007264;IPR036756;IPR007264;IPR036756	GO:0001522/GO:0030515/GO:0042254;GO:0001522/GO:0030515/GO:0042254GO:0001522/GO:0030515/GO:0042254;GO:0001522/GO:0030515/GO:0042254	pseudouridine synthesis/snoRNA binding/ribosome biogenesis;pseudouridine synthesis/snoRNA binding/ribosome biogenesispseudouridine synthesis/snoRNA binding/ribosome biogenesis;pseudouridine synthesis/snoRNA binding/ribosome biogenesis
DEGAL2633g00070	putative sodium-coupled neutral amino acid transporter 7-like putative sodium-coupled neutral amino acid transporter 7 isoform X1	putative sodium-coupled neutral amino acid transporter 7	1.68929	Cluster 2	Super Cluster 6	1062	224.594	3	Component 3	6	1	379.406	143949	1062	181	6	71.5661	3	24	1	GO:0016021	integral component of membrane			IPR013057;
DEGAL2644g00010	amx-1 lysine-specific histone demethylase 1B-like amine oxidase, putative	lysine-specific histone demethylase 1B	0.848299	Cluster 2	Super Cluster 6	552.4	197.479	69.7074	Component 3	5	1	167.521	28063.4	552.4	108.757	95.703	119.22	239.087	69.7074	5	GO:0008152;GO:0016491;GO:0046872;GO:0097159;GO:1901363	metabolic process;oxidoreductase activity;metal ion binding;organic cyclic compound binding;heterocyclic compound binding			IPR036188;IPR011124;IPR002937;IPR036388;IPR011124;IPR036188;IPR009057	;GO:0008270;GO:0016491/GO:0055114;GO:0008270GO:0003677	;zinc ion binding;oxidoreductase activity/oxidation-reduction process;zinc ion bindingDNA binding
DEGAL2646g00010	SMAD specific E3 ubiquitin protein ligase, isoform A E3 ubiquitin-protein ligase SMURF2-like, partial E3 ubiquitin-protein ligase SMURF1 isoform X3	E3 ubiquitin-protein ligase SMURF2-like isoform X1	0.687209	Cluster 2	Super Cluster 6	702.19	303.049	57.4872	Component 3	5	1	208.258	43371.4	702.19	212.606	232.57	189.588	423.853	57.4872	2	GO:0004842;GO:0044267	ubiquitin-protein transferase activity;cellular protein metabolic process			IPR000569;IPR001202;IPR001202;IPR001202;IPR001202;IPR001202;IPR001202;IPR000569;IPR001202;IPR001202;IPR000569;IPR001202;IPR035983;IPR036020;IPR036020;IPR036020	GO:0004842;GO:0005515;GO:0005515;GO:0005515;GO:0005515;GO:0005515;GO:0005515;GO:0004842;GO:0005515;GO:0005515;GO:0004842;GO:0005515;GO:0004842;GO:0005515;GO:0005515;GO:0005515	ubiquitin-protein transferase activity;protein binding;protein binding;protein binding;protein binding;protein binding;protein binding;ubiquitin-protein transferase activity;protein binding;protein binding;ubiquitin-protein transferase activity;protein binding;ubiquitin-protein transferase activity;protein binding;protein binding;protein binding
DEGAL2646g00020	E3 ubiquitin-protein ligase SMURF1 isoform X3 E3 ubiquitin-protein ligase SMURF2-like unnamed protein product	E3 ubiquitin-protein ligase SMURF2	0.931079	Cluster 2	Super Cluster 6	113.715	37.911	5	Component 3	9	1	35.2981	1245.96	113.715	19.7509	22	37	30	5	7	GO:0000209;GO:0005737;GO:0030514;GO:0030579;GO:0043161;GO:0045732;GO:0061630	protein polyubiquitination;cytoplasm;negative regulation of BMP signaling pathway;ubiquitin-dependent SMAD protein catabolic process;proteasome-mediated ubiquitin-dependent protein catabolic process;positive regulation of protein catabolic process;ubiquitin protein ligase activity			IPR035892;
DEGAL2646g00030	INCONCLUSIVE E3 ubiquitin-protein ligase SMURF1 isoform X6 E3 ubiquitin-protein ligase SMURF2-like, partial E3 ubiquitin-protein ligase SMURF2-like	E3 ubiquitin-protein ligase SMURF2-like isoform X1	1.11206	Cluster 2	Super Cluster 6	7	2.16667	0	Component 3	4	1	2.40947	5.80556	7	0	3	1	2	0
DEGAL2652g00020	coiled-coil domain-containing protein 86 coiled-coil domain-containing protein 86-like	coiled-coil domain-containing protein 86	0.159247	Cluster 2	Super Cluster 6	95.9571	73.519	60.5971	Component 3	3	1	11.7077	137.071	95.9571	60.5971	79.2717	72.2028	69.6899	63.3952						IPR005579;IPR026570
DEGAL2658g00020	calcineurin-binding protein cabin-1 isoform X3 calcineurin-binding protein cabin-1 isoform X5 Cabin1	calcineurin-binding protein cabin-1	0.82573	Cluster 2	Super Cluster 6	1617.81	604.359	143.167	Component 3	6	1	499.037	249038	1617.81	368.427	249.614	433.567	813.567	143.167	1	GO:0006336	DNA replication-independent nucleosome assembly			IPR011990;IPR033053;IPR011990;IPR011990	GO:0005515GO:0006336;GO:0005515;GO:0005515	protein bindingDNA replication-independent nucleosome assembly;protein binding;protein binding
DEGAL2664g00030	hypothetical protein IscW_ISCW002108	hypothetical protein IscW_ISCW002108	0.824621	Cluster 2	Super Cluster 6	2	0.833333	0	Component 3	3	1	0.687184	0.472222	2	0	0	1	1	1
DEGAL2664g00040	ribonuclease P protein subunit p40, partial uncharacterized protein LOC111243813	ribonuclease P protein subunit p40	0.645429	Cluster 2	Super Cluster 6	1402	607.833	228	Component 3	8	1	392.313	153910	1402	350	228	475	775	417						IPR013893;IPR013893
DEGAL2664g00090	uncharacterized protein LOC111243645 isoform X2	methyltransferase-like protein 23	0.484372	Cluster 2	Super Cluster 6	1181	601.167	261	Component 3	7	1	291.188	84790.5	1181	507	392	600	666	261						IPR019410;IPR029063
DEGAL2672g00010	repetin-like	collagen-like protein	0.736385	Cluster 2	Super Cluster 6	535	212.167	48	Component 3	5	1	156.236	24409.8	535	234	137	117	202	48
DEGAL2678g00010	CLUMA_CG006877, isoform A LOW QUALITY PROTEIN: protein RCC2 homolog protein RCC2 isoform X2 protein RCC2 homolog isoform X3	protein RCC2 homolog	1.31794	Cluster 2	Super Cluster 6	8986.77	2306.01	328.751	Component 3	6	1	3039.17	9.23654e+06	8986.77	1015.45	578.372	828.263	2098.43	328.751						IPR000408;IPR009091;IPR000408;IPR009091;IPR000408;IPR000408;IPR000408;IPR000408;IPR000408;IPR000408;IPR009091
DEGAL2680g00010	INCONCLUSIVE Thyrotroph embryonic factor	---NA---	2.22691277	Cluster 2	Super Cluster 6	1168	195.333	0	Component 3	9	1	434.99	189217	1168	0	1	2	1	0						IPR004827;IPR040223;IPR004827;	;GO:0006355/GO:0003700GO:0006357/GO:0003700;GO:0006355/GO:0003700	;regulation of transcription, DNA-templated/DNA-binding transcription factor activityregulation of transcription by RNA polymerase II/DNA-binding transcription factor activity;regulation of transcription, DNA-templated/DNA-binding transcription factor activity
DEGAL2681g00110	uncharacterized protein LOC398961 isoform X1 eukaryotic translation initiation factor 4H isoform X2	eukaryotic translation initiation factor 4H isoform X3	0.644626	Cluster 2	Super Cluster 6	2502.78	1067	363.328	Component 3	10	1	687.817	473092	2502.78	778.098	645.758	1157.97	954.077	363.328						IPR012677;IPR000504;IPR000504;IPR035979	;GO:0003676GO:0003676;GO:0003676	;nucleic acid bindingnucleic acid binding;nucleic acid binding
DEGAL2702g00010	uncharacterized protein Dana_GF16873, isoform C falafel, isoform D serine/threonine-protein phosphatase 4 regulatory subunit 3-like serine/threonine-protein phosphatase 4 regulatory subunit 3B	serine/threonine-protein phosphatase 4 regulatory subunit 3	0.711285	Cluster 2	Super Cluster 6	3380	1350	300	Component 3	6	1	960.235	922051	3380	1247	894	1169	1110	300						IPR006887;IPR011993;IPR016024
DEGAL2709g00030	CUE domain-containing protein 2-A-like CUE domain-containing protein 2-like	CUE domain-containing protein 2	0.719992	Cluster 2	Super Cluster 6	397.147	162.672	26.8457	Component 3	6	1	117.122	13717.6	397.147	197.714	85.9596	142.617	125.746	26.8457						IPR039784;IPR003892;IPR009060	;GO:0005515;GO:0005515	;protein binding;protein binding
DEGAL2726g00010	protein pygopus isoform X4 protein pygopus-like isoform X3 pygopus, putative protein pygopus-like isoform X5 protein pygopus-like isoform X6	protein pygopus	0.78133	Cluster 2	Super Cluster 6	850.415	328.14	125.265	Component 3	5	1	256.386	65733.8	850.415	125.265	141.784	236.275	442.566	172.537	1	GO:0046872	metal ion binding			IPR013083;IPR011011
DEGAL2755g00070	ring canal kelch-like protein ring canal kelch homolog isoform X3 kelch-like protein 2 isoform X1	ring canal kelch homolog	0.3879	Cluster 2	Super Cluster 6	1477	852.667	490	Component 3	5	1	330.749	109395	1477	706	490	900	993	550						IPR017096;IPR006652;IPR015915;IPR000210;IPR011705;IPR000210;IPR015915;IPR011333	GO:0005515;GO:0005515GO:0005515;GO:0005515;GO:0005515;	protein binding;protein bindingprotein binding;protein binding;protein binding;
DEGAL2763g00020	protein argonaute-2 isoform X5 protein argonaute-2 isoform X4 protein argonaute-2 isoform X1 hypothetical protein XELAEV_18034053mg hypothetical protein DV515_00000566, partial	protein argonaute-2-like	2.00258	Cluster 2	Super Cluster 6	83.413	15.2375	0	Component 3	8	1	30.5142	931.118	83.413	1	2	1.00506	4.00689	0	2	GO:0003676;GO:0050789	nucleic acid binding;regulation of biological process			IPR032472;IPR036397;IPR003100;IPR003165;IPR014811;IPR003165;IPR003100;IPR036085;IPR012337	GO:0003676;GO:0005515;GO:0003676GO:0003676;GO:0005515;GO:0005515;	nucleic acid binding;protein binding;nucleic acid bindingnucleic acid binding;protein binding;protein binding;
DEGAL2770g00010	unnamed protein product fatty acyl-CoA reductase 1	fatty acyl-CoA reductase 1-like	2.11113	Cluster 2	Super Cluster 6	14.4692	2.53184	0	Component 3	8	1	5.34505	28.5696	14.4692	0.72185	0	0	0	0	4	GO:0006629;GO:0055114;GO:0080019;GO:0102965	lipid metabolic process;oxidation-reduction process;fatty-acyl-CoA reductase (alcohol-forming) activity;alcohol-forming fatty acyl-CoA reductase activity	EC:1.2.1.84	Alcohol-forming fatty acyl-CoA reductase	IPR013120;IPR033640;IPR026055;IPR033640;IPR036291	;GO:0080019	;fatty-acyl-CoA reductase (alcohol-forming) activity
DEGAL2770g00020	unnamed protein product fatty acyl-CoA reductase 1	fatty acyl-CoA reductase 1	1.56376	Cluster 2	Super Cluster 6	27.2746	6.13576	0	Component 3	5	1	9.59488	92.0616	27.2746	3.31522	0	4.52425	0	1.70047	4	GO:0006629;GO:0055114;GO:0080019;GO:0102965	lipid metabolic process;oxidation-reduction process;fatty-acyl-CoA reductase (alcohol-forming) activity;alcohol-forming fatty acyl-CoA reductase activity	EC:1.2.1.84	Alcohol-forming fatty acyl-CoA reductase	IPR033640;IPR013120;IPR026055;IPR033640;IPR036291	;GO:0080019	;fatty-acyl-CoA reductase (alcohol-forming) activity
DEGAL2770g00040	fatty acyl-CoA reductase 1-like isoform X1 fatty acyl-CoA reductase 1	fatty acyl-CoA reductase 1-like	1.91023	Cluster 2	Super Cluster 6	28.39	5.40233	0	Component 3	7	1	10.3197	106.496	28.39	1.98354	0	0	2.04043	0	4	GO:0006629;GO:0055114;GO:0080019;GO:0102965	lipid metabolic process;oxidation-reduction process;fatty-acyl-CoA reductase (alcohol-forming) activity;alcohol-forming fatty acyl-CoA reductase activity	EC:1.2.1.84	Alcohol-forming fatty acyl-CoA reductase	IPR033640;IPR013120;IPR026055;IPR033640;IPR036291	GO:0080019;	fatty-acyl-CoA reductase (alcohol-forming) activity;
DEGAL2802g00070	protein aveugle isoform X2	protein aveugle-like	0.928842	Cluster 2	Super Cluster 6	587.702	196.074	54.8084	Component 3	5	1	182.121	33168.2	587.702	156.133	67.5695	109.197	201.032	54.8084						IPR013761;IPR001660;IPR001660;IPR013761	;GO:0005515GO:0005515;	;protein bindingprotein binding;
DEGAL2806g00050	INCONCLUSIVE hypothetical protein TSAR_012542	uncharacterized protein LOC111260433	0.452107	Cluster 2	Super Cluster 6	69	37.3333	11	Component 3	7	1	16.8787	284.889	69	37	36	34	37	11						IPR003656;IPR003656	GO:0003677;GO:0003677	DNA binding;DNA binding
DEGAL2806g00100	zinc finger protein 845-like zinc finger protein 141 isoform X1 zinc finger protein 141 isoform X2 zinc finger protein 791-like	zinc finger protein 271-like	0.377663	Cluster 2	Super Cluster 6	263	155	71	Component 3	6	1	58.5377	3426.67	263	117	169	165	145	71	1	GO:0003676	nucleic acid binding			IPR013087;IPR013087;IPR013087;IPR013087;IPR013087;IPR013087;IPR013087;IPR013087;IPR013087;IPR013087;IPR013087;IPR013087;IPR013087;IPR013087;IPR013087;IPR013087;IPR036236;IPR036236;IPR036236;IPR036236;IPR036236;IPR036236	GO:0003676;GO:0003676;GO:0003676;GO:0003676;GO:0003676;GO:0003676;GO:0003676;GO:0003676;GO:0003676;GO:0003676;GO:0003676;GO:0003676;GO:0003676;GO:0003676;GO:0003676;GO:0003676	nucleic acid binding;nucleic acid binding;nucleic acid binding;nucleic acid binding;nucleic acid binding;nucleic acid binding;nucleic acid binding;nucleic acid binding;nucleic acid binding;nucleic acid binding;nucleic acid binding;nucleic acid binding;nucleic acid binding;nucleic acid binding;nucleic acid binding;nucleic acid binding
DEGAL2817g00010	protein sidekick-like isoform X3 protein sidekick-like isoform X5	protein sidekick-like isoform X2	1.46826	Cluster 2	Super Cluster 6	70	16.5	0	Component 3	8	1	24.2264	586.917	70	11	9	7	0	2						IPR013783;IPR013098;IPR007110;IPR036179
DEGAL2818g00070	neurogenic differentiation factor 1-like isoform X1 neurogenic differentiation factor 1-like neurogenin, partial neurogenin-1-like, partial	neurogenic differentiation factor 1-like isoform X1	2.14437	Cluster 2	Super Cluster 6	1043	180	2	Component 3	9	1	385.987	148986	1043	18	11	2	3	3	3	GO:0006355;GO:0030182;GO:0046983	regulation of transcription, DNA-templated;neuron differentiation;protein dimerization activity			IPR036638;IPR011598;IPR032666;IPR011598;IPR011598;IPR036638	GO:0046983;GO:0046983GO:0006355/GO:0030182;GO:0046983;GO:0046983;GO:0046983	protein dimerization activity;protein dimerization activityregulation of transcription, DNA-templated/neuron differentiation;protein dimerization activity;protein dimerization activity;protein dimerization activity
DEGAL2821g00010	Transcription factor castor-like protein hypothetical protein YQE_11711, partial	zinc finger protein castor homolog 1-like	1.05184	Cluster 2	Super Cluster 6	483	152	22	Component 3	7	1	159.88	25561.7	483	205	84	92	22	26	2	GO:0003676;GO:0006355	nucleic acid binding;regulation of transcription, DNA-templated			IPR040373;IPR013087;IPR013087;IPR013087;IPR013087;IPR013087;IPR013087;IPR013087	GO:0006355;GO:0003676;GO:0003676;GO:0003676;GO:0003676;GO:0003676;GO:0003676;GO:0003676	regulation of transcription, DNA-templated;nucleic acid binding;nucleic acid binding;nucleic acid binding;nucleic acid binding;nucleic acid binding;nucleic acid binding;nucleic acid binding
DEGAL2823g00080	box A-binding factor-like isoform X3 mediator of RNA polymerase II transcription subunit 15 isoform X1 GATA-binding factor A-like isoform X1 hypothetical protein BLA29_005384 GATA-binding factor C	GATA-binding factor A-like isoform X1	0.744787	Cluster 2	Super Cluster 6	68	26.1667	10	Component 3	7	1	19.4886	379.806	68	27	18	21	13	10	5	GO:0003700;GO:0005634;GO:0006355;GO:0008270;GO:0043565	DNA-binding transcription factor activity;nucleus;regulation of transcription, DNA-templated;zinc ion binding;sequence-specific DNA binding			IPR000679;IPR000679;IPR013088;IPR039355;IPR000679;IPR000679;IPR000679;IPR000679;	GO:0006355/GO:0008270/GO:0043565;GO:0006355/GO:0008270/GO:0043565;GO:0006355/GO:0008270;GO:0003700/GO:0008270;GO:0006355/GO:0008270/GO:0043565;GO:0006355/GO:0008270/GO:0043565;GO:0006355/GO:0008270/GO:0043565;GO:0006355/GO:0008270/GO:0043565;	regulation of transcription, DNA-templated/zinc ion binding/sequence-specific DNA binding;regulation of transcription, DNA-templated/zinc ion binding/sequence-specific DNA binding;regulation of transcription, DNA-templated/zinc ion binding;DNA-binding transcription factor activity/zinc ion binding;regulation of transcription, DNA-templated/zinc ion binding/sequence-specific DNA binding;regulation…
DEGAL2847g00040	No hits found	---NA---	0.54880073	Cluster 2	Super Cluster 6	140	68	13	Component 3	6	1	37.3184	1392.67	140	63	60	71	61	13
DEGAL2848g00200	ultraspiracle protein, partial retinoic acid receptor RXR-alpha-like	retinoic acid receptor RXR-alpha-B-like isoform X2	0.481689	Cluster 2	Super Cluster 6	1978	1033.83	318	Component 3	7	1	497.986	247990	1978	1124	1080	791	912	318	13	GO:0000977;GO:0003707;GO:0003723;GO:0004879;GO:0008232;GO:0008270;GO:0016918;GO:0030154;GO:0030522;GO:0043401;GO:0045944;GO:0048856;GO:0071390	RNA polymerase II transcription regulatory region sequence-specific DNA binding;steroid hormone receptor activity;RNA binding;nuclear receptor activity;activator ecdysone receptor complex;zinc ion binding;retinal binding;cell differentiation;intracellular receptor signaling pathway;steroid hormone mediated signaling pathway;positive regulation of transcription by RNA polymerase II;anatomical stru…			IPR001628;IPR000003;IPR001723;IPR013088;IPR035500;IPR000536;IPR001628;IPR001628;IPR001628;IPR000536;IPR035500	GO:0043565/GO:0008270/GO:0006355/GO:0005634/GO:0003700;GO:0008270/GO:0006355/GO:0005634/GO:0003707/GO:0003677;GO:0005634/GO:0006355/GO:0003677/GO:0003707;GO:0006355/GO:0008270;GO:0043565/GO:0008270/GO:0006355/GO:0005634/GO:0003700;GO:0043565/GO:0008270/GO:0006355/GO:0005634/GO:0003700;GO:0043565/GO:0008270/GO:0006355/GO:0005634/GO:0003700;	sequence-specific DNA binding/zinc ion binding/regulation of transcription, DNA-templated/nucleus/DNA-binding transcription factor activity;zinc ion binding/regulation of transcription, DNA-templated/nucleus/steroid hormone receptor activity/DNA binding;nucleus/regulation of transcription, DNA-templated/DNA binding/steroid hormone receptor activity;regulation of transcription, DNA-templated/zinc …
DEGAL2858g00020	chromatin complexes subunit BAP18 isoform X3 chromatin complexes subunit BAP18-like isoform X2 LOW QUALITY PROTEIN: chromatin complexes subunit BAP18 hypothetical protein CGI_10015800, partial hypothe	chromatin complexes subunit BAP18-like isoform X2	0.435547	Cluster 2	Super Cluster 6	283.991	160.771	89	Component 3	5	1	70.0231	4903.24	283.991	92.9086	113.624	203.441	181.659	89	4	GO:0003677;GO:0016020;GO:0016589;GO:0071339	DNA binding;membrane;NURF complex;MLL1 complex			IPR037931;IPR001005;IPR009057	GO:0016589/GO:0071339;GO:0003677	NURF complex/MLL1 complex;DNA binding
DEGAL2890g00010	neurogenic differentiation factor 1-like isoform X1 neurogenic differentiation factor 1-like uncharacterized protein LOC111248919 neurogenin-3-like neurogenin-2-like	neurogenic differentiation factor 1-like isoform X1	2.0976	Cluster 2	Super Cluster 6	200.761	35.2935	0	Component 3	9	1	74.0317	5480.7	200.761	0	1	4	0	6	3	GO:0006355;GO:0030182;GO:0046983	regulation of transcription, DNA-templated;neuron differentiation;protein dimerization activity			IPR036638;IPR011598;IPR032666;IPR011598;IPR011598;IPR036638	GO:0046983;GO:0046983GO:0030182/GO:0006355;GO:0046983;GO:0046983;GO:0046983	protein dimerization activity;protein dimerization activityneuron differentiation/regulation of transcription, DNA-templated;protein dimerization activity;protein dimerization activity;protein dimerization activity
DEGAL2901g00130	uncharacterized protein Dpse_GA19031 hypothetical protein RP20_CCG013554 DNA/RNA-binding protein KIN17 DNA/RNA-binding protein KIN17 isoform X2 DNA/RNA-binding protein KIN17 isoform X1	DNA/RNA-binding protein KIN17	0.592398	Cluster 2	Super Cluster 6	922.007	423.005	187.211	Component 3	8	1	250.587	62793.9	922.007	253.151	187.211	343.488	551.904	280.269	8	GO:0003690;GO:0003723;GO:0005654;GO:0006260;GO:0006974;GO:0016363;GO:0032991;GO:0090304	double-stranded DNA binding;RNA binding;nucleoplasm;DNA replication;cellular response to DNA damage stimulus;nuclear matrix;protein-containing complex;nucleic acid metabolic process			IPR041330;IPR038254;IPR014722;IPR019447;IPR037321;IPR041995;IPR036236
DEGAL2960g00110	putative RNA-binding protein Luc7-like 2-like isoform X2 putative RNA-binding protein Luc7-like 1	putative RNA-binding protein Luc7-like 2	0.700402	Cluster 2	Super Cluster 6	1013.24	406.489	117.778	Component 3	8	1	284.706	81057.3	1013.24	400.785	266.993	305.669	334.469	117.778	3	GO:0003729;GO:0005685;GO:0006376	mRNA binding;U1 snRNP;mRNA splice site selection			IPR004882;IPR004882;	GO:0005685/GO:0006376/GO:0003729GO:0005685/GO:0006376/GO:0003729;	U1 snRNP/mRNA splice site selection/mRNA bindingU1 snRNP/mRNA splice site selection/mRNA binding;
DEGAL2973g00010	barH-like 1 homeobox protein isoform X2 Homeobox BarH 2-like protein hypothetical protein B7P43_G10840 hypothetical protein LOTGIDRAFT_120090, partial hypothetical protein HELRODRAFT_152036, partial	barH-like 1 homeobox protein	1.80671	Cluster 2	Super Cluster 6	45.7767	9.13468	0	Component 3	7	1	16.5037	272.372	45.7767	6.0314	1	0	1	1	8	GO:0000977;GO:0001228;GO:0004000;GO:0005634;GO:0007399;GO:0009888;GO:0045944;GO:0048513	RNA polymerase II transcription regulatory region sequence-specific DNA binding;DNA-binding transcription activator activity, RNA polymerase II-specific;adenosine deaminase activity;nucleus;nervous system development;tissue development;positive regulation of transcription by RNA polymerase II;animal organ development	EC:3.5.4.4	Adenosine deaminase	IPR020479;IPR000047;IPR001356;IPR017970;IPR001356;IPR001356;IPR009057	GO:0003677;GO:0003677GO:0003677;GO:0043565/GO:0006355;GO:0003677;GO:0003677;GO:0003677	DNA binding;DNA bindingDNA binding;sequence-specific DNA binding/regulation of transcription, DNA-templated;DNA binding;DNA binding;DNA binding
DEGAL2973g00020	hypothetical protein T02_2635 uncharacterized protein LOC100905893 uncharacterized protein LOC109862143	uncharacterized protein LOC100905893	1.536	Cluster 2	Super Cluster 6	84.8983	19.276	0	Component 3	8	1	29.608	876.632	84.8983	11.4409	7.06693	9.70187	2.54793	0						IPR041588;
DEGAL2993g00040	Cathepsin O, partial hypothetical protein TRIADDRAFT_20325 unknown cathepsin O-like isoform X4 cathepsin O-like isoform X3	cathepsin O-like	2.01871	Cluster 2	Super Cluster 6	1438.1	261.129	3	Component 3	10	1	527.144	277881	1438.1	25.0959	9.57365	4.18034	86.825	3	5	GO:0003677;GO:0006508;GO:0008234;GO:0016514;GO:0043044	DNA binding;proteolysis;cysteine-type peptidase activity;SWI/SNF complex;ATP-dependent chromatin remodeling			IPR000668;IPR038765	GO:0006508/GO:0008234;	proteolysis/cysteine-type peptidase activity;
DEGAL3029g00010	hypothetical protein BIW11_00473 hypothetical protein XENTR_v900135722mg, partial hypothetical protein BRAFLDRAFT_264027	AChain A, Snapshots Of The Rna Processing Factor Scaf8 Bound To Different Phosphorylated Forms Of The Carboxy-terminal Domain Of Rna-polymerase Ii	1.26278	Cluster 2	Super Cluster 6	16.1438	4.3721	0	Component 3	5	1	5.52101	30.4816	16.1438	1.96261	4.27448	0	0	3.85173	8	GO:0003729;GO:0005737;GO:0005849;GO:0006378;GO:0016363;GO:0032786;GO:1990269;GO:2000805	mRNA binding;cytoplasm;mRNA cleavage factor complex;mRNA polyadenylation;nuclear matrix;positive regulation of DNA-templated transcription, elongation;RNA polymerase II C-terminal domain phosphoserine binding;negative regulation of termination of RNA polymerase II transcription, poly(A)-coupled			IPR006903;IPR008942;IPR006569;IPR008942
DEGAL3029g00020	splicing factor, arginine/serine-rich 15 isoform X4 hypothetical protein BIW11_00473 protein SCAF8-like isoform X2 Protein SCAF8, partial	protein SCAF8-like isoform X2	0.833864	Cluster 2	Super Cluster 6	164.499	58.2065	21.1369	Component 3	5	1	48.5363	2355.78	164.499	21.1369	53.6356	38.6072	31.0699	40.2906	1	GO:0003723	RNA binding			IPR000504;IPR012677;IPR000504;IPR035979	GO:0003676;GO:0003676GO:0003676	nucleic acid binding;nucleic acid bindingnucleic acid binding
DEGAL3037g00030	membrane-associated guanylate kinase, WW and PDZ domain-containing protein 1 isoform X4 membrane-associated guanylate kinase, WW and PDZ domain-containing protein 1-like isoform X5 membrane-associated	membrane-associated guanylate kinase	0.692613	Cluster 2	Super Cluster 6	4276	1780.83	444	Component 3	6	1	1233.43	1.52134e+06	4276	1796	961	1168	2040	444	2	GO:0016301;GO:0016310	kinase activity;phosphorylation			IPR001478;IPR001478;IPR001478;IPR001478;IPR001478;IPR001478;IPR036034;IPR036034;IPR036034;IPR036034;IPR036034	;GO:0005515;GO:0005515;GO:0005515;GO:0005515;GO:0005515;GO:0005515GO:0005515;GO:0005515;GO:0005515;GO:0005515;GO:0005515	;protein binding;protein binding;protein binding;protein binding;protein binding;protein bindingprotein binding;protein binding;protein binding;protein binding;protein binding
DEGAL3037g00040	membrane-associated guanylate kinase, WW and PDZ domain-containing protein 1 isoform X4 Membrane-associated guanylate kinase, WW and PDZ domain-containing protein 2, partial membrane-associated guanyl	membrane-associated guanylate kinase, WW and PDZ domain-containing protein 3-like isoform X3	0.579942	Cluster 2	Super Cluster 6	749	369.833	83	Component 3	8	1	214.482	46002.5	749	426	228	251	482	83	2	GO:0016301;GO:0016310	kinase activity;phosphorylation			IPR008145;IPR001202;IPR020590;IPR001202;IPR008144;IPR001202;IPR001202;IPR036020;IPR027417	GO:0005515;GO:0005515GO:0005515;GO:0005515;GO:0005515;	protein binding;protein bindingprotein binding;protein binding;protein binding;
DEGAL3038g00110	acetyl-coenzyme A synthetase 4-coumarate--CoA ligase 1-like isoform X1 probable 4-coumarate--CoA ligase 5 4-coumarate--CoA ligase family protein 4-coumarate--CoA ligase 1-like isoform X4	4-coumarate--CoA ligase 1-like	0.444654	Cluster 2	Super Cluster 6	923	511.333	229	Component 3	8	1	227.367	51695.6	923	347	396	655	518	229	1	GO:0003824	catalytic activity			IPR042099;IPR025110;IPR000873;IPR020845;	;GO:0003824	;catalytic activity
DEGAL3038g00170	transcription factor SOX-9 isoform X2 HMG box-containing protein 4 isoform X5	HMG box-containing protein 4-like	0.614172	Cluster 2	Super Cluster 6	602	267.333	76	Component 3	5	1	164.189	26957.9	602	197	181	256	292	76	2	GO:0003677;GO:0005634	DNA binding;nucleus			IPR036910;IPR009071;IPR042477;IPR009071;IPR036910
DEGAL3054g00020	Carboxyl-terminal PDZ ligand of neuronal nitric oxide synthase protein, partial hypothetical protein CAPTEDRAFT_136778 carboxyl-terminal PDZ ligand of neuronal nitric oxide synthase protein-like, part	carboxyl-terminal PDZ ligand of neuronal nitric oxide synthase protein-like isoform X3	1.54547	Cluster 2	Super Cluster 6	254	57.3333	5	Component 3	8	1	88.6071	7851.22	254	34	16	29	5	6						IPR006020;IPR011993;	GO:0005515;	protein binding;
DEGAL3072g00020	single-stranded DNA-binding protein 3 isoform X7 single-stranded DNA-binding protein 3-like isoform X4 single-stranded DNA-binding protein 2-like isoform X9 single-stranded DNA-binding protein 3-like	single-stranded DNA-binding protein 3-like isoform X1	0.649912	Cluster 2	Super Cluster 6	964	408.333	103	Component 3	6	1	265.381	70426.9	964	331	320	326	406	103	1	GO:0003677	DNA binding
DEGAL3072g00030	No hits found	---NA---	0.53758639	Cluster 2	Super Cluster 6	235	114.667	38	Component 3	5	1	61.6432	3799.89	235	94	89	90	142	38
DEGAL3072g00050	Tartrate-resistant acid phosphatase type 5 TRAP, partial tartrate-resistant acid phosphatase type 5-like LOW QUALITY PROTEIN: tartrate-resistant acid phosphatase type 5-like	tartrate-resistant acid phosphatase type 5-like isoform X1	1.23045	Cluster 2	Super Cluster 6	843.77	226.583	23.9953	Component 3	6	1	278.799	77728.9	843.77	153.116	113.887	101.82	23.9953	122.91	4	GO:0003993;GO:0008198;GO:0008199;GO:0016311	acid phosphatase activity;ferrous iron binding;ferric iron binding;dephosphorylation	EC:3.1.3.2	Acid phosphatase	IPR024927;IPR004843;IPR029052;IPR024927;	GO:0003993;GO:0016787GO:0003993;	acid phosphatase activity;hydrolase activityacid phosphatase activity;
DEGAL3072g00110	T-box transcription factor TBX1-like isoform X1 hypothetical protein IscW_ISCW003118	T-box transcription factor TBX10-like	2.23607	Cluster 2	Super Cluster 6	2	0.333333	0	Component 3	6	1	0.745356	0.555556	2	0	0	0	0	0	4	GO:0003677;GO:0003700;GO:0005634;GO:0006355	DNA binding;DNA-binding transcription factor activity;nucleus;regulation of transcription, DNA-templated			IPR036960;IPR001699;IPR001699;IPR001699;IPR008967	GO:0003700/GO:0005634/GO:0006355;GO:0003700/GO:0005634/GO:0006355GO:0003700/GO:0005634/GO:0006355GO:0003700/GO:0005634/GO:0006355;GO:0003700/GO:0006355	DNA-binding transcription factor activity/nucleus/regulation of transcription, DNA-templated;DNA-binding transcription factor activity/nucleus/regulation of transcription, DNA-templatedDNA-binding transcription factor activity/nucleus/regulation of transcription, DNA-templatedDNA-binding transcription factor activity/nucleus/regulation of transcription, DNA-templated;DNA-binding transcription fac…
DEGAL3075g00010	general transcription factor IIE subunit 1-like, partial general transcription factor IIE subunit 1-like isoform X3 general transcription factor IIE subunit 1-like	general transcription factor IIE subunit 1	0.766418	Cluster 2	Super Cluster 6	274.696	108.094	27.0201	Component 3	7	1	82.8455	6863.38	274.696	76.9982	57.1686	65.8168	146.867	27.0201	4	GO:0000993;GO:0001097;GO:0001113;GO:0005673	RNA polymerase II complex binding;TFIIH-class transcription factor complex binding;transcription open complex formation at RNA polymerase II promoter;transcription factor TFIIE complex			IPR024550;IPR013083;IPR021600;IPR039997;IPR017919;
DEGAL3081g00040	INCONCLUSIVE hypothetical protein [Streptomyces sp. NRRL S-920]hypothetical protein BB559_000392	---NA---	0.49062728	Cluster 2	Super Cluster 6	6340	3055	1981	Component 3	6	1	1498.87	2.2466e+06	6340	1981	2441	2386	2217	2965
DEGAL3081g00050	ubiquitin carboxyl-terminal hydrolase 4 isoform X1 ubiquitin carboxyl-terminal hydrolase 4 isoform X2 ubiquitin carboxyl-terminal hydrolase 4-like, partial ubiquitin carboxyl-terminal hydrolase 15 iso	ubiquitin carboxyl-terminal hydrolase 4	1.16055	Cluster 2	Super Cluster 6	2.30148	0.724328	0	Component 3	6	1	0.840621	0.706643	2.30148	0	0	1.04449	1	0	2	GO:0006508;GO:0036459	proteolysis;thiol-dependent ubiquitinyl hydrolase activity	EC:3.4.19.12	Ubiquitinyl hydrolase 1	IPR035927
DEGAL3086g00020	INCONCLUSIVE Regucalcin, partial INCONCLUSIVE PREDICTED: regucalcin isoform X2 regucalcin INCONCLUSIVE regucalcin	regucalcin	1.79239	Cluster 2	Super Cluster 6	4.49131	0.915218	0	Component 3	7	1	1.64043	2.69102	4.49131	1	0	0	0	0
DEGAL3104g00010	semaphorin-2A, partial semaphorin-2A-like isoform X2 semaphorin-2A-like isoform X1 semaphorin-2A isoform X3 semaphorin-2A isoform X1	semaphorin-2A-like isoform X1	1.26246	Cluster 2	Super Cluster 6	966.847	256.408	24.4784	Component 3	6	1	323.704	104784	966.847	215.842	164.813	92.5746	24.4784	73.8908	1	GO:0030215	semaphorin receptor binding			IPR015943;IPR001627;IPR027231;IPR001627;IPR036352;	GO:0005515;GO:0005515GO:0030215GO:0005515;	protein binding;protein bindingsemaphorin receptor bindingprotein binding;
DEGAL3128g00040	MOG interacting and ectopic P-granules protein 1 isoform X2 AAEL004838-PA MOG interacting and ectopic P-granules protein 1, partial uncharacterized protein LOC113515070 uncharacterized protein LOC1061	MOG interacting and ectopic P-granules protein 1-like	0.727556	Cluster 2	Super Cluster 6	3726	1498.17	387	Component 3	6	1	1090	1.1881e+06	3726	926	879	1206	1865	387	3	GO:0000979;GO:0010468;GO:0035097	RNA polymerase II core promoter sequence-specific DNA binding;regulation of gene expression;histone methyltransferase complex			IPR013087;IPR013087;IPR013087;IPR013087	GO:0003676;GO:0003676;GO:0003676;GO:0003676	nucleic acid binding;nucleic acid binding;nucleic acid binding;nucleic acid binding
DEGAL3159g00040	cyclin-C-like cyclin-C-like isoform X2 cyclin-C-like isoform X3 Cyclin-C, partial	cyclin-C-like isoform X2	0.707932	Cluster 2	Super Cluster 6	594.238	241.939	59.2144	Component 3	9	1	171.276	29335.5	594.238	224.073	134.607	166.43	273.069	59.2144	5	GO:0000079;GO:0016301;GO:0016538;GO:0016592;GO:0045944	regulation of cyclin-dependent protein serine/threonine kinase activity;kinase activity;cyclin-dependent protein serine/threonine kinase regulator activity;mediator complex;positive regulation of transcription by RNA polymerase II			IPR006671;IPR031658;IPR028367;IPR013763;IPR013763;IPR036915;IPR036915	;GO:0016592/GO:0016538;	;mediator complex/cyclin-dependent protein serine/threonine kinase regulator activity;
DEGAL3159g00060	cyclin-C-like hypothetical protein LOTGIDRAFT_211728 hypothetical protein CAPTEDRAFT_154644 hypothetical protein C0Q70_21704 Cyclin-C, partial cyclin-C-like isoform X1	cyclin-C-like isoform X2	0.579439	Cluster 2	Super Cluster 6	352.762	165.228	51.7856	Component 3	5	1	95.7397	9166.09	352.762	107.927	203.393	156.57	118.931	51.7856	5	GO:0000079;GO:0016301;GO:0016538;GO:0016592;GO:0045944	regulation of cyclin-dependent protein serine/threonine kinase activity;kinase activity;cyclin-dependent protein serine/threonine kinase regulator activity;mediator complex;positive regulation of transcription by RNA polymerase II			IPR006671;IPR031658;IPR028367;IPR013763;IPR013763;IPR036915;IPR036915	GO:0016592/GO:0016538;	mediator complex/cyclin-dependent protein serine/threonine kinase regulator activity;
DEGAL3165g00020	No hits found	S1 RNA-binding domain-containing protein 1	2.23607	Cluster 2	Super Cluster 6	0.0399044	0.00665073	0	Component 3	11	1	0.0148715	0.00022116	0.0399044	0	0	0	0	0						IPR023323;IPR010994
DEGAL3167g00060	chromatin-remodeling complex ATPase chain Iswi SWI/SNF-related matrix-associated actin-dependent regulator of chromatin subfamily A member 5-like	chromatin-remodeling complex ATPase chain Iswi	0.922091	Cluster 2	Super Cluster 6	10329	3428	904	Component 3	5	1	3160.93	9.99148e+06	10329	2215	1619	3133	2368	904	6	GO:0003677;GO:0005524;GO:0016589;GO:0016887;GO:0031491;GO:0043044	DNA binding;ATP binding;NURF complex;ATPase activity;nucleosome binding;ATP-dependent chromatin remodeling	EC:3.6.1.3;EC:3.6.1.15	Adenosinetriphosphatase;Nucleoside-triphosphate phosphatase	IPR000330;IPR038718;IPR015194;IPR001650;IPR015195;IPR036306;IPR029915;IPR002464;IPR001650;IPR014001;IPR017884;IPR001005;IPR001005;IPR036306;IPR009057;IPR009057;IPR027417;IPR027417	;GO:0005524GO:0043044/GO:0031491GO:0003676/GO:0005524/GO:0006338/GO:0016818/GO:0005634;GO:0016887/GO:0043044/GO:0016589GO:0003677;GO:0003677	;ATP bindingATP-dependent chromatin remodeling/nucleosome bindingnucleic acid binding/ATP binding/chromatin remodeling/hydrolase activity, acting on acid anhydrides, in phosphorus-containing anhydrides/nucleus;ATPase activity/ATP-dependent chromatin remodeling/NURF complexDNA binding;DNA binding
DEGAL3167g00080	chromatin-remodeling complex ATPase chain Iswi isoform X3 Chromatin-remodeling complex ATPase chain Iswi SWI/SNF-related matrix-associated actin-dependent regulator of chromatin subfamily A member 5-l	chromatin-remodeling complex ATPase chain Iswi	0.833122	Cluster 2	Super Cluster 6	1778	636.833	152	Component 3	7	1	530.56	281493	1778	386	354	600	551	152	4	GO:0003676;GO:0005634;GO:0006338;GO:0016887	nucleic acid binding;nucleus;chromatin remodeling;ATPase activity	EC:3.6.1.3;EC:3.6.1.15	Adenosinetriphosphatase;Nucleoside-triphosphate phosphatase	IPR038718;IPR029915;	;GO:0016887/GO:0043044/GO:0016589	;ATPase activity/ATP-dependent chromatin remodeling/NURF complex
DEGAL3168g00010	hypothetical protein RP20_CCG024284 hypothetical protein B7P43_G02767 circadian locomoter output cycles protein kaput isoform X2	circadian locomoter output cycles protein kaput-like	0.786999	Cluster 2	Super Cluster 6	9.1231	3.56456	0	Component 3	3	1	2.80531	7.86975	9.1231	0	4	2.58277	3.6815	2	2	GO:0005622;GO:0110165	intracellular;cellular anatomical entity			IPR036638;IPR013655;IPR000014;IPR000014;IPR000014;IPR000014;IPR035965	GO:0046983GO:0005515;	protein dimerization activityprotein binding;
DEGAL3182g00010	uncharacterized protein LOC111621353 isoform X4 uncharacterized protein LOC106457824 isoform X2 LOW QUALITY PROTEIN: kelch repeat-containing protein 2-like uncharacterized protein LOC107443034 unchara	tip elongation aberrant protein 3-like	0.547155	Cluster 2	Super Cluster 6	659	319.667	92	Component 3	6	1	174.907	30592.6	659	391	267	265	244	92						IPR015915;IPR015915;IPR006652;IPR011043	;GO:0005515GO:0005515;GO:0005515	;protein bindingprotein binding;protein binding
DEGAL3196g00010	uncharacterized protein LOC6594104 uncharacterized protein LOC108863710 uncharacterized protein LOC110845489	hypothetical protein BIW11_01270	2.23607	Cluster 2	Super Cluster 6	7028.73	1171.45	0	Component 3	6	1	2619.45	6.86153e+06	7028.73	0	0	0	0	0						IPR000859
DEGAL3205g00020	zinc finger protein 383-like zinc finger protein OZF-like oocyte zinc finger protein XlCOF15-like	zinc finger protein 436-like isoform X1	0.636102	Cluster 2	Super Cluster 6	3390	1456.5	725	Component 3	6	1	926.482	858369	3390	1141	725	899	1746	838						IPR013087;IPR013087;IPR013087;IPR013087;IPR013087;IPR013087;IPR013087;IPR013087;IPR013087;IPR036236;IPR036236;IPR036236	GO:0003676;GO:0003676;GO:0003676;GO:0003676;GO:0003676;GO:0003676;GO:0003676;GO:0003676;GO:0003676;	nucleic acid binding;nucleic acid binding;nucleic acid binding;nucleic acid binding;nucleic acid binding;nucleic acid binding;nucleic acid binding;nucleic acid binding;nucleic acid binding;
DEGAL3205g00030	zinc finger protein 184-like isoform X1 gastrula zinc finger protein XlCGF57.1-like isoform X2 zinc finger protein 629-like isoform X2 zinc finger protein-like hypothetical protein BIW11_03500, partia	zinc finger protein 436-like isoform X1	0.623475	Cluster 2	Super Cluster 6	2707	1188.5	511	Component 3	8	1	740.999	549080	2707	789	511	904	1482	738	1	GO:0003676	nucleic acid binding			IPR013087;IPR013087;IPR013087;IPR013087;IPR013087;IPR013087;IPR013087;IPR036236;IPR036236	;GO:0003676;GO:0003676;GO:0003676;GO:0003676;GO:0003676;GO:0003676;GO:0003676	;nucleic acid binding;nucleic acid binding;nucleic acid binding;nucleic acid binding;nucleic acid binding;nucleic acid binding;nucleic acid binding
DEGAL3207g00010	putative oxidoreductase GLYR1 isoform X2	putative oxidoreductase GLYR1 homolog	0.937545	Cluster 2	Super Cluster 6	8519	2872.5	724	Component 3	7	1	2693.1	7.25278e+06	8519	1347	1358	1573	3714	724	4	GO:0016491;GO:0050661;GO:0051287;GO:0055114	oxidoreductase activity;NADP binding;NAD binding;oxidation-reduction process			IPR013328;IPR000313;IPR029154;IPR006115;IPR029752;IPR000313;IPR036291;IPR008927	;GO:0016491/GO:0055114;GO:0051287;GO:0050661;GO:0055114	;oxidoreductase activity/oxidation-reduction process;NAD binding;NADP binding;oxidation-reduction process
DEGAL3210g00030	RNA-binding protein RNA-binding protein 1-like isoform X2 hypothetical protein BIW11_06953 RNA-binding protein 1-like isoform X8	RNA-binding protein 1	0.930029	Cluster 2	Super Cluster 6	8177	2686.67	858	Component 3	6	1	2498.68	6.24339e+06	8177	1695	858	1768	2364	1258	1	GO:0003723	RNA binding			IPR012677;IPR000504;IPR000504;IPR035979	;GO:0003676;GO:0003676GO:0003676	;nucleic acid binding;nucleic acid bindingnucleic acid binding
DEGAL3210g00040	RNA-binding protein 1-like isoform X2 hypothetical protein BIW11_06953 RNA-binding protein 1-like isoform X8	RNA-binding protein 1	1.09203	Cluster 2	Super Cluster 6	1950	569.667	202	Component 3	9	1	622.095	387002	1950	398	269	388	211	202	1	GO:0003723	RNA binding			IPR012677;IPR000504;IPR000504;IPR035979	;GO:0003676;GO:0003676GO:0003676	;nucleic acid binding;nucleic acid bindingnucleic acid binding
DEGAL3210g00050	No hits found	---NA---	0.69008169	Cluster 2	Super Cluster 6	5921	2366.83	959	Component 3	7	1	1633.31	2.6677e+06	5921	1425	959	1965	2069	1862
DEGAL3210g00090	paired box protein Pax-6 isoform X3 paired box protein Pax-6 isoform X2 paired box protein Pax-6-like paired box protein Pax-6-like isoform X1	paired box protein Pax-6	1.05213	Cluster 2	Super Cluster 6	282	87.1667	12	Component 3	7	1	91.7104	8410.81	282	86	54	77	12	12						IPR001523;IPR036388;IPR036388;IPR001356;IPR001523;IPR017970;IPR001523;IPR001523;IPR001356;IPR001356;IPR001523;IPR009057;IPR009057	GO:0006355/GO:0003677GO:0003677;GO:0006355/GO:0003677;GO:0006355/GO:0043565;GO:0006355/GO:0003677;GO:0006355/GO:0003677;GO:0003677;GO:0003677;GO:0006355/GO:0003677;GO:0003677;GO:0003677	regulation of transcription, DNA-templated/DNA bindingDNA binding;regulation of transcription, DNA-templated/DNA binding;regulation of transcription, DNA-templated/sequence-specific DNA binding;regulation of transcription, DNA-templated/DNA binding;regulation of transcription, DNA-templated/DNA binding;DNA binding;DNA binding;regulation of transcription, DNA-templated/DNA binding;DNA binding;DNA …
DEGAL3220g00010	zinc finger protein 835-like zinc finger protein 236-like	zinc finger protein 850-like	1.87899	Cluster 2	Super Cluster 6	12	2.33333	0	Component 3	5	1	4.38432	19.2222	12	2	0	0	0	0						IPR013087;IPR013087;IPR013087;IPR013087;IPR013087;IPR013087;IPR013087;IPR013087;IPR013087;IPR013087;IPR013087;IPR013087;IPR013087;IPR013087;IPR013087;IPR013087;IPR013087;IPR013087;IPR013087;IPR013087;IPR013087;IPR013087;IPR013087;IPR013087;IPR013087;IPR013087;IPR013087;IPR013087;IPR013087;IPR013087;IPR013087;IPR013087;IPR013087;IPR013087;IPR013087;IPR013087;IPR013087;IPR013087;IPR013087;IPR013087…	GO:0003676;GO:0003676;GO:0003676;GO:0003676;GO:0003676;GO:0003676;GO:0003676;GO:0003676;GO:0003676;GO:0003676;GO:0003676;GO:0003676;GO:0003676;GO:0003676;GO:0003676;GO:0003676;GO:0003676;GO:0003676;GO:0003676;GO:0003676;GO:0003676;GO:0003676;GO:0003676;GO:0003676;GO:0003676;GO:0003676;GO:0003676;GO:0003676;GO:0003676;GO:0003676;GO:0003676;GO:0003676;GO:0003676;GO:0003676;GO:0003676;GO:0003676;GO:…	nucleic acid binding;nucleic acid binding;nucleic acid binding;nucleic acid binding;nucleic acid binding;nucleic acid binding;nucleic acid binding;nucleic acid binding;nucleic acid binding;nucleic acid binding;nucleic acid binding;nucleic acid binding;nucleic acid binding;nucleic acid binding;nucleic acid binding;nucleic acid binding;nucleic acid binding;nucleic acid binding;nucleic acid binding;…
DEGAL3224g00040	Protein disulfide-isomerase A4, partial protein disulfide-isomerase A4 isoform B protein disulfide-isomerase A4 isoform A protein disulfide-isomerase A4 precursor protein disulfide-isomerase A4	protein disulfide-isomerase A4-like	0.979605	Cluster 2	Super Cluster 6	3093	1020.17	179	Component 3	7	1	999.36	998721	3093	1351	527	664	307	179	3	GO:0003756;GO:0005623;GO:0045454	protein disulfide isomerase activity;obsolete cell;cell redox homeostasis	EC:5.3.4.1	Protein disulfide-isomerase	IPR013766;IPR005788;IPR017937;IPR017937;IPR013766;IPR013766;IPR036249;IPR036249;IPR036249;IPR036249;IPR036249	GO:0045454GO:0016853;GO:0045454;GO:0045454;GO:0045454;GO:0045454;	cell redox homeostasisisomerase activity;cell redox homeostasis;cell redox homeostasis;cell redox homeostasis;cell redox homeostasis;
DEGAL3253g00120	rap guanine nucleotide exchange factor 6-like isoform X4 rap guanine nucleotide exchange factor 2-like isoform X10 rap guanine nucleotide exchange factor 2-like isoform X2	rap guanine nucleotide exchange factor 2-like isoform X1	0.817704	Cluster 2	Super Cluster 6	11	4.33333	1	Component 3	5	1	3.54338	12.5556	11	1	5	6	2	1						IPR036964;IPR001895;IPR008937;IPR023578	GO:0005085/GO:0007264;GO:0005085/GO:0007264;GO:0005085/GO:0007264	guanyl-nucleotide exchange factor activity/small GTPase mediated signal transduction;guanyl-nucleotide exchange factor activity/small GTPase mediated signal transduction;guanyl-nucleotide exchange factor activity/small GTPase mediated signal transduction
DEGAL3271g00010	Uncharacterized protein APZ42_029111 uncharacterized protein LOC102808814 uncharacterized protein LOC100903524 uncharacterized protein LOC103506219 Pro-Pol polyprotein, partial uncharacterized protein	uncharacterized protein LOC108864034	2.23607	Cluster 2	Super Cluster 6	2	0.333333	0	Component 3	7	1	0.745356	0.555556	2	0	0	0	0	0
DEGAL3283g00010	oxidation resistance protein 1 isoform X14 oxidation resistance protein 1 isoform X9 oxidation resistance protein 1-like isoform X1 nucleolar protein c7c, putative oxidation resistance protein 1-like	oxidation resistance protein 1-like	0.478497	Cluster 2	Super Cluster 6	454.062	233.255	114.841	Component 3	5	1	111.612	12457.2	454.062	130.876	114.841	205.794	260.267	233.688						IPR036779;IPR018392;IPR006571;IPR018392;IPR018392
DEGAL3283g00070	uncharacterized protein LOC106463667 uncharacterized protein LOC106813865	hypothetical protein BIW11_05211	0.492809	Cluster 2	Super Cluster 6	501	264.333	112	Component 3	6	1	130.266	16969.2	501	338	161	187	287	112	1	GO:0016020	membrane
DEGAL3284g00020	PAX-interacting protein 1-like	PAX-interacting protein 1-like isoform X2	0.717316	Cluster 2	Super Cluster 6	1266.89	504.846	100.033	Component 3	7	1	362.135	131141	1266.89	458.599	398.93	465.086	339.54	100.033						IPR001357;IPR036420;IPR001357;IPR036420;IPR036420;IPR001357;IPR001357;IPR001357;IPR036420;IPR036420;IPR036420
DEGAL3284g00030	LOW QUALITY PROTEIN: PAX-interacting protein 1 isoform X2 hypothetical protein LOTGIDRAFT_170001, partial	PAX-interacting protein 1-like isoform X2	0.576455	Cluster 2	Super Cluster 6	424	194.667	50	Component 3	8	1	112.217	12592.6	424	179	162	171	182	50						IPR001357;IPR036420;IPR036420;IPR001357;IPR001357;IPR001357;IPR036420;IPR036420
DEGAL3284g00180	polycomb complex protein BMI-1-like dual specificity protein kinase splA polycomb complex protein bmi-1, putative uncharacterized protein LOC102104382	polycomb complex protein BMI-1 isoform X1	0.891838	Cluster 2	Super Cluster 6	4972.56	1685.82	366	Component 3	6	1	1503.48	2.26045e+06	4972.56	1115.49	1132	1139.9	1388.98	366	11	GO:0001501;GO:0005634;GO:0010629;GO:0016570;GO:0021549;GO:0032991;GO:0035701;GO:0043009;GO:0046872;GO:0048523;GO:0060215	skeletal system development;nucleus;negative regulation of gene expression;histone modification;cerebellum development;protein-containing complex;hematopoietic stem cell migration;chordate embryonic development;metal ion binding;negative regulation of cellular process;primitive hemopoiesis			IPR013083;IPR018957;IPR032443;IPR017907;IPR001841;	;GO:0046872	;metal ion binding
DEGAL3284g00190	F-box/SPRY domain-containing protein 1 isoform X2 F-box/SPRY-domain protein, putative F-box/SPRY domain-containing protein 1-like isoform X2 F-box/SPRY domain-containing protein 1 hypothetical protein	F-box/SPRY domain-containing protein 1	0.896078	Cluster 2	Super Cluster 6	150	52.6667	18	Component 3	7	1	47.1935	2227.22	150	39	20	18	70	19	4	GO:0019005;GO:0043161;GO:0045202;GO:0060386	SCF ubiquitin ligase complex;proteasome-mediated ubiquitin-dependent protein catabolic process;synapse;synapse assembly involved in innervation			IPR001810;IPR003877;IPR001870;IPR001810;IPR035784;IPR036047;IPR013320	GO:0005515;GO:0005515GO:0005515GO:0005515;	protein binding;protein bindingprotein bindingprotein binding;
DEGAL3303g00010	uncharacterized protein LOC108864395 INCONCLUSIVE hypothetical protein ALC57_00665, partial	uncharacterized protein LOC108864395	1.64973	Cluster 2	Super Cluster 6	4.122	0.921872	0	Component 3	8	1	1.52084	2.31295	4.122	0	0	0	1.40923	0						IPR036691;IPR036691
DEGAL3311g00030	EGF domain-specific O-linked N-acetylglucosamine transferase isoform X3 EGF domain-specific O-linked N-acetylglucosamine transferase hypothetical protein HELRODRAFT_72578	EGF domain-specific O-linked N-acetylglucosamine transferase	1.6442	Cluster 2	Super Cluster 6	854.486	183.464	14	Component 3	8	1	301.653	90994.5	854.486	65.138	37.2825	23.0319	106.848	14	1	GO:0016740	transferase activity			IPR007657;IPR007657;	GO:0016757;GO:0016757	transferase activity, transferring glycosyl groups;transferase activity, transferring glycosyl groups
DEGAL3311g00080	transcription factor MafK-like hypothetical protein AMK59_1213 transcription factor MafK isoform X1 transcription factor MafG-like transcription factor MafG, putative	transcription factor MafK-like	0.487783	Cluster 2	Super Cluster 6	1402.37	718.96	287.759	Component 3	6	1	350.697	122988	1402.37	552.617	287.759	715.353	841.965	513.698	3	GO:0000978;GO:0003700;GO:0005634	RNA polymerase II cis-regulatory region sequence-specific DNA binding;DNA-binding transcription factor activity;nucleus			IPR004826;IPR024874;IPR008917	GO:0003677/GO:0005634/GO:0006355;GO:0003700/GO:0006355/GO:0005634;GO:0003677/GO:0006355	DNA binding/nucleus/regulation of transcription, DNA-templated;DNA-binding transcription factor activity/regulation of transcription, DNA-templated/nucleus;DNA binding/regulation of transcription, DNA-templated
DEGAL3313g00010	uncharacterized protein LOC108750344 uncharacterized protein LOC108729910 isoform X1 zinc finger protein basonuclin-2-like, partial zinc finger protein basonuclin-1-like isoform X2 hypothetical protei	zinc finger protein basonuclin-2-like isoform X2	1.08895	Cluster 2	Super Cluster 6	2078	622.833	70	Component 3	8	1	678.236	460003	2078	688	380	335	70	186						IPR040436;IPR013087;IPR013087	GO:0003676;GO:0003676	nucleic acid binding;nucleic acid binding
DEGAL3324g00050	hypothetical protein DAPPUDRAFT_237865 hypothetical protein DAPPUDRAFT_300431 CRAL-TRIO domain containing protein SEC14-like protein 4 conserved hypothetical protein	SEC14-like protein 2	1.06933	Cluster 2	Super Cluster 6	2854	861.833	203	Component 3	9	1	921.582	849313	2854	760	203	794	303	257						IPR036865;IPR001251;IPR001251;IPR001251;IPR036865;IPR036598
DEGAL3324g00060	INCONCLUSIVE PREDICTED: SEC14-like protein 2 SEC14 protein 2-like SEC14-like protein 2	SEC14-like protein 2	1.05598	Cluster 2	Super Cluster 6	806	246.167	54	Component 3	5	1	259.948	67572.8	806	212	82	241	82	54
DEGAL3324g00080	uncharacterized protein LOC108724469 isoform X2 cubilin isoform X1 uncharacterized protein LOC107450867 isoform X1 dorsal-ventral patterning protein tolloid-like tolloid-like protein 2 dorsal-ventral	tolloid-like protein 2	1.18423	Cluster 2	Super Cluster 6	1931	538.5	79	Component 3	7	1	637.707	406670	1931	495	362	218	79	146	1	GO:0016021	integral component of membrane			IPR000859;IPR035914;IPR035914;IPR000859;IPR000859;IPR000859;IPR000859;IPR035914;IPR035914;IPR035914
DEGAL3324g00110	transcriptional repressor CTCFL-like isoform X4 transcriptional repressor CTCF-like isoform X3 zinc finger protein 665-like zinc finger protein-like	zinc finger protein 184	0.818484	Cluster 2	Super Cluster 6	616	226.167	65	Component 3	6	1	185.114	34267.1	616	79	156	243	198	65	1	GO:0003676	nucleic acid binding			IPR013087;IPR013087;IPR013087;IPR013087;IPR013087;IPR036236;IPR036236	GO:0003676;GO:0003676;GO:0003676;GO:0003676;GO:0003676	nucleic acid binding;nucleic acid binding;nucleic acid binding;nucleic acid binding;nucleic acid binding
DEGAL3330g00130	zinc finger protein 845-like protein suppressor of hairy wing-like hypothetical protein BRAFLDRAFT_119785 uncharacterized protein LOC111243622 isoform X1 putative zinc finger protein zinc finger prote	Zinc finger protein interacting with ribonucleoprotein K	0.730437	Cluster 2	Super Cluster 6	992	380.167	198	Component 3	9	1	277.688	77110.5	992	198	224	351	263	253	3	GO:0003677;GO:0022414;GO:0045892	DNA binding;reproductive process;negative regulation of transcription, DNA-templated			IPR000210;IPR013087;IPR013087;IPR000210;IPR013087;IPR011333;IPR036236	;GO:0005515GO:0003676;GO:0003676;GO:0005515;GO:0003676;	;protein bindingnucleic acid binding;nucleic acid binding;protein binding;nucleic acid binding;
DEGAL3336g00010	uncharacterized protein LOC103210983 histone 1, H4c AAEL003863-PA RE42129p	histone H4-like	1.65904	Cluster 2	Super Cluster 6	1.50324	0.333873	0	Component 3	7	1	0.553911	0.306817	1.50324	0	0	0	0.5	0	17	GO:0000183;GO:0000788;GO:0003677;GO:0005576;GO:0005654;GO:0006303;GO:0006335;GO:0006352;GO:0016233;GO:0019904;GO:0034080;GO:0035059;GO:0042393;GO:0045653;GO:0046982;GO:0051290;GO:0060964	rDNA heterochromatin assembly;nuclear nucleosome;DNA binding;extracellular region;nucleoplasm;double-strand break repair via nonhomologous end joining;DNA replication-dependent nucleosome assembly;DNA-templated transcription, initiation;telomere capping;protein domain specific binding;CENP-A containing nucleosome assembly;RCAF complex;histone binding;negative regulation of megakaryocyte different…			IPR001951;IPR009072;IPR035425;IPR019809;IPR001951;IPR009072	GO:0003677;GO:0046982;GO:0005634/GO:0000786/GO:0003677;GO:0003677;GO:0046982	DNA binding;protein heterodimerization activity;nucleus/nucleosome/DNA binding;DNA binding;protein heterodimerization activity
DEGAL3352g00110	uncharacterized protein LOC100906356	uncharacterized protein LOC111272690	1.49429	Cluster 2	Super Cluster 6	11.0488	2.57423	0	Component 3	7	1	3.84665	14.7967	11.0488	1.52703	1.52184	1.34774	0	0
DEGAL3356g00020	kinesin-associated protein 3-like isoform X2 kinesin-associated protein 3-like isoform X4	kinesin-associated protein 3-like isoform X1	2.23607	Cluster 2	Super Cluster 6	2.26325	0.377208	0	Component 3	9	1	0.843463	0.711431	2.26325	0	0	0	0	0						IPR008658	;GO:0005871/GO:0019894	;kinesin complex/kinesin binding
DEGAL3367g00020	protein DDI12 isoform 1 protein DDI1 homolog 2-like isoform X1 protein DDI1 homolog 2-like isoform X3	protein DDI1 homolog 2 isoform X2	0.710472	Cluster 2	Super Cluster 6	219.169	91.6128	25.4765	Component 3	7	1	65.0883	4236.49	219.169	36.663	25.4765	73.9766	123.478	70.9136						IPR019103;IPR021109;IPR015940;IPR019103;IPR009060;IPR021109	GO:0006508/GO:0004190;GO:0006508/GO:0004190;GO:0005515;	proteolysis/aspartic-type endopeptidase activity;proteolysis/aspartic-type endopeptidase activity;protein binding;
DEGAL3376g00010	Eukaryotic translation initiation factor 2C 2, partial protein argonaute-2 isoform X1 hypothetical protein XELAEV_18034053mg	protein argonaute-2-like	2.23607	Cluster 2	Super Cluster 6	11.2013	1.86688	0	Component 3	9	1	4.17448	17.4263	11.2013	0	0	0	3.92e-07	0						IPR032472;IPR003100;IPR032473;IPR014811;IPR036397;IPR003165;IPR003100;IPR003165;IPR036085;IPR012337	;GO:0005515;GO:0003676;GO:0003676GO:0005515;GO:0003676GO:0005515;	;protein binding;nucleic acid binding;nucleic acid bindingprotein binding;nucleic acid bindingprotein binding;
DEGAL3376g00020	uncharacterized protein LOC109804671 hypothetical protein CAUPRSCDRAFT_11366 INCONCLUSIVE uncharacterized protein LOC113507901 isoform X1	uncharacterized protein LOC108864074	0.610286	Cluster 2	Super Cluster 6	75.7007	34.0341	12.3617	Component 3	5	1	20.7706	431.416	75.7007	12.3617	20.8909	22.9739	29.8632	42.4144
DEGAL3376g00030	nascent polypeptide-associated complex subunit alpha isoform X2 histone hypothetical protein BDB15_0120 hypothetical protein IMCC3135_12595 [Granulosicoccus antarcticus IMCC3135,]	disintegrin and metalloproteinase domain-containing protein 29-like	1.7533	Cluster 2	Super Cluster 6	22	4.5	0	Component 3	9	1	7.88987	62.25	22	1	3	0	1	0
DEGAL3387g00070	extradenticle 2 Homeobox protein extradenticle, partial pre-B-cell leukemia transcription factor 1, 2, 3, putative	homeobox protein extradenticle	0.994289	Cluster 2	Super Cluster 6	649	208.167	35	Component 3	7	1	206.978	42839.8	649	228	138	143	56	35	5	GO:0003700;GO:0004801;GO:0005634;GO:0006355;GO:0043565	DNA-binding transcription factor activity;sedoheptulose-7-phosphate:D-glyceraldehyde-3-phosphate glyceronetransferase activity;nucleus;regulation of transcription, DNA-templated;sequence-specific DNA binding	EC:2.2.1.2	Transaldolase	IPR001356;IPR005542;IPR017970;IPR001356;IPR001356;IPR009057	;GO:0003677;GO:0003700/GO:0005634;GO:0006355/GO:0043565;GO:0003677;GO:0003677;GO:0003677	;DNA binding;DNA-binding transcription factor activity/nucleus;regulation of transcription, DNA-templated/sequence-specific DNA binding;DNA binding;DNA binding;DNA binding
DEGAL3428g00070	uncharacterized protein LOC106667041 isoform X3 unnamed protein product conserved hypothetical protein	protein fuzzy homolog isoform X1	1.34423	Cluster 2	Super Cluster 6	69	17.3333	3	Component 3	10	1	23.3	542.889	69	6	13	7	3	6						IPR026069
DEGAL3433g00010	ovigerous-hair stripping substance	cocoonase 5	1.98025	Cluster 2	Super Cluster 6	415.472	76.7184	0	Component 3	8	1	151.922	23080.2	415.472	31.7317	13.1067	0	0	0	1	GO:0016787	hydrolase activity			IPR001254;IPR001254;IPR001254;IPR009003	GO:0006508/GO:0004252GO:0006508/GO:0004252;GO:0006508/GO:0004252;	proteolysis/serine-type endopeptidase activityproteolysis/serine-type endopeptidase activity;proteolysis/serine-type endopeptidase activity;
DEGAL3450g00010	uncharacterized protein LOC111250928 isoform X1 nanos homolog nanos	nanos 3-like protein	1.73376	Cluster 2	Super Cluster 6	11.2538	2.37563	0	Component 3	7	1	4.11878	16.9644	11.2538	0	0	0	3	0	1	GO:0005488	binding			IPR024161;IPR038129;IPR008705;IPR008705;IPR008705;IPR008705;IPR024161;IPR024161;IPR024161;IPR024161;IPR024161	GO:0008270/GO:0003723GO:0008270/GO:0003723;GO:0008270/GO:0003723GO:0008270/GO:0003723	zinc ion binding/RNA bindingzinc ion binding/RNA binding;zinc ion binding/RNA bindingzinc ion binding/RNA binding
DEGAL3450g00020	nanos homolog 1 GATA zinc finger domain-containing protein 15 nanos 2	nanos 3-like protein	2.23607	Cluster 2	Super Cluster 6	7	1.16667	0	Component 3	12	1	2.60875	6.80556	7	0	0	0	0	0						IPR024161;IPR038129;IPR008705;IPR024161;IPR024161	GO:0008270/GO:0003723	zinc ion binding/RNA binding
DEGAL3456g00050	glycosylphosphatidylinositol anchor attachment 1 protein isoform X2 hypothetical protein DAPPUDRAFT_317365 glycosylphosphatidylinositol anchor attachment 1 protein-like isoform X1	glycosylphosphatidylinositol anchor attachment 1 protein	0.90778	Cluster 2	Super Cluster 6	812.758	271.443	85.2438	Component 3	6	1	246.41	60718	812.758	191.445	127.082	85.2438	185.724	226.403	1	GO:0042765	GPI-anchor transamidase complex			IPR007246;IPR007246;IPR007246;	GO:0016021/GO:0042765;GO:0016021/GO:0042765GO:0016021/GO:0042765;	integral component of membrane/GPI-anchor transamidase complex;integral component of membrane/GPI-anchor transamidase complexintegral component of membrane/GPI-anchor transamidase complex;
DEGAL3461g00040	mucin-17-like isoform X2 mucin-17-like isoform X3 Nance-Horan syndrome protein-like isoform X6	mucin-17-like isoform X4	0.857259	Cluster 2	Super Cluster 6	1937	687	155	Component 3	9	1	588.937	346847	1937	726	544	492	268	155
DEGAL3471g00040	uncharacterized protein LOC111261761 isoform X2 uncharacterized protein LOC111252997	uncharacterized protein LOC111252997	1.34713	Cluster 2	Super Cluster 6	88	22.8333	2	Component 3	5	1	30.7594	946.139	88	8	4	2	31	4	1	GO:0016020	membrane
DEGAL3477g00010	hypothetical protein TREES_T100013947 inhibitor of growth protein 3-like isoform X2 inhibitor of growth protein 3 isoform X3	inhibitor of growth protein 3-like isoform X2	0.95737	Cluster 2	Super Cluster 6	90.4118	29.1436	9.5055	Component 3	5	1	27.9012	778.479	90.4118	9.5055	19.847	25.4322	18.1203	11.545	3	GO:0005634;GO:0006325;GO:0046872	nucleus;chromatin organization;metal ion binding			IPR013083;IPR024610;IPR028651;IPR028651;IPR042020;IPR011011
DEGAL3477g00020	uncharacterized protein LOC106135940 XK-related protein 6-like isoform X1	XK-related protein 6	1.4716	Cluster 2	Super Cluster 6	273.695	64.4797	9.91706	Component 3	7	1	94.8881	9003.75	273.695	56.6913	11.5503	17.1101	17.9145	9.91706	1	GO:0016021	integral component of membrane			IPR018629;	GO:0016021	integral component of membrane
DEGAL3483g00030	TPA_inf: DNA-directed RNA polymerase subunit E' DNA-directed RNA polymerase II subunit RPB7-like isoform X1 predicted protein hypothetical protein CAPTEDRAFT_177843 DNA-directed RNA polymerase II subu	DNA-directed RNA polymerase II subunit RPB7	0.754595	Cluster 2	Super Cluster 6	1481.45	570.338	180.88	Component 3	6	1	430.374	185222	1481.45	371.882	180.88	310.179	640	437.637	10	GO:0000291;GO:0000932;GO:0003697;GO:0003727;GO:0003899;GO:0005665;GO:0006367;GO:0031369;GO:0045948;GO:0060213	nuclear-transcribed mRNA catabolic process, exonucleolytic;P-body;single-stranded DNA binding;single-stranded RNA binding;DNA-directed 5'-3' RNA polymerase activity;RNA polymerase II, core complex;transcription initiation from RNA polymerase II promoter;translation initiation factor binding;positive regulation of translational initiation;positive regulation of nuclear-transcribed mRNA poly(A) tai…	EC:2.7.7.6	DNA-directed RNA polymerase	IPR005576;IPR003029;IPR036898;IPR036898;IPR012340	GO:0003899/GO:0006351GO:0003676;GO:0003899/GO:0006351;GO:0003899/GO:0006351;	DNA-directed 5'-3' RNA polymerase activity/transcription, DNA-templatednucleic acid binding;DNA-directed 5'-3' RNA polymerase activity/transcription, DNA-templated;DNA-directed 5'-3' RNA polymerase activity/transcription, DNA-templated;
DEGAL3490g00030	synembryn isoform X1 synembryn-A isoform X1 synembryn synembryn-A-like isoform X2	synembryn-A-like isoform X2	0.738041	Cluster 2	Super Cluster 6	1284	485.167	284	Component 3	7	1	358.073	128216	1284	330	315	332	366	284						IPR008376;IPR019318;IPR011989;IPR019318;IPR016024
DEGAL3495g00070	RecName: Full=Histone H3.2 [LOW QUALITY PROTEIN: uncharacterized protein LOC113195987 uncharacterized protein LOC101981304 uncharacterized protein LOC113369717	histone H3-like	1.95924	Cluster 2	Super Cluster 6	81.6849	15.2158	0	Component 3	9	1	29.8114	888.721	81.6849	3.61018	6	0	0	0	4	GO:0000786;GO:0003677;GO:0005634;GO:0046982	nucleosome;DNA binding;nucleus;protein heterodimerization activity			IPR002119;IPR009072;IPR007125;IPR032454;IPR009072;IPR032458;IPR032458;IPR000164;IPR000164;IPR002119;IPR002119;IPR009072;IPR009072;IPR009072;IPR009072	GO:0003677/GO:0000786;GO:0046982;GO:0003677/GO:0000786GO:0046982GO:0000786/GO:0003677;GO:0000786/GO:0003677;GO:0003677/GO:0000786;GO:0003677/GO:0000786;GO:0046982;GO:0046982;GO:0046982;GO:0046982	DNA binding/nucleosome;protein heterodimerization activity;DNA binding/nucleosomeprotein heterodimerization activitynucleosome/DNA binding;nucleosome/DNA binding;DNA binding/nucleosome;DNA binding/nucleosome;protein heterodimerization activity;protein heterodimerization activity;protein heterodimerization activity;protein heterodimerization activity
DEGAL3495g00090	Histone H2A, partial histone H2A-like protein, partial Chain C, Drosophila Nucleosome Core [ []	histone H2A	1.99675	Cluster 2	Super Cluster 6	14.8165	2.71622	0	Component 3	8	1	5.4236	29.4155	14.8165	0.480793	0	0	1	0	4	GO:0000786;GO:0003677;GO:0005634;GO:0046982	nucleosome;DNA binding;nucleus;protein heterodimerization activity			IPR002119;IPR032454;IPR007125;IPR009072;IPR032458;IPR002119;IPR009072	GO:0003677/GO:0000786GO:0003677/GO:0000786;GO:0046982;GO:0003677/GO:0000786;GO:0046982	DNA binding/nucleosomeDNA binding/nucleosome;protein heterodimerization activity;DNA binding/nucleosome;protein heterodimerization activity
DEGAL3495g00100	histone H2A-like hypothetical protein	histone H2B, gonadal-like	1.92174	Cluster 2	Super Cluster 6	896.955	169.72	6.49185	Component 3	7	1	326.157	106378	896.955	77.5699	10.2202	9.08086	6.49185	18	6	GO:0000786;GO:0003677;GO:0005634;GO:0006334;GO:0006352;GO:0046982	nucleosome;DNA binding;nucleus;nucleosome assembly;DNA-templated transcription, initiation;protein heterodimerization activity			IPR001951;IPR009072;IPR009072;IPR007125;IPR000558;IPR000558;IPR019809;IPR000558;IPR001951;IPR009072;IPR009072;IPR009072;IPR009072	GO:0003677;GO:0046982;GO:0046982;GO:0003677/GO:0000786GO:0003677/GO:0000786GO:0003677/GO:0000786;GO:0003677/GO:0000786/GO:0005634;GO:0003677/GO:0000786;GO:0003677;GO:0046982;GO:0046982;GO:0046982;GO:0046982	DNA binding;protein heterodimerization activity;protein heterodimerization activity;DNA binding/nucleosomeDNA binding/nucleosomeDNA binding/nucleosome;DNA binding/nucleosome/nucleus;DNA binding/nucleosome;DNA binding;protein heterodimerization activity;protein heterodimerization activity;protein heterodimerization activity;protein heterodimerization activity
DEGAL3511g00010	Leucine-rich repeat-containing protein 40, partial	leucine-rich repeat-containing protein 40-like isoform X1	0.718728	Cluster 2	Super Cluster 6	244.225	107.202	34.074	Component 3	6	1	77.0488	5936.52	244.225	110.068	45.567	42.6868	166.589	34.074						IPR032675;IPR032675;IPR032675;IPR001611;IPR001611;IPR001611;IPR001611;IPR001611;IPR001611;IPR001611;IPR001611;IPR001611;IPR001611;IPR001611;IPR001611;IPR001611;IPR001611;IPR001611;IPR001611;	GO:0005515GO:0005515;GO:0005515;GO:0005515;GO:0005515;GO:0005515;GO:0005515;GO:0005515;GO:0005515;GO:0005515;GO:0005515;GO:0005515;GO:0005515;GO:0005515;GO:0005515;GO:0005515	protein bindingprotein binding;protein binding;protein binding;protein binding;protein binding;protein binding;protein binding;protein binding;protein binding;protein binding;protein binding;protein binding;protein binding;protein binding;protein binding
DEGAL3511g00080	AAEL001696-PA uncharacterized protein Dyak_GE13762 Aristaless-related homeobox protein, partial	aristaless-related homeobox protein	1.53783	Cluster 2	Super Cluster 6	394	89.3333	9	Component 3	9	1	137.38	18873.2	394	64	28	27	9	14	3	GO:0005634;GO:0006355;GO:0043565	nucleus;regulation of transcription, DNA-templated;sequence-specific DNA binding			IPR001356;IPR001356;IPR001356;IPR009057	;GO:0003677GO:0003677;GO:0003677;GO:0003677	;DNA bindingDNA binding;DNA binding;DNA binding
DEGAL3511g00110	No hits found	---NA---	2.12100051	Cluster 2	Super Cluster 6	25197	4388	87	Component 3	11	1	9306.95	8.66193e+07	25197	87	169	314	104	457
DEGAL3518g00010	protein sidekick-like isoform X3 protein sidekick isoform X4 hypothetical protein L798_07553, partial protein sidekick precursor, putative	protein sidekick-like isoform X2	1.45953	Cluster 2	Super Cluster 6	2383.89	564.844	55.7285	Component 3	7	1	824.405	679644	2383.89	468.288	192.009	208.417	80.7309	55.7285	1	GO:0016021	integral component of membrane			IPR013783;IPR013783;IPR013783;IPR013783;IPR013783;IPR013783;IPR013783;IPR013783;IPR003961;IPR013783;IPR013783;IPR013783;IPR013098;IPR013783;IPR013783;IPR013783;IPR013783;IPR003961;IPR003961;IPR003961;IPR003961;IPR003961;IPR003961;IPR003961;IPR003961;IPR003961;IPR007110;IPR003961;IPR003961;IPR007110;IPR007110;IPR003961;IPR003961;IPR003961;IPR003961;IPR003961;IPR003961;IPR003961;IPR003961;IPR003961…	;GO:0005515;GO:0005515;GO:0005515;GO:0005515;GO:0005515;GO:0005515;GO:0005515;GO:0005515;GO:0005515;GO:0005515GO:0005515;GO:0005515;GO:0005515;GO:0005515;GO:0005515;GO:0005515;GO:0005515;GO:0005515;GO:0005515;GO:0005515GO:0005515;GO:0005515;GO:0005515;GO:0005515;GO:0005515GO:0005515GO:0005515GO:0005515GO:0005515;GO:0005515GO:0005515;GO:0005515;GO:0005515;GO:0005515	;protein binding;protein binding;protein binding;protein binding;protein binding;protein binding;protein binding;protein binding;protein binding;protein bindingprotein binding;protein binding;protein binding;protein binding;protein binding;protein binding;protein binding;protein binding;protein binding;protein bindingprotein binding;protein binding;protein binding;protein binding;protein bindingp…
DEGAL3518g00060	probable ATP-dependent RNA helicase DDX47-like ATP-dependent RNA helicase hypothetical protein B5X24_HaOG215189 probable ATP-dependent RNA helicase DDX47, partial	probable ATP-dependent RNA helicase DDX47	2.23607	Cluster 2	Super Cluster 6	1	0.166667	0	Component 3	6	1	0.372678	0.138889	1	0	0	0	0	0	7	GO:0000166;GO:0003723;GO:0005654;GO:0006364;GO:0008380;GO:0008625;GO:0016787	nucleotide binding;RNA binding;nucleoplasm;rRNA processing;RNA splicing;extrinsic apoptotic signaling pathway via death domain receptors;hydrolase activity			IPR001650;IPR027417;IPR027417
DEGAL3529g00010	hypothetical protein AMK59_7765	SWI/SNF complex subunit SMARCC2	1.26387	Cluster 2	Super Cluster 6	1148.11	303.383	57.3738	Component 3	6	1	383.437	147024	1148.11	57.3738	108.947	77.4772	173.513	254.879	4	GO:0003677;GO:0016514;GO:0071564;GO:0071565	DNA binding;SWI/SNF complex;npBAF complex;nBAF complex			IPR001005;IPR007526;IPR032450;IPR032451;IPR032448;IPR036388;IPR038044;IPR038044;IPR038044;IPR007526;IPR001357;IPR017884;IPR009057;IPR036420;IPR009057	GO:0005515GO:0071565/GO:0071564/GO:0016514GO:0071565/GO:0071564/GO:0016514;GO:0071565/GO:0071564/GO:0016514;GO:0005515GO:0003677GO:0003677	protein bindingnBAF complex/npBAF complex/SWI/SNF complexnBAF complex/npBAF complex/SWI/SNF complex;nBAF complex/npBAF complex/SWI/SNF complex;protein bindingDNA bindingDNA binding
DEGAL3535g00070	uncharacterized protein LOC111190814 isoform X2 hypothetical protein BSL78_24023 uncharacterized protein LOC112847292 isoform X1 uncharacterized protein LOC112847292 isoform X2	protein doublesex-like	1.38557	Cluster 2	Super Cluster 6	2347	579.167	44	Component 3	8	1	802.475	643966	2347	439	292	290	44	63	1	GO:0006915	apoptotic process			IPR003508;	GO:0006915;	apoptotic process;
DEGAL3548g00010	hypothetical protein CAPTEDRAFT_212564 netrin-1-like isoform X2	netrin-1-like	0.943382	Cluster 2	Super Cluster 6	30.2154	10.3353	0	Component 3	5	1	9.75018	95.066	30.2154	12.8935	7.94788	3.36562	0	7.58969						IPR008211;IPR002049;IPR038684;IPR008211;
DEGAL3548g00020	Netrin-1 hypothetical protein A6R68_03926 netrin-1 isoform X2 hypothetical protein cypCar_00020773	netrin-1 isoform X2	1.49947	Cluster 2	Super Cluster 6	149.092	34.379	5.71042	Component 3	7	1	51.5503	2657.43	149.092	21.4715	13	8	5.71042	9						IPR018933;IPR002049;IPR002049;IPR001134;IPR008993	;GO:0005515	;protein binding
DEGAL3557g00150	hepatocyte nuclear factor 4-alpha isoform X6	hepatocyte nuclear factor 4-gamma-like isoform X2	0.564604	Cluster 2	Super Cluster 6	483.826	229.362	95.9328	Component 3	6	1	129.499	16769.9	483.826	193.388	95.9328	198.922	286.763	117.341	7	GO:0003700;GO:0003707;GO:0005634;GO:0006355;GO:0008270;GO:0043401;GO:0043565	DNA-binding transcription factor activity;steroid hormone receptor activity;nucleus;regulation of transcription, DNA-templated;zinc ion binding;steroid hormone mediated signaling pathway;sequence-specific DNA binding			IPR001723;IPR000536;IPR035500;IPR039067;IPR000536;IPR035500	GO:0003707/GO:0006355/GO:0005634/GO:0003677;GO:0070365/GO:0055088/GO:0050796/GO:0003700/GO:0003323	steroid hormone receptor activity/regulation of transcription, DNA-templated/nucleus/DNA binding;hepatocyte differentiation/lipid homeostasis/regulation of insulin secretion/DNA-binding transcription factor activity/type B pancreatic cell development
DEGAL3563g00050	notch-like protein neurogenic locus Notch protein isoform X3	Neurogenic locus Notch protein	1.98393	Cluster 2	Super Cluster 6	7593	1397.33	59	Component 3	8	1	2772.21	7.68514e+06	7593	322	210	124	59	76	6	GO:0005509;GO:0007219;GO:0007275;GO:0016021;GO:0030154;GO:0050793	calcium ion binding;Notch signaling pathway;multicellular organism development;integral component of membrane;cell differentiation;regulation of developmental process			IPR000800;IPR000742;IPR010660;IPR000800;IPR020683;IPR001881;IPR036770;IPR008297;IPR013032;IPR011656;IPR013032;IPR013032;IPR013032;IPR013032;IPR000152;IPR013032;IPR013032;IPR018097;IPR000152;IPR013032;IPR000152;IPR000152;IPR018097;IPR000152;IPR013032;IPR000152;IPR013032;IPR000152;IPR000152;IPR013032;IPR013032;IPR013032;IPR013032;IPR013032;IPR013032;IPR000152;IPR013032;IPR000152;IPR013032;IPR013032…	;GO:0016021/GO:0030154;GO:0005509;GO:0050793/GO:0016021/GO:0030154/GO:0007219;GO:0007275/GO:0016021/GO:0007219/GO:0030154;GO:0005509;GO:0005509;GO:0005509GO:0005509;GO:0005509;GO:0005509GO:0005509;GO:0005515GO:0005515;GO:0005515;GO:0005515GO:0005515	;integral component of membrane/cell differentiation;calcium ion binding;regulation of developmental process/integral component of membrane/cell differentiation/Notch signaling pathway;multicellular organism development/integral component of membrane/Notch signaling pathway/cell differentiation;calcium ion binding;calcium ion binding;calcium ion bindingcalcium ion binding;calcium ion binding;calc…
DEGAL3563g00060	neurogenic locus notch homolog protein 3 isoform X2 neurogenic locus notch homolog protein 2 isoform X2 hypothetical protein Y1Q_0017122	neurogenic locus Notch protein-like	1.83218	Cluster 2	Super Cluster 6	101	19.8333	1	Component 3	7	1	36.3383	1320.47	101	6	4	2	1	5	1	GO:0046872	metal ion binding			IPR001881;IPR013032;IPR000742;IPR013032;IPR000152;IPR000152;IPR018097;IPR013032;IPR000152;IPR013032;IPR013032;IPR000152;IPR013032;IPR018097;IPR013032;IPR013032;IPR013032;IPR013032;IPR000152;IPR013032;IPR013032;IPR013032;IPR013032;IPR018097;IPR013032;IPR013032;IPR013032;IPR000742;IPR000742;IPR000742;IPR000742;IPR000742;IPR000742;IPR000742;IPR000742;IPR000742;IPR000742;IPR000742;IPR009030;	GO:0005509GO:0005509;GO:0005509GO:0005509;	calcium ion bindingcalcium ion binding;calcium ion bindingcalcium ion binding;
DEGAL3563g00100	vam6 vps39-like protein	THAP domain-containing protein 1-like	0.721946	Cluster 2	Super Cluster 6	1112.57	456.057	161.623	Component 3	7	1	329.248	108404	1112.57	202.662	244.594	411.22	603.672	161.623	1	GO:0003676	nucleic acid binding			IPR038441;IPR006612;IPR006612;	;GO:0003676GO:0003676;	;nucleic acid bindingnucleic acid binding;
DEGAL3563g00130	protein wings apart-like isoform X1 protein wings apart-like isoform X2 hypothetical protein CCH79_00001812 LOW QUALITY PROTEIN: wings apart-like protein homolog Wings apart protein wings apart-like p	protein wings apart-like	0.734821	Cluster 2	Super Cluster 6	3198.42	1261.43	285.734	Component 3	7	1	926.927	859194	3198.42	1379.57	727.851	946	1031.02	285.734						IPR022771;IPR039874;IPR012502
DEGAL3574g00080	nuclear receptor subfamily 2 group E member 1-like, partial tailless-like protein, partial nuclear receptor subfamily 2 group E member 1-like isoform X2	photoreceptor-specific nuclear receptor-like	1.01777	Cluster 2	Super Cluster 6	170.735	54.9558	10	Component 3	8	1	55.9324	3128.43	170.735	30	10	26	76	17	7	GO:0003700;GO:0003707;GO:0005634;GO:0006355;GO:0008270;GO:0043401;GO:0043565	DNA-binding transcription factor activity;steroid hormone receptor activity;nucleus;regulation of transcription, DNA-templated;zinc ion binding;steroid hormone mediated signaling pathway;sequence-specific DNA binding			IPR001723;IPR000536;IPR035500;IPR035500;IPR000536;IPR035500	GO:0003677/GO:0006355/GO:0005634/GO:0003707;	DNA binding/regulation of transcription, DNA-templated/nucleus/steroid hormone receptor activity;
DEGAL3574g00110	nuclear receptor subfamily 2 group E member 1-like isoform X4 protein tailless-like, partial protein tailless-like	nuclear receptor subfamily 2 group E member 1-like	2.00426	Cluster 2	Super Cluster 6	137	25	0	Component 3	7	1	50.1066	2510.67	137	4	0	4	2	3	7	GO:0003700;GO:0003707;GO:0005634;GO:0006355;GO:0008270;GO:0043401;GO:0043565	DNA-binding transcription factor activity;steroid hormone receptor activity;nucleus;regulation of transcription, DNA-templated;zinc ion binding;steroid hormone mediated signaling pathway;sequence-specific DNA binding			IPR001628;IPR001628;IPR013088;IPR001628;	GO:0003700/GO:0006355/GO:0008270/GO:0005634/GO:0043565;GO:0003700/GO:0006355/GO:0008270/GO:0005634/GO:0043565;GO:0006355/GO:0008270;GO:0003700/GO:0006355/GO:0008270/GO:0005634/GO:0043565;	DNA-binding transcription factor activity/regulation of transcription, DNA-templated/zinc ion binding/nucleus/sequence-specific DNA binding;DNA-binding transcription factor activity/regulation of transcription, DNA-templated/zinc ion binding/nucleus/sequence-specific DNA binding;regulation of transcription, DNA-templated/zinc ion binding;DNA-binding transcription factor activity/regulation of tra…
DEGAL3595g00030	LOW QUALITY PROTEIN: chromodomain-helicase-DNA-binding protein 1-like	chromodomain-helicase-DNA-binding protein 1 isoform X2	0.507137	Cluster 2	Super Cluster 6	4272	2274.33	782	Component 3	5	1	1153.4	1.33033e+06	4272	1487	1892	3230	1983	782	4	GO:0003677;GO:0004386;GO:0005524;GO:0031011	DNA binding;helicase activity;ATP binding;Ino80 complex	EC:3.6.1.3;EC:3.6.1.15	Adenosinetriphosphatase;Nucleoside-triphosphate phosphatase	IPR000330;IPR025260;IPR001650;IPR038718;IPR023780;IPR040793;IPR023779;IPR023779;IPR000953;IPR000953;IPR014001;IPR001650;IPR009057;IPR027417;IPR016197;IPR016197;IPR027417	GO:0005524GO:0003677	ATP bindingDNA binding
DEGAL3595g00040	FKBP12 12 kDa FK506-binding protein isoform X2	12 kDa FK506-binding protein-like	0.667799	Cluster 2	Super Cluster 6	7077	2959.83	1116	Component 3	8	1	1976.57	3.90684e+06	7077	2385	1116	1816	3488	1877	2	GO:0000413;GO:0003755	protein peptidyl-prolyl isomerization;peptidyl-prolyl cis-trans isomerase activity	EC:5.2.1.8	Peptidylprolyl isomerase	IPR001179;IPR023566;IPR001179;	GO:0003755GO:0003755;	peptidyl-prolyl cis-trans isomerase activitypeptidyl-prolyl cis-trans isomerase activity;
DEGAL3604g00020	hypothetical protein BIW11_10311 uncharacterized protein LOC100899020	uncharacterized protein LOC111245797 isoform X1	1.27151	Cluster 2	Super Cluster 6	88.4022	23.4564	4	Component 3	5	1	29.8251	889.535	88.4022	23	15	5	4	5.33608	1	GO:0016021	integral component of membrane
DEGAL3642g00020	GABA-gated chloride channel gaba receptor invertebrate-like protein 2, partial gaba receptor invertebrate, putative	gamma-aminobutyric acid receptor subunit beta-like isoform X1	1.52753	Cluster 2	Super Cluster 6	2	0.5	0	Component 3	1	1	0.763763	0.583333	2	0	1	0	0	0	5	GO:0004890;GO:0005230;GO:0005886;GO:0016021;GO:0034220	GABA-A receptor activity;extracellular ligand-gated ion channel activity;plasma membrane;integral component of membrane;ion transmembrane transport			IPR036734;IPR006202;IPR006201;IPR036734	GO:0005230/GO:0006811/GO:0016021;GO:0005230/GO:0006811/GO:0016021;GO:0016021/GO:0005216/GO:0034220/GO:0004888;GO:0005230/GO:0006811/GO:0016021	extracellular ligand-gated ion channel activity/ion transport/integral component of membrane;extracellular ligand-gated ion channel activity/ion transport/integral component of membrane;integral component of membrane/ion channel activity/ion transmembrane transport/transmembrane signaling receptor activity;extracellular ligand-gated ion channel activity/ion transport/integral component of membrane
DEGAL3643g00010	uncharacterized protein LOC111242814 isoform X6 uncharacterized protein LOC111242814 isoform X7 hypothetical protein BIW11_00575 uncharacterized protein LOC111270059 isoform X6	bromodomain adjacent to zinc finger domain protein 2B	0.71035	Cluster 2	Super Cluster 6	1674	656.833	379	Component 3	9	1	466.582	217698	1674	680	407	402	379	399	3	GO:0003677;GO:0005634;GO:0046872	DNA binding;nucleus;metal ion binding			IPR001739;IPR001739;IPR018501;IPR016177	GO:0005634/GO:0003677GO:0005634/GO:0003677GO:0003677	nucleus/DNA bindingnucleus/DNA bindingDNA binding
DEGAL3643g00020	uncharacterized protein LOC111242814 isoform X6 uncharacterized protein LOC111242814 isoform X7 hypothetical protein BIW11_00575 uncharacterized protein LOC111270059 isoform X6	bromodomain adjacent to zinc finger domain protein 2B-like	0.874564	Cluster 2	Super Cluster 6	4141	1445.67	329	Component 3	6	1	1264.33	1.59852e+06	4141	1613	1009	833	749	329	3	GO:0003677;GO:0005634;GO:0046872	DNA binding;nucleus;metal ion binding			IPR001487;IPR013083;IPR036427;IPR019787;IPR001487;IPR013083;IPR019786;IPR019787;IPR001487;IPR019787;IPR036427;IPR011011;IPR011011	GO:0005515GO:0005515GO:0005515GO:0005515;GO:0005515	protein bindingprotein bindingprotein bindingprotein binding;protein binding
DEGAL3646g00220	putative cuticle protein AP1-2 uncharacterized protein LOC111254853 uncharacterized protein LOC111242914 putative mediator of RNA polymerase II transcription subunit 12 uncharacterized protein LOC1116	gelsolin-related protein of 125 kDa-like	2.21407	Cluster 2	Super Cluster 6	4009.62	673.8	0	Component 3	10	1	1491.84	2.22559e+06	4009.62	18.3454	13.8347	1	0	0	1	GO:0110165	cellular anatomical entity			IPR002557;IPR002557;IPR002557;IPR036508;IPR036508	GO:0008061/GO:0006030/GO:0005576GO:0008061/GO:0006030/GO:0005576;GO:0008061/GO:0006030/GO:0005576;GO:0006030/GO:0008061;GO:0006030/GO:0008061	chitin binding/chitin metabolic process/extracellular regionchitin binding/chitin metabolic process/extracellular region;chitin binding/chitin metabolic process/extracellular region;chitin metabolic process/chitin binding;chitin metabolic process/chitin binding
DEGAL3646g00230	putative cuticle protein AP1-2 uncharacterized protein LOC111254853 putative mediator of RNA polymerase II transcription subunit 12 uncharacterized protein LOC111613687	gelsolin-related protein of 125 kDa-like	2.22521	Cluster 2	Super Cluster 6	5758.81	963.703	0	Component 3	12	1	2144.44	4.59864e+06	5758.81	14	9.40659	0	0	0	1	GO:0110165	cellular anatomical entity			IPR002557;IPR002557;IPR002557;IPR036508;IPR036508	GO:0008061/GO:0006030/GO:0005576GO:0008061/GO:0006030/GO:0005576;GO:0008061/GO:0006030/GO:0005576;GO:0006030/GO:0008061;GO:0006030/GO:0008061	chitin binding/chitin metabolic process/extracellular regionchitin binding/chitin metabolic process/extracellular region;chitin binding/chitin metabolic process/extracellular region;chitin metabolic process/chitin binding;chitin metabolic process/chitin binding
DEGAL3657g00010	probable serine/threonine-protein kinase yakA hypothetical protein BIW11_13109	probable serine/threonine-protein kinase yakA	1.16648	Cluster 2	Super Cluster 6	915	260.833	22	Component 3	7	1	304.257	92572.5	915	293	144	119	72	22
DEGAL3658g00110	Glycosyltransferase-like protein LARGE2, partial Gyltl1B protein, putative	LARGE xylosyl- and glucuronyltransferase 1-like	0.596037	Cluster 2	Super Cluster 6	1368.26	610.079	308.258	Component 3	7	1	363.63	132226	1368.26	437.159	308.258	506.56	708.029	332.207	3	GO:0008194;GO:0016758;GO:0110165	UDP-glycosyltransferase activity;transferase activity, transferring hexosyl groups;cellular anatomical entity			IPR029044;IPR029044
DEGAL3658g00120	putative williams-beuren syndrome critical region protein uncharacterized protein LOC108071335 vacuolar ATPase assembly integral membrane protein vma21-like uncharacterized protein LOC111250692 unchar	vacuolar ATPase assembly integral membrane protein vma21	0.521919	Cluster 2	Super Cluster 6	384.086	180.261	111.815	Component 3	8	1	94.0818	8851.38	384.086	130.055	145.811	124.2	185.601	111.815	2	GO:0016021;GO:0070072	integral component of membrane;vacuolar proton-transporting V-type ATPase complex assembly			IPR019013;IPR019013;	GO:0070072;GO:0070072;	vacuolar proton-transporting V-type ATPase complex assembly;vacuolar proton-transporting V-type ATPase complex assembly;
DEGAL3659g00010	zinc finger protein 98-like zinc finger protein 865-like isoform X2 gastrula zinc finger protein XlCGF8.2DB-like zinc finger protein 492-like isoform X2 zinc finger protein 205-like zinc finger protei	zinc finger protein 865-like isoform X1	0.940903	Cluster 2	Super Cluster 6	1482	486.667	93	Component 3	6	1	457.906	209678	1482	303	276	463	303	93	1	GO:0003676	nucleic acid binding			IPR013087;IPR013087;IPR013087;IPR013087;IPR036236	GO:0003676GO:0003676;GO:0003676;GO:0003676;	nucleic acid bindingnucleic acid binding;nucleic acid binding;nucleic acid binding;
DEGAL3689g00010	Double-stranded RNA-specific adenosine deaminase, partial double-stranded RNA-specific editase 1-like isoform X4	double-stranded RNA-specific adenosine deaminase-like	1.02333	Cluster 2	Super Cluster 6	4343	1348.17	153	Component 3	6	1	1379.62	1.90336e+06	4343	1011	1019	1063	500	153	9	GO:0003725;GO:0003726;GO:0004525;GO:0005730;GO:0005737;GO:0006382;GO:0006396;GO:0008251;GO:0090502	double-stranded RNA binding;double-stranded RNA adenosine deaminase activity;ribonuclease III activity;nucleolus;cytoplasm;adenosine to inosine editing;RNA processing;tRNA-specific adenosine deaminase activity;RNA phosphodiester bond hydrolysis, endonucleolytic	EC:3.1.30;EC:3.1.26;EC:3.1.26.3;EC:3.5.4.4	Acting on ester bonds;Acting on ester bonds;Ribonuclease III;Adenosine deaminase	IPR036388;IPR042371;IPR014720;IPR002466;IPR002466;IPR000607;IPR014720;IPR014720;IPR036390	GO:0003723/GO:0006396/GO:0004000GO:0003723/GO:0006396/GO:0004000;GO:0003723/GO:0003726	RNA binding/RNA processing/adenosine deaminase activityRNA binding/RNA processing/adenosine deaminase activity;RNA binding/double-stranded RNA adenosine deaminase activity
DEGAL3689g00060	remodeling and spacing factor 1-like isoform X2 hypothetical protein BIW11_13306, partial remodeling and spacing factor 1-like	remodeling and spacing factor 1	0.916916	Cluster 2	Super Cluster 6	1037	345.333	74	Component 3	8	1	316.642	100262	1037	284	206	269	202	74						IPR028938;	GO:0031213/GO:0006355;	RSF complex/regulation of transcription, DNA-templated;
DEGAL3689g00080	remodeling and spacing factor 1-like isoform X2	remodeling and spacing factor 1	0.661836	Cluster 2	Super Cluster 6	5078	2127.83	824	Component 3	6	1	1408.28	1.98325e+06	5078	1402	1389	2488	1586	824	7	GO:0000123;GO:0004402;GO:0031213;GO:0042393;GO:0045892;GO:0045944;GO:0046872	histone acetyltransferase complex;histone acetyltransferase activity;RSF complex;histone binding;negative regulation of transcription, DNA-templated;positive regulation of transcription by RNA polymerase II;metal ion binding	EC:2.3.1.5;EC:2.3.1.48	Arylamine N-acetyltransferase;Histone acetyltransferase	IPR019787;IPR028938;IPR019786;IPR019787;IPR011011	GO:0031213/GO:0006355;	RSF complex/regulation of transcription, DNA-templated;
DEGAL3755g00060	zinc finger protein 497-like isoform X3 MDS1 and EVI1 complex locus protein EVI1-B-like isoform X6 MDS1 and EVI1 complex locus protein EVI1-B-like isoform X5 zinc finger protein 92 homolog isoform X7	zinc finger protein 497-like isoform X3	0.603933	Cluster 2	Super Cluster 6	2286	1009	370	Component 3	5	1	609.369	371330	2286	718	712	898	1070	370						IPR003656;IPR013087;IPR013087;IPR013087;IPR013087;IPR013087;IPR013087;IPR013087;IPR013087;IPR013087;IPR013087;IPR013087;IPR013087;IPR013087;IPR013087;IPR036236;IPR036236;IPR036236;IPR036236;IPR036236	GO:0003677GO:0003676;GO:0003676;GO:0003676;GO:0003676;GO:0003676;GO:0003676;GO:0003676;GO:0003676;GO:0003676;GO:0003676;GO:0003676;GO:0003676;GO:0003676;GO:0003676;	DNA bindingnucleic acid binding;nucleic acid binding;nucleic acid binding;nucleic acid binding;nucleic acid binding;nucleic acid binding;nucleic acid binding;nucleic acid binding;nucleic acid binding;nucleic acid binding;nucleic acid binding;nucleic acid binding;nucleic acid binding;nucleic acid binding;
DEGAL3758g00090	hypothetical protein OCBIM_22027005mg, partial PHD finger protein 12 isoform X2 PHD finger protein, putative	PHD finger protein 12-like	0.459214	Cluster 2	Super Cluster 6	777	411.167	204	Component 3	6	1	188.813	35650.5	777	204	223	408	452	403	4	GO:0003714;GO:0005634;GO:0045892;GO:0046872	transcription corepressor activity;nucleus;negative regulation of transcription, DNA-templated;metal ion binding			IPR019787;IPR000253;IPR042163;IPR000253;IPR000253;IPR008984;IPR011011	;GO:0005515;GO:0045892/GO:0003714GO:0005515;GO:0005515GO:0005515;	;protein binding;negative regulation of transcription, DNA-templated/transcription corepressor activityprotein binding;protein bindingprotein binding;
DEGAL3795g00030	uncharacterized protein LOC111627327 uncharacterized protein LOC100902434 uncharacterized protein LOC105196736 isoform X2 hypothetical protein EAG_15982, partial hypothetical protein QR98_0104170 hypo	hypothetical protein BIW11_04844	1.62363	Cluster 2	Super Cluster 6	593	128.667	7	Component 3	6	1	208.907	43642.2	593	82	25	36	7	29	1	GO:0016021	integral component of membrane
DEGAL3795g00070	uncharacterized protein LOC105084588 hypothetical protein A6R68_16515 histone cluster 1, H2bb, partial INCONCLUSIVE hypothetical protein TRIUR3_06579 hypothetical protein I79_005256 INCONCLUSIVE hypot	histone H2A.V	1.30398	Cluster 2	Super Cluster 6	28434	7480.67	1504	Component 3	10	1	9754.6	9.51523e+07	28434	1932	1504	2223	9205	1586	5	GO:0000786;GO:0000790;GO:0003677;GO:0006325;GO:0046982	nucleosome;nuclear chromatin;DNA binding;chromatin organization;protein heterodimerization activity			IPR002119;IPR007125;IPR009072;IPR032454;IPR032458;IPR002119;IPR009072	GO:0000786/GO:0003677;GO:0000786/GO:0003677;GO:0046982GO:0000786/GO:0003677;GO:0046982	nucleosome/DNA binding;nucleosome/DNA binding;protein heterodimerization activitynucleosome/DNA binding;protein heterodimerization activity
DEGAL3801g00010	3-oxoacyl-ACP synthase, mitochondrial, isoform CRA_b, partial hypothetical protein A6R68_04980 3-oxoacyl-[acyl-carrier-protein]3-oxoacyl-ACP synthase, mitochondrial hypothetical protein DAPPUDRAFT_301	3-oxoacyl-[acyl-carrier-protein] synthase, mitochondrial	0.5188	Cluster 2	Super Cluster 6	52.6891	27.2769	8.16327	Component 3	6	1	14.1512	200.258	52.6891	26.5385	8.16327	18.6796	36.2575	21.3333	1	GO:0016740	transferase activity			IPR016039;IPR016039;IPR014030;IPR000794;IPR000794;IPR016039;IPR016039	GO:0003824;GO:0003824GO:0003824;GO:0003824	catalytic activity;catalytic activitycatalytic activity;catalytic activity
DEGAL3807g00040	zinc finger protein-like	zinc finger protein 628-like isoform X3	0.569315	Cluster 2	Super Cluster 6	1348	599.833	373	Component 3	6	1	341.494	116618	1348	405	391	543	539	373	1	GO:0003676	nucleic acid binding
DEGAL3807g00050	zinc finger protein 845 isoform X15 zinc finger protein 287 gastrula zinc finger protein XlCGF8.2DB-like zinc finger protein-like, partial	zinc finger protein 391-like	0.622573	Cluster 2	Super Cluster 6	1102	474	184	Component 3	7	1	295.099	87083.7	1102	320	336	461	441	184	1	GO:0003676	nucleic acid binding			IPR013087;IPR013087;IPR013087;IPR013087;IPR013087;IPR013087;IPR013087;IPR013087;IPR013087;IPR036236;IPR036236;IPR036236	GO:0003676GO:0003676;GO:0003676;GO:0003676;GO:0003676;GO:0003676;GO:0003676;GO:0003676;GO:0003676;	nucleic acid bindingnucleic acid binding;nucleic acid binding;nucleic acid binding;nucleic acid binding;nucleic acid binding;nucleic acid binding;nucleic acid binding;nucleic acid binding;
DEGAL3807g00060	No hits found	zinc finger and BTB domain-containing protein 17-like isoform X1	0.36281	Cluster 2	Super Cluster 6	542	330.833	158	Component 3	6	1	120.03	14407.1	542	379	233	340	333	158	1	GO:0003676	nucleic acid binding			IPR013087;IPR013087;IPR036236	;GO:0003676;GO:0003676;	;nucleic acid binding;nucleic acid binding;
DEGAL3816g00040	uncharacterized protein LOC111255363 isoform X1 hypothetical protein BIW11_08100, partial hypothetical protein BIW11_09757, partial	hypothetical protein BIW11_08100, partial	1.15085	Cluster 2	Super Cluster 6	918	262.167	26	Component 3	5	1	301.715	91031.8	918	256	161	131	81	26	3	GO:0003779;GO:0007009;GO:0097178	actin binding;plasma membrane organization;ruffle assembly			IPR027267;IPR030127;IPR030059	GO:0003779;GO:0003779/GO:0097178	actin binding;actin binding/ruffle assembly
DEGAL3816g00050	MTSS1-like protein isoform X2 metastasis suppressor protein 1-like, partial	MTSS1-like protein isoform X1	1.25937	Cluster 2	Super Cluster 6	29	7.66667	1	Component 3	6	1	9.65517	93.2222	29	6	4	3	1	3	3	GO:0003779;GO:0007009;GO:0097178	actin binding;plasma membrane organization;ruffle assembly			IPR027267;IPR013606;IPR030127;IPR027267	;GO:0007009;GO:0003779	;plasma membrane organization;actin binding
DEGAL3816g00060	uncharacterized protein LOC100904857	Metastasis suppressor protein 1	1.12172	Cluster 2	Super Cluster 6	76	22	4	Component 3	8	1	24.6779	609	76	19	16	10	7	4	4	GO:0003779;GO:0007009;GO:0030036;GO:0097178	actin binding;plasma membrane organization;actin cytoskeleton organization;ruffle assembly			IPR013606;IPR027267;IPR030127;IPR013606;IPR027267	GO:0007009;GO:0003779;GO:0007009;	plasma membrane organization;actin binding;plasma membrane organization;
DEGAL3824g00160	hypothetical protein QR98_0015120 uncharacterized protein LOC108864649	cuticular protein, putative	2.12956	Cluster 2	Super Cluster 6	603	104.667	0	Component 3	7	1	222.894	49681.6	603	11	8	1	5	0						IPR000618;IPR031311;IPR000618	GO:0042302GO:0042302	structural constituent of cuticlestructural constituent of cuticle
DEGAL3824g00180	fringe glycosyltransferase-like	fringe glycosyltransferase	1.88857	Cluster 2	Super Cluster 6	5845.93	1121.49	43	Component 3	7	1	2118.01	4.48595e+06	5845.93	484	172	140	43	44	2	GO:0016020;GO:0016740	membrane;transferase activity			IPR003378;	GO:0016020/GO:0016757;	membrane/transferase activity, transferring glycosyl groups;
DEGAL3833g00020	zinc finger protein OZF-like gastrula zinc finger protein xLCGF3.1-like gastrula zinc finger protein XlCGF67.1-like, partial zinc finger protein 436 isoform X2	zinc finger protein 37-like	0.485774	Cluster 2	Super Cluster 6	117.535	60.4036	24.5613	Component 3	6	1	29.3424	860.979	117.535	43.4341	24.5613	61.0068	70.527	45.3571						IPR013087;IPR013087;IPR013087;IPR013087;IPR013087;IPR013087;IPR036236;IPR036236	GO:0003676GO:0003676;GO:0003676;GO:0003676;GO:0003676;GO:0003676	nucleic acid bindingnucleic acid binding;nucleic acid binding;nucleic acid binding;nucleic acid binding;nucleic acid binding
DEGAL3838g00010	semaphorin-2A, partial semaphorin-2A-like isoform X2 semaphorin-2A-like isoform X1 semaphorin-2A isoform X1	semaphorin-2A-like isoform X1	1.61099	Cluster 2	Super Cluster 6	3407.13	742.608	20.9588	Component 3	7	1	1196.33	1.43121e+06	3407.13	338.177	254.378	135.601	20.9588	299.401	1	GO:0030215	semaphorin receptor binding			IPR015943;IPR001627;IPR027231;IPR001627;IPR036352;	GO:0005515GO:0005515GO:0030215GO:0005515;	protein bindingprotein bindingsemaphorin receptor bindingprotein binding;
DEGAL3848g00020	hypothetical protein C0Q70_00698 hypothetical protein D0860_00318	HSPA8 isoform 19	1.75499	Cluster 2	Super Cluster 6	4	0.833333	0	Component 3	7	1	1.46249	2.13889	4	0	1	0	0	0						IPR013126;IPR013126;IPR013126;
DEGAL3856g00040	teneurin-m isoform X10 teneurin-3-like	teneurin-m-like isoform X1	1.18018	Cluster 2	Super Cluster 6	5237	1452.33	245	Component 3	6	1	1714.01	2.93782e+06	5237	1114	812	800	506	245	3	GO:0008045;GO:0016020;GO:0016740	motor neuron axon guidance;membrane;transferase activity			IPR011042;IPR028916;
DEGAL3856g00050	teneurin-3-like Tenascin major / teneurin-like protein, partial	teneurin-m-like isoform X1	1.1968	Cluster 2	Super Cluster 6	526	144.5	24	Component 3	10	1	172.938	29907.6	526	104	87	87	39	24	1	GO:0016020	membrane			IPR013111;IPR013032;IPR013032;IPR013032;IPR013032;IPR013032;IPR013032;IPR000742;IPR000742;IPR000742;
DEGAL3856g00060	teneurin-m isoform X10 teneurin-m-like isoform X6 teneurin-m-like isoform X4	teneurin-m-like isoform X1	1.25198	Cluster 2	Super Cluster 6	199	53.3333	4	Component 3	8	1	66.7724	4458.56	199	41	44	22	10	4	4	GO:0004714;GO:0008045;GO:0016021;GO:0018108	transmembrane receptor protein tyrosine kinase activity;motor neuron axon guidance;integral component of membrane;peptidyl-tyrosine phosphorylation	EC:2.7.10;EC:2.7.10.1;EC:2.7.11	Transferring phosphorus-containing groups;Receptor protein-tyrosine kinase;Transferring phosphorus-containing groups
DEGAL3857g00100	uncharacterized protein LOC105275364 isoform X2 trans-1,2-dihydrobenzene-1,2-diol dehydrogenase-like, partial uncharacterized protein LOC106175433 isoform X2 uncharacterized protein LOC107443100 uncha	Putative oxidoreductase yrbE	0.647295	Cluster 2	Super Cluster 6	6215	2913.67	918	Component 3	4	1	1886	3.55701e+06	6215	920	918	4334	2864	2231						IPR000683;IPR004104;IPR036291	GO:0016491;GO:0016491/GO:0055114	oxidoreductase activity;oxidoreductase activity/oxidation-reduction process
DEGAL3860g00030	decapentaplegic, partial bone morphogenetic protein 4 isoform X1 fusion proteins of collagen binding domain and bone morphogenetic protein 4 protein [Expression vector pBac-IE2-HsCBDBMP4-Puro] []	protein decapentaplegic	0.690876	Cluster 2	Super Cluster 6	787	315.5	150	Component 3	6	1	217.972	47511.6	787	150	156	309	239	252	7	GO:0005576;GO:0007165;GO:0008083;GO:0031323;GO:0051171;GO:0060255;GO:0080090	extracellular region;signal transduction;growth factor activity;regulation of cellular metabolic process;regulation of nitrogen compound metabolic process;regulation of macromolecule metabolic process;regulation of primary metabolic process			IPR029034;IPR001111;IPR001839;IPR015615;IPR015615;IPR017948;IPR001839;IPR029034	GO:0008083GO:0008083;GO:0008083;	growth factor activitygrowth factor activity;growth factor activity;
DEGAL3860g00040	neuroligin neuroligin-4, X-linked-like isoform X4 neuroligin 4-like	neuroligin-1-like isoform X1	2.23607	Cluster 2	Super Cluster 6	2	0.333333	0	Component 3	7	1	0.745356	0.555556	2	0	0	0	0	0	1	GO:0016787	hydrolase activity			IPR029058;IPR002018;IPR029058
DEGAL3880g00010	cAMP-dependent protein kinase catalytic subunit PRKX isoform X1 cAMP-dependent protein kinase catalytic subunit, putative cAMP-dependent protein kinase catalytic subunit-like, partial	protein KINase family member kin 1	2.22911	Cluster 2	Super Cluster 6	0.962191	0.160782	0	Component 3	8	1	0.358402	0.128452	0.962191	0.00250351	0	0	0	0	7	GO:0000166;GO:0004674;GO:0005737;GO:0018105;GO:0035556;GO:0043231;GO:0045014	nucleotide binding;protein serine/threonine kinase activity;cytoplasm;peptidyl-serine phosphorylation;intracellular signal transduction;intracellular membrane-bounded organelle;carbon catabolite repression of transcription by glucose	EC:2.7.11	Transferring phosphorus-containing groups	IPR000719;IPR000719;IPR011009	GO:0005524/GO:0006468/GO:0004672;GO:0005524/GO:0006468/GO:0004672;	ATP binding/protein phosphorylation/protein kinase activity;ATP binding/protein phosphorylation/protein kinase activity;
DEGAL3880g00050	small integral membrane protein 15-like Small integral membrane protein 15, partial UPF0542 protein C5orf43-like	small integral membrane protein 15	0.515438	Cluster 2	Super Cluster 6	1255	613.333	270	Component 3	6	1	316.135	99941.6	1255	550	270	599	647	359	1	GO:0016020	membrane			IPR027877;IPR027877
DEGAL3901g00010	uncharacterized protein LOC107443231 unknown hypothetical protein CpipJ_CPIJ010511 mitochondrial ubiquitin ligase activator of nfkb 1-like isoform X1 uncharacterized protein LOC110675210 ring finger p	E3 ubiquitin-protein ligase RNF26-like	0.539117	Cluster 2	Super Cluster 6	1722	850.5	315	Component 3	5	1	458.519	210240	1722	1023	444	713	886	315	1	GO:0016021	integral component of membrane			IPR013083;IPR001841;
DEGAL3901g00230	uncharacterized protein LOC100903865 uncharacterized protein LOC111245130 hypothetical protein BIW11_06822	hypothetical protein BIW11_06822	0.589513	Cluster 2	Super Cluster 6	1761	781.833	306	Component 3	7	1	460.901	212429	1761	652	526	732	714	306
DEGAL3901g00250	nucleolar complex protein 2 homolog isoform X2 nucleolar complex protein 2-like, partial LOW QUALITY PROTEIN: nucleolar complex protein 2 homolog	nucleolar complex protein 2 homolog	0.595831	Cluster 2	Super Cluster 6	2794	1293.17	554	Component 3	7	1	770.509	593683	2794	652	554	1566	1413	780	2	GO:0005634;GO:0016021	nucleus;integral component of membrane			IPR005343;IPR005343;IPR005343;
DEGAL3901g00300	Mediator of RNA polymerase II transcription subunit 10, partial nut2, putative	mediator of RNA polymerase II transcription subunit 10	0.733217	Cluster 2	Super Cluster 6	4801	2031	653	Component 3	6	1	1489.16	2217609	4801	2057	682	1019	2974	653	3	GO:0003712;GO:0016592;GO:0045944	transcription coregulator activity;mediator complex;positive regulation of transcription by RNA polymerase II			IPR019145;	GO:0016592/GO:0006357/GO:0003712	mediator complex/regulation of transcription by RNA polymerase II/transcription coregulator activity
DEGAL3905g00010	No hits found	---NA---	2.23606721	Cluster 2	Super Cluster 6	23.3619	3.89365	0	Component 3	9	1	8.70647	75.8025	23.3619	0	0	6.69e-06	0	0
DEGAL3906g00030	LOW QUALITY PROTEIN: RNA 3'-terminal phosphate cyclase AGAP004820-PA-like protein RNA 3'-terminal phosphate cyclase-like, partial	RNA 3'-terminal phosphate cyclase	0.617911	Cluster 2	Super Cluster 6	3731.69	1677.82	446.655	Component 3	9	1	1036.74	1.07483e+06	3731.69	924.253	1343.5	1805.52	1815.28	446.655	4	GO:0003963;GO:0005524;GO:0006396;GO:0016021	RNA-3'-phosphate cyclase activity;ATP binding;RNA processing;integral component of membrane	EC:6.5.1.4	RNA 3'-terminal-phosphate cyclase (ATP)	IPR036553;IPR037136;IPR013791;IPR023797;IPR017770;IPR000228;IPR017770;IPR020719;IPR013792;IPR013792	GO:0006396/GO:0003963GO:0006396;GO:0006396/GO:0003963GO:0003824;GO:0003824	RNA processing/RNA-3'-phosphate cyclase activityRNA processing;RNA processing/RNA-3'-phosphate cyclase activitycatalytic activity;catalytic activity
DEGAL3914g00080	fibroblast growth factor receptor 3-like fibroblast growth factor receptor 2-like isoform X3	fibroblast growth factor receptor 2-like isoform X1	0.705211	Cluster 2	Super Cluster 6	59	23.6667	6	Component 3	7	1	16.69	278.556	59	20	15	23	6	19						IPR036179
DEGAL3917g00020	protein aveugle isoform X2 Protein aveugle, partial	Protein aveugle	0.952421	Cluster 2	Super Cluster 6	219.298	71.7597	22.1916	Component 3	6	1	68.3454	4671.09	219.298	55.8665	36.4305	23.8034	72.9681	22.1916						IPR013761;IPR001660;IPR001660;IPR039144;IPR013761	;GO:0005515GO:0005515	;protein bindingprotein binding
DEGAL3939g00080	uncharacterized protein LOC100908443 isoform X2 uncharacterized protein LOC100904717 hypothetical protein BIW11_11598	uncharacterized protein LOC111260380 isoform X3	0.557639	Cluster 2	Super Cluster 6	6929	3205.35	1568	Component 3	5	1	1787.43	3.1949e+06	6929	1568	1952	3112.53	3455.58	2215						IPR013783;IPR003961;IPR003961;IPR036116	;GO:0005515;GO:0005515;GO:0005515	;protein binding;protein binding;protein binding
DEGAL3947g00010	uncharacterized protein LOC111420145 uncharacterized protein LOC100905893 uncharacterized protein LOC100904175 uncharacterized protein LOC100908479	uncharacterized protein LOC100908479	2.23607	Cluster 2	Super Cluster 6	2	0.333333	0	Component 3	7	1	0.745356	0.555556	2	0	0	0	0	0						IPR041588;IPR008042;
DEGAL3971g00030	zinc finger protein Pegasus-like isoform X2 zinc finger protein 394-like	GDNF-inducible zinc finger protein 1-like isoform X1	0.619762	Cluster 2	Super Cluster 6	136	60.1667	13	Component 3	8	1	37.289	1390.47	136	47	54	63	48	13	1	GO:0003676	nucleic acid binding			IPR013087;IPR013087;IPR013087;IPR036236;IPR036236	GO:0003676;GO:0003676;GO:0003676	nucleic acid binding;nucleic acid binding;nucleic acid binding
DEGAL3972g00010	histone H5-like Histone H3 SJCHGC01769 protein, partial	histone H1-delta-like	1.56833	Cluster 2	Super Cluster 6	733.865	163.642	20.6733	Component 3	7	1	256.646	65867.2	733.865	57.9719	20.6733	35.1952	26.4945	107.655	4	GO:0000786;GO:0003677;GO:0005634;GO:0006334	nucleosome;DNA binding;nucleus;nucleosome assembly			IPR005819;IPR036388;IPR005818;IPR005818;IPR005818;IPR036390	GO:0000786/GO:0003677/GO:0006334GO:0000786/GO:0003677/GO:0006334/GO:0005634GO:0000786/GO:0003677/GO:0006334/GO:0005634;GO:0000786/GO:0003677/GO:0006334/GO:0005634;	nucleosome/DNA binding/nucleosome assemblynucleosome/DNA binding/nucleosome assembly/nucleusnucleosome/DNA binding/nucleosome assembly/nucleus;nucleosome/DNA binding/nucleosome assembly/nucleus;
DEGAL3977g00040	putative hypoxia-inducible factor 1 beta aryl hydrocarbone receptor nuclear translocator aryl hydrocarbon receptor nuclear translocator homolog isoform X4 aryl hydrocarbon receptor nuclear translocato	aryl hydrocarbon receptor nuclear translocator homolog	0.562068	Cluster 2	Super Cluster 6	4108	1873.17	852	Component 3	6	1	1052.85	1.10849e+06	4108	1829	1165	1599	1686	852	6	GO:0003700;GO:0005634;GO:0005667;GO:0005737;GO:0006355;GO:0046983	DNA-binding transcription factor activity;nucleus;transcription regulator complex;cytoplasm;regulation of transcription, DNA-templated;protein dimerization activity			IPR001067;IPR036638;IPR011598;IPR000014;IPR013767;IPR011598;IPR000014;IPR000014;IPR000014;IPR011598;IPR000014;IPR035965;IPR036638;IPR035965	GO:0005737/GO:0003700/GO:0005667/GO:0005634/GO:0006355;GO:0046983GO:0046983GO:0006355;GO:0046983GO:0046983;GO:0046983;	cytoplasm/DNA-binding transcription factor activity/transcription regulator complex/nucleus/regulation of transcription, DNA-templated;protein dimerization activityprotein dimerization activityregulation of transcription, DNA-templated;protein dimerization activityprotein dimerization activity;protein dimerization activity;
DEGAL3983g00020	14-3-3 protein-like protein 1 14-3-3 protein zeta-like	14-3-3 protein zeta isoform X1	0.456224	Cluster 2	Super Cluster 6	9167.37	4784.19	2313.5	Component 3	9	1	2182.66	4.76401e+06	9167.37	5218.5	3133	4201.36	4671.39	2313.5	1	GO:0019904	protein domain specific binding			IPR000308;IPR000308;IPR036815;IPR023410;IPR000308;IPR023409;IPR023409;IPR036815	GO:0019904;GO:0019904;GO:0019904	protein domain specific binding;protein domain specific binding;protein domain specific binding
DEGAL3994g00010	uncharacterized protein LOC619250	eukaryotic translation initiation factor 3 subunit M	0.520968	Cluster 2	Super Cluster 6	9594	4845	1616	Component 3	7	1	2524.09	6.37102e+06	9594	3400	1616	4560	6186	3714	3	GO:0002183;GO:0003743;GO:0005852	cytoplasmic translational initiation;translation initiation factor activity;eukaryotic translation initiation factor 3 complex			IPR000717;IPR027528;IPR000717	GO:0005737/GO:0003743/GO:0005852;	cytoplasm/translation initiation factor activity/eukaryotic translation initiation factor 3 complex;
DEGAL3994g00020	SPRY domain-containing SOCS box protein 4 isoform X4 protein gustavus isoform X1 protein gustavus-like	SPRY domain-containing SOCS box protein 1	0.910139	Cluster 2	Super Cluster 6	1171	396.333	77	Component 3	6	1	360.719	130118	1171	253	208	248	421	77	1	GO:0035556	intracellular signal transduction			IPR001496;IPR003877;IPR001870;IPR001496;IPR013320	GO:0005515;	protein binding;
DEGAL3997g00020	tyrosine-protein phosphatase Lar-like tyrosine-protein phosphatase Lar-like isoform X2 Lar hypothetical protein DMN91_005248, partial	tyrosine-protein phosphatase Lar-like isoform X1	0.669505	Cluster 2	Super Cluster 6	65.1638	28.4022	3.19365	Component 3	7	1	19.0155	361.587	65.1638	20.0391	27.08	34.8578	20.0791	3.19365	3	GO:0004725;GO:0016021;GO:0035335	protein tyrosine phosphatase activity;integral component of membrane;peptidyl-tyrosine dephosphorylation	EC:3.1.3.16;EC:3.1.3.48	Protein-serine/threonine phosphatase;Protein-tyrosine-phosphatase	IPR013783;IPR013783;IPR003961;IPR013783;IPR003961;IPR003961;IPR003961;IPR003961;IPR003961;IPR036116;IPR036116	GO:0005515GO:0005515;GO:0005515;GO:0005515;GO:0005515;GO:0005515;GO:0005515;GO:0005515	protein bindingprotein binding;protein binding;protein binding;protein binding;protein binding;protein binding;protein binding
DEGAL4003g00130	fumarylacetoacetase isoform X1 hypothetical protein BOX15_Mlig033367g2, partial hypothetical protein BRAFLDRAFT_281736 Fumarylacetoacetase, partial	fumarylacetoacetase	1.61759	Cluster 2	Super Cluster 6	380.081	82.469	12.1977	Component 3	8	1	133.401	17795.9	380.081	38.9839	20.3357	14.3696	12.1977	28.846	6	GO:0004334;GO:0005524;GO:0006559;GO:0006572;GO:0046872;GO:1902000	fumarylacetoacetase activity;ATP binding;L-phenylalanine catabolic process;tyrosine catabolic process;metal ion binding;homogentisate catabolic process	EC:3.7.1.2	Fumarylacetoacetase	IPR011234;IPR036663;IPR005959;IPR036663	GO:0003824;GO:0003824GO:0009072/GO:0004334;GO:0003824	catalytic activity;catalytic activityaromatic amino acid family metabolic process/fumarylacetoacetase activity;catalytic activity
DEGAL4003g00260	histone H2A-like hypothetical protein LOTGIDRAFT_175997 uncharacterized protein LOC100557451	histone H2B, gonadal-like	1.69723	Cluster 2	Super Cluster 6	271.772	57.0943	0	Component 3	9	1	96.9024	9390.08	271.772	36.4128	0	4.17006	4.16438	26.0468	6	GO:0000786;GO:0003677;GO:0005634;GO:0006334;GO:0006352;GO:0046982	nucleosome;DNA binding;nucleus;nucleosome assembly;DNA-templated transcription, initiation;protein heterodimerization activity			IPR001951;IPR009072;IPR035425;IPR009072;IPR007125;IPR000558;IPR000558;IPR019809;IPR000558;IPR019809;IPR000558;IPR001951;IPR001951;IPR009072;IPR009072;IPR009072;IPR009072;IPR009072	GO:0003677;GO:0046982GO:0046982;GO:0003677/GO:0000786GO:0003677/GO:0000786GO:0003677/GO:0000786GO:0003677/GO:0005634/GO:0000786;GO:0003677/GO:0000786;GO:0003677/GO:0005634/GO:0000786;GO:0003677/GO:0000786;GO:0003677;GO:0003677;GO:0046982;GO:0046982;GO:0046982;GO:0046982;GO:0046982	DNA binding;protein heterodimerization activityprotein heterodimerization activity;DNA binding/nucleosomeDNA binding/nucleosomeDNA binding/nucleosomeDNA binding/nucleus/nucleosome;DNA binding/nucleosome;DNA binding/nucleus/nucleosome;DNA binding/nucleosome;DNA binding;DNA binding;protein heterodimerization activity;protein heterodimerization activity;protein heterodimerization activity;protein he…
DEGAL4003g00280	histone H2A-like Histone H2B.3	histone H2B	1.75089	Cluster 2	Super Cluster 6	134.536	27.5974	0	Component 3	6	1	48.32	2334.82	134.536	13.5199	0	0.329635	17.1989	0	5	GO:0000786;GO:0003677;GO:0005634;GO:0016021;GO:0046982	nucleosome;DNA binding;nucleus;integral component of membrane;protein heterodimerization activity			IPR000164;IPR007125;IPR009072;IPR000164;IPR000164;IPR009072	GO:0003677/GO:0000786;GO:0003677/GO:0000786;GO:0046982;GO:0003677/GO:0000786;GO:0003677/GO:0000786;GO:0046982	DNA binding/nucleosome;DNA binding/nucleosome;protein heterodimerization activity;DNA binding/nucleosome;DNA binding/nucleosome;protein heterodimerization activity
DEGAL4003g00290	RecName: Full=Histone H3.2 [hypothetical protein B9Z55_013781 predicted protein hypothetical protein pdam_00022739, partial	histone 3	1.47151	Cluster 2	Super Cluster 6	9.06538	2.22384	0	Component 3	7	1	3.27239	10.7086	9.06538	0	0	0	3.27765	1	4	GO:0000786;GO:0003677;GO:0005634;GO:0046982	nucleosome;DNA binding;nucleus;protein heterodimerization activity			IPR002119;IPR009072;IPR009072;IPR007125;IPR000164;IPR032458;IPR002119;IPR009072;IPR009072	GO:0003677/GO:0000786;GO:0046982;GO:0046982;GO:0003677/GO:0000786GO:0003677/GO:0000786GO:0003677/GO:0000786;GO:0046982;GO:0046982	DNA binding/nucleosome;protein heterodimerization activity;protein heterodimerization activity;DNA binding/nucleosomeDNA binding/nucleosomeDNA binding/nucleosome;protein heterodimerization activity;protein heterodimerization activity
DEGAL4003g00310	RecName: Full=Histone H3.2 [LOW QUALITY PROTEIN: uncharacterized protein LOC113195987 histone H3 isoform X1 uncharacterized protein LOC113132306 uncharacterized protein LOC113195989 uncharacterized pr	Histone H2A type 1	1.13737	Cluster 2	Super Cluster 6	23.9037	6.90277	0	Component 3	6	1	7.85098	61.6379	23.9037	2.68996	0	6.44177	4.67835	3.70286	5	GO:0000786;GO:0003677;GO:0005634;GO:0016020;GO:0046982	nucleosome;DNA binding;nucleus;membrane;protein heterodimerization activity			IPR002119;IPR007125;IPR009072;IPR032454;IPR009072;IPR009072;IPR032458;IPR032458;IPR000164;IPR002119;IPR002119;IPR009072;IPR009072;IPR009072	GO:0003677/GO:0000786;GO:0003677/GO:0000786;GO:0046982GO:0046982;GO:0046982GO:0003677/GO:0000786;GO:0003677/GO:0000786;GO:0003677/GO:0000786;GO:0046982;GO:0046982;GO:0046982	DNA binding/nucleosome;DNA binding/nucleosome;protein heterodimerization activityprotein heterodimerization activity;protein heterodimerization activityDNA binding/nucleosome;DNA binding/nucleosome;DNA binding/nucleosome;protein heterodimerization activity;protein heterodimerization activity;protein heterodimerization activity
DEGAL4003g00330	histone H2A-like histone H2A-beta, sperm histone 2A.X histone 2A	histone H4	1.98364	Cluster 2	Super Cluster 6	199.102	36.6837	0	Component 3	7	1	72.7673	5295.08	199.102	13	0	0	5	3	5	GO:0000786;GO:0003677;GO:0005634;GO:0006352;GO:0046982	nucleosome;DNA binding;nucleus;DNA-templated transcription, initiation;protein heterodimerization activity			IPR001951;IPR009072;IPR019809;IPR001951;IPR009072	GO:0003677;GO:0046982GO:0003677/GO:0005634/GO:0000786;GO:0003677;GO:0046982	DNA binding;protein heterodimerization activityDNA binding/nucleus/nucleosome;DNA binding;protein heterodimerization activity
DEGAL4003g00350	histone H2A-like histone H2B.3-like protein histone H2B.3-like	histone H2B	1.99146	Cluster 2	Super Cluster 6	75.2023	13.8305	0	Component 3	6	1	27.5428	758.605	75.2023	6.50396	0	0	1.27648	0	4	GO:0000786;GO:0003677;GO:0005634;GO:0046982	nucleosome;DNA binding;nucleus;protein heterodimerization activity			IPR000558;IPR009072;IPR007125;IPR000558;IPR000558;IPR009072	GO:0003677/GO:0000786;GO:0046982;GO:0003677/GO:0000786;GO:0003677/GO:0000786;GO:0003677/GO:0000786;GO:0046982	DNA binding/nucleosome;protein heterodimerization activity;DNA binding/nucleosome;DNA binding/nucleosome;DNA binding/nucleosome;protein heterodimerization activity
DEGAL4003g00370	histone H2A-like histone H2B.3-like protein histone H2B.3-like	histone H2B	1.5901	Cluster 2	Super Cluster 6	13.3582	2.99123	0	Component 3	7	1	4.75635	22.6228	13.3582	1.8203	0	2.76885	0	0	4	GO:0000786;GO:0003677;GO:0005634;GO:0046982	nucleosome;DNA binding;nucleus;protein heterodimerization activity			IPR000558;IPR009072;IPR007125;IPR000558;IPR009072	GO:0003677/GO:0000786;GO:0046982;GO:0003677/GO:0000786GO:0003677/GO:0000786GO:0046982	DNA binding/nucleosome;protein heterodimerization activity;DNA binding/nucleosomeDNA binding/nucleosomeprotein heterodimerization activity
DEGAL4003g00380	histone H3-like centromeric protein CSE4 uncharacterized protein LOC109252670 LOW QUALITY PROTEIN: uncharacterized protein LOC112404117 uncharacterized protein LOC109551478	histone H3.v1	1.57582	Cluster 2	Super Cluster 6	308.829	69.0479	2.68896	Component 3	6	1	108.807	11839	308.829	39.463	3	9.26748	51.039	2.68896	4	GO:0000786;GO:0003677;GO:0005634;GO:0046982	nucleosome;DNA binding;nucleus;protein heterodimerization activity			IPR002119;IPR009072;IPR007125;IPR009072;IPR000164;IPR000164;IPR032458;IPR002119;IPR009072;IPR009072	GO:0003677/GO:0000786;GO:0046982;GO:0003677/GO:0000786;GO:0046982GO:0003677/GO:0000786;GO:0003677/GO:0000786GO:0003677/GO:0000786;GO:0046982;GO:0046982	DNA binding/nucleosome;protein heterodimerization activity;DNA binding/nucleosome;protein heterodimerization activityDNA binding/nucleosome;DNA binding/nucleosomeDNA binding/nucleosome;protein heterodimerization activity;protein heterodimerization activity
DEGAL4003g00390	histone H2A-like Histone H2B.3	histone H3	1.83276	Cluster 2	Super Cluster 6	175.602	34.4634	2	Component 3	5	1	63.1629	3989.55	175.602	9.02069	2	6.06783	5.29272	8.79692	5	GO:0000786;GO:0003677;GO:0005634;GO:0016020;GO:0046982	nucleosome;DNA binding;nucleus;membrane;protein heterodimerization activity			IPR000164;IPR007125;IPR009072;IPR000164;IPR000164;IPR009072	GO:0003677/GO:0000786;GO:0003677/GO:0000786;GO:0046982GO:0003677/GO:0000786GO:0003677/GO:0000786;GO:0046982	DNA binding/nucleosome;DNA binding/nucleosome;protein heterodimerization activityDNA binding/nucleosomeDNA binding/nucleosome;protein heterodimerization activity
DEGAL4003g00410	uncharacterized protein LOC103210983 hypothetical protein I79_005256	histone H2A	0.964516	Cluster 2	Super Cluster 6	11.1299	3.67498	0	Component 3	6	1	3.54458	12.5641	11.1299	1.87699	0	2.54957	4.09434	2.3991	4	GO:0000786;GO:0003677;GO:0005634;GO:0046982	nucleosome;DNA binding;nucleus;protein heterodimerization activity			IPR001951;IPR009072;IPR019809;IPR009072	GO:0003677;GO:0046982;GO:0003677/GO:0005634/GO:0000786;GO:0046982	DNA binding;protein heterodimerization activity;DNA binding/nucleus/nucleosome;protein heterodimerization activity
DEGAL4007g00020	catenin delta-1-like catenin delta-2-like isoform X3 catenin delta-2 isoform X9	catenin delta-2-like isoform X1	0.520381	Cluster 2	Super Cluster 6	2329	1162.83	299	Component 3	9	1	605.116	366166	2329	1177	906	1026	1240	299	5	GO:0005913;GO:0010172;GO:0032956;GO:0045296;GO:0098609	adherens junction;embryonic body morphogenesis;regulation of actin cytoskeleton organization;cadherin binding;cell-cell adhesion			IPR000225;IPR011989;IPR028446;IPR028435;IPR000225;IPR000225;IPR000225;IPR016024	GO:0005515GO:0045296/GO:0010172/GO:0032956/GO:0005913;GO:0098609;GO:0005515;GO:0005515;GO:0005515;	protein bindingcadherin binding/embryonic body morphogenesis/regulation of actin cytoskeleton organization/adherens junction;cell-cell adhesion;protein binding;protein binding;protein binding;
DEGAL4011g00270	lesswright, isoform A SUMO-conjugating enzyme UBC9, partial ubiquitin-conjugating enzyme E2 c hypothetical protein DAPPUDRAFT_230818 SUMO-conjugating enzyme UBC9-B isoform X1	SUMO-conjugating enzyme UBC9-B	0.829201	Cluster 2	Super Cluster 6	3426	1323.5	305	Component 3	8	1	1097.45	1.20439e+06	3426	974	404	790	2042	305	5	GO:0005524;GO:0005634;GO:0016874;GO:0016925;GO:0061656	ATP binding;nucleus;ligase activity;protein sumoylation;SUMO conjugating enzyme activity			IPR000608;IPR016135;IPR023313;IPR000608;IPR000608;IPR016135
DEGAL4011g00360	pre-mRNA-processing-splicing factor 8 hypothetical protein H355_017059 pre-mRNA-processing-splicing factor, putative	pre-mRNA-processing-splicing factor 8	0.583723	Cluster 2	Super Cluster 6	12564.1	5980.73	1766.96	Component 3	6	1	3491.09	1.21877e+07	12564.1	3138.7	4721.73	6187.43	7505.48	1766.96	14	GO:0000244;GO:0000386;GO:0005682;GO:0017070;GO:0030619;GO:0030620;GO:0030623;GO:0046540;GO:0046983;GO:0070530;GO:0071005;GO:0071006;GO:0071007;GO:0097157	spliceosomal tri-snRNP complex assembly;second spliceosomal transesterification activity;U5 snRNP;U6 snRNA binding;U1 snRNA binding;U2 snRNA binding;U5 snRNA binding;U4/U6 x U5 tri-snRNP complex;protein dimerization activity;K63-linked polyubiquitin modification-dependent protein binding;U2-type precatalytic spliceosome;U2-type catalytic step 1 spliceosome;U2-type catalytic step 2 spliceosome;pre…			IPR000555;IPR042516;IPR019581;IPR019582;IPR021983;IPR012592;IPR012591;IPR012984;IPR019580;IPR027652;IPR037518;IPR021983;IPR012337;IPR012337	GO:0005515;GO:0030623;GO:0003723GO:0000398GO:0000398GO:0017070;GO:0000398/GO:0005681;	protein binding;U5 snRNA binding;RNA bindingmRNA splicing, via spliceosomemRNA splicing, via spliceosomeU6 snRNA binding;mRNA splicing, via spliceosome/spliceosomal complex;
DEGAL4017g00050	uncharacterized protein LOC102678467 isoform X1 uncharacterized protein LOC111247027 isoform X1 uncharacterized protein LOC111247027 isoform X2 uncharacterized protein LOC111247027 isoform X3 uncharac	uncharacterized protein LOC111264153 isoform X2	1.23925	Cluster 2	Super Cluster 6	2845	759.167	213	Component 3	8	1	940.795	885095	2845	315	254	332	596	213						IPR028019;IPR028019;
DEGAL4023g00030	eyes absent homolog 4 isoform X1 eyes absent homolog 1-like isoform X6 Eya4 protein eyes absent homolog 4 isoform X4 eyes absent homolog 4 isoform X5 eyes absent homolog 2 eyes absent homolog 4 isofor	eyes absent homolog 2	0.574985	Cluster 2	Super Cluster 6	6918.69	3217.01	1041	Component 3	7	1	1849.73	3.42152e+06	6918.69	3456.71	1818.4	3107.26	2960.01	1041	9	GO:0005622;GO:0006470;GO:0016787;GO:0030154;GO:0035239;GO:0042472;GO:0048522;GO:0060429;GO:0110165	intracellular;protein dephosphorylation;hydrolase activity;cell differentiation;tube morphogenesis;inner ear morphogenesis;positive regulation of cellular process;epithelium development;cellular anatomical entity			IPR038102;IPR028472;	;GO:0004725;	;protein tyrosine phosphatase activity;
DEGAL4027g00050	No hits found	---NA---	0.67668438	Cluster 2	Super Cluster 6	109026	44972.5	12875	Component 3	7	1	30432.2	926118080	109026	29631	12875	32091	40336	45876
DEGAL4027g00120	atlastin-1-like isoform X1 atlastin-2 atlastin-2-like isoform X3 atlastin-2-like isoform X4	atlastin-1 isoform X2	0.852912	Cluster 2	Super Cluster 6	9658.79	3502.62	847.765	Component 3	8	1	2987.43	8.92471e+06	9658.79	1784	1712	2401.68	4611.47	847.765	8	GO:0003924;GO:0005783;GO:0005794;GO:0016021;GO:0042802;GO:0051260;GO:0098826;GO:1990809	GTPase activity;endoplasmic reticulum;Golgi apparatus;integral component of membrane;identical protein binding;protein homooligomerization;endoplasmic reticulum tubular network membrane;endoplasmic reticulum tubular network membrane organization	EC:3.6.1.15	Nucleoside-triphosphate phosphatase	IPR015894;IPR030386;IPR027417	GO:0003924/GO:0005525GO:0005525;	GTPase activity/GTP bindingGTP binding;
DEGAL4035g00030	tyrosine-protein kinase transmembrane receptor Ror isoform X2 tyrosine-protein kinase transmembrane receptor Ror-like isoform X2 tyrosine-protein kinase transmembrane receptor Ror-like isoform X3 inac	inactive tyrosine-protein kinase transmembrane receptor ROR1-like isoform X1	1.10003	Cluster 2	Super Cluster 6	746.576	224.519	28.6208	Component 3	9	1	246.977	60997.6	746.576	282.681	122.1	110.579	56.5573	28.6208	11	GO:0004714;GO:0005524;GO:0005887;GO:0007169;GO:0010976;GO:0014068;GO:0017147;GO:0018108;GO:0030424;GO:0043235;GO:0070374	transmembrane receptor protein tyrosine kinase activity;ATP binding;integral component of plasma membrane;transmembrane receptor protein tyrosine kinase signaling pathway;positive regulation of neuron projection development;positive regulation of phosphatidylinositol 3-kinase signaling;Wnt-protein binding;peptidyl-tyrosine phosphorylation;axon;receptor complex;positive regulation of ERK1 and ERK2…	EC:2.7.10;EC:2.7.10.1;EC:2.7.11	Transferring phosphorus-containing groups;Receptor protein-tyrosine kinase;Transferring phosphorus-containing groups	IPR001245;IPR000001;IPR001245;IPR036790;IPR038178;IPR002011;IPR018056;IPR000001;IPR020067;IPR000719;IPR000001;IPR041775;IPR011009;IPR013806	GO:0006468/GO:0004672GO:0006468/GO:0004672;GO:0005515;GO:0006468/GO:0007169/GO:0004714/GO:0016020/GO:0005524;GO:0005515;GO:0006468/GO:0004672/GO:0005524;	protein phosphorylation/protein kinase activityprotein phosphorylation/protein kinase activity;protein binding;protein phosphorylation/transmembrane receptor protein tyrosine kinase signaling pathway/transmembrane receptor protein tyrosine kinase activity/membrane/ATP binding;protein binding;protein phosphorylation/protein kinase activity/ATP binding;
DEGAL4048g00010	Gyltl1B protein, putative	LARGE xylosyl- and glucuronyltransferase 1-like	0.30647	Cluster 2	Super Cluster 6	651.737	399.754	247.793	Component 3	6	1	122.513	15009.4	651.737	395.841	382.742	364.44	355.971	247.793	3	GO:0008194;GO:0016758;GO:0110165	UDP-glycosyltransferase activity;transferase activity, transferring hexosyl groups;cellular anatomical entity			IPR029044;IPR029044
DEGAL4071g00020	uncharacterized protein LOC6594104 uncharacterized protein LOC108863710 uncharacterized protein LOC110845489	hypothetical protein BIW11_01270	2.23197	Cluster 2	Super Cluster 6	9802.27	1636.21	0	Component 3	11	1	3651.97	1.33369e+07	9802.27	4	11	0	0	0						IPR000859
DEGAL4076g00120	hypothetical protein IscW_ISCW011908 uncharacterized protein LOC111247521	bromodomain-containing protein DDB_G0270170-like	1.90842	Cluster 2	Super Cluster 6	107	20.5	0	Component 3	6	1	39.1227	1530.58	107	16	0	0	0	0
DEGAL4079g00020	tight junction protein ZO-2-like isoform X4 tight junction protein ZO-1-like protein, partial	tight junction protein ZO-2-like isoform X4	0.969451	Cluster 2	Super Cluster 6	965	307.5	104	Component 3	7	1	298.106	88867.2	965	229	145	247	155	104						IPR008145;IPR008144;IPR027417
DEGAL4079g00030	tight junction protein ZO-3 isoform X3 tight junction protein ZO-2-like isoform X4 tight junction protein ZO-1-like isoform X5 tight junction protein ZO-1-like	tight junction protein ZO-2-like isoform X4	1.16856	Cluster 2	Super Cluster 6	730	204.333	36	Component 3	6	1	238.775	57013.6	730	143	82	160	75	36						IPR001478;IPR001452;IPR001478;IPR036034;IPR036028	;GO:0005515GO:0005515GO:0005515;GO:0005515;GO:0005515	;protein bindingprotein bindingprotein binding;protein binding;protein binding
DEGAL4080g00020	hypothetical protein DAPPUDRAFT_208166 tetraspanin-5 isoform X3 tetraspanin-5 isoform X1 tetraspanin-5-like isoform X3	tetraspanin-5-like isoform X1	0.592081	Cluster 2	Super Cluster 6	1788	831.833	238	Component 3	5	1	492.513	242569	1788	1020	525	589	831	238	3	GO:0005887;GO:0051604;GO:0072659	integral component of plasma membrane;protein maturation;protein localization to plasma membrane			IPR000301;IPR018499;IPR008952;IPR008952	GO:0016021;GO:0016021;GO:0016021GO:0016021	integral component of membrane;integral component of membrane;integral component of membraneintegral component of membrane
DEGAL4085g00010	transcription cofactor HES-6-like transcription factor HES-2-like isoform X1 transcription factor HES-7-like isoform X4 transcription factor transcription factor HES-7 isoform X3	transcription factor HES-2-like	2.23607	Cluster 2	Super Cluster 6	1.33938	0.22323	0	Component 3	5	1	0.499157	0.249158	1.33938	0	0	0	0	0	1	GO:0046983	protein dimerization activity			IPR011598;IPR036638;IPR011598;IPR011598;IPR036638	GO:0046983;GO:0046983;GO:0046983;GO:0046983;GO:0046983	protein dimerization activity;protein dimerization activity;protein dimerization activity;protein dimerization activity;protein dimerization activity
DEGAL4094g00040	uncharacterized protein Dmoj_GI24199 negative elongation factor B isoform X2 negative elongation factor B-like negative elongation factor B isoform X1	negative elongation factor B	0.658427	Cluster 2	Super Cluster 6	1761	752.667	287	Component 3	7	1	495.576	245596	1761	636	406	486	940	287	4	GO:0003746;GO:0005634;GO:0006414;GO:0045892	translation elongation factor activity;nucleus;translational elongation;negative regulation of transcription, DNA-templated			IPR010405;IPR010405	GO:0005634/GO:0045892;GO:0005634/GO:0045892	nucleus/negative regulation of transcription, DNA-templated;nucleus/negative regulation of transcription, DNA-templated
DEGAL4099g00010	LOW QUALITY PROTEIN: U6 snRNA-associated Sm-like protein LSm2 U6 snRNA-associated Sm-like protein LSm2, partial putative U6 snRNA-associated Sm-like protein LSm2 uncharacterized protein Dmel_CG10418	U6 snRNA-associated Sm-like protein LSm2	0.694913	Cluster 2	Super Cluster 6	729.433	292.514	151.21	Component 3	6	1	203.272	41319.6	729.433	162.282	151.21	200.909	322.63	188.622	5	GO:0000398;GO:0003723;GO:0005681;GO:0005688;GO:0046540	mRNA splicing, via spliceosome;RNA binding;spliceosomal complex;U6 snRNP;U4/U6 x U5 tri-snRNP complex			IPR016654;IPR001163;IPR016654;IPR016654;IPR010920	;GO:0006397GO:0006397;GO:0006397;	;mRNA processingmRNA processing;mRNA processing;
DEGAL4121g00030	lysine-specific histone demethylase 1B-like	lysine-specific histone demethylase 1B-like	0.699212	Cluster 2	Super Cluster 6	276.881	111.647	49.7261	Component 3	6	1	78.0651	6094.17	276.881	49.7261	70.8956	115.993	105.678	50.7099	6	GO:0003677;GO:0008168;GO:0008270;GO:0016491;GO:0032259;GO:0055114	DNA binding;methyltransferase activity;zinc ion binding;oxidoreductase activity;methylation;oxidation-reduction process			IPR002937;IPR036188;	GO:0016491/GO:0055114	oxidoreductase activity/oxidation-reduction process
DEGAL4125g00010	AT-rich interactive domain-containing protein 3C-like isoform X2 AT-rich interactive domain-containing protein 3C-like isoform X6 protein dead ringer-like, partial	protein dead ringer-like protein	1.43306	Cluster 2	Super Cluster 6	520	124.667	9	Component 3	6	1	178.655	31917.6	520	92	37	59	31	9	2	GO:0003677;GO:0005634	DNA binding;nucleus			IPR001606;IPR036431;IPR001606;IPR023334;IPR036431	GO:0003677;GO:0003677GO:0003677;GO:0003677	DNA binding;DNA bindingDNA binding;DNA binding
DEGAL4125g00020	vacuolar protein-sorting-associated protein 36 isoform X1 GM24585 vacuolar protein-sorting-associated protein 36-like	vacuolar protein-sorting-associated protein 36	0.568617	Cluster 2	Super Cluster 6	751	348.667	138	Component 3	5	1	198.258	39306.2	751	197	138	272	363	371	6	GO:0000814;GO:0005742;GO:0030150;GO:0032266;GO:0032509;GO:0043130	ESCRT II complex;mitochondrial outer membrane translocase complex;protein import into mitochondrial matrix;phosphatidylinositol-3-phosphate binding;endosome transport via multivesicular body sorting pathway;ubiquitin binding			IPR040608;IPR021648;IPR036388;IPR011993;IPR036388;IPR037855;IPR021648;IPR036390;	;GO:0032266/GO:0043130GO:0032509/GO:0000814/GO:0043130;GO:0032266/GO:0043130	;phosphatidylinositol-3-phosphate binding/ubiquitin bindingendosome transport via multivesicular body sorting pathway/ESCRT II complex/ubiquitin binding;phosphatidylinositol-3-phosphate binding/ubiquitin binding
DEGAL4135g00040	ELAV-like protein 3 isoform X12 hypothetical protein YQE_09122, partial hypothetical protein D910_11563 ELAV-like protein 2	ELAV-like protein 1	0.849641	Cluster 2	Super Cluster 6	9604	3359.17	1124	Component 3	9	1	2854.09	8.1458e+06	9604	2199	1670	2844	2714	1124	3	GO:0003723;GO:0008154;GO:1990904	RNA binding;actin polymerization or depolymerization;ribonucleoprotein complex			IPR002343;IPR000504;IPR012677;IPR012677;IPR012677;IPR000504;IPR000504;IPR000504;IPR035979;IPR035979	GO:0003723/GO:1990904;GO:0003676GO:0003676;GO:0003676;GO:0003676;GO:0003676;GO:0003676	RNA binding/ribonucleoprotein complex;nucleic acid bindingnucleic acid binding;nucleic acid binding;nucleic acid binding;nucleic acid binding;nucleic acid binding
DEGAL4135g00080	No hits found	---NA---	0.63470551	Cluster 2	Super Cluster 6	3065	1339.83	398	Component 3	8	1	850.4	723179	3065	820	904	1406	1446	398
DEGAL4135g00150	chondroitin sulfate synthase 2 isoform X3 hypothetical protein C0Q70_09775 chondroitin sulfate glucuronyltransferase	chondroitin sulfate synthase 2-like	0.514246	Cluster 2	Super Cluster 6	423	200.5	119	Component 3	8	1	103.106	10630.9	423	149	119	196	132	184	2	GO:0008376;GO:0032580	acetylgalactosaminyltransferase activity;Golgi cisterna membrane			IPR008428;	GO:0008376/GO:0032580	acetylgalactosaminyltransferase activity/Golgi cisterna membrane
DEGAL4146g00050	hypothetical protein A6R68_14943 rCG51122, partial ataxin-1-like, partial ataxin-1-like isoform X1 hypothetical protein BIW11_10534 ataxin-1	ataxin-1-like isoform X2	0.912237	Cluster 2	Super Cluster 6	1206	417.333	56	Component 3	6	1	380.707	144938	1206	210	334	179	519	56	14	GO:0005654;GO:0005730;GO:0005829;GO:0007399;GO:0007611;GO:0008022;GO:0008266;GO:0016363;GO:0034046;GO:0042405;GO:0042802;GO:0043621;GO:0045892;GO:0051168	nucleoplasm;nucleolus;cytosol;nervous system development;learning or memory;protein C-terminus binding;poly(U) RNA binding;nuclear matrix;poly(G) binding;nuclear inclusion body;identical protein binding;protein self-association;negative regulation of transcription, DNA-templated;nuclear export			IPR003652;IPR003652;IPR036096	GO:0003723/GO:0005515GO:0003723/GO:0005515;GO:0003723/GO:0005515	RNA binding/protein bindingRNA binding/protein binding;RNA binding/protein binding
DEGAL4146g00210	AT-rich interactive domain-containing protein 1A-like isoform X5 trithorax group protein osa-like AT-rich interactive domain-containing protein 1B-like isoform X11 trithorax group protein osa-like iso	trithorax group protein osa	0.640262	Cluster 2	Super Cluster 6	11768.5	5013.21	1462.32	Component 3	7	1	3209.77	1.03026e+07	11768.5	4544.33	3408.4	4711.05	4184.68	1462.32	4	GO:0003677;GO:0006338;GO:0016514;GO:0035060	DNA binding;chromatin remodeling;SWI/SNF complex;brahma complex			IPR036431;IPR001606;IPR033388;IPR021906;IPR001606;IPR036431	GO:0003677;GO:0003677GO:0006338/GO:0035060/GO:0016514;GO:0003677GO:0003677	DNA binding;DNA bindingchromatin remodeling/brahma complex/SWI/SNF complex;DNA bindingDNA binding
DEGAL4146g00260	thiamine-triphosphatase-like	thiamine-triphosphatase-like	1.265	Cluster 2	Super Cluster 6	14.6602	3.84141	1.05998	Component 3	5	1	4.85939	23.6137	14.6602	1.09976	1.05998	2	2.22854	2						IPR023577;IPR033469
DEGAL4188g00570	zinc finger protein-like zinc finger protein 423 homolog isoform X6	zinc finger protein 423-like isoform X1	1.62202	Cluster 2	Super Cluster 6	3996	869	28	Component 3	7	1	1409.54	1.9868e+06	3996	598	212	254	28	126	1	GO:0003676	nucleic acid binding			IPR013087;IPR013087;IPR013087;IPR013087;IPR013087;IPR013087;IPR013087;IPR013087;IPR013087;IPR013087;IPR013087;IPR013087;IPR013087;IPR013087;IPR013087;IPR013087;IPR013087;IPR013087;IPR011031;IPR013087;IPR013087;IPR013087;IPR013087;IPR013087;IPR011031;IPR013087;IPR013087;IPR013087;IPR013087;IPR013087;IPR036280;IPR036236;IPR036236;IPR036236;IPR036236;IPR036236;IPR036236	GO:0003676GO:0003676;GO:0003676;GO:0003676;GO:0003676;GO:0003676;GO:0003676;GO:0003676;GO:0003676;GO:0003676;GO:0003676;GO:0003676;GO:0003676;GO:0003676;GO:0003676;GO:0003676;GO:0003676;GO:0003676GO:0003676;GO:0003676;GO:0003676;GO:0003676;GO:0003676GO:0003676;GO:0003676;GO:0003676;GO:0003676;GO:0003676;	nucleic acid bindingnucleic acid binding;nucleic acid binding;nucleic acid binding;nucleic acid binding;nucleic acid binding;nucleic acid binding;nucleic acid binding;nucleic acid binding;nucleic acid binding;nucleic acid binding;nucleic acid binding;nucleic acid binding;nucleic acid binding;nucleic acid binding;nucleic acid binding;nucleic acid binding;nucleic acid bindingnucleic acid binding;nu…
DEGAL4196g00030	hypothetical protein B7P43_G11517 Down syndrome cell adhesion molecule homolog isoform X5 uncharacterized protein LOC100907140 sDscam-r2	Down syndrome cell adhesion molecule homolog isoform X2	1.41953	Cluster 2	Super Cluster 6	872	213	22	Component 3	7	1	302.36	91421.3	872	223	70	69	22	22	1	GO:0110165	cellular anatomical entity			IPR013783;IPR003961;IPR013783;IPR013783;IPR013783;IPR013098;IPR003961;IPR007110;IPR003961;IPR007110;IPR003961;IPR003961;IPR036179;IPR036179;IPR036116;IPR036179;IPR036116	GO:0005515;GO:0005515GO:0005515;GO:0005515GO:0005515GO:0005515GO:0005515	protein binding;protein bindingprotein binding;protein bindingprotein bindingprotein bindingprotein binding
DEGAL4205g00020	hypothetical protein CAPTEDRAFT_227075	upstream activation factor subunit spp27-like	0.623652	Cluster 2	Super Cluster 6	1431.93	640.375	195.875	Component 3	5	1	399.371	159497	1431.93	670.896	317.942	497.849	727.758	195.875						IPR003121;IPR036885;IPR014876;IPR036885	GO:0005515;	protein binding;
DEGAL4207g00180	hybrid signal transduction histidine kinase E-like isoform X1 hybrid signal transduction histidine kinase E-like isoform X2	myb/SANT-like DNA-binding domain-containing protein 1	0.561321	Cluster 2	Super Cluster 6	193	92.5	17	Component 3	6	1	51.9222	2695.92	193	87	79	81	98	17						IPR026095
DEGAL4207g00230	hypothetical protein CAPTEDRAFT_178371 thymidine kinase 2, mitochondrial-like isoform X3 deoxynucleoside kinase isoform X2	thymidine kinase 2, mitochondrial-like isoform X3	0.784688	Cluster 2	Super Cluster 6	977	366.167	111	Component 3	5	1	287.326	82556.5	977	111	274	318	366	151	5	GO:0005524;GO:0005737;GO:0009165;GO:0016310;GO:0019206	ATP binding;cytoplasm;nucleotide biosynthetic process;phosphorylation;nucleoside kinase activity			IPR031314;IPR002624;IPR031314;IPR027417	;GO:0006139/GO:0019206/GO:0005524;	;nucleobase-containing compound metabolic process/nucleoside kinase activity/ATP binding;
DEGAL4209g00020	nucleosome-remodeling factor subunit NURF301-like isoform X4 nucleosome-remodeling factor subunit NURF301-like isoform X5	nucleosome-remodeling factor subunit NURF301-like isoform X1	0.613436	Cluster 2	Super Cluster 6	2976	1332	352	Component 3	10	1	817.096	667646	2976	911	1284	1503	966	352	3	GO:0006357;GO:0016589;GO:0046872	regulation of transcription by RNA polymerase II;NURF complex;metal ion binding			IPR001487;IPR018501;IPR013083;IPR013083;IPR001487;IPR019787;IPR036427;IPR038028;IPR018359;IPR019786;IPR019787;IPR019787;IPR001487;IPR019787;IPR018501;IPR011011;IPR011011;IPR036427;IPR011011	GO:0005515GO:0005515GO:0005515;GO:0016589/GO:0006357;GO:0005515;GO:0005515;	protein bindingprotein bindingprotein binding;NURF complex/regulation of transcription by RNA polymerase II;protein binding;protein binding;
DEGAL4209g00030	uncharacterized protein LOC103314119 isoform X2 uncharacterized protein LOC103314119 isoform X3 lethal	polycomb protein SCMH1-like	1.29253	Cluster 2	Super Cluster 6	545	143	9	Component 3	8	1	184.832	34163	545	131	90	72	11	9						IPR001660;IPR013761;IPR001660;IPR013761	GO:0005515GO:0005515	protein bindingprotein binding
DEGAL4211g00030	PHD finger protein 14 isoform X1 PHD finger protein 14 PHD finger protein 14-like isoform X1 PHD finger protein 14-like isoform X2	PHD finger protein 14 isoform X1	0.654684	Cluster 2	Super Cluster 6	3286	1418	305	Component 3	8	1	928.341	861818	3286	1516	819	1146	1436	305						IPR013083;IPR013083;IPR019787;IPR013083;IPR019786;IPR019786;IPR019786;IPR019787;IPR019787;IPR019787;IPR034732;IPR011011;IPR011011;IPR011011
DEGAL4233g00010	uncharacterized protein LOC105570370 isoform X2 uncharacterized protein LOC105194467 uncharacterized protein LOC111064313 uncharacterized protein LOC110839119	uncharacterized protein YMR317W-like	0.935471	Cluster 2	Super Cluster 6	8769	2886.17	564	Component 3	7	1	2699.92	7.28959e+06	8769	1962	1393	2307	2322	564
DEGAL4235g00050	GL19980 GM18314 LD07711p, partial	H/ACA ribonucleoprotein complex subunit 4	0.883125	Cluster 2	Super Cluster 6	10561	3752.22	1011.93	Component 3	8	1	3313.68	1.09805e+07	10561	1402.34	1011.93	2809.42	4992.57	1736.07	4	GO:0001522;GO:0003723;GO:0006396;GO:0009982	pseudouridine synthesis;RNA binding;RNA processing;pseudouridine synthase activity			IPR004521;IPR004802;IPR012960;IPR032819;IPR002501;IPR002478;IPR004802;IPR002478;IPR015947;IPR020103	GO:0003723;GO:0006396;GO:0006396GO:0003723GO:0006396GO:0003723;GO:0009982/GO:0001522/GO:0003723/GO:0009451	RNA binding;RNA processing;RNA processingRNA bindingRNA processingRNA binding;pseudouridine synthase activity/pseudouridine synthesis/RNA binding/RNA modification
DEGAL4272g00010	uncharacterized protein Dyak_GE17267 non-POU domain-containing octamer-binding protein-like isoform X2 non-POU domain-containing octamer-binding protein-like isoform X1 hrp65 protein-like	paraspeckle component 1-like isoform X4	0.800625	Cluster 2	Super Cluster 6	8070	2942.67	1334	Component 3	6	1	2355.97	5.55061e+06	8070	1343	1679	2448	2782	1334	1	GO:0003723	RNA binding			IPR012975;IPR012677;IPR000504;IPR012677;IPR012677;IPR000504;IPR000504;IPR000504;IPR035979;IPR035979	GO:0003676;GO:0003676;GO:0003676;GO:0003676GO:0003676;GO:0003676	nucleic acid binding;nucleic acid binding;nucleic acid binding;nucleic acid bindingnucleic acid binding;nucleic acid binding
DEGAL4286g00030	nose resistant to fluoxetine protein 6-like isoform X4 hypothetical protein C0J52_01840 hypothetical protein C0J52_01839 nose resistant to fluoxetine protein 6-like	nose resistant to fluoxetine protein 6-like	1.28062	Cluster 2	Super Cluster 6	3	0.833333	0	Component 3	5	1	1.06719	1.13889	3	0	0	1	1	0						IPR002656;	GO:0016747;	transferase activity, transferring acyl groups other than amino-acyl groups;
DEGAL4292g00010	protein hairy-like transcription factor	Transcription factor HES-1-A	1.0317	Cluster 2	Super Cluster 6	4817	1477.5	402	Component 3	5	1	1524.33	2.32358e+06	4817	423	1197	1085	402	941	7	GO:0000122;GO:0000977;GO:0001227;GO:0005634;GO:0009952;GO:0046983;GO:0050767	negative regulation of transcription by RNA polymerase II;RNA polymerase II transcription regulatory region sequence-specific DNA binding;DNA-binding transcription repressor activity, RNA polymerase II-specific;nucleus;anterior/posterior pattern specification;protein dimerization activity;regulation of neurogenesis			IPR036638;IPR011598;IPR003650;IPR011598;IPR003650;IPR011598;IPR036638;	GO:0046983;GO:0046983;GO:0003677/GO:0006355;GO:0046983;GO:0003677/GO:0006355;GO:0046983;GO:0046983;	protein dimerization activity;protein dimerization activity;DNA binding/regulation of transcription, DNA-templated;protein dimerization activity;DNA binding/regulation of transcription, DNA-templated;protein dimerization activity;protein dimerization activity;
DEGAL4292g00020	protein hairy-like GM20707 protein deadpan isoform X2 LOW QUALITY PROTEIN: transcription factor HES-1-A-like	transcription factor HES-1-A	2.19007	Cluster 2	Super Cluster 6	1313.5	222.738	0	Component 3	7	1	487.814	237962	1313.5	2.19537	7	9.73498	0	4	6	GO:0000122;GO:0000977;GO:0001227;GO:0005634;GO:0009952;GO:0050767	negative regulation of transcription by RNA polymerase II;RNA polymerase II transcription regulatory region sequence-specific DNA binding;DNA-binding transcription repressor activity, RNA polymerase II-specific;nucleus;anterior/posterior pattern specification;regulation of neurogenesis			IPR011598;IPR036638;IPR003650;IPR011598;IPR003650;IPR011598;IPR036638	GO:0046983;GO:0046983;GO:0003677/GO:0006355;GO:0046983;GO:0003677/GO:0006355;GO:0046983GO:0046983	protein dimerization activity;protein dimerization activity;DNA binding/regulation of transcription, DNA-templated;protein dimerization activity;DNA binding/regulation of transcription, DNA-templated;protein dimerization activityprotein dimerization activity
DEGAL4294g00020	serine/threonine-protein kinase mig-15 isoform X5 mitogen-activated protein kinase kinase kinase kinase 4 isoform X8 TRAF2 and NCK-interacting protein kinase-like isoform X3 mitogen-activated protein	serine/threonine-protein kinase mig-15-like isoform X1	0.606241	Cluster 2	Super Cluster 6	878	402.833	74	Component 3	5	1	244.214	59640.5	878	413	252	423	377	74	3	GO:0004672;GO:0005524;GO:0006468	protein kinase activity;ATP binding;protein phosphorylation			IPR001180;
DEGAL4299g00020	endothelin-converting enzyme homolog isoform X2 membrane metallo-endopeptidase-like 1 isoform X4 Membrane metallo-endopeptidase-like 1, partial neprilysin-1-like endothelin-converting enzyme 1 neprily	endothelin-converting enzyme homolog isoform X1	0.467831	Cluster 2	Super Cluster 6	379	192.833	84	Component 3	6	1	90.2135	8138.47	379	177	184	184	149	84						IPR008753;IPR024079;IPR042089;IPR000718;IPR029735;IPR000718;	GO:0006508;GO:0008237GO:0004222/GO:0006508;GO:0004222;GO:0004222/GO:0006508;	proteolysis;metallopeptidase activitymetalloendopeptidase activity/proteolysis;metalloendopeptidase activity;metalloendopeptidase activity/proteolysis;
DEGAL4299g00050	TPA_inf: alternative splicing factor ASF/SF2 hypothetical protein D910_03169	serine/arginine-rich splicing factor 1B	0.910582	Cluster 2	Super Cluster 6	3545	1206.17	345	Component 3	6	1	1098.31	1.20629e+06	3545	536	345	855	1396	560	4	GO:0000381;GO:0003723;GO:0016607;GO:0045292	regulation of alternative mRNA splicing, via spliceosome;RNA binding;nuclear speck;mRNA cis splicing, via spliceosome			IPR012677;IPR000504;IPR012677;IPR000504;IPR000504;IPR035979;IPR035979	;GO:0003676GO:0003676;GO:0003676;GO:0003676;GO:0003676	;nucleic acid bindingnucleic acid binding;nucleic acid binding;nucleic acid binding;nucleic acid binding
DEGAL4302g00010	hypothetical protein B5V51_6366 putative tyrosine-protein kinase Wsck isoform X1	putative tyrosine-protein kinase Wsck	1.06839	Cluster 2	Super Cluster 6	1889.35	570.208	148.106	Component 3	8	1	609.205	371131	1889.35	313.757	248.209	200.821	621.008	148.106	4	GO:0004672;GO:0005524;GO:0006468;GO:0016021	protein kinase activity;ATP binding;protein phosphorylation;integral component of membrane			IPR001245;IPR013783;IPR003961;IPR001245;IPR000719;IPR003961;IPR003961;IPR011009;IPR036116	GO:0004672/GO:0006468GO:0005515;GO:0004672/GO:0006468;GO:0004672/GO:0006468/GO:0005524;GO:0005515;GO:0005515GO:0005515	protein kinase activity/protein phosphorylationprotein binding;protein kinase activity/protein phosphorylation;protein kinase activity/protein phosphorylation/ATP binding;protein binding;protein bindingprotein binding
DEGAL4319g00010	PRELI domain containing protein 3A-like PRELI domain containing protein 3B-like PRELI domain-containing protein 1	PRELI domain-containing protein 1, mitochondrial-like	0.630516	Cluster 2	Super Cluster 6	2284.47	1003.54	369.22	Component 3	6	1	632.749	400371	2284.47	1015.47	427.345	853.858	1070.89	369.22	3	GO:0005758;GO:0015914;GO:1990050	mitochondrial intermembrane space;phospholipid transport;phosphatidic acid transfer activity			IPR006797;IPR037365;IPR006797	;GO:0005758	;mitochondrial intermembrane space
DEGAL4319g00020	uncharacterized protein LOC100906356	uncharacterized protein LOC111272690	1.72826	Cluster 2	Super Cluster 6	172.951	35.5924	4.47816	Component 3	7	1	61.5128	3783.83	172.951	13.473	4.47816	6.65226	5	11
DEGAL4321g00110	No hits found	---NA---	0.76180445	Cluster 2	Super Cluster 6	37	14.1667	4	Component 3	7	1	10.7922	116.472	37	12	7	15	4	10
DEGAL4329g00010	hypothetical protein LOTGIDRAFT_202318 Eka-G protein beta 3 protein mRNA splicing factor, putative	U5 small nuclear ribonucleoprotein 40 kDa protein-like	0.781708	Cluster 2	Super Cluster 6	607.199	229.106	66.8849	Component 3	6	1	179.094	32074.8	607.199	96.2268	66.8849	189.113	246.323	168.891	1	GO:0016740	transferase activity			IPR020472;IPR015943;IPR001680;IPR019775;IPR019775;IPR019775;IPR019775;IPR019775;IPR001680;IPR001680;IPR001680;IPR001680;IPR001680;IPR001680;IPR017986;IPR001680;IPR001680;IPR001680;IPR036322;IPR036322	;GO:0005515;GO:0005515GO:0005515;GO:0005515;GO:0005515;GO:0005515;GO:0005515;GO:0005515;GO:0005515;GO:0005515;GO:0005515;GO:0005515GO:0005515;GO:0005515	;protein binding;protein bindingprotein binding;protein binding;protein binding;protein binding;protein binding;protein binding;protein binding;protein binding;protein binding;protein bindingprotein binding;protein binding
DEGAL4340g00010	heterogeneous nuclear ribonucleoprotein M-like isoform X5 myelin expression factor 2-like isoform X1 myelin expression factor 2-like isoform X2 myelin expression factor 2-like	myelin expression factor 2	0.663971	Cluster 2	Super Cluster 6	3404.2	1488.31	528.885	Component 3	9	1	988.196	976531	3404.2	597.774	528.885	1763.57	1730.65	904.785	1	GO:0003723	RNA binding			IPR000504;IPR012677;IPR012677;IPR000504;IPR000504;IPR035979;IPR035979	GO:0003676GO:0003676;GO:0003676;GO:0003676;GO:0003676	nucleic acid bindingnucleic acid binding;nucleic acid binding;nucleic acid binding;nucleic acid binding
DEGAL4365g00030	nucleolin-like isoform X1 nucleolin-like	nucleolin-like isoform X2	0.880449	Cluster 2	Super Cluster 6	4654	1632.17	548	Component 3	9	1	1437.04	2.06508e+06	4654	595	694	1399	1903	548						IPR012677;IPR000504;IPR000504;IPR035979	;GO:0003676GO:0003676GO:0003676	;nucleic acid bindingnucleic acid bindingnucleic acid binding
DEGAL4379g00010	hypothetical protein LOTGIDRAFT_190233 signal peptidase 25 kDA subunit, partial putative signal peptidase complex subunit SPC25	probable signal peptidase complex subunit 2	2.23607	Cluster 2	Super Cluster 6	2.91958	0.486597	0	Component 3	8	1	1.08806	1.18388	2.91958	0	0	0	0	0	1	GO:0016020	membrane			IPR009582;IPR009582	GO:0005787/GO:0006465/GO:0008233/GO:0016021;GO:0005787/GO:0006465/GO:0008233/GO:0016021	signal peptidase complex/signal peptide processing/peptidase activity/integral component of membrane;signal peptidase complex/signal peptide processing/peptidase activity/integral component of membrane
DEGAL4391g00010	GATA-binding factor C isoform X4 endothelial transcription factor GATA-2, putative, partial GATA-binding factor C-like	transcription factor GATA-3-like isoform X1	0.907342	Cluster 2	Super Cluster 6	263	89.8333	22	Component 3	5	1	81.5095	6643.81	263	95	60	73	26	22	2	GO:0003700;GO:0043565	DNA-binding transcription factor activity;sequence-specific DNA binding			IPR000679;IPR000679;IPR013088;IPR039355;IPR039355;IPR000679;IPR000679;IPR000679;	GO:0043565/GO:0006355/GO:0008270;GO:0043565/GO:0006355/GO:0008270;GO:0006355/GO:0008270;GO:0003700/GO:0008270;GO:0003700/GO:0008270;GO:0043565/GO:0006355/GO:0008270;GO:0043565/GO:0006355/GO:0008270;GO:0043565/GO:0006355/GO:0008270;	sequence-specific DNA binding/regulation of transcription, DNA-templated/zinc ion binding;sequence-specific DNA binding/regulation of transcription, DNA-templated/zinc ion binding;regulation of transcription, DNA-templated/zinc ion binding;DNA-binding transcription factor activity/zinc ion binding;DNA-binding transcription factor activity/zinc ion binding;sequence-specific DNA binding/regulation …
DEGAL4398g00020	AT-rich interactive domain-containing protein 5B-like isoform X1 LOW QUALITY PROTEIN: AT-rich interactive domain-containing protein 5B-like	AT-rich interactive domain-containing protein 4B-like	0.782538	Cluster 2	Super Cluster 6	2575	961.5	257	Component 3	6	1	752.41	566121	2575	936	753	736	512	257	2	GO:0003677;GO:0005634	DNA binding;nucleus			IPR001606;IPR036431;IPR001606;IPR036431	GO:0003677;GO:0003677GO:0003677GO:0003677	DNA binding;DNA bindingDNA bindingDNA binding
DEGAL4403g00080	uncharacterized protein LOC111245197 isoform X1 uncharacterized protein LOC111270740 uncharacterized protein LOC111245197 isoform X2	uncharacterized protein LOC111245197 isoform X2	1.24703	Cluster 2	Super Cluster 6	2809	774.833	69	Component 3	6	1	966.237	933613	2809	133	69	515	1006	117						IPR011515;	GO:0005634/GO:0000775/GO:0045132	nucleus/chromosome, centromeric region/meiotic chromosome segregation
DEGAL4404g00080	myosin-I heavy chain-like isoform X2 hypothetical protein B7P43_G01668 unconventional myosin-X isoform X3 myosin, putative LOW QUALITY PROTEIN: myosin-VIIa myosin-VIIa-like	myosin-I heavy chain	0.561505	Cluster 2	Super Cluster 6	1172	570.5	113	Component 3	6	1	320.339	102617	1172	625	441	430	642	113	4	GO:0003774;GO:0003779;GO:0005524;GO:0016459	motor activity;actin binding;ATP binding;myosin complex	EC:3.6.1.15	Nucleoside-triphosphate phosphatase	IPR036961;IPR019748;IPR001609;IPR038185;IPR014352;IPR019748;IPR011993;IPR000857;IPR000048;IPR006020;IPR000048;IPR000048;IPR000299;IPR000299;IPR001609;IPR000857;IPR000857;IPR019748;IPR019748;IPR035963;IPR029071;IPR029071;IPR035963;IPR027417	GO:0016459/GO:0003774/GO:0005524GO:0005856GO:0005515;GO:0005515;GO:0005515;GO:0005515;GO:0005856;GO:0005856;GO:0016459/GO:0003774/GO:0005524;GO:0005856;GO:0005856;	myosin complex/motor activity/ATP bindingcytoskeletonprotein binding;protein binding;protein binding;protein binding;cytoskeleton;cytoskeleton;myosin complex/motor activity/ATP binding;cytoskeleton;cytoskeleton;
DEGAL4404g00090	myosin-I heavy chain-like isoform X2 hypothetical protein TcasGA2_TC008923 myosin, putative unconventional myosin heavy chain 6-like myosin-I heavy chain-like, partial myosin-VIIa-like, partial AAEL00	myosin-I heavy chain	0.595854	Cluster 2	Super Cluster 6	191	92.3333	10	Component 3	6	1	55.0172	3026.89	191	98	72	67	116	10	2	GO:0000166;GO:0005856	nucleotide binding;cytoskeleton			IPR001609;IPR036961;IPR001609;IPR001609;IPR027417	GO:0016459/GO:0003774/GO:0005524;GO:0016459/GO:0003774/GO:0005524GO:0016459/GO:0003774/GO:0005524;	myosin complex/motor activity/ATP binding;myosin complex/motor activity/ATP bindingmyosin complex/motor activity/ATP binding;
DEGAL4407g00020	zinc finger protein DPF3 isoform X4 zinc finger protein DPF3 isoform X1 TPA: Zinc finger protein DPF3-like zinc finger protein DPF3-like	zinc finger protein DPF3-like	0.584622	Cluster 2	Super Cluster 6	2425.31	1087.23	431.786	Component 3	6	1	635.619	404011	2425.31	818.055	729.124	1089.35	1029.76	431.786	12	GO:0000123;GO:0003676;GO:0004402;GO:0005737;GO:0006915;GO:0007399;GO:0008270;GO:0016573;GO:0042393;GO:0045892;GO:0045944;GO:0071565	histone acetyltransferase complex;nucleic acid binding;histone acetyltransferase activity;cytoplasm;apoptotic process;nervous system development;zinc ion binding;histone acetylation;histone binding;negative regulation of transcription, DNA-templated;positive regulation of transcription by RNA polymerase II;nBAF complex	EC:2.3.1.5;EC:2.3.1.48	Arylamine N-acetyltransferase;Histone acetyltransferase	IPR013083;IPR019787;IPR025750;IPR038046;IPR019787;IPR019787;IPR011011;IPR011011	GO:0071565/GO:0008270	nBAF complex/zinc ion binding
DEGAL4407g00030	LOW QUALITY PROTEIN: zinc finger protein ubi-d4-like zinc finger protein ubi-d4-like	zinc finger protein DPF3	0.546141	Cluster 2	Super Cluster 6	760.692	352.102	170.214	Component 3	6	1	192.297	36978.3	760.692	311.945	223.876	290.649	355.237	170.214	4	GO:0000790;GO:0005488;GO:0006355;GO:1902494	nuclear chromatin;binding;regulation of transcription, DNA-templated;catalytic complex			IPR019787;IPR013083;IPR038046;IPR019787;IPR019787;IPR011011;IPR011011	GO:0071565/GO:0008270	nBAF complex/zinc ion binding
[truncated: 431 more rows]

## Sheet: Larva
Transcript	Sequence Description A	Omics Description	Coefficient of Variation	MCL Cluster ID	Super Cluster ID	Maximum Data Value	Mean Data Value	Minimum Data Value	Node Component Identifier	Node Degree	Node Multiplicity	Standard Deviation	Variance	Eggs_TPM	Larvae_TPM	Protonymph_TPM	Deutonymph_TPM	Adult Female_TPM	Adult Male_TPM	Annotation GO Count	Annotation GO ID	Annotation GO Term	Enzyme Code	Enzyme Name	InterPro Accession	InterPro GO ID	InterPro GO Term
[truncated: 1,908 more rows]

## Sheet: Protonymph
Transcript	Sequence Description A	Omics Description	Coefficient of Variation	MCL Cluster	Super Cluster ID	Maximum Data Value	Mean Data Value	Minimum Data Value	Node Component Identifier	Node Degree	Node Multiplicity	Standard Deviation	Variance	Eggs_TPM	Larvae_TPM	Protonymph_TPM	Deutonymph_TPM	Adult Female_TPM	Adult Male_TPM	Annotation GO Count	Annotation GO ID	Annotation GO Term	Enzyme Code	Enzyme Name	InterPro Accession	InterPro GO ID	InterPro GO Term
[truncated: 166 more rows]

[truncated: 3 more sheets: Deutonymph, Adult_Male, Adult_Female]
