# Supplementary material for: Transcriptomic analysis of the poultry red mite, Dermanyssus gallinae, across all stages of the lifecycle
Source: BMC Genomics. 2021 Apr 7;22:248. doi: 10.1186/s12864-021-07547-9 (PMC8028124; doi:10.1186/s12864-021-07547-9)
Supplement: Supplementary file 2 — Additional file 2: Supplementary file 2. Top 100 most abundant transcripts for each life stage of Dermanyssus gallinae (egg, larvae, protonymph, deutonymph, adult female and adult male) based upon the transcript per million (TPM) values. Filtered transcripts: Top 100 most abundant transcripts for each life stage that were manually filtered to removed ribosomal RNA subunits and transcripts with little or no associated annotation. Unfiltered transcripts: Top 100 most abundant transcripts for each life stage with no filtering. [file 12864_2021_7547_MOESM2_ESM.xlsx]

## Sheet: Filtered transcripts
Top 100 most abundant filtered* transcripts expressed in each Dermanyssus gallinae life stage.
* filtered to remove ribosomal proteins and those with no associated annotation.
Transcript	Top Hit Protein Homologue Description (BLASTp Evalue of < 1e-5).	Expression Profile Transcripts Per Million (TPM)						Network analysis	Associated Annotation
		Eggs	Larvae	Protonymph	Deutonymph	Adult Female	Adult Male	Super Cluster ID	#GO	GO IDs	GO Names	Enzyme Codes	Enzyme Names	InterPro IDs	InterPro GO IDs	InterPro GO Names
[Adult Female]
DEGAL5400g00090	GP80 precursor, partial vitellogenin uncharacterized protein LOC111272963 vitellogenin 1 uncharacterized protein LOC111249970	16	12	470	8	420284	22	1	2	P:GO:0006869; F:GO:0005319	P:lipid transport; F:lipid transporter activity	0	0	IPR001846 (PFAM); IPR001747 (PFAM); IPR015255 (PFAM); IPR015816 (G3DSA:2.30.230.GENE3D); PTHR23345 (PANTHER); IPR001747 (PROSITE_PROFILES); IPR001747 (PROSITE_PROFILES); IPR001846 (PROSITE_PROFILES); IPR001846 (PROSITE_PROFILES); IPR015819 (SUPERFAMILY); IPR011030 (SUPERFAMILY); IPR015819 (SUPERFAMILY); IPR015819 (SUPERFAMILY); IPR011030 (SUPERFAMILY); IPR015819 (SUPERFAMILY)	P:GO:0006869; F:GO:0005319	P:lipid transport; F:lipid transporter activity
DEGAL3492g00020	putative elongation factor 1-alpha elongation factor 1-alpha isoform X1 elongation factor 1-alpha isoform X2	195783	63587	166845	218097	360311	145576	7	5	P:GO:0006414; F:GO:0003746; F:GO:0003924; F:GO:0005525; F:GO:0016779	P:translational elongation; F:translation elongation factor activity; F:GTPase activity; F:GTP binding; F:nucleotidyltransferase activity	EC:3.6.1.15	Nucleoside-triphosphate phosphatase	IPR000795 (PRINTS); G3DSA:3.40.50.300 (GENE3D); IPR000795 (PFAM); IPR004160 (PFAM); G3DSA:2.40.30.10 (GENE3D); IPR004161 (PFAM); G3DSA:2.40.30.10 (GENE3D); IPR004539 (TIGRFAM); PTHR23115:SF236 (PANTHER); PTHR23115 (PANTHER); IPR031157 (PROSITE_PATTERNS); IPR000795 (PROSITE_PROFILES); IPR004539 (HAMAP); cd03693 (CDD); cd01883 (CDD); cd03705 (CDD); IPR009001 (SUPERFAMILY); IPR027417 (SUPERFAMILY); …	P:GO:0006414; F:GO:0003746; F:GO:0003924; F:GO:0005525	P:translational elongation; F:translation elongation factor activity; F:GTPase activity; F:GTP binding
DEGAL5202g00190	uncharacterized protein LOC109404203 apolipophorin 2A hypothetical protein CGI_10006238 hypothetical protein BIW11_11172	94216	97658	90287	154326	265815	110836	1	2	P:GO:0006869; F:GO:0005319	P:lipid transport; F:lipid transporter activity	0	0	IPR011030 (G3DSA:1.25.10.GENE3D); IPR015817 (G3DSA:2.20.50.GENE3D); IPR015255 (PFAM); IPR001747 (PFAM); IPR001846 (PFAM); PTHR23345 (PANTHER); IPR001846 (PROSITE_PROFILES); IPR001747 (PROSITE_PROFILES); IPR011030 (SUPERFAMILY); IPR015819 (SUPERFAMILY)	P:GO:0006869; F:GO:0005319	P:lipid transport; F:lipid transporter activity
DEGAL3689g00030	LOW QUALITY PROTEIN: vitellogenin-4-like vitellogenin-like protein vitellogenin-4 vitellogenin 2 vitellogenin-6-like	2	11	275	2	246643	22	1	2	P:GO:0006869; F:GO:0005319	P:lipid transport; F:lipid transporter activity	0	0	IPR011030 (G3DSA:1.25.10.GENE3D); IPR001846 (PFAM); IPR015255 (PFAM); IPR015816 (G3DSA:2.30.230.GENE3D); IPR001747 (PFAM); PTHR23345 (PANTHER); IPR001747 (PROSITE_PROFILES); IPR001846 (PROSITE_PROFILES); IPR015819 (SUPERFAMILY); IPR015819 (SUPERFAMILY); IPR011030 (SUPERFAMILY)	P:GO:0006869; F:GO:0005319	P:lipid transport; F:lipid transporter activity
DEGAL4430g00050	elongation factor 2-like translation elongation factor 2-like	90775	61123.9	145864	181394	195581	63821	15	4	P:GO:0006414; F:GO:0003746; F:GO:0003924; F:GO:0005525	P:translational elongation; F:translation elongation factor activity; F:GTPase activity; F:GTP binding	EC:3.6.1.15	Nucleoside-triphosphate phosphatase	IPR000795 (PRINTS); IPR005225 (TIGRFAM); G3DSA:3.40.50.300 (GENE3D); IPR041095 (PFAM); G3DSA:2.40.30.10 (GENE3D); G3DSA:3.30.70.870 (GENE3D); IPR000640 (PFAM); IPR000795 (PFAM); G3DSA:3.90.1430.10 (GENE3D); IPR004161 (PFAM); G3DSA:3.30.70.240 (GENE3D); IPR005517 (PFAM); IPR014721 (G3DSA:3.30.230.GENE3D); PTHR42908 (PANTHER); PTHR42908:SF20 (PANTHER); IPR031157 (PROSITE_PATTERNS); IPR000795 (PROSI…	F:GO:0003924; F:GO:0005525	F:GTPase activity; F:GTP binding
DEGAL1221g00050	ATP-dependent RNA helicase cgh-1 ATP dependent RNA helicase cgh 1 putative ATP-dependent RNA helicase me31b isoform X1 hypothetical protein DAPPUDRAFT_244975	504	40	196	2670	118851	423	1	14	P:GO:0007276; P:GO:0008340; P:GO:0016071; P:GO:0017148; P:GO:0033962; P:GO:0034063; P:GO:0043066; F:GO:0003729; F:GO:0004386; F:GO:0005524; C:GO:0000932; C:GO:0010494; C:GO:0043186; C:GO:1990124	P:gamete generation; P:determination of adult lifespan; P:mRNA metabolic process; P:negative regulation of translation; P:cytoplasmic mRNA processing body assembly; P:stress granule assembly; P:negative regulation of apoptotic process; F:mRNA binding; F:helicase activity; F:ATP binding; C:P-body; C:cytoplasmic stress granule; C:P granule; C:messenger ribonucleoprotein complex	EC:3.6.1.3; EC:3.6.1.15	Adenosinetriphosphatase; Nucleoside-triphosphate phosphatase	G3DSA:3.40.50.300 (GENE3D); G3DSA:3.40.50.300 (GENE3D); IPR011545 (PFAM); IPR001650 (PFAM); mobidb-lite (MOBIDB_LITE); mobidb-lite (MOBIDB_LITE); PTHR24031 (PANTHER); PTHR24031:SF632 (PANTHER); IPR000629 (PROSITE_PATTERNS); IPR001650 (PROSITE_PROFILES); IPR014001 (PROSITE_PROFILES); IPR014014 (PROSITE_PROFILES); cd18787 (CDD); cd17940 (CDD); IPR027417 (SUPERFAMILY)	F:GO:0003676; F:GO:0005524	F:nucleic acid binding; F:ATP binding
DEGAL2818g00040	receptor for activated protein kinase C RACK 1 isoform 1 guanine nucleotide-binding protein subunit beta-2 1-like	72585	39028	91647	100165	113063	84694	16	2	P:GO:0016310; F:GO:0016301	P:phosphorylation; F:kinase activity	0	0	IPR020472 (PRINTS); IPR015943 (G3DSA:2.130.10.GENE3D); IPR001680 (PFAM); PTHR19868 (PANTHER); IPR019775 (PROSITE_PATTERNS); IPR019775 (PROSITE_PATTERNS); IPR019775 (PROSITE_PATTERNS); IPR019775 (PROSITE_PATTERNS); IPR001680 (PROSITE_PROFILES); IPR001680 (PROSITE_PROFILES); IPR017986 (PROSITE_PROFILES); IPR001680 (PROSITE_PROFILES); IPR001680 (PROSITE_PROFILES); IPR001680 (PROSITE_PROFILES); IPR00…	F:GO:0005515	F:protein binding
DEGAL1622g00080	ATP-dependent RNA helicase p62-like ATP-dependent RNA helicase p62	31836	13440	133459	102068	97603	60296	14	7	P:GO:0000398; P:GO:0016246; F:GO:0003676; F:GO:0004386; F:GO:0005524; C:GO:0005634; C:GO:0005700	P:mRNA splicing, via spliceosome; P:RNA interference; F:nucleic acid binding; F:helicase activity; F:ATP binding; C:nucleus; C:polytene chromosome	EC:3.6.1.3; EC:3.6.1.15	Adenosinetriphosphatase; Nucleoside-triphosphate phosphatase	G3DSA:3.40.50.300 (GENE3D); IPR011545 (PFAM); G3DSA:3.40.50.300 (GENE3D); IPR001650 (PFAM); mobidb-lite (MOBIDB_LITE); mobidb-lite (MOBIDB_LITE); PTHR24031 (PANTHER); PTHR24031:SF683 (PANTHER); IPR000629 (PROSITE_PATTERNS); IPR014001 (PROSITE_PROFILES); IPR014014 (PROSITE_PROFILES); IPR001650 (PROSITE_PROFILES); cd18787 (CDD); cd17966 (CDD); IPR027417 (SUPERFAMILY); IPR027417 (SUPERFAMILY)	F:GO:0003676; F:GO:0005524	F:nucleic acid binding; F:ATP binding
DEGAL611g00020	hypothetical protein BOX15_Mlig006455g3 cathepsin D2 lysosomal aspartic protease isoform X1 aspartic proteinase precursor hypothetical protein pdam_00020834 aspartyl proteinase-1 cathepsin D	13583	7790	21781	41154	77065	43204	1	2	P:GO:0006508; F:GO:0004190	P:proteolysis; F:aspartic-type endopeptidase activity	EC:3.4.23	Acting on peptide bonds (peptidases)	IPR001461 (PRINTS); IPR033121 (PFAM); IPR021109 (G3DSA:2.40.70.GENE3D); IPR021109 (G3DSA:2.40.70.GENE3D); PTHR13683:SF230 (PANTHER); IPR001461 (PANTHER); IPR001969 (PROSITE_PATTERNS); IPR001969 (PROSITE_PATTERNS); IPR033121 (PROSITE_PROFILES); IPR021109 (SUPERFAMILY)	P:GO:0006508; F:GO:0004190	P:proteolysis; F:aspartic-type endopeptidase activity
DEGAL4639g00030	CLUMA_CG003217, isoform A hypothetical protein DAPPUDRAFT_301074	10645	6260	11829	18878	76291	9751	1	7	P:GO:0006458; P:GO:0008637; P:GO:0042026; P:GO:0045041; F:GO:0005524; F:GO:0051082; C:GO:0005829	P:'de novo' protein folding; P:apoptotic mitochondrial changes; P:protein refolding; P:protein import into mitochondrial intermembrane space; F:ATP binding; F:unfolded protein binding; C:cytosol	0	0	IPR001844 (PRINTS); IPR027409 (G3DSA:3.50.7.GENE3D); IPR027413 (G3DSA:1.10.560.GENE3D); IPR027410 (G3DSA:3.30.260.GENE3D); IPR002423 (PFAM); IPR001844 (TIGRFAM); PTHR45633 (PANTHER); PTHR45633:SF17 (PANTHER); IPR018370 (PROSITE_PATTERNS); IPR001844 (CDD); IPR027410 (SUPERFAMILY); IPR027409 (SUPERFAMILY); IPR027413 (SUPERFAMILY)	P:GO:0006457; P:GO:0042026; F:GO:0005524	P:protein folding; P:protein refolding; F:ATP binding
DEGAL3449g00020	Protein LSM14 -like B isoform 3 Protein LSM14 -like B isoform 2 hypothetical protein BIW11_11959 hypothetical protein BIW11_13464	390	47	153	775	74361	343	1	2	F:GO:0003729; C:GO:0000932	F:mRNA binding; C:P-body	0	0	IPR025609 (PFAM); G3DSA:2.30.30.100 (GENE3D); mobidb-lite (MOBIDB_LITE); mobidb-lite (MOBIDB_LITE); mobidb-lite (MOBIDB_LITE); mobidb-lite (MOBIDB_LITE); mobidb-lite (MOBIDB_LITE); mobidb-lite (MOBIDB_LITE); mobidb-lite (MOBIDB_LITE); PTHR13586 (PANTHER); PTHR13586:SF0 (PANTHER); IPR010920 (SUPERFAMILY)	no GO terms	no GO terms
DEGAL6771g00070	hypothetical protein B446_20325 hypothetical protein BIW11_07069 mucin/peritrophin-like protein precursor secreted salivary gland peptide, putative uncharacterized protein LOC111244161	237	8554	36322	69048	72666	57887	16	3	P:GO:0006030; F:GO:0008061; C:GO:0005576	P:chitin metabolic process; F:chitin binding; C:extracellular region	0	0	mobidb-lite (MOBIDB_LITE); mobidb-lite (MOBIDB_LITE); mobidb-lite (MOBIDB_LITE); IPR036508 (SUPERFAMILY)	P:GO:0006030; F:GO:0008061	P:chitin metabolic process; F:chitin binding
DEGAL3835g00050	uncharacterized protein LOC103210983 histone 1, H4c AAEL003863-PA Chain B, Drosophila Nucleosome Structure [Histone H4, partial	15676	5061	2698	4574	72356	2925	1	18	P:GO:0000183; P:GO:0006303; P:GO:0006335; P:GO:0006352; P:GO:0016233; P:GO:0034080; P:GO:0045653; P:GO:0051290; P:GO:0060964; F:GO:0003677; F:GO:0019904; F:GO:0042393; F:GO:0046982; C:GO:0000228; C:GO:0000786; C:GO:0005576; C:GO:0005654; C:GO:0035059	P:rDNA heterochromatin assembly; P:double-strand break repair via nonhomologous end joining; P:DNA replication-dependent nucleosome assembly; P:DNA-templated transcription, initiation; P:telomere capping; P:CENP-A containing nucleosome assembly; P:negative regulation of megakaryocyte differentiation; P:protein heterotetramerization; P:regulation of gene silencing by miRNA; F:DNA binding; F:protei…	0	0	IPR001951 (PRINTS); IPR035425 (PFAM); IPR009072 (G3DSA:1.10.20.GENE3D); mobidb-lite (MOBIDB_LITE); PTHR10484:SF171 (PANTHER); PTHR10484 (PANTHER); IPR019809 (PROSITE_PATTERNS); IPR001951 (CDD); IPR009072 (SUPERFAMILY)	F:GO:0003677; F:GO:0046982; C:GO:0000786; C:GO:0005634	F:DNA binding; F:protein heterodimerization activity; C:nucleosome; C:nucleus
DEGAL5757g00010	PCK2 protein, partial phosphoenolpyruvate carboxykinase, cytosolic	2994	18997	19085	66872	70744	25580	15	5	P:GO:0006094; P:GO:0016310; F:GO:0004613; F:GO:0005525; F:GO:0016301	P:gluconeogenesis; P:phosphorylation; F:phosphoenolpyruvate carboxykinase (GTP) activity; F:GTP binding; F:kinase activity	EC:4.1.1.32	Phosphoenolpyruvate carboxykinase (GTP)	G3DSA:2.170.8.10 (GENE3D); IPR035077 (PFAM); IPR008210 (G3DSA:3.40.449.GENE3D); IPR008209 (PIRSF); IPR035078 (PFAM); IPR013035 (G3DSA:3.90.228.GENE3D); IPR008209 (PANTHER); PTHR11561:SF11 (PANTHER); IPR018091 (PROSITE_PATTERNS); IPR008209 (HAMAP); IPR008209 (CDD); IPR008210 (SUPERFAMILY); SSF53795 (SUPERFAMILY)	P:GO:0006094; F:GO:0004611; F:GO:0004613; F:GO:0005525; F:GO:0017076	P:gluconeogenesis; F:phosphoenolpyruvate carboxykinase activity; F:phosphoenolpyruvate carboxykinase (GTP) activity; F:GTP binding; F:purine nucleotide binding
DEGAL2693g00090	Chain A, Crystal Structure Of Creatine-adp Arginine Kinase Ternary Complex [glutamate receptor 1-like arginine kinase-like protein arginine kinase	275.823	50	149.954	641.928	68705.3	204	1	6	P:GO:0016310; P:GO:0046314; F:GO:0004054; F:GO:0004111; F:GO:0005524; C:GO:0016021	P:phosphorylation; P:phosphocreatine biosynthetic process; F:arginine kinase activity; F:creatine kinase activity; F:ATP binding; C:integral component of membrane	EC:2.7.3.3; EC:2.7.3.2	Arginine kinase; Creatine kinase	G3DSA:3.30.590.10 (GENE3D); IPR022414 (PFAM); IPR036802 (G3DSA:1.10.135.GENE3D); IPR022413 (PFAM); IPR000749 (PANTHER); PTHR11547:SF37 (PANTHER); IPR022415 (PROSITE_PATTERNS); IPR022414 (PROSITE_PROFILES); IPR022413 (PROSITE_PROFILES); cd07932 (CDD); IPR014746 (SUPERFAMILY); IPR036802 (SUPERFAMILY)	P:GO:0046314; F:GO:0003824; F:GO:0004111; F:GO:0016301; F:GO:0016772	P:phosphocreatine biosynthetic process; F:catalytic activity; F:creatine kinase activity; F:kinase activity; F:transferase activity, transferring phosphorus-containing groups
DEGAL766g00030	actin 3 beta actin RecName: Full=Actin, clone 403; Flags: Precursor [actin-5C uncharacterized protein Dyak_GE19434 actin related protein 1 actin, clone 403 isoform X2	80450	34656	34129.4	43674	63645	40204	7	14	P:GO:0000281; P:GO:0006338; P:GO:0007291; P:GO:0032507; P:GO:0035148; F:GO:0005515; F:GO:0005524; C:GO:0005623; C:GO:0005886; C:GO:0005925; C:GO:0015629; C:GO:0031011; C:GO:0035060; C:GO:0097433	P:mitotic cytokinesis; P:chromatin remodeling; P:sperm individualization; P:maintenance of protein location in cell; P:tube formation; F:protein binding; F:ATP binding; C:cell; C:plasma membrane; C:focal adhesion; C:actin cytoskeleton; C:Ino80 complex; C:brahma complex; C:dense body	0	0	IPR004000 (PRINTS); G3DSA:3.30.420.40 (GENE3D); IPR004000 (PFAM); G3DSA:3.90.640.10 (GENE3D); G3DSA:3.30.420.40 (GENE3D); PTHR11937:SF162 (PANTHER); IPR004000 (PANTHER); IPR004001 (PROSITE_PATTERNS); IPR004001 (PROSITE_PATTERNS); IPR020902 (PROSITE_PATTERNS); cd00012 (CDD); SSF53067 (SUPERFAMILY); SSF53067 (SUPERFAMILY)	no GO terms	no GO terms
DEGAL4961g00100	putative tumor suppressor QM protein qm-like protein hypothetical protein CAPTEDRAFT_218942 hypothetical protein C0Q70_00534 putative 60S ribosomal protein RPL10, partial	31589	14777	40559	57123	63108	50032	16	4	P:GO:0000027; P:GO:0006412; F:GO:0003735; C:GO:0022625	P:ribosomal large subunit assembly; P:translation; F:structural constituent of ribosome; C:cytosolic large ribosomal subunit	0	0	G3DSA:2.20.25.330 (GENE3D); IPR036920 (G3DSA:3.90.1170.GENE3D); IPR016180 (PFAM); IPR001197 (PANTHER); IPR018255 (PROSITE_PATTERNS); IPR016180 (CDD); IPR036920 (SUPERFAMILY)	P:GO:0006412; F:GO:0003735; C:GO:0005840	P:translation; F:structural constituent of ribosome; C:ribosome
DEGAL4928g00060	protein O-GlcNAcase isoform X4 protein O-GlcNAcase isoform X3 protein O-GlcNAcase-like isoform X3 Bifunctional protein NCOAT protein O-GlcNAcase-like isoform X4	2456.04	714.11	533.226	1613.49	61365	517.38	1	2	P:GO:0009100; F:GO:0016231	P:glycoprotein metabolic process; F:beta-N-acetylglucosaminidase activity	EC:3.2.1.52	Beta-N-acetylhexosaminidase	G3DSA:3.20.20.80 (GENE3D); IPR011496 (PFAM); G3DSA:1.20.58.240 (GENE3D); G3DSA:3.40.630.30 (GENE3D); mobidb-lite (MOBIDB_LITE); mobidb-lite (MOBIDB_LITE); mobidb-lite (MOBIDB_LITE); PTHR13170 (PANTHER); IPR017853 (SUPERFAMILY); IPR016181 (SUPERFAMILY)	no GO terms	no GO terms
DEGAL5143g00030	mCG2012 dual specificity protein phosphatase CDC14AB dual specificity protein phosphatase CDC14A-like isoform X2	2684.44	23908	43973.3	66165.9	56980.5	52652.2	16	2	P:GO:0016311; F:GO:0016791	P:dephosphorylation; F:phosphatase activity	0	0	IPR029021 (G3DSA:3.90.190.GENE3D); IPR029021 (G3DSA:3.90.190.GENE3D); IPR029260 (PFAM); IPR000340 (PFAM); IPR026068 (PTHR23339:PANTHER); IPR026068 (PTHR23339:PANTHER); PTHR23339 (PANTHER); IPR016130 (PROSITE_PATTERNS); IPR000387 (PROSITE_PROFILES); cd14499 (CDD); cd17657 (CDD); IPR029021 (SUPERFAMILY); IPR029021 (SUPERFAMILY)	P:GO:0016311; F:GO:0004725; F:GO:0008138; F:GO:0016791	P:dephosphorylation; F:protein tyrosine phosphatase activity; F:protein tyrosine/serine/threonine phosphatase activity; F:phosphatase activity
DEGAL3456g00110	heat shock constitutive protein 70 Heat shock protein cognate 4 heat shock 70 kDa protein heat shock protein, putative heat shock 70 kDa protein cognate 4-like Heat shock protein cognate 4, partial	15756.6	20418.1	26385.4	45953.3	56037	23085.5	15	16	P:GO:0016192; P:GO:0034605; P:GO:0034620; P:GO:0042026; P:GO:0051085; P:GO:0055114; F:GO:0005524; F:GO:0016887; F:GO:0031072; F:GO:0032440; F:GO:0044183; F:GO:0051082; F:GO:0051787; C:GO:0005634; C:GO:0005829; C:GO:0005886	P:vesicle-mediated transport; P:cellular response to heat; P:cellular response to unfolded protein; P:protein refolding; P:chaperone cofactor-dependent protein refolding; P:oxidation-reduction process; F:ATP binding; F:ATPase activity; F:heat shock protein binding; F:2-alkenal reductase [NAD(P)+] activity; F:protein folding chaperone; F:unfolded protein binding; F:misfolded protein binding; C:nuc…	EC:1.3.1.74; EC:3.6.1.3; EC:3.6.1.15	2-alkenal reductase (NAD(P)(+)); Adenosinetriphosphatase; Nucleoside-triphosphate phosphatase	PR00301 (PRINTS); IPR029047 (G3DSA:2.60.34.GENE3D); G3DSA:3.30.420.40 (GENE3D); IPR029048 (G3DSA:1.20.1270.GENE3D); G3DSA:3.90.640.10 (GENE3D); G3DSA:3.30.420.40 (GENE3D); IPR013126 (PFAM); G3DSA:3.30.30.30 (GENE3D); mobidb-lite (MOBIDB_LITE); IPR013126 (PANTHER); PTHR19375:SF407 (PANTHER); IPR018181 (PROSITE_PATTERNS); IPR018181 (PROSITE_PATTERNS); IPR029048 (SUPERFAMILY); SSF53067 (SUPERFAMILY)…	no GO terms	no GO terms
DEGAL5835g00230	putative translationally controlled tumor protein histamine release factor, partial RecName: Full=Translationally-controlled tumor protein homolog; Short=GTx-TCTP1 [translationally-controlled tumor pr	30795	13506	51471	63593	55346	31780	16	1	C:GO:0005576	C:extracellular region	0	0	IPR018105 (PRINTS); IPR011323 (G3DSA:2.170.150.GENE3D); IPR018105 (PFAM); IPR018105 (PANTHER); IPR034737 (PROSITE_PROFILES); IPR011057 (SUPERFAMILY)	no GO terms	no GO terms
DEGAL6824g00220	chitin-binding domain protein cbd-1 AGAP006268-PA hypothetical protein B446_20325 mucin peritrophin salivary protein Peritrophin-1, partial TPA_inf: mucin peritrophin salivary protein mucin/peritrophi	389	13312	36970	45729	52319	71157	16	4	P:GO:0043170; P:GO:0044237; P:GO:1901564; C:GO:0110165	P:macromolecule metabolic process; P:cellular metabolic process; P:organonitrogen compound metabolic process; C:cellular anatomical entity	0	0	IPR002557 (PFAM); G3DSA:2.170.140.10 (GENE3D); mobidb-lite (MOBIDB_LITE); IPR002557 (PROSITE_PROFILES); IPR036508 (SUPERFAMILY)	P:GO:0006030; F:GO:0008061; C:GO:0005576	P:chitin metabolic process; F:chitin binding; C:extracellular region
DEGAL6861g00030	ATP synthase subunit beta, mitochondrial, partial blast:ATP synthase subunit beta%2C mitochondrial ATP synthase, beta subunit, isoform C aTP synthase subunit beta	28707	50714	25841	17103	48884	13788	10	6	P:GO:0042776; F:GO:0005524; F:GO:0016887; F:GO:0046933; C:GO:0005753; C:GO:0045261	P:mitochondrial ATP synthesis coupled proton transport; F:ATP binding; F:ATPase activity; F:proton-transporting ATP synthase activity, rotational mechanism; C:mitochondrial proton-transporting ATP synthase complex; C:proton-transporting ATP synthase complex, catalytic core F(1)	EC:3.6.1.3; EC:3.6.1.15	Adenosinetriphosphatase; Nucleoside-triphosphate phosphatase	G3DSA:2.40.10.170 (GENE3D); IPR000194 (PFAM); IPR005722 (TIGRFAM); IPR004100 (PFAM); IPR024034 (G3DSA:1.10.1140.GENE3D); PIRSF039072 (PIRSF); G3DSA:3.40.50.300 (GENE3D); PTHR15184:SF44 (PANTHER); PTHR15184 (PANTHER); IPR020003 (PROSITE_PATTERNS); IPR005722 (HAMAP); cd18110 (CDD); cd01133 (CDD); cd18115 (CDD); SSF47917 (SUPERFAMILY); IPR027417 (SUPERFAMILY); IPR036121 (SUPERFAMILY)	P:GO:0015986; P:GO:0046034; P:GO:1902600; F:GO:0005524; F:GO:0046933; C:GO:0045261	P:ATP synthesis coupled proton transport; P:ATP metabolic process; P:proton transmembrane transport; F:ATP binding; F:proton-transporting ATP synthase activity, rotational mechanism; C:proton-transporting ATP synthase complex, catalytic core F(1)
DEGAL5556g00030	hypothetical protein BIW11_08785, partial zinc finger and BTB domain-containing protein 45-like isoform X1 protein bric-a-brac 2-like isoform X1 uncharacterized protein LOC111266577 zinc finger protei	73861	38443	51266	51577	48427	20437	6	0	0	0	0	0	IPR000210 (PFAM); G3DSA:3.30.710.10 (GENE3D); mobidb-lite (MOBIDB_LITE); mobidb-lite (MOBIDB_LITE); mobidb-lite (MOBIDB_LITE); mobidb-lite (MOBIDB_LITE); mobidb-lite (MOBIDB_LITE); mobidb-lite (MOBIDB_LITE); mobidb-lite (MOBIDB_LITE); mobidb-lite (MOBIDB_LITE); mobidb-lite (MOBIDB_LITE); mobidb-lite (MOBIDB_LITE); PTHR23110 (PANTHER); IPR000210 (PROSITE_PROFILES); IPR000210 (PROSITE_PROFILES); cd…	F:GO:0005515	F:protein binding
DEGAL2307g00070	adenine nucleotide translocase 2 hypothetical protein BIW11_01253	13462	14562	5601	10785	45994	7746	1	6	P:GO:0015866; P:GO:0015867; P:GO:0055085; F:GO:0005471; C:GO:0005743; C:GO:0016021	P:ADP transport; P:ATP transport; P:transmembrane transport; F:ATP:ADP antiporter activity; C:mitochondrial inner membrane; C:integral component of membrane	0	0	IPR002067 (PRINTS); IPR002113 (PRINTS); IPR018108 (PFAM); IPR023395 (G3DSA:1.50.40.GENE3D); PTHR45635 (PANTHER); PTHR45635:SF7 (PANTHER); IPR018108 (PROSITE_PROFILES); IPR018108 (PROSITE_PROFILES); IPR018108 (PROSITE_PROFILES); IPR023395 (SUPERFAMILY)	P:GO:0055085; F:GO:0022857; C:GO:0005743	P:transmembrane transport; F:transmembrane transporter activity; C:mitochondrial inner membrane
DEGAL3535g00160	histone H2A-like histone H2B.3-like protein histone H2B.3-like	8231	1881	740	2141	44867	1772	1	4	F:GO:0003677; F:GO:0046982; C:GO:0000786; C:GO:0005634	F:DNA binding; F:protein heterodimerization activity; C:nucleosome; C:nucleus	0	0	IPR000558 (PRINTS); IPR007125 (PFAM); IPR009072 (G3DSA:1.10.20.GENE3D); mobidb-lite (MOBIDB_LITE); IPR000558 (PANTHER); PTHR23428:SF196 (PANTHER); IPR000558 (PROSITE_PATTERNS); IPR009072 (SUPERFAMILY)	F:GO:0003677; F:GO:0046982; C:GO:0000786	F:DNA binding; F:protein heterodimerization activity; C:nucleosome
DEGAL4653g00020	RecName: Full=Histone H3.2 [Zgc:113984 protein histone H3, partial Histone H3 Chain A, Histone H3 [ []	9285	81	148	469	44807	130	1	4	F:GO:0003677; F:GO:0046982; C:GO:0000786; C:GO:0005634	F:DNA binding; F:protein heterodimerization activity; C:nucleosome; C:nucleus	0	0	IPR000164 (PRINTS); IPR007125 (PFAM); IPR009072 (G3DSA:1.10.20.GENE3D); IPR000164 (PANTHER); PTHR11426:SF211 (PANTHER); IPR000164 (PROSITE_PATTERNS); IPR009072 (SUPERFAMILY)	F:GO:0003677; F:GO:0046982; C:GO:0000786	F:DNA binding; F:protein heterodimerization activity; C:nucleosome
DEGAL2772g00010	fatty acid-binding protein, liver-like fatty acid-binding protein, heart fatty acid-binding protein	22027	16796	31879	37846	42659	35551	16	2	P:GO:0007275; F:GO:0008289	P:multicellular organism development; F:lipid binding	0	0	IPR000463 (PRINTS); IPR000566 (PFAM); IPR012674 (G3DSA:2.40.128.GENE3D); IPR031259 (PANTHER); IPR000463 (PROSITE_PATTERNS); IPR012674 (SUPERFAMILY)	F:GO:0008289	F:lipid binding
DEGAL2216g00060	ubiquitin modifier-activating enzyme 1, partial ubiquitin-like modifier-activating enzyme 1 isoform X3	15627.9	7086.21	5496.06	13421.3	41986.2	4914.1	1	3	P:GO:0006464; F:GO:0005524; F:GO:0008641	P:cellular protein modification process; F:ATP binding; F:ubiquitin-like modifier activating enzyme activity	0	0	IPR000011 (PRINTS); IPR018075 (TIGRFAM); IPR000594 (PFAM); G3DSA:3.40.50.12550 (GENE3D); IPR042063 (G3DSA:1.10.10.GENE3D); IPR042302 (G3DSA:2.40.30.GENE3D); G3DSA:3.40.50.720 (GENE3D); IPR042449 (G3DSA:3.50.50.GENE3D); IPR032420 (PFAM); IPR000594 (PFAM); IPR019572 (PFAM); IPR038252 (G3DSA:3.10.290.GENE3D); IPR032418 (PFAM); IPR018965 (PFAM); PTHR10953 (PANTHER); PTHR10953:SF195 (PANTHER); IPR0331…	P:GO:0006464; F:GO:0008641	P:cellular protein modification process; F:ubiquitin-like modifier activating enzyme activity
DEGAL3298g00020	cholinesterase 1-like liver carboxylesterase 1-like cholinesterase-like, partial	1249.28	61053.3	33758.7	11122.7	41265.4	21378	#N/A	1	F:GO:0016787	F:hydrolase activity	0	0	IPR000997 (PRINTS); IPR029058 (G3DSA:3.40.50.GENE3D); IPR002018 (PFAM); PTHR43918 (PANTHER); IPR019826 (PROSITE_PATTERNS); IPR019826 (PROSITE_PATTERNS); IPR019819 (PROSITE_PATTERNS); IPR029058 (SUPERFAMILY); IPR029058 (SUPERFAMILY)	F:GO:0004104	F:cholinesterase activity
DEGAL2954g00030	Long-chain-fatty-acid--CoA ligase, putative long chain fatty acid CoA ligase-like	33	3	60	436.139	41130.7	85	1	1	F:GO:0016874	F:ligase activity	0	0	IPR000873 (PFAM); G3DSA:3.30.300.30 (GENE3D); PTHR43272 (PANTHER); PTHR43272:SF5 (PANTHER); IPR020845 (PROSITE_PATTERNS); cd17639 (CDD); SSF56801 (SUPERFAMILY)	F:GO:0003824	F:catalytic activity
DEGAL5008g00080	ATP synthase subunit alpha, mitochondrial-like F0F1 ATP synthase subunit alpha atp synthase subunit mitochondrial	21448	39309	18300	13373	40932	9894	10	14	P:GO:0001937; P:GO:0006629; P:GO:0015986; P:GO:0043536; F:GO:0005524; F:GO:0016887; F:GO:0042288; F:GO:0043531; F:GO:0043532; F:GO:0046933; C:GO:0005753; C:GO:0005886; C:GO:0008180; C:GO:0045261	P:negative regulation of endothelial cell proliferation; P:lipid metabolic process; P:ATP synthesis coupled proton transport; P:positive regulation of blood vessel endothelial cell migration; F:ATP binding; F:ATPase activity; F:MHC class I protein binding; F:ADP binding; F:angiostatin binding; F:proton-transporting ATP synthase activity, rotational mechanism; C:mitochondrial proton-transporting A…	EC:3.6.1.3; EC:3.6.1.15	Adenosinetriphosphatase; Nucleoside-triphosphate phosphatase	IPR005294 (PIRSF); IPR004100 (PFAM); IPR000194 (PFAM); IPR000793 (PFAM); IPR023366 (G3DSA:2.40.30.GENE3D); IPR038376 (G3DSA:1.20.150.GENE3D); IPR005294 (TIGRFAM); G3DSA:3.40.50.300 (GENE3D); PTHR43089:SF6 (PANTHER); PTHR43089 (PANTHER); IPR020003 (PROSITE_PATTERNS); IPR005294 (HAMAP); cd18113 (CDD); IPR033732 (CDD); cd18116 (CDD); SSF47917 (SUPERFAMILY); IPR036121 (SUPERFAMILY); IPR027417 (SUPERF…	P:GO:0015986; P:GO:0046034; P:GO:1902600; F:GO:0005524; F:GO:0032559; F:GO:0046933; C:GO:0045261	P:ATP synthesis coupled proton transport; P:ATP metabolic process; P:proton transmembrane transport; F:ATP binding; F:adenyl ribonucleotide binding; F:proton-transporting ATP synthase activity, rotational mechanism; C:proton-transporting ATP synthase complex, catalytic core F(1)
DEGAL4639g00020	10 kDa heat shock protein, mitochondrial-like 10 kDa heat shock protein, mitochondrial-like protein, partial hspe1	8641	7220	3860	5509	39928	4460	1	7	P:GO:0051085; F:GO:0005524; F:GO:0046872; F:GO:0051082; F:GO:0051087; C:GO:0005759; C:GO:0016021	P:chaperone cofactor-dependent protein refolding; F:ATP binding; F:metal ion binding; F:unfolded protein binding; F:chaperone binding; C:mitochondrial matrix; C:integral component of membrane	0	0	IPR020818 (PRINTS); IPR020818 (PFAM); IPR037124 (G3DSA:2.30.33.GENE3D); PTHR10772:SF0 (PANTHER); IPR020818 (PANTHER); IPR018369 (PROSITE_PATTERNS); IPR020818 (HAMAP); IPR020818 (CDD); IPR011032 (SUPERFAMILY)	P:GO:0006457; F:GO:0005524	P:protein folding; F:ATP binding
DEGAL5226g00030	hsp90 heat shock protein 83-like heat shock protein 83 isoform 1 Heat shock protein 83, partial	9375.03	3273.77	5502.85	21231.8	38489.8	15543.8	1	11	P:GO:0006457; P:GO:0034605; P:GO:0050821; F:GO:0005524; F:GO:0051082; F:GO:0097718; C:GO:0005829; C:GO:0005886; C:GO:0009986; C:GO:0032991; C:GO:0048471	P:protein folding; P:cellular response to heat; P:protein stabilization; F:ATP binding; F:unfolded protein binding; F:disordered domain specific binding; C:cytosol; C:plasma membrane; C:cell surface; C:protein-containing complex; C:perinuclear region of cytoplasm	0	0	IPR020575 (PRINTS); IPR037196 (G3DSA:1.20.120.GENE3D); IPR036890 (G3DSA:3.30.565.GENE3D); IPR003594 (PFAM); IPR001404 (PFAM); PTHR11528:SF91 (PANTHER); PTHR11528:SF91 (PANTHER); IPR001404 (PANTHER); IPR019805 (PROSITE_PATTERNS); cd16927 (CDD); IPR037196 (SUPERFAMILY); IPR036890 (SUPERFAMILY)	P:GO:0006457; F:GO:0005524; F:GO:0051082	P:protein folding; F:ATP binding; F:unfolded protein binding
DEGAL5513g00180	apoptotic chromatin condensation inducer in the nucleus-like hypothetical protein BB560_000093 RNA-binding domain-containing protein extensin-like conserved Plasmodium protein, unknown function	402	61	120	350	38447	103	1	0	0	0	0	0	mobidb-lite (MOBIDB_LITE); mobidb-lite (MOBIDB_LITE); mobidb-lite (MOBIDB_LITE); mobidb-lite (MOBIDB_LITE); mobidb-lite (MOBIDB_LITE)	no GO terms	no GO terms
DEGAL2803g00030	putative vitellogenin receptor isoform X1 vitellogenin receptor, partial	634	4	51	352	37856	104	1	7	P:GO:0018108; F:GO:0004714; F:GO:0005509; F:GO:0016740; F:GO:0016787; C:GO:0016020; C:GO:0016021	P:peptidyl-tyrosine phosphorylation; F:transmembrane receptor protein tyrosine kinase activity; F:calcium ion binding; F:transferase activity; F:hydrolase activity; C:membrane; C:integral component of membrane	0	0	IPR002172 (PRINTS); IPR000742 (PFAM); G3DSA:2.10.25.10 (GENE3D); IPR036055 (G3DSA:4.10.400.GENE3D); IPR011042 (G3DSA:2.120.10.GENE3D); IPR036055 (G3DSA:4.10.400.GENE3D); G3DSA:2.10.25.10 (GENE3D); G3DSA:4.10.1220.10 (GENE3D); IPR011042 (G3DSA:2.120.10.GENE3D); G3DSA:2.10.25.10 (GENE3D); G3DSA:2.10.25.10 (GENE3D); IPR026823 (PFAM); IPR002172 (PFAM); IPR036055 (G3DSA:4.10.400.GENE3D); mobidb-lite (…	F:GO:0005515	F:protein binding
DEGAL6925g00030	polyadenylate-binding protein 1 polyadenylate-binding protein LOW QUALITY PROTEIN: polyadenylate-binding protein 4-like polyadenylate-binding protein 4-like isoform X2	25300	12915	26623	39546	37437	27038	16	7	F:GO:0003730; F:GO:0008143; F:GO:0008266; C:GO:0005634; C:GO:0005829; C:GO:0010494; C:GO:1990904	F:mRNA 3'-UTR binding; F:poly(A) binding; F:poly(U) RNA binding; C:nucleus; C:cytosol; C:cytoplasmic stress granule; C:ribonucleoprotein complex	0	0	G3DSA:1.10.1900.10 (GENE3D); IPR012677 (G3DSA:3.30.70.GENE3D); IPR006515 (TIGRFAM); IPR012677 (G3DSA:3.30.70.GENE3D); IPR000504 (PFAM); IPR002004 (PFAM); IPR012677 (G3DSA:3.30.70.GENE3D); IPR012677 (G3DSA:3.30.70.GENE3D); mobidb-lite (MOBIDB_LITE); mobidb-lite (MOBIDB_LITE); mobidb-lite (MOBIDB_LITE); PTHR24012:SF409 (PANTHER); PTHR24012 (PANTHER); IPR000504 (PROSITE_PROFILES); IPR000504 (PROSITE…	F:GO:0003676; F:GO:0003723	F:nucleic acid binding; F:RNA binding
DEGAL7093g00010	hypothetical protein RvY_10160 peptidase C1A cysteine proteinase-1	6408.17	19311.5	20067.1	30697.6	37035.9	16431	15	3	P:GO:0006508; F:GO:0008234; C:GO:0110165	P:proteolysis; F:cysteine-type peptidase activity; C:cellular anatomical entity	0	0	IPR000668 (PRINTS); IPR013201 (PFAM); IPR000668 (PFAM); G3DSA:3.90.70.10 (GENE3D); PTHR12411:SF575 (PANTHER); PTHR12411 (PANTHER); IPR025660 (PROSITE_PATTERNS); IPR000169 (PROSITE_PATTERNS); IPR025661 (PROSITE_PATTERNS); IPR039417 (CDD); IPR038765 (SUPERFAMILY)	P:GO:0006508; F:GO:0008234	P:proteolysis; F:cysteine-type peptidase activity
DEGAL4872g00210	hypothetical protein DV515_00000709 antizyme inhibitor 2	16449	15887	20607	42892	37005	20745	15	3	P:GO:0006596; F:GO:0016829; C:GO:0005737	P:polyamine biosynthetic process; F:lyase activity; C:cytoplasm	0	0	IPR000183 (PRINTS); IPR002433 (PRINTS); IPR029066 (G3DSA:3.20.20.GENE3D); IPR022643 (PFAM); IPR022644 (PFAM); IPR009006 (G3DSA:2.40.37.GENE3D); mobidb-lite (MOBIDB_LITE); IPR002433 (PANTHER); IPR022653 (PROSITE_PATTERNS); cd00622 (CDD); IPR029066 (SUPERFAMILY); IPR009006 (SUPERFAMILY)	P:GO:0006596; F:GO:0003824	P:polyamine biosynthetic process; F:catalytic activity
DEGAL6092g00020	perilipin-2-like perilipin-2 isoform X2 perilipin-2 isoform X3 perilipin-3-like isoform X1	2021	1833	2616	4844	36263	10346	1	0	0	0	0	0	IPR004279 (PFAM); IPR004279 (PIRSF); IPR004140 (PFAM); mobidb-lite (MOBIDB_LITE); mobidb-lite (MOBIDB_LITE); PTHR14024 (PANTHER); PTHR14024:SF49 (PANTHER)	P:GO:0006887; C:GO:0000145	P:exocytosis; C:exocyst
DEGAL3159g00070	unnamed protein product myotubularin-related protein 9-like isoform X3 myotubularin-related protein 9-like isoform X2 myotubularin-related protein 9-like isoform X1	712	963	521	1091	35984.8	392	1	1	P:GO:0065007	P:biological regulation	0	0	IPR010569 (PFAM); IPR013083 (G3DSA:3.30.40.GENE3D); mobidb-lite (MOBIDB_LITE); mobidb-lite (MOBIDB_LITE); mobidb-lite (MOBIDB_LITE); mobidb-lite (MOBIDB_LITE); mobidb-lite (MOBIDB_LITE); mobidb-lite (MOBIDB_LITE); IPR030564 (PANTHER); PTHR10807:SF73 (PANTHER); IPR001841 (PROSITE_PROFILES); IPR010569 (PROSITE_PROFILES); cd14536 (CDD); SSF50729 (SUPERFAMILY); IPR029021 (SUPERFAMILY)	no GO terms	no GO terms
DEGAL1568g00010	arachidonate 5-lipoxygenase-like isoform X3 hypothetical protein BRAFLDRAFT_118621 arachidonate 5-lipoxygenase-like arachidonate 5-lipoxygenase-like isoform X4 hypothetical protein CAPTEDRAFT_172669	89	373	2638	24312	35901	25119	1	3	P:GO:0008152; F:GO:0005488; F:GO:0016491	P:metabolic process; F:binding; F:oxidoreductase activity	0	0	G3DSA:1.20.245.10 (GENE3D); IPR013819 (PFAM); G3DSA:3.10.450.60 (GENE3D); IPR037060 (G3DSA:2.40.180.GENE3D); mobidb-lite (MOBIDB_LITE); mobidb-lite (MOBIDB_LITE); PTHR11771:SF42 (PANTHER); IPR000907 (PANTHER); IPR000907 (PANTHER); PTHR11771:SF42 (PANTHER); IPR013819 (PROSITE_PROFILES); IPR036392 (SUPERFAMILY); IPR036226 (SUPERFAMILY)	P:GO:0055114; F:GO:0004096; F:GO:0005515; F:GO:0016702; F:GO:0020037; F:GO:0046872	P:oxidation-reduction process; F:catalase activity; F:protein binding; F:oxidoreductase activity, acting on single donors with incorporation of molecular oxygen, incorporation of two atoms of oxygen; F:heme binding; F:metal ion binding
DEGAL3831g00030	puromycin-sensitive aminopeptidase puromycin-sensitive aminopeptidase-like hypothetical protein A2687_02490 [Candidatus Levybacteria bacterium RIFCSPHIGHO2_01_FULL_38_26]hypothetical protein A3B45_012	5464.21	3264.69	3288.9	7322.94	35814.2	7892.03	1	2	F:GO:0046872; F:GO:0070011	F:metal ion binding; F:peptidase activity, acting on L-amino acid peptides	0	0	IPR001930 (PRINTS); IPR024571 (PFAM); G3DSA:2.60.40.1910 (GENE3D); G3DSA:1.25.50.20 (GENE3D); IPR014782 (PFAM); IPR042097 (G3DSA:2.60.40.GENE3D); PF17900 (PFAM); G3DSA:1.10.390.60 (GENE3D); PTHR11533:SF174 (PANTHER); PTHR11533 (PANTHER); IPR034016 (CDD); SSF63737 (SUPERFAMILY); SSF55486 (SUPERFAMILY)	P:GO:0006508; F:GO:0008237; F:GO:0008270	P:proteolysis; F:metallopeptidase activity; F:zinc ion binding
DEGAL3125g00050	uncharacterized protein LOC106531968 isoform X2 hypothetical protein XENTR_v90019622mg N66 matrix protein-like	133	6055	21984	49506	35686	17517	15	1	P:GO:0009987	P:cellular process	0	0	mobidb-lite (MOBIDB_LITE); mobidb-lite (MOBIDB_LITE); mobidb-lite (MOBIDB_LITE)	no GO terms	no GO terms
DEGAL4229g00050	zinc finger protein 845 isoform X7 zinc finger protein 585A isoform X28 zinc finger protein 585A isoform X36 zinc finger protein 658B isoform X42	414	135	722	910	35553	195	1	1	F:GO:0003676	F:nucleic acid binding	0	0	G3DSA:3.30.160.60 (GENE3D); mobidb-lite (MOBIDB_LITE); mobidb-lite (MOBIDB_LITE); mobidb-lite (MOBIDB_LITE); mobidb-lite (MOBIDB_LITE); mobidb-lite (MOBIDB_LITE); mobidb-lite (MOBIDB_LITE); mobidb-lite (MOBIDB_LITE); mobidb-lite (MOBIDB_LITE); mobidb-lite (MOBIDB_LITE); mobidb-lite (MOBIDB_LITE); mobidb-lite (MOBIDB_LITE); mobidb-lite (MOBIDB_LITE); mobidb-lite (MOBIDB_LITE); PTHR24384 (PANTHER);…	F:GO:0003676	F:nucleic acid binding
DEGAL1757g00040	hypothetical protein YQE_06329, partial hypothetical protein ZTR_02383	36305	11413	16139	21301	32915	10192	7	4	P:GO:0006413; F:GO:0003743; F:GO:0004386; F:GO:0005524	P:translational initiation; F:translation initiation factor activity; F:helicase activity; F:ATP binding	EC:3.6.1.3; EC:3.6.1.15	Adenosinetriphosphatase; Nucleoside-triphosphate phosphatase	G3DSA:3.40.50.300 (GENE3D); IPR011545 (PFAM); PTHR24031 (PANTHER); PTHR24031:SF621 (PANTHER); IPR000629 (PROSITE_PATTERNS); IPR014014 (PROSITE_PROFILES); IPR014001 (PROSITE_PROFILES); cd18046 (CDD); cd18787 (CDD); IPR027417 (SUPERFAMILY); IPR027417 (SUPERFAMILY)	F:GO:0003676; F:GO:0005524	F:nucleic acid binding; F:ATP binding
DEGAL5588g00010	puromycin-sensitive aminopeptidase puromycin-sensitive aminopeptidase-like	4426.27	3527.57	2986.41	7625.38	32438.5	7396.75	1	2	F:GO:0046872; F:GO:0070011	F:metal ion binding; F:peptidase activity, acting on L-amino acid peptides	0	0	IPR001930 (PRINTS); IPR024571 (PFAM); IPR042097 (G3DSA:2.60.40.GENE3D); PF17900 (PFAM); G3DSA:2.60.40.1910 (GENE3D); G3DSA:1.10.390.60 (GENE3D); G3DSA:1.25.50.20 (GENE3D); IPR014782 (PFAM); PTHR11533:SF261 (PANTHER); PTHR11533 (PANTHER); IPR034016 (CDD); SSF55486 (SUPERFAMILY); SSF63737 (SUPERFAMILY)	P:GO:0006508; F:GO:0008237; F:GO:0008270	P:proteolysis; F:metallopeptidase activity; F:zinc ion binding
DEGAL5486g00010	eukaryotic translation initiation factor 4 gamma, putative	15276.3	10216.9	15327.8	31658.5	31737.5	19160.7	15	3	F:GO:0003729; F:GO:0003743; C:GO:0016281	F:mRNA binding; F:translation initiation factor activity; C:eukaryotic translation initiation factor 4F complex	0	0	IPR016021 (G3DSA:1.25.40.GENE3D); IPR016021 (G3DSA:1.25.40.GENE3D); IPR003890 (PFAM); IPR003307 (PFAM); mobidb-lite (MOBIDB_LITE); mobidb-lite (MOBIDB_LITE); mobidb-lite (MOBIDB_LITE); mobidb-lite (MOBIDB_LITE); mobidb-lite (MOBIDB_LITE); PTHR23253:SF30 (PANTHER); PTHR23253 (PANTHER); IPR003307 (PROSITE_PROFILES); cd11559 (CDD); IPR016024 (SUPERFAMILY); IPR016024 (SUPERFAMILY)	F:GO:0003723; F:GO:0005515	F:RNA binding; F:protein binding
DEGAL6167g00020	transitional endoplasmic reticulum ATPase TER94-like transitional endoplasmic reticulum ATPase TER94 isoform X1 transitional endoplasmic reticulum ATPase TER94 isoform X2 seminal fluid protein Transit	10080	8422	5987	25359	31534	9586	15	2	F:GO:0005524; F:GO:0016787	F:ATP binding; F:hydrolase activity	0	0	G3DSA:1.10.8.60 (GENE3D); IPR004201 (PFAM); IPR041569 (PFAM); G3DSA:3.10.330.10 (GENE3D); IPR005938 (TIGRFAM); G3DSA:3.40.50.300 (GENE3D); IPR003959 (PFAM); IPR003338 (PFAM); G3DSA:3.40.50.300 (GENE3D); IPR015415 (PFAM); G3DSA:1.10.8.60 (GENE3D); G3DSA:2.40.40.20 (GENE3D); mobidb-lite (MOBIDB_LITE); mobidb-lite (MOBIDB_LITE); PTHR23077:SF69 (PANTHER); PTHR23077 (PANTHER); IPR003960 (PROSITE_PATTE…	F:GO:0005524; F:GO:0016787	F:ATP binding; F:hydrolase activity
DEGAL4937g00010	hypothetical protein DMN91_006639, partial peroxiredoxin-like isoform X4	1888.45	9394.05	2789.82	3941.88	31415.2	4753.04	1	13	P:GO:0006979; P:GO:0007155; P:GO:0007281; P:GO:0008340; P:GO:0008354; P:GO:0042594; P:GO:0042744; P:GO:0045454; P:GO:0055114; P:GO:0098869; F:GO:0008379; C:GO:0005623; C:GO:0005829	P:response to oxidative stress; P:cell adhesion; P:germ cell development; P:determination of adult lifespan; P:germ cell migration; P:response to starvation; P:hydrogen peroxide catabolic process; P:cell redox homeostasis; P:oxidation-reduction process; P:cellular oxidant detoxification; F:thioredoxin peroxidase activity; C:cell; C:cytosol	EC:1.11.1; EC:1.11.1.15; EC:1.11.1.7	Acting on a peroxide as acceptor; Peroxiredoxin; Peroxidase	IPR000866 (PFAM); G3DSA:3.40.30.10 (GENE3D); IPR024706 (PIRSF); PTHR10681 (PANTHER); PTHR10681:SF111 (PANTHER); IPR013766 (PROSITE_PROFILES); cd03015 (CDD); IPR036249 (SUPERFAMILY)	P:GO:0045454; P:GO:0055114; F:GO:0016209; F:GO:0016491	P:cell redox homeostasis; P:oxidation-reduction process; F:antioxidant activity; F:oxidoreductase activity
DEGAL4198g00040	hsp90 heat shock protein 83-like heat shock protein 83 isoform 1 Heat shock protein 83, partial	8411.97	3982.23	4903.15	20027.2	31412.2	14682.2	1	11	P:GO:0006457; P:GO:0034605; P:GO:0050821; F:GO:0005524; F:GO:0051082; F:GO:0097718; C:GO:0005829; C:GO:0005886; C:GO:0009986; C:GO:0032991; C:GO:0048471	P:protein folding; P:cellular response to heat; P:protein stabilization; F:ATP binding; F:unfolded protein binding; F:disordered domain specific binding; C:cytosol; C:plasma membrane; C:cell surface; C:protein-containing complex; C:perinuclear region of cytoplasm	0	0	IPR020575 (PRINTS); IPR036890 (G3DSA:3.30.565.GENE3D); IPR003594 (PFAM); IPR001404 (PFAM); IPR001404 (PIRSF); mobidb-lite (MOBIDB_LITE); IPR001404 (PANTHER); PTHR11528:SF91 (PANTHER); IPR001404 (PANTHER); PTHR11528:SF91 (PANTHER); IPR019805 (PROSITE_PATTERNS); cd16927 (CDD); IPR037196 (SUPERFAMILY); IPR036890 (SUPERFAMILY)	P:GO:0006457; F:GO:0005524; F:GO:0051082	P:protein folding; F:ATP binding; F:unfolded protein binding
DEGAL4566g00010	tRNA-splicing ligase RtcB-like hypothetical protein TSAR_016949	1929.02	697.2	512.61	1079.37	30346.3	733.954	1	5	P:GO:0006388; F:GO:0003972; F:GO:0005524; F:GO:0046872; C:GO:0072669	P:tRNA splicing, via endonucleolytic cleavage and ligation; F:RNA ligase (ATP) activity; F:ATP binding; F:metal ion binding; C:tRNA-splicing ligase complex	EC:6.5.1.3	RNA ligase (ATP)	IPR001233 (PFAM); IPR036025 (G3DSA:3.90.1860.GENE3D); IPR001233 (PANTHER); IPR001233 (PROSITE_PATTERNS); IPR027513 (HAMAP); IPR036025 (SUPERFAMILY)	P:GO:0006388; P:GO:0006396; F:GO:0003972; F:GO:0008452; C:GO:0072669	P:tRNA splicing, via endonucleolytic cleavage and ligation; P:RNA processing; F:RNA ligase (ATP) activity; F:RNA ligase activity; C:tRNA-splicing ligase complex
DEGAL3563g00110	alpha 1-tubulin tubulin alpha-1B chain tubulin alpha-8 chain tubulin alpha-1A chain-like tubulin alpha-1D chain alpha tubulin-like tubulin alpha-1C chain-like	191.487	144.067	108.085	516.025	30071.8	258.324	1	7	P:GO:0007010; P:GO:0007017; F:GO:0003924; F:GO:0005200; F:GO:0005525; C:GO:0005737; C:GO:0005874	P:cytoskeleton organization; P:microtubule-based process; F:GTPase activity; F:structural constituent of cytoskeleton; F:GTP binding; C:cytoplasm; C:microtubule	EC:3.6.1.15	Nucleoside-triphosphate phosphatase	IPR000217 (PRINTS); IPR002452 (PRINTS); IPR036525 (G3DSA:3.40.50.GENE3D); IPR037103 (G3DSA:3.30.1330.GENE3D); IPR003008 (PFAM); IPR018316 (PFAM); IPR023123 (G3DSA:1.10.287.GENE3D); IPR000217 (PANTHER); PTHR11588:SF274 (PANTHER); IPR017975 (PROSITE_PATTERNS); PS51257 (PROSITE_PROFILES); cd02186 (CDD); IPR036525 (SUPERFAMILY); IPR008280 (SUPERFAMILY)	P:GO:0007017; F:GO:0003924; F:GO:0005200; F:GO:0005525; C:GO:0005874	P:microtubule-based process; F:GTPase activity; F:structural constituent of cytoskeleton; F:GTP binding; C:microtubule
DEGAL853g00030	hypothetical protein N307_03277, partial hypothetical protein A6R68_03207 isobutyryl-CoA dehydrogenase, mitochondrial-like isobutyryl-CoA dehydrogenase, mitochondrial medium-chain acyl-CoA dehydrogena	147.64	2419.17	6170.2	20034.9	29903.8	6936.21	15	4	P:GO:0006629; P:GO:0055114; F:GO:0003995; F:GO:0050660	P:lipid metabolic process; P:oxidation-reduction process; F:acyl-CoA dehydrogenase activity; F:flavin adenine dinucleotide binding	EC:1.3.99.3	Acting on the CH-CH group of donors	IPR037069 (G3DSA:1.10.540.GENE3D); IPR006091 (PFAM); IPR013786 (PFAM); PIRSF016578 (PIRSF); G3DSA:1.20.140.10 (GENE3D); IPR009075 (PFAM); G3DSA:2.40.110.10 (GENE3D); PTHR43831 (PANTHER); PTHR43831:SF1 (PANTHER); IPR006089 (PROSITE_PATTERNS); IPR036250 (SUPERFAMILY); IPR009100 (SUPERFAMILY)	P:GO:0055114; F:GO:0003995; F:GO:0016627; F:GO:0050660	P:oxidation-reduction process; F:acyl-CoA dehydrogenase activity; F:oxidoreductase activity, acting on the CH-CH group of donors; F:flavin adenine dinucleotide binding
DEGAL3824g00100	nucleoside diphosphate kinase B isoform X1 nucleoside diphosphate kinase B nucleoside diphosphate kinase B isoform a non-metastatic cells 2 nucleoside diphosphate kinase B isoform X2 nucleoside diphos	25778	27410.1	4877.67	5445.66	28807.9	8131.29	7	18	P:GO:0006165; P:GO:0006183; P:GO:0006228; P:GO:0006241; P:GO:0007229; P:GO:0043066; P:GO:0045618; P:GO:0045944; P:GO:0050679; F:GO:0003713; F:GO:0004550; F:GO:0005524; F:GO:0019003; F:GO:0051880; C:GO:0001726; C:GO:0005737; C:GO:0030027; C:GO:0071944	P:nucleoside diphosphate phosphorylation; P:GTP biosynthetic process; P:UTP biosynthetic process; P:CTP biosynthetic process; P:integrin-mediated signaling pathway; P:negative regulation of apoptotic process; P:positive regulation of keratinocyte differentiation; P:positive regulation of transcription by RNA polymerase II; P:positive regulation of epithelial cell proliferation; F:transcription co…	EC:2.7.4.6	Nucleoside-diphosphate kinase	IPR001564 (PRINTS); IPR036850 (G3DSA:3.30.70.GENE3D); IPR034907 (PFAM); PTHR11349:SF102 (PANTHER); PTHR11349 (PANTHER); IPR023005 (PROSITE_PATTERNS); IPR001564 (HAMAP); cd04413 (CDD); IPR036850 (SUPERFAMILY)	P:GO:0006165; P:GO:0006183; P:GO:0006228; P:GO:0006241; F:GO:0004550	P:nucleoside diphosphate phosphorylation; P:GTP biosynthetic process; P:UTP biosynthetic process; P:CTP biosynthetic process; F:nucleoside diphosphate kinase activity
DEGAL4007g00300	hypothetical protein LOTGIDRAFT_134230 serine/arginine-rich splicing factor 6-like isoform X1 serine/arginine-rich splicing factor 6-like isoform X2 serine/arginine-rich splicing factor 4-like isoform	13250.5	4220.32	11008.9	17003.1	28705.1	8458.16	7	7	P:GO:0006122; P:GO:0006123; F:GO:0009055; F:GO:0020037; F:GO:0046872; C:GO:0005758; C:GO:0070469	P:mitochondrial electron transport, ubiquinol to cytochrome c; P:mitochondrial electron transport, cytochrome c to oxygen; F:electron transfer activity; F:heme binding; F:metal ion binding; C:mitochondrial intermembrane space; C:respirasome	0	0	IPR000504 (PFAM); IPR012677 (G3DSA:3.30.70.GENE3D); IPR012677 (G3DSA:3.30.70.GENE3D); mobidb-lite (MOBIDB_LITE); mobidb-lite (MOBIDB_LITE); mobidb-lite (MOBIDB_LITE); mobidb-lite (MOBIDB_LITE); mobidb-lite (MOBIDB_LITE); mobidb-lite (MOBIDB_LITE); mobidb-lite (MOBIDB_LITE); mobidb-lite (MOBIDB_LITE); mobidb-lite (MOBIDB_LITE); PTHR23003:SF30 (PANTHER); PTHR23003 (PANTHER); IPR000504 (PROSITE_PROF…	F:GO:0003676	F:nucleic acid binding
DEGAL3741g00040	CLUMA_CG018881, isoform A elongation factor-1 gamma, partial [Pionothele sp. DHL-2015]hypothetical protein RP20_CCG027751 elongation factor 1-gamma-A-like	13323.3	7594.97	12604.4	16689.3	28551.2	8053.41	7	2	P:GO:0006414; F:GO:0003746	P:translational elongation; F:translation elongation factor activity	0	0	IPR036433 (G3DSA:3.30.70.GENE3D); G3DSA:3.40.30.10 (GENE3D); IPR001662 (PFAM); IPR004045 (PFAM); IPR004046 (PFAM); G3DSA:1.20.1050.10 (GENE3D),SFLDS00019 (SFLD); IPR040079 (mobidb-MOBIDB_LITE); mobidb-lite (MOBIDB_LITE); PTHR43986 (PANTHER); PTHR43986:SF4 (PANTHER); IPR001662 (PROSITE_PROFILES); IPR004045 (PROSITE_PROFILES); IPR010987 (PROSITE_PROFILES); cd03044 (CDD); cd03181 (CDD); IPR036249 (S…	P:GO:0006414; F:GO:0003746; F:GO:0005515	P:translational elongation; F:translation elongation factor activity; F:protein binding
DEGAL4146g00280	INCONCLUSIVE DUF3084 domain-containing protein protein suppressor 2 of zeste-like isoform X2 GRB10-interacting GYF protein 2-like isoform X3	7158	4175	6803	12183	27946	3018	1	0	0	0	0	0	mobidb-lite (MOBIDB_LITE); mobidb-lite (MOBIDB_LITE); mobidb-lite (MOBIDB_LITE); mobidb-lite (MOBIDB_LITE); mobidb-lite (MOBIDB_LITE); mobidb-lite (MOBIDB_LITE)	no GO terms	no GO terms
DEGAL3163g00010	heat shock protein cognate 5, partial heat shock protein cognate 5, partial [Proctophyllodes aff. scolopacinus UMMZ BMOC 07-0328-001 AD963]stress-70 protein, mitochondrial Hsp70, putative hypothetical	4118.62	4217.3	2656.36	9524.17	27867.8	2396.42	1	13	P:GO:0034605; P:GO:0034620; P:GO:0042026; P:GO:0051085; P:GO:0055114; F:GO:0005524; F:GO:0016887; F:GO:0031072; F:GO:0032440; F:GO:0044183; F:GO:0051082; F:GO:0051787; C:GO:0005739	P:cellular response to heat; P:cellular response to unfolded protein; P:protein refolding; P:chaperone cofactor-dependent protein refolding; P:oxidation-reduction process; F:ATP binding; F:ATPase activity; F:heat shock protein binding; F:2-alkenal reductase [NAD(P)+] activity; F:protein folding chaperone; F:unfolded protein binding; F:misfolded protein binding; C:mitochondrion	EC:1.3.1.74; EC:3.6.1.3; EC:3.6.1.15	2-alkenal reductase (NAD(P)(+)); Adenosinetriphosphatase; Nucleoside-triphosphate phosphatase	PR00301 (PRINTS); G3DSA:3.90.640.10 (GENE3D); IPR029048 (G3DSA:1.20.1270.GENE3D); IPR012725 (TIGRFAM); IPR013126 (PFAM); G3DSA:3.30.30.30 (GENE3D); G3DSA:3.30.420.40 (GENE3D); G3DSA:3.30.420.40 (GENE3D); IPR029047 (G3DSA:2.60.34.GENE3D); mobidb-lite (MOBIDB_LITE); mobidb-lite (MOBIDB_LITE); PTHR19375:SF397 (PANTHER); IPR013126 (PANTHER); IPR018181 (PROSITE_PATTERNS); IPR018181 (PROSITE_PATTERNS);…	P:GO:0006457; F:GO:0005524; F:GO:0051082	P:protein folding; F:ATP binding; F:unfolded protein binding
DEGAL5130g00010	hypothetical protein SORBI_3001G136150 hypothetical protein GQ55_9G130900 protein argonaute 12-like isoform X2 protein argonaute 12-like isoform X1 protein argonaute-3-like	61.127	6.18968	47.5843	258.7	27845.5	38.9207	1	4	P:GO:0006413; P:GO:0031047; F:GO:0003676; F:GO:0003743	P:translational initiation; P:gene silencing by RNA; F:nucleic acid binding; F:translation initiation factor activity	0	0	IPR003165 (PFAM); G3DSA:3.40.50.2300 (GENE3D); IPR014811 (PFAM); IPR003100 (PFAM); IPR036397 (G3DSA:3.30.420.GENE3D); G3DSA:2.170.260.10 (GENE3D); mobidb-lite (MOBIDB_LITE); mobidb-lite (MOBIDB_LITE); mobidb-lite (MOBIDB_LITE); PTHR22891 (PANTHER); IPR003165 (PROSITE_PROFILES); IPR003100 (PROSITE_PROFILES); cd02846 (CDD); IPR036085 (SUPERFAMILY); IPR012337 (SUPERFAMILY)	F:GO:0003676; F:GO:0005515	F:nucleic acid binding; F:protein binding
DEGAL6508g00010	tubulin alpha-1A chain isoform X1 tubulin alpha-8 chain tubulin alpha-1C chain-like isoform X1	26.8485	5	48.4632	372.987	27642.4	66.9746	1	7	P:GO:0007010; P:GO:0007017; F:GO:0003924; F:GO:0005200; F:GO:0005525; C:GO:0005737; C:GO:0005874	P:cytoskeleton organization; P:microtubule-based process; F:GTPase activity; F:structural constituent of cytoskeleton; F:GTP binding; C:cytoplasm; C:microtubule	EC:3.6.1.15	Nucleoside-triphosphate phosphatase	IPR002452 (PRINTS); IPR000217 (PRINTS); IPR037103 (G3DSA:3.30.1330.GENE3D); IPR036525 (G3DSA:3.40.50.GENE3D); IPR023123 (G3DSA:1.10.287.GENE3D); IPR003008 (PFAM); IPR018316 (PFAM); IPR000217 (PANTHER); PTHR11588:SF274 (PANTHER); IPR017975 (PROSITE_PATTERNS); cd02186 (CDD); IPR008280 (SUPERFAMILY); IPR036525 (SUPERFAMILY)	P:GO:0007017; F:GO:0003924; F:GO:0005200; F:GO:0005525; C:GO:0005874	P:microtubule-based process; F:GTPase activity; F:structural constituent of cytoskeleton; F:GTP binding; C:microtubule
DEGAL644g00020	hypothetical protein YQE_04747, partial hypothetical protein D910_06755, partial putative eukaryotic translation initiation factor 4 gamma 2 eukaryotic translation initiation factor 4 gamma 2-like, pa	12316.1	7470.66	14537.8	26160.8	26887.8	6574.84	15	3	F:GO:0003729; F:GO:0003743; C:GO:0016281	F:mRNA binding; F:translation initiation factor activity; C:eukaryotic translation initiation factor 4F complex	0	0	IPR003890 (PFAM); IPR016021 (G3DSA:1.25.40.GENE3D); mobidb-lite (MOBIDB_LITE); PTHR23253:SF30 (PANTHER); PTHR23253 (PANTHER); IPR016024 (SUPERFAMILY)	F:GO:0003723; F:GO:0005515	F:RNA binding; F:protein binding
DEGAL3224g00050	DEAD box ATP-dependent RNA helicase, putative ATP-dependent RNA helicase DDX3Y-like isoform X5 ATP-dependent RNA helicase DDX3X-like ATP-dependent RNA helicase DDX3X-like isoform X2	34178	15817	11016	25793	26855	9360	7	7	P:GO:0007276; P:GO:0030154; F:GO:0003723; F:GO:0004386; F:GO:0005524; C:GO:0005634; C:GO:0043186	P:gamete generation; P:cell differentiation; F:RNA binding; F:helicase activity; F:ATP binding; C:nucleus; C:P granule	EC:3.6.1.3; EC:3.6.1.15	Adenosinetriphosphatase; Nucleoside-triphosphate phosphatase	IPR011545 (PFAM); G3DSA:3.40.50.300 (GENE3D); IPR001650 (PFAM); G3DSA:3.40.50.300 (GENE3D); mobidb-lite (MOBIDB_LITE); mobidb-lite (MOBIDB_LITE); mobidb-lite (MOBIDB_LITE); PTHR24031:SF584 (PANTHER); PTHR24031 (PANTHER); IPR000629 (PROSITE_PATTERNS); IPR001650 (PROSITE_PROFILES); IPR014014 (PROSITE_PROFILES); IPR014001 (PROSITE_PROFILES); cd18787 (CDD); cd18051 (CDD); IPR027417 (SUPERFAMILY)	F:GO:0003676; F:GO:0005524	F:nucleic acid binding; F:ATP binding
DEGAL248g00020	actin 3 actin, cytoplasmic 2 [Clostridium sp. chh4-2]Actin, clone 403, partial	7399.73	188404	135070	85664.3	25792.2	36617.5	5	5	F:GO:0005524; C:GO:0005856; C:GO:0005886; C:GO:0005925; C:GO:0097433	F:ATP binding; C:cytoskeleton; C:plasma membrane; C:focal adhesion; C:dense body	0	0	IPR004000 (PRINTS); G3DSA:3.90.640.10 (GENE3D); G3DSA:3.30.420.40 (GENE3D); IPR004000 (PFAM); G3DSA:3.30.420.40 (GENE3D); PTHR11937:SF397 (PANTHER); IPR004000 (PANTHER); IPR004001 (PROSITE_PATTERNS); IPR004001 (PROSITE_PATTERNS); IPR020902 (PROSITE_PATTERNS); cd00012 (CDD); SSF53067 (SUPERFAMILY); SSF53067 (SUPERFAMILY)	no GO terms	no GO terms
DEGAL4011g00110	large lipid transfer protein large lipid transfer protein-like hemelipoglycoprotein-1	7801	57895	12464	11057	25653	12215	10	2	P:GO:0006869; F:GO:0005319	P:lipid transport; F:lipid transporter activity	0	0	IPR011030 (G3DSA:1.25.10.GENE3D); IPR001846 (PFAM); IPR015255 (PFAM); IPR001747 (PFAM); mobidb-lite (MOBIDB_LITE); PTHR23345 (PANTHER); IPR001846 (PROSITE_PROFILES); IPR011030 (SUPERFAMILY); IPR015819 (SUPERFAMILY)	P:GO:0006869; F:GO:0005319	P:lipid transport; F:lipid transporter activity
DEGAL2342g00100	GTP-binding protein CRFG/NOG1-like CLUMA_CG016140, isoform A	6028.31	2225	10723	14348	24742.7	10171	1	3	P:GO:0042254; F:GO:0005525; C:GO:0005730	P:ribosome biogenesis; F:GTP binding; C:nucleolus	0	0	IPR006073 (PRINTS); IPR010674 (PFAM); IPR024926 (PIRSF); IPR012973 (PFAM); IPR041623 (PFAM); G3DSA:3.40.50.300 (GENE3D); G3DSA:1.20.120.1190 (GENE3D); mobidb-lite (MOBIDB_LITE); mobidb-lite (MOBIDB_LITE); IPR024926 (PTHR45759:PANTHER); PTHR45759 (PANTHER); IPR031167 (PROSITE_PROFILES); cd01897 (CDD); IPR027417 (SUPERFAMILY)	F:GO:0005525; C:GO:0005730	F:GTP binding; C:nucleolus
DEGAL4146g00090	glyceraldehyde 3 phosphate dehydrogenase 2, isoform A glyceraldehyde-3-phosphate dehydrogenase 2 isoform X2 glyceraldehyde 3-phosphate dehydrogenase, putative	25735	30889	15622	9878	24506	8501	7	8	P:GO:0006006; P:GO:0006096; P:GO:0055114; F:GO:0004365; F:GO:0050661; F:GO:0051287; C:GO:0005737; C:GO:0015630	P:glucose metabolic process; P:glycolytic process; P:oxidation-reduction process; F:glyceraldehyde-3-phosphate dehydrogenase (NAD+) (phosphorylating) activity; F:NADP binding; F:NAD binding; C:cytoplasm; C:microtubule cytoskeleton	EC:1.2.1.59; EC:1.2.1.12	Glyceraldehyde-3-phosphate dehydrogenase (NAD(P)(+)) (phosphorylating); Glyceraldehyde-3-phosphate dehydrogenase (phosphorylating)	IPR020831 (PRINTS); G3DSA:3.30.360.10 (GENE3D); IPR020828 (PFAM); IPR006424 (TIGRFAM); G3DSA:3.40.50.720 (GENE3D); IPR020829 (PFAM); IPR020831 (PIRSF); IPR020831 (PANTHER); PTHR10836:SF79 (PANTHER); IPR020830 (PROSITE_PATTERNS); IPR036291 (SUPERFAMILY); SSF55347 (SUPERFAMILY)	P:GO:0006006; P:GO:0055114; F:GO:0016620; F:GO:0050661; F:GO:0051287	P:glucose metabolic process; P:oxidation-reduction process; F:oxidoreductase activity, acting on the aldehyde or oxo group of donors, NAD or NADP as acceptor; F:NADP binding; F:NAD binding
DEGAL3253g00080	hypothetical protein SORBI_3001G136150 protein argonaute PNH1-like isoform X1 protein argonaute 1B isoform X1 argonaute 1 protein argonaute-3-like	25273	11362.1	10836.5	14022.2	23867	11434.2	7	5	P:GO:0010608; P:GO:0031047; P:GO:0034641; P:GO:0040029; P:GO:0044238	P:posttranscriptional regulation of gene expression; P:gene silencing by RNA; P:cellular nitrogen compound metabolic process; P:regulation of gene expression, epigenetic; P:primary metabolic process	0	0	G3DSA:3.40.50.2300 (GENE3D); IPR003100 (PFAM); G3DSA:2.170.260.10 (GENE3D); IPR003165 (PFAM); IPR014811 (PFAM); IPR036397 (G3DSA:3.30.420.GENE3D); mobidb-lite (MOBIDB_LITE); mobidb-lite (MOBIDB_LITE); mobidb-lite (MOBIDB_LITE); mobidb-lite (MOBIDB_LITE); mobidb-lite (MOBIDB_LITE); PTHR22891 (PANTHER); IPR003165 (PROSITE_PROFILES); IPR003100 (PROSITE_PROFILES); cd02846 (CDD); IPR036085 (SUPERFAMIL…	F:GO:0003676; F:GO:0005515	F:nucleic acid binding; F:protein binding
DEGAL1843g00140	hypothetical protein DAPPUDRAFT_304099 RAMP4-2	11751.5	21320	20071	30100	23445.8	16745	15	7	P:GO:0006486; P:GO:0015031; P:GO:0030968; F:GO:0005515; C:GO:0005783; C:GO:0005789; C:GO:0016021	P:protein glycosylation; P:protein transport; P:endoplasmic reticulum unfolded protein response; F:protein binding; C:endoplasmic reticulum; C:endoplasmic reticulum membrane; C:integral component of membrane	0	0	IPR010580 (PFAM); mobidb-lite (MOBIDB_LITE); PTHR15601:SF14 (PANTHER); IPR010580 (PANTHER)	C:GO:0005783	C:endoplasmic reticulum
DEGAL4407g00160	hypothetical protein B5V51_12675 eukaryotic translation initiation factor 3 subunit D eukaryotic translation initiation factor 3 subunit, putative	22411.9	9108.49	6206.27	14771.5	23436.1	8094.1	7	7	P:GO:0001732; P:GO:0002191; F:GO:0003743; F:GO:0098808; C:GO:0005852; C:GO:0016282; C:GO:0033290	P:formation of cytoplasmic translation initiation complex; P:cap-dependent translational initiation; F:translation initiation factor activity; F:mRNA cap binding; C:eukaryotic translation initiation factor 3 complex; C:eukaryotic 43S preinitiation complex; C:eukaryotic 48S preinitiation complex	0	0	IPR007783 (PIRSF); IPR007783 (PFAM); mobidb-lite (MOBIDB_LITE); mobidb-lite (MOBIDB_LITE); IPR007783 (PANTHER); IPR007783 (HAMAP)	F:GO:0003743; C:GO:0005737; C:GO:0005852	F:translation initiation factor activity; C:cytoplasm; C:eukaryotic translation initiation factor 3 complex
DEGAL6541g00010	HSP70 heat shock protein 70kDa, partial heat shock protein 70 kDa, partial	2641.24	1516.98	1752.33	5532.28	23156.3	6070.43	1	1	F:GO:0005524	F:ATP binding	0	0	PR00301 (PRINTS); G3DSA:3.30.420.40 (GENE3D); IPR013126 (PFAM); G3DSA:3.30.420.40 (GENE3D); G3DSA:3.30.420.40 (GENE3D); IPR029048 (G3DSA:1.20.1270.GENE3D); G3DSA:3.90.640.10 (GENE3D); IPR029047 (G3DSA:2.60.34.GENE3D); mobidb-lite (MOBIDB_LITE); PTHR19375:SF407 (PANTHER); IPR013126 (PANTHER); IPR018181 (PROSITE_PATTERNS); IPR018181 (PROSITE_PATTERNS); IPR018181 (PROSITE_PATTERNS); IPR029048 (SUPER…	no GO terms	no GO terms
DEGAL4094g00030	odorant binding protein uncharacterized protein LOC100907454 Hq05 unknown larval protein uncharacterized protein LOC111622562 hypothetical protein Rs 05br antigen	16293	59659	3216	39024	22967	14682	13	1	F:GO:0005549	F:odorant binding	0	0	no IPS match	no IPS match	no IPS match
DEGAL3347g00030	uncharacterized protein LOC111266096 isoform X1 uncharacterized protein LOC111251967 isoform X2 uncharacterized protein LOC111251967 isoform X3	5249	3721	14989	25165	22945	13727	15	5	P:GO:0006629; P:GO:0006665; F:GO:0008270; C:GO:0005634; C:GO:0005764	P:lipid metabolic process; P:sphingolipid metabolic process; F:zinc ion binding; C:nucleus; C:lysosome	0	0	IPR008373 (PRINTS); G3DSA:1.10.225.10 (GENE3D); IPR007856 (PFAM); IPR008138 (PFAM); G3DSA:1.10.225.10 (GENE3D); G3DSA:1.10.225.10 (GENE3D); G3DSA:1.10.225.10 (GENE3D); PTHR11480 (PANTHER); PTHR11480:SF3 (PANTHER); PTHR11480 (PANTHER); PTHR11480 (PANTHER); PTHR11480:SF3 (PANTHER); PTHR11480:SF3 (PANTHER); PTHR11480:SF3 (PANTHER); PTHR11480 (PANTHER); PTHR11480:SF3 (PANTHER); PTHR11480 (PANTHER); P…	P:GO:0006629; P:GO:0006665; C:GO:0005764	P:lipid metabolic process; P:sphingolipid metabolic process; C:lysosome
DEGAL4788g00020	hypothetical protein H355_008914 serine/threonine-protein kinase RIO3-like isoform X1	8130	13645	18371	39819	22835	14099	15	6	P:GO:0006468; P:GO:0030490; F:GO:0004674; F:GO:0005524; C:GO:0005829; C:GO:0030688	P:protein phosphorylation; P:maturation of SSU-rRNA; F:protein serine/threonine kinase activity; F:ATP binding; C:cytosol; C:preribosome, small subunit precursor	EC:2.7.11	Transferring phosphorus-containing groups	IPR017406 (PIRSF); G3DSA:1.10.510.10 (GENE3D); PF01163 (PFAM); G3DSA:3.30.200.20 (GENE3D); mobidb-lite (MOBIDB_LITE); PTHR45723:SF1 (PANTHER); PTHR45723 (PANTHER); IPR018935 (PROSITE_PATTERNS); cd05146 (CDD); IPR011009 (SUPERFAMILY)	P:GO:0006468; F:GO:0004674; F:GO:0005524	P:protein phosphorylation; F:protein serine/threonine kinase activity; F:ATP binding
DEGAL6351g00050	hypothetical protein LOTGIDRAFT_223043 tubulin, beta, 2 Tubulin, beta 2C tubulin beta-4B chain isoform X2 tubulin beta-4A chain beta-tubulin, partial beta-tubulin, partial [Halichondria sp. AR-2003] [	27359.6	11328.3	4036.57	9178.24	22738.5	4941.62	7	7	P:GO:0007010; P:GO:0007017; F:GO:0003924; F:GO:0005200; F:GO:0005525; C:GO:0005737; C:GO:0005874	P:cytoskeleton organization; P:microtubule-based process; F:GTPase activity; F:structural constituent of cytoskeleton; F:GTP binding; C:cytoplasm; C:microtubule	EC:3.6.1.15	Nucleoside-triphosphate phosphatase	IPR000217 (PRINTS); IPR002453 (PRINTS); IPR018316 (PFAM); IPR023123 (G3DSA:1.10.287.GENE3D); IPR037103 (G3DSA:3.30.1330.GENE3D); IPR003008 (PFAM); IPR036525 (G3DSA:3.40.50.GENE3D); mobidb-lite (MOBIDB_LITE); mobidb-lite (MOBIDB_LITE); PTHR11588:SF340 (PANTHER); IPR000217 (PANTHER); PTHR11588:SF340 (PANTHER); IPR000217 (PANTHER); IPR017975 (PROSITE_PATTERNS); cd02187 (CDD); IPR036525 (SUPERFAMILY)…	P:GO:0007017; F:GO:0003924; F:GO:0005200; F:GO:0005525; C:GO:0005874	P:microtubule-based process; F:GTPase activity; F:structural constituent of cytoskeleton; F:GTP binding; C:microtubule
DEGAL2901g00200	Prolyl endopeptidase hypothetical protein B5V51_1733 prolyl endopeptidase isoform X4	6195.76	2694.78	1060.84	7099.48	22722.5	4525.01	1	3	P:GO:0006508; F:GO:0004252; F:GO:0070008	P:proteolysis; F:serine-type endopeptidase activity; F:serine-type exopeptidase activity	EC:3.4.21	Acting on peptide bonds (peptidases)	IPR002470 (PRINTS); IPR001375 (PFAM); IPR029058 (G3DSA:3.40.50.GENE3D); G3DSA:2.130.10.120 (GENE3D); IPR023302 (PFAM); PTHR42881 (PANTHER); PTHR42881:SF2 (PANTHER); IPR002471 (PROSITE_PATTERNS); IPR029058 (SUPERFAMILY); SSF50993 (SUPERFAMILY)	P:GO:0006508; F:GO:0004252; F:GO:0008236; F:GO:0070008	P:proteolysis; F:serine-type endopeptidase activity; F:serine-type peptidase activity; F:serine-type exopeptidase activity
DEGAL4040g00020	transmembrane protease serine 9-like Chymotrypsin-like elastase family member 1, partial serine proteinase, putative chymotrypsin-like elastase family member 2A	117	1881	30809	49278	22719	31697	15	1	F:GO:0008236	F:serine-type peptidase activity	0	0	IPR001314 (PRINTS); G3DSA:2.40.10.10 (GENE3D); IPR001254 (PFAM); PTHR24250:SF27 (PANTHER); PTHR24250 (PANTHER); IPR018114 (PROSITE_PATTERNS); IPR033116 (PROSITE_PATTERNS); IPR001254 (PROSITE_PROFILES); IPR001254 (CDD); IPR009003 (SUPERFAMILY)	P:GO:0006508; F:GO:0004252	P:proteolysis; F:serine-type endopeptidase activity
DEGAL7089g00040	importin subunit alpha-5-like importin subunit alpha-1-like isoform X2 LOW QUALITY PROTEIN: importin subunit alpha-1-like	3253.86	737	1344	3938	22345.1	1717	1	3	P:GO:0006606; C:GO:0005634; C:GO:0005737	P:protein import into nucleus; C:nucleus; C:cytoplasm	0	0	IPR011989 (G3DSA:1.25.10.GENE3D); IPR000225 (PFAM); IPR002652 (PFAM); IPR036975 (G3DSA:1.20.5.GENE3D); IPR024931 (PIRSF); IPR032413 (PFAM); mobidb-lite (MOBIDB_LITE); mobidb-lite (MOBIDB_LITE); PTHR23316:SF11 (PANTHER); PTHR23316 (PANTHER); IPR000225 (PROSITE_PROFILES); IPR002652 (PROSITE_PROFILES); IPR000225 (PROSITE_PROFILES); IPR000225 (PROSITE_PROFILES); IPR016024 (SUPERFAMILY)	P:GO:0006606; F:GO:0005515; F:GO:0061608; F:GO:0140142; C:GO:0005634; C:GO:0005737	P:protein import into nucleus; F:protein binding; F:nuclear import signal receptor activity; F:nucleocytoplasmic carrier activity; C:nucleus; C:cytoplasm
DEGAL6365g00260	hypothetical protein TSAR_001013 nucleosome assembly protein 1-like 1-B isoform X1 nucleosome assembly protein 1-like 1 isoform X4 nucleosome assembly protein 1-like 1-A	8773	3980	7717	19140	22216	6698	15	2	P:GO:0006334; C:GO:0005634	P:nucleosome assembly; C:nucleus	0	0	IPR002164 (PFAM); G3DSA:3.30.1120.90 (GENE3D); mobidb-lite (MOBIDB_LITE); mobidb-lite (MOBIDB_LITE); PTHR11875:SF75 (PANTHER); IPR002164 (PANTHER); IPR037231 (SUPERFAMILY)	P:GO:0006334; C:GO:0005634	P:nucleosome assembly; C:nucleus
DEGAL3659g00030	Zinc finger protein, partial zinc finger protein 708-like gastrula zinc finger protein XlCGF57.1-like, partial	25730.9	13581.9	11348.7	17165.7	22128.2	9551.31	7	1	F:GO:0003676	F:nucleic acid binding	0	0	G3DSA:3.30.160.60 (GENE3D); PF12874 (PFAM); IPR013087 (PFAM); G3DSA:3.30.160.60 (GENE3D); G3DSA:3.30.160.60 (GENE3D); G3DSA:3.30.160.60 (GENE3D); mobidb-lite (MOBIDB_LITE); mobidb-lite (MOBIDB_LITE); mobidb-lite (MOBIDB_LITE); mobidb-lite (MOBIDB_LITE); mobidb-lite (MOBIDB_LITE); mobidb-lite (MOBIDB_LITE); PTHR24377 (PANTHER); PTHR24377:SF807 (PANTHER); PTHR24377:SF807 (PANTHER); PTHR24377 (PANTH…	F:GO:0003676	F:nucleic acid binding
DEGAL4253g00010	cathepsin L-like cysteine proteinase Cathepsin L cathepsin L1-like uncharacterized protein LOC109644117 LOW QUALITY PROTEIN: cathepsin L uncharacterized protein LOC107721767 uncharacterized protein LO	81.1048	687.452	5488.18	28467	21767.2	28425.9	1	1	F:GO:0016787	F:hydrolase activity	0	0	IPR000668 (PRINTS); IPR013201 (PFAM); G3DSA:3.90.70.10 (GENE3D); IPR000668 (PFAM); G3DSA:3.90.70.10 (GENE3D); PTHR12411:SF631 (PANTHER); PTHR12411 (PANTHER); IPR025660 (PROSITE_PATTERNS); IPR025661 (PROSITE_PATTERNS); IPR000169 (PROSITE_PATTERNS); IPR025660 (PROSITE_PATTERNS); IPR000169 (PROSITE_PATTERNS); IPR025661 (PROSITE_PATTERNS); IPR039417 (CDD); IPR039417 (CDD); IPR038765 (SUPERFAMILY); IP…	P:GO:0006508; F:GO:0008234	P:proteolysis; F:cysteine-type peptidase activity
DEGAL5491g00040	Slc25a3 phosphate carrier protein, mitochondrial-like isoform X2 Phosphate carrier protein	3706	10578	8031	8308	21489	4959	1	3	P:GO:0035435; F:GO:0005315; C:GO:0031305	P:phosphate ion transmembrane transport; F:inorganic phosphate transmembrane transporter activity; C:integral component of mitochondrial inner membrane	0	0	IPR002067 (PRINTS); IPR023395 (G3DSA:1.50.40.GENE3D); IPR018108 (PFAM); mobidb-lite (MOBIDB_LITE); PTHR45671:SF2 (PANTHER); PTHR45671 (PANTHER); IPR018108 (PROSITE_PROFILES); IPR018108 (PROSITE_PROFILES); IPR018108 (PROSITE_PROFILES); IPR023395 (SUPERFAMILY)	P:GO:0055085; F:GO:0022857	P:transmembrane transport; F:transmembrane transporter activity
DEGAL3190g00070	histone-lysine N-methyltransferase SUV39H1-A Histone-lysine N-methyltransferase SUV39H1	99	6	36	229	21430.5	26	1	3	P:GO:0034968; F:GO:0018024; C:GO:0043229	P:histone lysine methylation; F:histone-lysine N-methyltransferase activity; C:intracellular organelle	EC:2.1.1.43	Histone-lysine N-methyltransferase	IPR001214 (PFAM); G3DSA:2.170.270.10 (GENE3D); IPR023780 (PFAM); G3DSA:2.40.50.40 (GENE3D); PTHR46223:SF3 (PANTHER); PTHR46223 (PANTHER); PTHR46223 (PANTHER); PTHR46223:SF3 (PANTHER); IPR023779 (PROSITE_PATTERNS); IPR001214 (PROSITE_PROFILES); IPR000953 (PROSITE_PROFILES); cd00024 (CDD); SSF82199 (SUPERFAMILY); IPR016197 (SUPERFAMILY)	F:GO:0005515	F:protein binding
DEGAL3442g00020	AGAP003636-PA inositol oxygenase-like isoform X1 inositol oxygenase-like isoform X2 LOW QUALITY PROTEIN: inositol oxygenase	344.51	3910.81	949.077	59741.1	21381.8	9816.48	3	1	P:GO:0008152	P:metabolic process	0	0	IPR007828 (PFAM); PTHR12588:SF0 (PANTHER); IPR007828 (PANTHER); SSF109604 (SUPERFAMILY)	P:GO:0019310; P:GO:0055114; F:GO:0005506; F:GO:0050113; C:GO:0005737	P:inositol catabolic process; P:oxidation-reduction process; F:iron ion binding; F:inositol oxygenase activity; C:cytoplasm
DEGAL6895g00160	eukaryotic translation initiation factor 3 subunit C isoform X2 eukaryotic translation initiation factor 3 subunit C isoform X9 eukaryotic translation initiation factor 3 subunit C isoform X3 eukaryot	19421	7069	5901	11919	21262	4894	7	6	P:GO:0001732; F:GO:0003743; F:GO:0031369; C:GO:0005852; C:GO:0016282; C:GO:0033290	P:formation of cytoplasmic translation initiation complex; F:translation initiation factor activity; F:translation initiation factor binding; C:eukaryotic translation initiation factor 3 complex; C:eukaryotic 43S preinitiation complex; C:eukaryotic 48S preinitiation complex	0	0	IPR000717 (PFAM); IPR008905 (PFAM); mobidb-lite (MOBIDB_LITE); mobidb-lite (MOBIDB_LITE); mobidb-lite (MOBIDB_LITE); mobidb-lite (MOBIDB_LITE); mobidb-lite (MOBIDB_LITE); mobidb-lite (MOBIDB_LITE); mobidb-lite (MOBIDB_LITE); mobidb-lite (MOBIDB_LITE); PTHR13937:SF0 (PANTHER); IPR027516 (PANTHER); IPR027516 (HAMAP); IPR000717 (PROSITE_PROFILES); IPR036390 (SUPERFAMILY)	P:GO:0006413; F:GO:0003723; F:GO:0003743; F:GO:0031369; C:GO:0005852	P:translational initiation; F:RNA binding; F:translation initiation factor activity; F:translation initiation factor binding; C:eukaryotic translation initiation factor 3 complex
DEGAL3914g00030	sushi, von Willebrand factor type A, EGF and pentraxin domain-containing protein 1 isoform X16 sushi, von Willebrand factor type A, EGF and pentraxin domain-containing protein 1 isoform X19 hypothetic	161.986	27.1362	53.5062	280.507	21091.8	48.1621	1	6	P:GO:0006457; F:GO:0005524; F:GO:0042802; F:GO:0051082; C:GO:0005832; C:GO:0005874	P:protein folding; F:ATP binding; F:identical protein binding; F:unfolded protein binding; C:chaperonin-containing T-complex; C:microtubule	0	0	IPR000436 (PFAM); G3DSA:2.10.70.10 (GENE3D); G3DSA:2.10.70.10 (GENE3D); IPR008979 (G3DSA:2.60.120.GENE3D); IPR001304 (PFAM); mobidb-lite (MOBIDB_LITE); PTHR19325 (PANTHER); IPR000436 (PROSITE_PROFILES); IPR000436 (PROSITE_PROFILES); IPR000436 (CDD); IPR000436 (CDD); IPR000436 (CDD); IPR016187 (SUPERFAMILY); IPR035976 (SUPERFAMILY); IPR035976 (SUPERFAMILY)	no GO terms	no GO terms
DEGAL7152g00010	CLUMA_CG018881, isoform A elongation factor-1 gamma, partial [Pionothele sp. DHL-2015]elongation factor 1-gamma-A-like	14355.5	7009.44	9128.45	12653.4	21076.6	9599.58	7	2	P:GO:0006414; F:GO:0003746	P:translational elongation; F:translation elongation factor activity	0	0	IPR004046 (PFAM); IPR004045 (PFAM); IPR036433 (G3DSA:3.30.70.GENE3D); G3DSA:3.40.30.10 (GENE3D); G3DSA:1.20.1050.10 (GENE3D); IPR001662 (PFAM); IPR040079 (mobidb-MOBIDB_LITE); mobidb-lite (MOBIDB_LITE); PTHR43986 (PANTHER); PTHR43986:SF4 (PANTHER); IPR010987 (PROSITE_PROFILES); IPR001662 (PROSITE_PROFILES); IPR004045 (PROSITE_PROFILES); cd03044 (CDD); cd03181 (CDD); IPR036433 (SUPERFAMILY); IPR03…	P:GO:0006414; F:GO:0003746; F:GO:0005515	P:translational elongation; F:translation elongation factor activity; F:protein binding
DEGAL3535g00140	histone H2A variant H2Av1 copy 1b, partial histone H2A, partial histone H2A-like uncharacterized protein Dana_GF22861	3978	1172	682	1559	20950	1201	1	4	F:GO:0003677; F:GO:0046982; C:GO:0000786; C:GO:0005634	F:DNA binding; F:protein heterodimerization activity; C:nucleosome; C:nucleus	0	0	IPR002119 (PRINTS); IPR007125 (PFAM); IPR032454 (PFAM); IPR009072 (G3DSA:1.10.20.GENE3D); mobidb-lite (MOBIDB_LITE); mobidb-lite (MOBIDB_LITE); PTHR23430:SF214 (PANTHER); PTHR23430 (PANTHER); IPR032458 (PROSITE_PATTERNS); IPR002119 (CDD); IPR009072 (SUPERFAMILY)	F:GO:0003677; F:GO:0046982; C:GO:0000786	F:DNA binding; F:protein heterodimerization activity; C:nucleosome
DEGAL4253g00020	cathepsin L-like cysteine proteinase B cathepsin L-like cysteine proteinase cathepsin L cathepsin L1-like cathepsin i, partial	268.895	16135.5	11093.8	38268	20738.8	31357.1	16	1	F:GO:0008233	F:peptidase activity	0	0	IPR000668 (PRINTS); IPR013201 (PFAM); IPR000668 (PFAM); G3DSA:3.90.70.10 (GENE3D); PTHR12411:SF631 (PANTHER); PTHR12411 (PANTHER); IPR025660 (PROSITE_PATTERNS); IPR000169 (PROSITE_PATTERNS); IPR025661 (PROSITE_PATTERNS); IPR039417 (CDD); IPR038765 (SUPERFAMILY)	P:GO:0006508; F:GO:0008234	P:proteolysis; F:cysteine-type peptidase activity
DEGAL2447g00010	nucleolar protein 58 isoform X3 LOW QUALITY PROTEIN: nucleolar protein 58-like LOW QUALITY PROTEIN: nucleolar protein 58 nucleolar protein 58 isoform X2 nucleolar protein 58 isoform X1	14115	1878	3818	9414	20735	6219	7	3	F:GO:0030515; C:GO:0031428; C:GO:0032040	F:snoRNA binding; C:box C/D snoRNP complex; C:small-subunit processome	0	0	IPR012974 (PFAM); G3DSA:1.10.150.460 (GENE3D); IPR002687 (PFAM); IPR029012 (G3DSA:1.10.287.GENE3D); IPR042239 (G3DSA:1.10.246.GENE3D); mobidb-lite (MOBIDB_LITE); mobidb-lite (MOBIDB_LITE); mobidb-lite (MOBIDB_LITE); PTHR10894 (PANTHER); PTHR10894:SF1 (PANTHER); IPR002687 (PROSITE_PROFILES); IPR036070 (SUPERFAMILY)	no GO terms	no GO terms
DEGAL1792g00010	TPA_inf: hypothetical secreted protein 1669 hypothetical protein BIW11_01536 sulfotransferase, putative	88.3537	1158.02	3019.92	10427.3	20704.6	30289.8	2	4	F:GO:0004027; F:GO:0008146; F:GO:0016740; F:GO:0046982	F:alcohol sulfotransferase activity; F:sulfotransferase activity; F:transferase activity; F:protein heterodimerization activity	0	0	no IPS match	no IPS match	no IPS match
DEGAL2812g00110	hypothetical protein BLA29_012503 core histone H2A/H2B/H3/H4 uncharacterized protein Dana_GF22861	3763	153	147	898	20558	369	1	5	P:GO:0006325; F:GO:0003677; F:GO:0046982; C:GO:0000786; C:GO:0000790	P:chromatin organization; F:DNA binding; F:protein heterodimerization activity; C:nucleosome; C:nuclear chromatin	0	0	IPR002119 (PRINTS); IPR009072 (G3DSA:1.10.20.GENE3D); IPR007125 (PFAM); IPR032454 (PFAM); PTHR23430:SF214 (PANTHER); PTHR23430 (PANTHER); IPR032458 (PROSITE_PATTERNS); IPR002119 (CDD); IPR009072 (SUPERFAMILY)	F:GO:0003677; F:GO:0046982; C:GO:0000786	F:DNA binding; F:protein heterodimerization activity; C:nucleosome
DEGAL896g00010	myosin heavy chain, muscle isoform X12 myosin heavy chain, muscle isoform X9 myosin heavy chain, muscle isoform X6 myosin heavy chain isoform C myosin heavy chain, muscle-like	3673.09	24850.1	65418.5	71283.4	20194.5	13155.5	14	0	0	0	0	0	IPR001609 (PRINTS); IPR027401 (G3DSA:4.10.270.GENE3D); IPR002928 (PFAM); G3DSA:3.30.70.3240 (GENE3D); IPR008989 (G3DSA:2.30.30.GENE3D); G3DSA:1.20.5.340 (GENE3D); IPR001609 (PFAM); IPR036961 (G3DSA:3.40.850.GENE3D); IPR004009 (PFAM); G3DSA:1.20.120.720 (GENE3D); G3DSA:1.20.5.1050 (GENE3D); G3DSA:1.20.58.530 (GENE3D); G3DSA:1.20.5.370 (GENE3D); G3DSA:1.20.5.370 (GENE3D); mobidb-lite (MOBIDB_LITE);…	F:GO:0003774; F:GO:0005515; F:GO:0005524; F:GO:0051015; C:GO:0016459	F:motor activity; F:protein binding; F:ATP binding; F:actin filament binding; C:myosin complex
DEGAL806g00020	acyl-CoA desaturase 1 hypothetical protein DV515_00008487 stearoyl-CoA desaturase 5-like isoform X2	84	1307	2307	21442	20110	9232	15	4	P:GO:0006633; P:GO:0055114; F:GO:0016717; C:GO:0016021	P:fatty acid biosynthetic process; P:oxidation-reduction process; F:oxidoreductase activity, acting on paired donors, with oxidation of a pair of donors resulting in the reduction of molecular oxygen to two molecules of water; C:integral component of membrane	EC:1.14.19	Acting on paired donors, with incorporation or reduction of molecular oxygen. The oxygen incorporated need not be derived from O(2)	IPR015876 (PRINTS); IPR005804 (PFAM); mobidb-lite (MOBIDB_LITE); IPR015876 (PANTHER); PTHR11351:SF67 (PANTHER); IPR015876 (CDD)	P:GO:0006629; P:GO:0055114; F:GO:0016717	P:lipid metabolic process; P:oxidation-reduction process; F:oxidoreductase activity, acting on paired donors, with oxidation of a pair of donors resulting in the reduction of molecular oxygen to two molecules of water
DEGAL4234g00030	probable ATP-dependent RNA helicase vasa-like isoform X4 DEAD-box ATP-dependent RNA helicase 52A-like hypothetical protein BOX15_Mlig023312g1, partial	327.106	128	316	2141	19892.9	1666	1	3	F:GO:0000166; F:GO:0016787; F:GO:0043167	F:nucleotide binding; F:hydrolase activity; F:ion binding	0	0	G3DSA:4.10.60.10 (GENE3D); IPR001650 (PFAM); IPR001878 (PFAM); G3DSA:3.40.50.300 (GENE3D); G3DSA:4.10.60.10 (GENE3D); IPR011545 (PFAM); G3DSA:3.40.50.300 (GENE3D); mobidb-lite (MOBIDB_LITE); mobidb-lite (MOBIDB_LITE); mobidb-lite (MOBIDB_LITE); mobidb-lite (MOBIDB_LITE); mobidb-lite (MOBIDB_LITE); mobidb-lite (MOBIDB_LITE); PTHR24031 (PANTHER); PTHR24031:SF696 (PANTHER); IPR000629 (PROSITE_PATTER…	F:GO:0003676; F:GO:0005524; F:GO:0008270	F:nucleic acid binding; F:ATP binding; F:zinc ion binding
DEGAL5886g00010	heat shock 70 kDa protein 5 molecular chaperone DnaK glucose-regulated protein 78kDa, partial	14873	25470.3	3514	15974.2	19829	9223	7	20	P:GO:0001666; P:GO:0001878; P:GO:0030433; P:GO:0030968; P:GO:0034605; P:GO:0042026; P:GO:0051085; P:GO:0055114; F:GO:0005524; F:GO:0016887; F:GO:0031072; F:GO:0032440; F:GO:0044183; F:GO:0051082; F:GO:0051787; C:GO:0005576; C:GO:0005634; C:GO:0005788; C:GO:0016020; C:GO:0034663	P:response to hypoxia; P:response to yeast; P:ubiquitin-dependent ERAD pathway; P:endoplasmic reticulum unfolded protein response; P:cellular response to heat; P:protein refolding; P:chaperone cofactor-dependent protein refolding; P:oxidation-reduction process; F:ATP binding; F:ATPase activity; F:heat shock protein binding; F:2-alkenal reductase [NAD(P)+] activity; F:protein folding chaperone; F:…	EC:1.3.1.74; EC:3.6.1.3; EC:3.6.1.15	2-alkenal reductase (NAD(P)(+)); Adenosinetriphosphatase; Nucleoside-triphosphate phosphatase	PR00301 (PRINTS); IPR013126 (PFAM); G3DSA:3.30.420.40 (GENE3D); IPR029048 (G3DSA:1.20.1270.GENE3D); G3DSA:3.90.640.10 (GENE3D); G3DSA:3.30.420.40 (GENE3D); IPR029047 (G3DSA:2.60.34.GENE3D); IPR013126 (PANTHER); PTHR19375:SF380 (PANTHER); IPR018181 (PROSITE_PATTERNS); IPR018181 (PROSITE_PATTERNS); SSF53067 (SUPERFAMILY); SSF53067 (SUPERFAMILY); IPR029048 (SUPERFAMILY); IPR029047 (SUPERFAMILY)	no GO terms	no GO terms
DEGAL5925g00060	uncharacterized protein LOC111246509 protein arginine N-methyltransferase 1 isoform X3 protein arginine N-methyltransferase 1 isoform X2	4720	1074	4478	6840	19681	2252	1	3	P:GO:0006479; F:GO:0008168; C:GO:0005634	P:protein methylation; F:methyltransferase activity; C:nucleus	0	0	IPR041698 (PFAM); G3DSA:2.70.160.11 (GENE3D); G3DSA:3.40.50.150 (GENE3D); mobidb-lite (MOBIDB_LITE); mobidb-lite (MOBIDB_LITE); mobidb-lite (MOBIDB_LITE); PTHR11006:SF47 (PANTHER); PTHR11006 (PANTHER); IPR025799 (PROSITE_PROFILES); cd02440 (CDD); IPR029063 (SUPERFAMILY)	P:GO:0006479; F:GO:0008168	P:protein methylation; F:methyltransferase activity
DEGAL2429g00100	ATP-dependent Clp protease proteolytic subunit-like uncharacterized protein LOC100901216 uncharacterized protein LOC111350288 ATP-dependent Clp protease proteolytic subunit, mitochondrial	14115.8	6494.97	13808	16612.2	19533.7	15528.9	16	5	P:GO:0006515; F:GO:0004176; F:GO:0004252; F:GO:0051117; C:GO:0009368	P:protein quality control for misfolded or incompletely synthesized proteins; F:ATP-dependent peptidase activity; F:serine-type endopeptidase activity; F:ATPase binding; C:endopeptidase Clp complex	EC:3.4.21; EC:3.6.1.3; EC:3.6.1.15	Acting on peptide bonds (peptidases); Adenosinetriphosphatase; Nucleoside-triphosphate phosphatase	IPR001907 (PRINTS); G3DSA:3.90.226.10 (GENE3D); IPR023562 (PFAM); mobidb-lite (MOBIDB_LITE); mobidb-lite (MOBIDB_LITE); PTHR10381:SF11 (PANTHER); IPR023562 (PANTHER); IPR018215 (PROSITE_PATTERNS); IPR033135 (PROSITE_PATTERNS); IPR001907 (HAMAP); IPR001907 (CDD); IPR029045 (SUPERFAMILY)	P:GO:0006508; F:GO:0004252	P:proteolysis; F:serine-type endopeptidase activity
DEGAL3850g00010	Thioesterase domain and Acyl transferase domain and Acyl carrier protein-like domain and GroES	32	1624	1214	22424	19430	2209	15	6	P:GO:0009058; P:GO:0055114; F:GO:0004312; F:GO:0016491; F:GO:0016788; F:GO:0031177	P:biosynthetic process; P:oxidation-reduction process; F:fatty acid synthase activity; F:oxidoreductase activity; F:hydrolase activity, acting on ester bonds; F:phosphopantetheine binding	EC:2.3.1.85	Fatty-acid synthase system	IPR014031 (PFAM); IPR020807 (PFAM); IPR001227 (G3DSA:3.40.366.GENE3D); G3DSA:3.90.180.10 (GENE3D); IPR001031 (PFAM); G3DSA:3.40.50.720 (GENE3D); IPR036736 (G3DSA:1.10.1200.GENE3D); G3DSA:3.40.50.150 (GENE3D); IPR032821 (PFAM); G3DSA:3.30.70.3290 (GENE3D); IPR029058 (G3DSA:3.40.50.GENE3D); IPR014030 (PFAM); IPR013149 (PFAM); IPR016039 (G3DSA:3.40.47.GENE3D); IPR009081 (PFAM); IPR013968 (PFAM); IPR…	P:GO:0009058; P:GO:0055114; F:GO:0003824; F:GO:0004312; F:GO:0016740; F:GO:0016788	P:biosynthetic process; P:oxidation-reduction process; F:catalytic activity; F:fatty acid synthase activity; F:transferase activity; F:hydrolase activity, acting on ester bonds
DEGAL6508g00020	hypothetical protein LOTGIDRAFT_230898 tubulin alpha-1D chain tubulin alpha-8 chain-like isoform X2 tubulin alpha-1C chain-like tubulin alpha-8 chain-like isoform X1 alpha tubulin, putative	14.1515	0	33.5368	239.013	18975.6	68.0254	1	7	P:GO:0000226; P:GO:0000278; F:GO:0003924; F:GO:0005200; F:GO:0005525; C:GO:0005737; C:GO:0005874	P:microtubule cytoskeleton organization; P:mitotic cell cycle; F:GTPase activity; F:structural constituent of cytoskeleton; F:GTP binding; C:cytoplasm; C:microtubule	EC:3.6.1.15	Nucleoside-triphosphate phosphatase	IPR000217 (PRINTS); IPR002452 (PRINTS); IPR018316 (PFAM); IPR003008 (PFAM); IPR023123 (G3DSA:1.10.287.GENE3D); IPR036525 (G3DSA:3.40.50.GENE3D); IPR037103 (G3DSA:3.30.1330.GENE3D); IPR000217 (PANTHER); PTHR11588:SF274 (PANTHER); IPR000217 (PANTHER); IPR017975 (PROSITE_PATTERNS); cd02186 (CDD); IPR008280 (SUPERFAMILY); IPR036525 (SUPERFAMILY); IPR008280 (SUPERFAMILY); IPR036525 (SUPERFAMILY)	P:GO:0007017; F:GO:0003924; F:GO:0005200; F:GO:0005525; C:GO:0005874	P:microtubule-based process; F:GTPase activity; F:structural constituent of cytoskeleton; F:GTP binding; C:microtubule
[Adult Male]
DEGAL728g00130	trans-golgi network protein 2 variant, partial hypothetical protein Y032_0081g1495	759	65	307	340384	1076	170449	17	5	P:GO:0007155; C:GO:0005576; C:GO:0005618; C:GO:0016020; C:GO:0016021	P:cell adhesion; C:extracellular region; C:cell wall; C:membrane; C:integral component of membrane	0	0	no IPS match	no IPS match	no IPS match
DEGAL3492g00020	putative elongation factor 1-alpha elongation factor 1-alpha isoform X1 elongation factor 1-alpha isoform X2	195783	63587	166845	218097	360311	145576	7	5	P:GO:0006414; F:GO:0003746; F:GO:0003924; F:GO:0005525; F:GO:0016779	P:translational elongation; F:translation elongation factor activity; F:GTPase activity; F:GTP binding; F:nucleotidyltransferase activity	EC:3.6.1.15	Nucleoside-triphosphate phosphatase	IPR000795 (PRINTS); G3DSA:3.40.50.300 (GENE3D); IPR000795 (PFAM); IPR004160 (PFAM); G3DSA:2.40.30.10 (GENE3D); IPR004161 (PFAM); G3DSA:2.40.30.10 (GENE3D); IPR004539 (TIGRFAM); PTHR23115:SF236 (PANTHER); PTHR23115 (PANTHER); IPR031157 (PROSITE_PATTERNS); IPR000795 (PROSITE_PROFILES); IPR004539 (HAMAP); cd03693 (CDD); cd01883 (CDD); cd03705 (CDD); IPR009001 (SUPERFAMILY); IPR027417 (SUPERFAMILY); …	P:GO:0006414; F:GO:0003746; F:GO:0003924; F:GO:0005525	P:translational elongation; F:translation elongation factor activity; F:GTPase activity; F:GTP binding
DEGAL6668g00010	Der-p2-like allergen	68	1	18	2744	227	115709	2	1	P:GO:0032367	P:intracellular cholesterol transport	0	0	IPR003172 (PFAM); G3DSA:2.60.40.770 (GENE3D); PTHR11306:SF32 (PANTHER); IPR039670 (PANTHER); IPR014756 (SUPERFAMILY)	no GO terms	no GO terms
DEGAL5202g00190	uncharacterized protein LOC109404203 apolipophorin 2A hypothetical protein CGI_10006238 hypothetical protein BIW11_11172	94216	97658	90287	154326	265815	110836	1	2	P:GO:0006869; F:GO:0005319	P:lipid transport; F:lipid transporter activity	0	0	IPR011030 (G3DSA:1.25.10.GENE3D); IPR015817 (G3DSA:2.20.50.GENE3D); IPR015255 (PFAM); IPR001747 (PFAM); IPR001846 (PFAM); PTHR23345 (PANTHER); IPR001846 (PROSITE_PROFILES); IPR001747 (PROSITE_PROFILES); IPR011030 (SUPERFAMILY); IPR015819 (SUPERFAMILY)	P:GO:0006869; F:GO:0005319	P:lipid transport; F:lipid transporter activity
DEGAL540g00040	INCONCLUSIVE preprodefensin, putative	34.2	1	66.4444	2886.73	158.531	86638.4	2	0	0	0	0	0	IPR001542 (PFAM); IPR036574 (SUPERFAMILY)	P:GO:0006952	P:defense response
DEGAL2818g00040	receptor for activated protein kinase C RACK 1 isoform 1 guanine nucleotide-binding protein subunit beta-2 1-like	72585	39028	91647	100165	113063	84694	16	2	P:GO:0016310; F:GO:0016301	P:phosphorylation; F:kinase activity	0	0	IPR020472 (PRINTS); IPR015943 (G3DSA:2.130.10.GENE3D); IPR001680 (PFAM); PTHR19868 (PANTHER); IPR019775 (PROSITE_PATTERNS); IPR019775 (PROSITE_PATTERNS); IPR019775 (PROSITE_PATTERNS); IPR019775 (PROSITE_PATTERNS); IPR001680 (PROSITE_PROFILES); IPR001680 (PROSITE_PROFILES); IPR017986 (PROSITE_PROFILES); IPR001680 (PROSITE_PROFILES); IPR001680 (PROSITE_PROFILES); IPR001680 (PROSITE_PROFILES); IPR00…	F:GO:0005515	F:protein binding
DEGAL6824g00220	chitin-binding domain protein cbd-1 AGAP006268-PA hypothetical protein B446_20325 mucin peritrophin salivary protein Peritrophin-1, partial TPA_inf: mucin peritrophin salivary protein mucin/peritrophi	389	13312	36970	45729	52319	71157	16	4	P:GO:0043170; P:GO:0044237; P:GO:1901564; C:GO:0110165	P:macromolecule metabolic process; P:cellular metabolic process; P:organonitrogen compound metabolic process; C:cellular anatomical entity	0	0	IPR002557 (PFAM); G3DSA:2.170.140.10 (GENE3D); mobidb-lite (MOBIDB_LITE); IPR002557 (PROSITE_PROFILES); IPR036508 (SUPERFAMILY)	P:GO:0006030; F:GO:0008061; C:GO:0005576	P:chitin metabolic process; F:chitin binding; C:extracellular region
DEGAL540g00030	INCONCLUSIVE preprodefensin, putative	22.8	0	50.5556	2006.27	85.4689	69942.6	2	0	0	0	0	0	IPR001542 (PFAM); IPR036574 (SUPERFAMILY)	P:GO:0006952	P:defense response
DEGAL530g00010	AGAP001648-PA-like protein hypothetical protein cypCar_00029406 uncharacterized protein LOC100003031 precursor Zgc:171592 protein hypothetical protein cypCar_00035420 chymotrypsinogen B-like	101	0	11	1117	138	67674	2	9	P:GO:0006508; P:GO:0006897; F:GO:0004252; F:GO:0005044; F:GO:0008233; F:GO:0008236; F:GO:0016787; C:GO:0016020; C:GO:0016021	P:proteolysis; P:endocytosis; F:serine-type endopeptidase activity; F:scavenger receptor activity; F:peptidase activity; F:serine-type peptidase activity; F:hydrolase activity; C:membrane; C:integral component of membrane	0	0	G3DSA:2.40.10.10 (GENE3D); IPR001254 (PFAM); G3DSA:2.40.10.10 (GENE3D); PTHR24276 (PANTHER); PTHR24276:SF78 (PANTHER); IPR018114 (PROSITE_PATTERNS); IPR001254 (PROSITE_PROFILES); IPR009003 (SUPERFAMILY)	P:GO:0006508; F:GO:0004252	P:proteolysis; F:serine-type endopeptidase activity
DEGAL4430g00050	elongation factor 2-like translation elongation factor 2-like	90775	61123.9	145864	181394	195581	63821	15	4	P:GO:0006414; F:GO:0003746; F:GO:0003924; F:GO:0005525	P:translational elongation; F:translation elongation factor activity; F:GTPase activity; F:GTP binding	EC:3.6.1.15	Nucleoside-triphosphate phosphatase	IPR000795 (PRINTS); IPR005225 (TIGRFAM); G3DSA:3.40.50.300 (GENE3D); IPR041095 (PFAM); G3DSA:2.40.30.10 (GENE3D); G3DSA:3.30.70.870 (GENE3D); IPR000640 (PFAM); IPR000795 (PFAM); G3DSA:3.90.1430.10 (GENE3D); IPR004161 (PFAM); G3DSA:3.30.70.240 (GENE3D); IPR005517 (PFAM); IPR014721 (G3DSA:3.30.230.GENE3D); PTHR42908 (PANTHER); PTHR42908:SF20 (PANTHER); IPR031157 (PROSITE_PATTERNS); IPR000795 (PROSI…	F:GO:0003924; F:GO:0005525	F:GTPase activity; F:GTP binding
DEGAL1622g00080	ATP-dependent RNA helicase p62-like ATP-dependent RNA helicase p62	31836	13440	133459	102068	97603	60296	14	7	P:GO:0000398; P:GO:0016246; F:GO:0003676; F:GO:0004386; F:GO:0005524; C:GO:0005634; C:GO:0005700	P:mRNA splicing, via spliceosome; P:RNA interference; F:nucleic acid binding; F:helicase activity; F:ATP binding; C:nucleus; C:polytene chromosome	EC:3.6.1.3; EC:3.6.1.15	Adenosinetriphosphatase; Nucleoside-triphosphate phosphatase	G3DSA:3.40.50.300 (GENE3D); IPR011545 (PFAM); G3DSA:3.40.50.300 (GENE3D); IPR001650 (PFAM); mobidb-lite (MOBIDB_LITE); mobidb-lite (MOBIDB_LITE); PTHR24031 (PANTHER); PTHR24031:SF683 (PANTHER); IPR000629 (PROSITE_PATTERNS); IPR014001 (PROSITE_PROFILES); IPR014014 (PROSITE_PROFILES); IPR001650 (PROSITE_PROFILES); cd18787 (CDD); cd17966 (CDD); IPR027417 (SUPERFAMILY); IPR027417 (SUPERFAMILY)	F:GO:0003676; F:GO:0005524	F:nucleic acid binding; F:ATP binding
DEGAL6771g00070	hypothetical protein B446_20325 hypothetical protein BIW11_07069 mucin/peritrophin-like protein precursor secreted salivary gland peptide, putative uncharacterized protein LOC111244161	237	8554	36322	69048	72666	57887	16	3	P:GO:0006030; F:GO:0008061; C:GO:0005576	P:chitin metabolic process; F:chitin binding; C:extracellular region	0	0	mobidb-lite (MOBIDB_LITE); mobidb-lite (MOBIDB_LITE); mobidb-lite (MOBIDB_LITE); IPR036508 (SUPERFAMILY)	P:GO:0006030; F:GO:0008061	P:chitin metabolic process; F:chitin binding
DEGAL5143g00030	mCG2012 dual specificity protein phosphatase CDC14AB dual specificity protein phosphatase CDC14A-like isoform X2	2684.44	23908	43973.3	66165.9	56980.5	52652.2	16	2	P:GO:0016311; F:GO:0016791	P:dephosphorylation; F:phosphatase activity	0	0	IPR029021 (G3DSA:3.90.190.GENE3D); IPR029021 (G3DSA:3.90.190.GENE3D); IPR029260 (PFAM); IPR000340 (PFAM); IPR026068 (PTHR23339:PANTHER); IPR026068 (PTHR23339:PANTHER); PTHR23339 (PANTHER); IPR016130 (PROSITE_PATTERNS); IPR000387 (PROSITE_PROFILES); cd14499 (CDD); cd17657 (CDD); IPR029021 (SUPERFAMILY); IPR029021 (SUPERFAMILY)	P:GO:0016311; F:GO:0004725; F:GO:0008138; F:GO:0016791	P:dephosphorylation; F:protein tyrosine phosphatase activity; F:protein tyrosine/serine/threonine phosphatase activity; F:phosphatase activity
DEGAL5055g00010	uncharacterized protein LOC111245329 hypothetical protein BIW11_01358	208380	227112	12189	10226.3	12239.8	51419.4	9	0	0	0	0	0	no IPS match	no IPS match	no IPS match
DEGAL3589g00050	hypothetical protein BIW11_01513	401	7806	105231	18975	9192	49410	4	0	0	0	0	0	no IPS match	no IPS match	no IPS match
DEGAL3589g00060	hypothetical protein BIW11_08768 hypothetical protein BIW11_01513	419	4084	40310	5600	9926	48579	2	0	0	0	0	0	PTHR37612 (PANTHER)	no GO terms	no GO terms
DEGAL611g00020	hypothetical protein BOX15_Mlig006455g3 cathepsin D2 lysosomal aspartic protease isoform X1 aspartic proteinase precursor hypothetical protein pdam_00020834 aspartyl proteinase-1 cathepsin D	13583	7790	21781	41154	77065	43204	1	2	P:GO:0006508; F:GO:0004190	P:proteolysis; F:aspartic-type endopeptidase activity	EC:3.4.23	Acting on peptide bonds (peptidases)	IPR001461 (PRINTS); IPR033121 (PFAM); IPR021109 (G3DSA:2.40.70.GENE3D); IPR021109 (G3DSA:2.40.70.GENE3D); PTHR13683:SF230 (PANTHER); IPR001461 (PANTHER); IPR001969 (PROSITE_PATTERNS); IPR001969 (PROSITE_PATTERNS); IPR033121 (PROSITE_PROFILES); IPR021109 (SUPERFAMILY)	P:GO:0006508; F:GO:0004190	P:proteolysis; F:aspartic-type endopeptidase activity
DEGAL766g00030	actin 3 beta actin RecName: Full=Actin, clone 403; Flags: Precursor [actin-5C uncharacterized protein Dyak_GE19434 actin related protein 1 actin, clone 403 isoform X2	80450	34656	34129.4	43674	63645	40204	7	14	P:GO:0000281; P:GO:0006338; P:GO:0007291; P:GO:0032507; P:GO:0035148; F:GO:0005515; F:GO:0005524; C:GO:0005623; C:GO:0005886; C:GO:0005925; C:GO:0015629; C:GO:0031011; C:GO:0035060; C:GO:0097433	P:mitotic cytokinesis; P:chromatin remodeling; P:sperm individualization; P:maintenance of protein location in cell; P:tube formation; F:protein binding; F:ATP binding; C:cell; C:plasma membrane; C:focal adhesion; C:actin cytoskeleton; C:Ino80 complex; C:brahma complex; C:dense body	0	0	IPR004000 (PRINTS); G3DSA:3.30.420.40 (GENE3D); IPR004000 (PFAM); G3DSA:3.90.640.10 (GENE3D); G3DSA:3.30.420.40 (GENE3D); PTHR11937:SF162 (PANTHER); IPR004000 (PANTHER); IPR004001 (PROSITE_PATTERNS); IPR004001 (PROSITE_PATTERNS); IPR020902 (PROSITE_PATTERNS); cd00012 (CDD); SSF53067 (SUPERFAMILY); SSF53067 (SUPERFAMILY)	no GO terms	no GO terms
DEGAL248g00020	actin 3 actin, cytoplasmic 2 [Clostridium sp. chh4-2]Actin, clone 403, partial	7399.73	188404	135070	85664.3	25792.2	36617.5	5	5	F:GO:0005524; C:GO:0005856; C:GO:0005886; C:GO:0005925; C:GO:0097433	F:ATP binding; C:cytoskeleton; C:plasma membrane; C:focal adhesion; C:dense body	0	0	IPR004000 (PRINTS); G3DSA:3.90.640.10 (GENE3D); G3DSA:3.30.420.40 (GENE3D); IPR004000 (PFAM); G3DSA:3.30.420.40 (GENE3D); PTHR11937:SF397 (PANTHER); IPR004000 (PANTHER); IPR004001 (PROSITE_PATTERNS); IPR004001 (PROSITE_PATTERNS); IPR020902 (PROSITE_PATTERNS); cd00012 (CDD); SSF53067 (SUPERFAMILY); SSF53067 (SUPERFAMILY)	no GO terms	no GO terms
DEGAL2772g00010	fatty acid-binding protein, liver-like fatty acid-binding protein, heart fatty acid-binding protein	22027	16796	31879	37846	42659	35551	16	2	P:GO:0007275; F:GO:0008289	P:multicellular organism development; F:lipid binding	0	0	IPR000463 (PRINTS); IPR000566 (PFAM); IPR012674 (G3DSA:2.40.128.GENE3D); IPR031259 (PANTHER); IPR000463 (PROSITE_PATTERNS); IPR012674 (SUPERFAMILY)	F:GO:0008289	F:lipid binding
DEGAL3420g00020	ferritin hypothetical protein ferritin GF1 soma ferritin-like ferritin, partial	425.089	4557.72	9137.95	18823.1	16088.9	32577.1	2	6	P:GO:0006826; P:GO:0006879; P:GO:0055114; F:GO:0004322; F:GO:0008199; C:GO:0005623	P:iron ion transport; P:cellular iron ion homeostasis; P:oxidation-reduction process; F:ferroxidase activity; F:ferric iron binding; C:cell	EC:1.16.3.1; EC:1.16.3	Ferroxidase; Oxidizing metal ions	IPR008331 (PFAM); IPR012347 (G3DSA:1.20.1260.GENE3D); IPR001519 (PANTHER); IPR014034 (PROSITE_PATTERNS); IPR009040 (PROSITE_PROFILES); cd01056 (CDD); IPR009078 (SUPERFAMILY)	P:GO:0006826; P:GO:0006879; F:GO:0008199	P:iron ion transport; P:cellular iron ion homeostasis; F:ferric iron binding
DEGAL5835g00230	putative translationally controlled tumor protein histamine release factor, partial RecName: Full=Translationally-controlled tumor protein homolog; Short=GTx-TCTP1 [translationally-controlled tumor pr	30795	13506	51471	63593	55346	31780	16	1	C:GO:0005576	C:extracellular region	0	0	IPR018105 (PRINTS); IPR011323 (G3DSA:2.170.150.GENE3D); IPR018105 (PFAM); IPR018105 (PANTHER); IPR034737 (PROSITE_PROFILES); IPR011057 (SUPERFAMILY)	no GO terms	no GO terms
DEGAL4040g00020	transmembrane protease serine 9-like Chymotrypsin-like elastase family member 1, partial serine proteinase, putative chymotrypsin-like elastase family member 2A	117	1881	30809	49278	22719	31697	15	1	F:GO:0008236	F:serine-type peptidase activity	0	0	IPR001314 (PRINTS); G3DSA:2.40.10.10 (GENE3D); IPR001254 (PFAM); PTHR24250:SF27 (PANTHER); PTHR24250 (PANTHER); IPR018114 (PROSITE_PATTERNS); IPR033116 (PROSITE_PATTERNS); IPR001254 (PROSITE_PROFILES); IPR001254 (CDD); IPR009003 (SUPERFAMILY)	P:GO:0006508; F:GO:0004252	P:proteolysis; F:serine-type endopeptidase activity
DEGAL4253g00020	cathepsin L-like cysteine proteinase B cathepsin L-like cysteine proteinase cathepsin L cathepsin L1-like cathepsin i, partial	268.895	16135.5	11093.8	38268	20738.8	31357.1	16	1	F:GO:0008233	F:peptidase activity	0	0	IPR000668 (PRINTS); IPR013201 (PFAM); IPR000668 (PFAM); G3DSA:3.90.70.10 (GENE3D); PTHR12411:SF631 (PANTHER); PTHR12411 (PANTHER); IPR025660 (PROSITE_PATTERNS); IPR000169 (PROSITE_PATTERNS); IPR025661 (PROSITE_PATTERNS); IPR039417 (CDD); IPR038765 (SUPERFAMILY)	P:GO:0006508; F:GO:0008234	P:proteolysis; F:cysteine-type peptidase activity
DEGAL3108g00010	hypothetical protein, partial uncharacterized protein LOC100903760 hypothetical protein BIW11_03905	818.801	79912.3	20303.9	9403.67	15274.6	30912.9	5	0	0	0	0	0	no IPS match	no IPS match	no IPS match
DEGAL1792g00010	TPA_inf: hypothetical secreted protein 1669 hypothetical protein BIW11_01536 sulfotransferase, putative	88.3537	1158.02	3019.92	10427.3	20704.6	30289.8	2	4	F:GO:0004027; F:GO:0008146; F:GO:0016740; F:GO:0046982	F:alcohol sulfotransferase activity; F:sulfotransferase activity; F:transferase activity; F:protein heterodimerization activity	0	0	no IPS match	no IPS match	no IPS match
DEGAL4253g00010	cathepsin L-like cysteine proteinase Cathepsin L cathepsin L1-like uncharacterized protein LOC109644117 LOW QUALITY PROTEIN: cathepsin L uncharacterized protein LOC107721767 uncharacterized protein LO	81.1048	687.452	5488.18	28467	21767.2	28425.9	1	1	F:GO:0016787	F:hydrolase activity	0	0	IPR000668 (PRINTS); IPR013201 (PFAM); G3DSA:3.90.70.10 (GENE3D); IPR000668 (PFAM); G3DSA:3.90.70.10 (GENE3D); PTHR12411:SF631 (PANTHER); PTHR12411 (PANTHER); IPR025660 (PROSITE_PATTERNS); IPR025661 (PROSITE_PATTERNS); IPR000169 (PROSITE_PATTERNS); IPR025660 (PROSITE_PATTERNS); IPR000169 (PROSITE_PATTERNS); IPR025661 (PROSITE_PATTERNS); IPR039417 (CDD); IPR039417 (CDD); IPR038765 (SUPERFAMILY); IP…	P:GO:0006508; F:GO:0008234	P:proteolysis; F:cysteine-type peptidase activity
DEGAL5617g00080	cholinesterase 1-like liver carboxylesterase 1-like	135.276	563.394	1031.43	14607.6	1227.05	27504.8	17	2	F:GO:0004104; F:GO:0016787	F:cholinesterase activity; F:hydrolase activity	0	0	IPR002018 (PFAM); IPR029058 (G3DSA:3.40.50.GENE3D); IPR029058 (G3DSA:3.40.50.GENE3D); PTHR43918 (PANTHER); IPR019826 (PROSITE_PATTERNS); IPR019826 (PROSITE_PATTERNS); IPR019819 (PROSITE_PATTERNS); IPR029058 (SUPERFAMILY); IPR029058 (SUPERFAMILY)	no GO terms	no GO terms
DEGAL6925g00030	polyadenylate-binding protein 1 polyadenylate-binding protein LOW QUALITY PROTEIN: polyadenylate-binding protein 4-like polyadenylate-binding protein 4-like isoform X2	25300	12915	26623	39546	37437	27038	16	7	F:GO:0003730; F:GO:0008143; F:GO:0008266; C:GO:0005634; C:GO:0005829; C:GO:0010494; C:GO:1990904	F:mRNA 3'-UTR binding; F:poly(A) binding; F:poly(U) RNA binding; C:nucleus; C:cytosol; C:cytoplasmic stress granule; C:ribonucleoprotein complex	0	0	G3DSA:1.10.1900.10 (GENE3D); IPR012677 (G3DSA:3.30.70.GENE3D); IPR006515 (TIGRFAM); IPR012677 (G3DSA:3.30.70.GENE3D); IPR000504 (PFAM); IPR002004 (PFAM); IPR012677 (G3DSA:3.30.70.GENE3D); IPR012677 (G3DSA:3.30.70.GENE3D); mobidb-lite (MOBIDB_LITE); mobidb-lite (MOBIDB_LITE); mobidb-lite (MOBIDB_LITE); PTHR24012:SF409 (PANTHER); PTHR24012 (PANTHER); IPR000504 (PROSITE_PROFILES); IPR000504 (PROSITE…	F:GO:0003676; F:GO:0003723	F:nucleic acid binding; F:RNA binding
DEGAL5757g00010	PCK2 protein, partial phosphoenolpyruvate carboxykinase, cytosolic	2994	18997	19085	66872	70744	25580	15	5	P:GO:0006094; P:GO:0016310; F:GO:0004613; F:GO:0005525; F:GO:0016301	P:gluconeogenesis; P:phosphorylation; F:phosphoenolpyruvate carboxykinase (GTP) activity; F:GTP binding; F:kinase activity	EC:4.1.1.32	Phosphoenolpyruvate carboxykinase (GTP)	G3DSA:2.170.8.10 (GENE3D); IPR035077 (PFAM); IPR008210 (G3DSA:3.40.449.GENE3D); IPR008209 (PIRSF); IPR035078 (PFAM); IPR013035 (G3DSA:3.90.228.GENE3D); IPR008209 (PANTHER); PTHR11561:SF11 (PANTHER); IPR018091 (PROSITE_PATTERNS); IPR008209 (HAMAP); IPR008209 (CDD); IPR008210 (SUPERFAMILY); SSF53795 (SUPERFAMILY)	P:GO:0006094; F:GO:0004611; F:GO:0004613; F:GO:0005525; F:GO:0017076	P:gluconeogenesis; F:phosphoenolpyruvate carboxykinase activity; F:phosphoenolpyruvate carboxykinase (GTP) activity; F:GTP binding; F:purine nucleotide binding
DEGAL530g00130	transmembrane protease serine 9-like coagulation factor IX brachyurin precursor	37	0	8	1338	47	25382.7	2	6	P:GO:0006508; F:GO:0004252; F:GO:0008233; F:GO:0008236; F:GO:0016787; C:GO:0005886	P:proteolysis; F:serine-type endopeptidase activity; F:peptidase activity; F:serine-type peptidase activity; F:hydrolase activity; C:plasma membrane	0	0	IPR001254 (PFAM); G3DSA:2.40.10.10 (GENE3D); PTHR24253 (PANTHER); IPR018114 (PROSITE_PATTERNS); IPR001254 (PROSITE_PROFILES); IPR009003 (SUPERFAMILY)	P:GO:0006508; F:GO:0004252	P:proteolysis; F:serine-type endopeptidase activity
DEGAL1568g00010	arachidonate 5-lipoxygenase-like isoform X3 hypothetical protein BRAFLDRAFT_118621 arachidonate 5-lipoxygenase-like arachidonate 5-lipoxygenase-like isoform X4 hypothetical protein CAPTEDRAFT_172669	89	373	2638	24312	35901	25119	1	3	P:GO:0008152; F:GO:0005488; F:GO:0016491	P:metabolic process; F:binding; F:oxidoreductase activity	0	0	G3DSA:1.20.245.10 (GENE3D); IPR013819 (PFAM); G3DSA:3.10.450.60 (GENE3D); IPR037060 (G3DSA:2.40.180.GENE3D); mobidb-lite (MOBIDB_LITE); mobidb-lite (MOBIDB_LITE); PTHR11771:SF42 (PANTHER); IPR000907 (PANTHER); IPR000907 (PANTHER); PTHR11771:SF42 (PANTHER); IPR013819 (PROSITE_PROFILES); IPR036392 (SUPERFAMILY); IPR036226 (SUPERFAMILY)	P:GO:0055114; F:GO:0004096; F:GO:0005515; F:GO:0016702; F:GO:0020037; F:GO:0046872	P:oxidation-reduction process; F:catalase activity; F:protein binding; F:oxidoreductase activity, acting on single donors with incorporation of molecular oxygen, incorporation of two atoms of oxygen; F:heme binding; F:metal ion binding
DEGAL3159g00010	uncharacterized protein LOC111252666 isoform X1 hypothetical protein BIW11_13416 uncharacterized protein LOC100900463 hypothetical protein X975_03124, partial	64	34	11386	51276	15703	24814	15	3	P:GO:0006030; F:GO:0008061; C:GO:0005576	P:chitin metabolic process; F:chitin binding; C:extracellular region	0	0	mobidb-lite (MOBIDB_LITE); PTHR22933 (PANTHER); PTHR22933:SF19 (PANTHER)	no GO terms	no GO terms
DEGAL728g00050	INCONCLUSIVE sulfhydryl oxidase 2-like isoform X2 sulfhydryl oxidase 1-like	19	4	1	710	56	24296	2	8	P:GO:0045454; P:GO:0055114; F:GO:0016491; F:GO:0016971; F:GO:0016972; C:GO:0005623; C:GO:0016020; C:GO:0016021	P:cell redox homeostasis; P:oxidation-reduction process; F:oxidoreductase activity; F:flavin-linked sulfhydryl oxidase activity; F:thiol oxidase activity; C:cell; C:membrane; C:integral component of membrane	0	0	G3DSA:3.40.30.10 (GENE3D); G3DSA:3.40.30.10 (GENE3D); IPR039798 (PANTHER); IPR036249 (SUPERFAMILY)	F:GO:0016971	F:flavin-linked sulfhydryl oxidase activity
DEGAL2963g00010	cytochrome P450-4c3 uncharacterized protein Dana_GF22930	200	11340	11777	23125	11516	24205	16	9	P:GO:0055114; F:GO:0004497; F:GO:0005506; F:GO:0016491; F:GO:0016705; F:GO:0020037; F:GO:0046872; C:GO:0016020; C:GO:0016021	P:oxidation-reduction process; F:monooxygenase activity; F:iron ion binding; F:oxidoreductase activity; F:oxidoreductase activity, acting on paired donors, with incorporation or reduction of molecular oxygen; F:heme binding; F:metal ion binding; C:membrane; C:integral component of membrane	0	0	IPR001128 (PRINTS); IPR002401 (PRINTS); IPR036396 (G3DSA:1.10.630.GENE3D); IPR001128 (PFAM); PTHR24291 (PANTHER); PTHR24291:SF140 (PANTHER); IPR017972 (PROSITE_PATTERNS); IPR036396 (SUPERFAMILY)	P:GO:0055114; F:GO:0005506; F:GO:0016705; F:GO:0020037	P:oxidation-reduction process; F:iron ion binding; F:oxidoreductase activity, acting on paired donors, with incorporation or reduction of molecular oxygen; F:heme binding
DEGAL3456g00110	heat shock constitutive protein 70 Heat shock protein cognate 4 heat shock 70 kDa protein heat shock protein, putative heat shock 70 kDa protein cognate 4-like Heat shock protein cognate 4, partial	15756.6	20418.1	26385.4	45953.3	56037	23085.5	15	16	P:GO:0016192; P:GO:0034605; P:GO:0034620; P:GO:0042026; P:GO:0051085; P:GO:0055114; F:GO:0005524; F:GO:0016887; F:GO:0031072; F:GO:0032440; F:GO:0044183; F:GO:0051082; F:GO:0051787; C:GO:0005634; C:GO:0005829; C:GO:0005886	P:vesicle-mediated transport; P:cellular response to heat; P:cellular response to unfolded protein; P:protein refolding; P:chaperone cofactor-dependent protein refolding; P:oxidation-reduction process; F:ATP binding; F:ATPase activity; F:heat shock protein binding; F:2-alkenal reductase [NAD(P)+] activity; F:protein folding chaperone; F:unfolded protein binding; F:misfolded protein binding; C:nuc…	EC:1.3.1.74; EC:3.6.1.3; EC:3.6.1.15	2-alkenal reductase (NAD(P)(+)); Adenosinetriphosphatase; Nucleoside-triphosphate phosphatase	PR00301 (PRINTS); IPR029047 (G3DSA:2.60.34.GENE3D); G3DSA:3.30.420.40 (GENE3D); IPR029048 (G3DSA:1.20.1270.GENE3D); G3DSA:3.90.640.10 (GENE3D); G3DSA:3.30.420.40 (GENE3D); IPR013126 (PFAM); G3DSA:3.30.30.30 (GENE3D); mobidb-lite (MOBIDB_LITE); IPR013126 (PANTHER); PTHR19375:SF407 (PANTHER); IPR018181 (PROSITE_PATTERNS); IPR018181 (PROSITE_PATTERNS); IPR029048 (SUPERFAMILY); SSF53067 (SUPERFAMILY)…	no GO terms	no GO terms
DEGAL5697g00010	myosin-VIIa myosin-VIIa isoform X1 myosin-VIIa-like isoform X2 Myosin-VIIa, partial hypothetical protein IscW_ISCW003197 myosin-VIIa-like, partial	243.779	4836.06	13713	12586.7	5042.61	22130.6	16	4	F:GO:0003774; F:GO:0005524; F:GO:0051015; C:GO:0016459	F:motor activity; F:ATP binding; F:actin filament binding; C:myosin complex	EC:3.6.1.15	Nucleoside-triphosphate phosphatase	IPR011993 (G3DSA:2.30.29.GENE3D); mobidb-lite (MOBIDB_LITE); mobidb-lite (MOBIDB_LITE); mobidb-lite (MOBIDB_LITE); PTHR22692:SF19 (PANTHER); PTHR22692 (PANTHER); SSF50729 (SUPERFAMILY)	no GO terms	no GO terms
DEGAL3634g00010	cathepsin L1 isoform X2 AGAP011828-PA-like protein	3207	3003	9163	22092	14232	21985	16	1	F:GO:0008233	F:peptidase activity	0	0	IPR013201 (PFAM); G3DSA:3.90.70.10 (GENE3D); IPR000668 (PFAM); G3DSA:3.90.70.10 (GENE3D); PTHR12411 (PANTHER); PTHR12411:SF631 (PANTHER); IPR025660 (PROSITE_PATTERNS); IPR039417 (CDD); IPR038765 (SUPERFAMILY)	P:GO:0006508; F:GO:0008234	P:proteolysis; F:cysteine-type peptidase activity
DEGAL877g00070	myosin light chain alkali isoform X2 Chain C, TWO HEAVY MEROMYOSIN INTERACTING-HEADS MOTIFS FLEXIBLE DOCKED INTO TARANTULA THICK FILAMENT 3D-MAP ALLOWS IN DEPTH STUDY OF INTRA- AND INTERMOLECULAR INTE	4511	46034	37226	23803	7170	21496	11	1	F:GO:0005509	F:calcium ion binding	0	0	G3DSA:1.10.238.10 (GENE3D); G3DSA:1.10.238.10 (GENE3D); IPR029655 (PTHR23048:PANTHER); PTHR23048 (PANTHER); IPR002048 (CDD); IPR011992 (SUPERFAMILY)	F:GO:0005509	F:calcium ion binding
DEGAL3298g00020	cholinesterase 1-like liver carboxylesterase 1-like cholinesterase-like, partial	1249.28	61053.3	33758.7	11122.7	41265.4	21378	#N/A	1	F:GO:0016787	F:hydrolase activity	0	0	IPR000997 (PRINTS); IPR029058 (G3DSA:3.40.50.GENE3D); IPR002018 (PFAM); PTHR43918 (PANTHER); IPR019826 (PROSITE_PATTERNS); IPR019826 (PROSITE_PATTERNS); IPR019819 (PROSITE_PATTERNS); IPR029058 (SUPERFAMILY); IPR029058 (SUPERFAMILY)	F:GO:0004104	F:cholinesterase activity
DEGAL4872g00210	hypothetical protein DV515_00000709 antizyme inhibitor 2	16449	15887	20607	42892	37005	20745	15	3	P:GO:0006596; F:GO:0016829; C:GO:0005737	P:polyamine biosynthetic process; F:lyase activity; C:cytoplasm	0	0	IPR000183 (PRINTS); IPR002433 (PRINTS); IPR029066 (G3DSA:3.20.20.GENE3D); IPR022643 (PFAM); IPR022644 (PFAM); IPR009006 (G3DSA:2.40.37.GENE3D); mobidb-lite (MOBIDB_LITE); IPR002433 (PANTHER); IPR022653 (PROSITE_PATTERNS); cd00622 (CDD); IPR029066 (SUPERFAMILY); IPR009006 (SUPERFAMILY)	P:GO:0006596; F:GO:0003824	P:polyamine biosynthetic process; F:catalytic activity
DEGAL1930g00070	uncharacterized protein LOC111247894 isoform X2 pro-resilin-like isoform X2 uncharacterized protein LOC111246560 pupal cuticle protein G1A-like uncharacterized protein LOC100902047	14.2015	30.825	4541.09	19424.2	8613.81	20519	16	2	F:GO:0042302; C:GO:0016020	F:structural constituent of cuticle; C:membrane	0	0	IPR000618 (PFAM); PTHR12236 (PANTHER); PTHR12236:SF76 (PANTHER); IPR031311 (PROSITE_PATTERNS); IPR000618 (PROSITE_PROFILES)	F:GO:0042302	F:structural constituent of cuticle
DEGAL5556g00030	hypothetical protein BIW11_08785, partial zinc finger and BTB domain-containing protein 45-like isoform X1 protein bric-a-brac 2-like isoform X1 uncharacterized protein LOC111266577 zinc finger protei	73861	38443	51266	51577	48427	20437	6	0	0	0	0	0	IPR000210 (PFAM); G3DSA:3.30.710.10 (GENE3D); mobidb-lite (MOBIDB_LITE); mobidb-lite (MOBIDB_LITE); mobidb-lite (MOBIDB_LITE); mobidb-lite (MOBIDB_LITE); mobidb-lite (MOBIDB_LITE); mobidb-lite (MOBIDB_LITE); mobidb-lite (MOBIDB_LITE); mobidb-lite (MOBIDB_LITE); mobidb-lite (MOBIDB_LITE); mobidb-lite (MOBIDB_LITE); PTHR23110 (PANTHER); IPR000210 (PROSITE_PROFILES); IPR000210 (PROSITE_PROFILES); cd…	F:GO:0005515	F:protein binding
DEGAL2061g00110	hypothetical protein DMN91_008601, partial heat shock-related 70 kDa protein 2-like heat shock 70 kDa protein cognate 4 isoform X2 heat shock 70 kDa protein cognate 4 isoform X1	78.6804	30.7952	175.161	13528.3	701.405	19900.7	17	1	F:GO:0005524	F:ATP binding	0	0	PR00301 (PRINTS); G3DSA:3.90.640.10 (GENE3D); G3DSA:3.30.420.40 (GENE3D); IPR013126 (PFAM); IPR029047 (G3DSA:2.60.34.GENE3D); IPR029048 (G3DSA:1.20.1270.GENE3D); G3DSA:3.30.420.40 (GENE3D); mobidb-lite (MOBIDB_LITE); IPR013126 (PANTHER); PTHR19375:SF407 (PANTHER); IPR018181 (PROSITE_PATTERNS); IPR018181 (PROSITE_PATTERNS); IPR029047 (SUPERFAMILY); SSF53067 (SUPERFAMILY); IPR029048 (SUPERFAMILY)	no GO terms	no GO terms
DEGAL5486g00010	eukaryotic translation initiation factor 4 gamma, putative	15276.3	10216.9	15327.8	31658.5	31737.5	19160.7	15	3	F:GO:0003729; F:GO:0003743; C:GO:0016281	F:mRNA binding; F:translation initiation factor activity; C:eukaryotic translation initiation factor 4F complex	0	0	IPR016021 (G3DSA:1.25.40.GENE3D); IPR016021 (G3DSA:1.25.40.GENE3D); IPR003890 (PFAM); IPR003307 (PFAM); mobidb-lite (MOBIDB_LITE); mobidb-lite (MOBIDB_LITE); mobidb-lite (MOBIDB_LITE); mobidb-lite (MOBIDB_LITE); mobidb-lite (MOBIDB_LITE); PTHR23253:SF30 (PANTHER); PTHR23253 (PANTHER); IPR003307 (PROSITE_PROFILES); cd11559 (CDD); IPR016024 (SUPERFAMILY); IPR016024 (SUPERFAMILY)	F:GO:0003723; F:GO:0005515	F:RNA binding; F:protein binding
DEGAL577g00060	cathepsin L1-like isoform 1 precursor Cathepsin L-1	8.85173	51	47	2858.37	42	18906.3	2	9	P:GO:0006508; F:GO:0008234	P:proteolysis; F:cysteine-type peptidase activity	0	0	IPR000668 (PRINTS); IPR013201 (PFAM); G3DSA:3.90.70.10 (GENE3D); IPR000668 (PFAM); PTHR12411 (PANTHER); PTHR12411 (PANTHER); PTHR12411:SF631 (PANTHER); PTHR12411 (PANTHER); PTHR12411:SF631 (PANTHER); IPR000169 (PROSITE_PATTERNS); IPR000169 (PROSITE_PATTERNS); IPR025661 (PROSITE_PATTERNS); IPR025661 (PROSITE_PATTERNS); IPR025661 (PROSITE_PATTERNS); IPR000169 (PROSITE_PATTERNS); IPR000169 (PROSITE_…	P:GO:0006508; F:GO:0008234	P:proteolysis; F:cysteine-type peptidase activity
DEGAL6416g00310	hypothetical protein RP20_CCG024619	1603.9	3518.34	8078.83	14457.6	15771.4	18629.2	16	3	P:GO:0006508; F:GO:0008236; F:GO:0008238	P:proteolysis; F:serine-type peptidase activity; F:exopeptidase activity	0	0	IPR042269 (G3DSA:1.20.120.GENE3D); IPR008758 (PFAM); IPR029058 (G3DSA:3.40.50.GENE3D); PTHR11010 (PANTHER); PTHR11010:SF87 (PANTHER); IPR029058 (SUPERFAMILY)	P:GO:0006508; F:GO:0008236	P:proteolysis; F:serine-type peptidase activity
DEGAL3530g00010	AGAP012132-PA-like protein hypothetical protein B446_20325 hypothetical protein BIW11_07069 peritrophin-1-like TPA_inf: peritrophin hypothetical protein ZHAS_00019365	8.67424	39.507	1117.05	5577.11	3242.4	18479	2	3	P:GO:0006030; F:GO:0008061; C:GO:0005576	P:chitin metabolic process; F:chitin binding; C:extracellular region	0	0	IPR002557 (PFAM); G3DSA:2.170.140.10 (GENE3D); mobidb-lite (MOBIDB_LITE); PTHR23301:SF61 (PANTHER); PTHR23301 (PANTHER); IPR002557 (PROSITE_PROFILES); IPR036508 (SUPERFAMILY)	P:GO:0006030; F:GO:0008061; C:GO:0005576	P:chitin metabolic process; F:chitin binding; C:extracellular region
DEGAL4735g00020	granulins-like isoform X1 granulin, putative Granulin putative fibrillin-1 isoform X4, partial progranulin 1	8822	6831	3476	5885	13565	18065	1	27	P:GO:0007041; P:GO:0007042; P:GO:0022008; P:GO:0030335; P:GO:0031349; P:GO:0032103; P:GO:0043312; P:GO:0043524; P:GO:0050679; P:GO:0050821; P:GO:0051094; P:GO:0051240; P:GO:0060266; P:GO:0061900; P:GO:1902564; P:GO:1903036; P:GO:1905247; P:GO:1905673; P:GO:2000026; F:GO:0008083; F:GO:0051087; C:GO:0005615; C:GO:0005770; C:GO:0005783; C:GO:0005794; C:GO:0005886; C:GO:0035578	P:lysosomal transport; P:lysosomal lumen acidification; P:neurogenesis; P:positive regulation of cell migration; P:positive regulation of defense response; P:positive regulation of response to external stimulus; P:neutrophil degranulation; P:negative regulation of neuron apoptotic process; P:positive regulation of epithelial cell proliferation; P:protein stabilization; P:positive regulation of de…	0	0	IPR000118 (PFAM); IPR037277 (G3DSA:3.10.20.GENE3D); PTHR12274:SF3 (PANTHER); IPR039036 (PANTHER); SSF57277 (SUPERFAMILY)	no GO terms	no GO terms
DEGAL2094g00010	cathepsin L1 isoform X2 venom C1A protease 2 cathepsin L isoform X2 Peptidase cathepsin L isoform 4	1107.93	1274.99	2671.14	5649.05	14076.9	17740.2	2	2	P:GO:0006508; F:GO:0008234	P:proteolysis; F:cysteine-type peptidase activity	0	0	IPR000668 (PRINTS); IPR000668 (PFAM); G3DSA:3.90.70.10 (GENE3D); PTHR12411:SF612 (PANTHER); PTHR12411 (PANTHER); IPR000169 (PROSITE_PATTERNS); IPR025660 (PROSITE_PATTERNS); IPR039417 (CDD); IPR038765 (SUPERFAMILY)	P:GO:0006508; F:GO:0008234	P:proteolysis; F:cysteine-type peptidase activity
DEGAL3125g00050	uncharacterized protein LOC106531968 isoform X2 hypothetical protein XENTR_v90019622mg N66 matrix protein-like	133	6055	21984	49506	35686	17517	15	1	P:GO:0009987	P:cellular process	0	0	mobidb-lite (MOBIDB_LITE); mobidb-lite (MOBIDB_LITE); mobidb-lite (MOBIDB_LITE)	no GO terms	no GO terms
DEGAL6577g00030	tissue factor pathway inhibitor 2 tissue factor pathway inhibitor 2 isoform X3 early lactation protein-like hypothetical protein pdam_00000578, partial TPA_inf: colostrum trypsin inhibitor colostrum t	66	5540	4189	2539	1013	17507	11	11	P:GO:0006508; P:GO:0010466; P:GO:0010951; P:GO:0055114; F:GO:0004867; F:GO:0008233; F:GO:0016491; F:GO:0030414; C:GO:0005576; C:GO:0016020; C:GO:0016021	P:proteolysis; P:negative regulation of peptidase activity; P:negative regulation of endopeptidase activity; P:oxidation-reduction process; F:serine-type endopeptidase inhibitor activity; F:peptidase activity; F:oxidoreductase activity; F:peptidase inhibitor activity; C:extracellular region; C:membrane; C:integral component of membrane	0	0	IPR002223 (PRINTS); IPR036880 (G3DSA:4.10.410.GENE3D); IPR002223 (PFAM); PTHR10083 (PANTHER); IPR002223 (PROSITE_PROFILES); IPR002223 (CDD); IPR036880 (SUPERFAMILY)	F:GO:0004867	F:serine-type endopeptidase inhibitor activity
DEGAL2294g00010	catalase-like isoform X2 Catalase catalase isoform X1 LOW QUALITY PROTEIN: catalase	12296	26825	8849	15180	12458	17316	5	22	P:GO:0000302; P:GO:0006641; P:GO:0008203; P:GO:0009060; P:GO:0009650; P:GO:0014068; P:GO:0020027; P:GO:0032088; P:GO:0042744; P:GO:0043066; P:GO:0051092; P:GO:0051289; P:GO:0098869; F:GO:0004046; F:GO:0004096; F:GO:0005102; F:GO:0019899; F:GO:0020037; F:GO:0042803; F:GO:0046872; F:GO:0050661; C:GO:0005778	P:response to reactive oxygen species; P:triglyceride metabolic process; P:cholesterol metabolic process; P:aerobic respiration; P:UV protection; P:positive regulation of phosphatidylinositol 3-kinase signaling; P:hemoglobin metabolic process; P:negative regulation of NF-kappaB transcription factor activity; P:hydrogen peroxide catabolic process; P:negative regulation of apoptotic process; P:posi…	EC:3.5.1.14; EC:1.11.1.7; EC:1.11.1.6	N-acyl-aliphatic-L-amino acid amidohydrolase; Peroxidase; Catalase	IPR018028 (PRINTS); IPR011614 (PFAM); IPR037060 (G3DSA:2.40.180.GENE3D); IPR010582 (PFAM); mobidb-lite (MOBIDB_LITE); mobidb-lite (MOBIDB_LITE); PTHR11465:SF9 (PANTHER); IPR018028 (PANTHER); IPR002226 (PROSITE_PATTERNS); IPR024708 (PROSITE_PATTERNS); IPR018028 (PROSITE_PROFILES); IPR040333 (CDD); IPR020835 (SUPERFAMILY)	P:GO:0006979; P:GO:0042744; P:GO:0055114; F:GO:0004096; F:GO:0020037	P:response to oxidative stress; P:hydrogen peroxide catabolic process; P:oxidation-reduction process; F:catalase activity; F:heme binding
DEGAL4646g00100	myosin heavy chain, muscle isoform X9 myosin heavy chain, muscle isoform X10 myosin heavy chain, muscle isoform X6 myosin-9, putative	4472.54	120025	93499	50602.7	18726.5	16819.9	5	4	F:GO:0003774; F:GO:0005524; F:GO:0051015; C:GO:0016459	F:motor activity; F:ATP binding; F:actin filament binding; C:myosin complex	EC:3.6.1.15	Nucleoside-triphosphate phosphatase	IPR001609 (PRINTS); IPR036961 (G3DSA:3.40.850.GENE3D); G3DSA:3.30.70.3240 (GENE3D); G3DSA:1.20.5.340 (GENE3D); IPR027401 (G3DSA:4.10.270.GENE3D); G3DSA:1.20.5.370 (GENE3D); G3DSA:1.20.58.530 (GENE3D); IPR008989 (G3DSA:2.30.30.GENE3D); G3DSA:1.20.5.1050 (GENE3D); IPR004009 (PFAM); IPR002928 (PFAM); G3DSA:1.20.5.370 (GENE3D); IPR001609 (PFAM); G3DSA:1.20.120.720 (GENE3D); mobidb-lite (MOBIDB_LITE);…	F:GO:0003774; F:GO:0005515; F:GO:0005524; F:GO:0051015; C:GO:0016459	F:motor activity; F:protein binding; F:ATP binding; F:actin filament binding; C:myosin complex
DEGAL1843g00140	hypothetical protein DAPPUDRAFT_304099 RAMP4-2	11751.5	21320	20071	30100	23445.8	16745	15	7	P:GO:0006486; P:GO:0015031; P:GO:0030968; F:GO:0005515; C:GO:0005783; C:GO:0005789; C:GO:0016021	P:protein glycosylation; P:protein transport; P:endoplasmic reticulum unfolded protein response; F:protein binding; C:endoplasmic reticulum; C:endoplasmic reticulum membrane; C:integral component of membrane	0	0	IPR010580 (PFAM); mobidb-lite (MOBIDB_LITE); PTHR15601:SF14 (PANTHER); IPR010580 (PANTHER)	C:GO:0005783	C:endoplasmic reticulum
DEGAL3240g00060	U24-ctenitoxin-Pn1a uncharacterized protein LOC111243854 isoform X1 thyroglobulin-like isoform X2	582	9294	9992	16390	13952	16629	16	0	0	0	0	0	IPR000716 (PFAM); IPR036857 (G3DSA:4.10.800.GENE3D); IPR000716 (PROSITE_PROFILES); IPR036857 (SUPERFAMILY)	no GO terms	no GO terms
DEGAL5838g00030	serine protease 42 isoform X1 chymotrypsin-like serine protease Ami serine protease 43 precursor S1 type peptidase, partial	40	5	8	857	22	16542	2	1	F:GO:0016787	F:hydrolase activity	0	0	G3DSA:2.40.10.10 (GENE3D); IPR001254 (PFAM); G3DSA:2.40.10.10 (GENE3D); PTHR24258:SF130 (PANTHER); PTHR24258 (PANTHER); IPR001254 (PROSITE_PROFILES); IPR009003 (SUPERFAMILY)	P:GO:0006508; F:GO:0004252	P:proteolysis; F:serine-type endopeptidase activity
DEGAL4910g00030	INCONCLUSIVE CD63 antigen-like CD151 antigen-like	17	465.31	217.437	1245.84	158.458	16454.1	2	1	C:GO:0110165	C:cellular anatomical entity	0	0	IPR000301 (PRINTS); IPR018499 (PFAM); IPR000301 (PIRSF); IPR018499 (PFAM); PTHR19282 (PANTHER); PTHR19282:SF379 (PANTHER); IPR008952 (SUPERFAMILY)	C:GO:0016021	C:integral component of membrane
DEGAL7093g00010	hypothetical protein RvY_10160 peptidase C1A cysteine proteinase-1	6408.17	19311.5	20067.1	30697.6	37035.9	16431	15	3	P:GO:0006508; F:GO:0008234; C:GO:0110165	P:proteolysis; F:cysteine-type peptidase activity; C:cellular anatomical entity	0	0	IPR000668 (PRINTS); IPR013201 (PFAM); IPR000668 (PFAM); G3DSA:3.90.70.10 (GENE3D); PTHR12411:SF575 (PANTHER); PTHR12411 (PANTHER); IPR025660 (PROSITE_PATTERNS); IPR000169 (PROSITE_PATTERNS); IPR025661 (PROSITE_PATTERNS); IPR039417 (CDD); IPR038765 (SUPERFAMILY)	P:GO:0006508; F:GO:0008234	P:proteolysis; F:cysteine-type peptidase activity
DEGAL5835g00170	cysteine and glycine rich protein cysteine and glycine-rich protein 1-like	251	9124	23938.2	35317.6	9575.96	16240.5	14	3	P:GO:0030036; F:GO:0046872; C:GO:0005737	P:actin cytoskeleton organization; F:metal ion binding; C:cytoplasm	0	0	IPR001781 (PFAM); G3DSA:2.10.110.10 (GENE3D); PTHR24215:SF3 (PANTHER); PTHR24215 (PANTHER); IPR001781 (PROSITE_PATTERNS); IPR001781 (PROSITE_PROFILES); SSF57716 (SUPERFAMILY); SSF57716 (SUPERFAMILY)	no GO terms	no GO terms
DEGAL5226g00030	hsp90 heat shock protein 83-like heat shock protein 83 isoform 1 Heat shock protein 83, partial	9375.03	3273.77	5502.85	21231.8	38489.8	15543.8	1	11	P:GO:0006457; P:GO:0034605; P:GO:0050821; F:GO:0005524; F:GO:0051082; F:GO:0097718; C:GO:0005829; C:GO:0005886; C:GO:0009986; C:GO:0032991; C:GO:0048471	P:protein folding; P:cellular response to heat; P:protein stabilization; F:ATP binding; F:unfolded protein binding; F:disordered domain specific binding; C:cytosol; C:plasma membrane; C:cell surface; C:protein-containing complex; C:perinuclear region of cytoplasm	0	0	IPR020575 (PRINTS); IPR037196 (G3DSA:1.20.120.GENE3D); IPR036890 (G3DSA:3.30.565.GENE3D); IPR003594 (PFAM); IPR001404 (PFAM); PTHR11528:SF91 (PANTHER); PTHR11528:SF91 (PANTHER); IPR001404 (PANTHER); IPR019805 (PROSITE_PATTERNS); cd16927 (CDD); IPR037196 (SUPERFAMILY); IPR036890 (SUPERFAMILY)	P:GO:0006457; F:GO:0005524; F:GO:0051082	P:protein folding; F:ATP binding; F:unfolded protein binding
DEGAL2429g00100	ATP-dependent Clp protease proteolytic subunit-like uncharacterized protein LOC100901216 uncharacterized protein LOC111350288 ATP-dependent Clp protease proteolytic subunit, mitochondrial	14115.8	6494.97	13808	16612.2	19533.7	15528.9	16	5	P:GO:0006515; F:GO:0004176; F:GO:0004252; F:GO:0051117; C:GO:0009368	P:protein quality control for misfolded or incompletely synthesized proteins; F:ATP-dependent peptidase activity; F:serine-type endopeptidase activity; F:ATPase binding; C:endopeptidase Clp complex	EC:3.4.21; EC:3.6.1.3; EC:3.6.1.15	Acting on peptide bonds (peptidases); Adenosinetriphosphatase; Nucleoside-triphosphate phosphatase	IPR001907 (PRINTS); G3DSA:3.90.226.10 (GENE3D); IPR023562 (PFAM); mobidb-lite (MOBIDB_LITE); mobidb-lite (MOBIDB_LITE); PTHR10381:SF11 (PANTHER); IPR023562 (PANTHER); IPR018215 (PROSITE_PATTERNS); IPR033135 (PROSITE_PATTERNS); IPR001907 (HAMAP); IPR001907 (CDD); IPR029045 (SUPERFAMILY)	P:GO:0006508; F:GO:0004252	P:proteolysis; F:serine-type endopeptidase activity
DEGAL4545g00020	inositol-3-phosphate synthase 1 isoform X1 Inositol-3-phosphate synthase 1-A hypothetical protein pdam_00015371 hypothetical protein C0Q70_04866	4531	2330	1240	1213	5463	15297	2	3	P:GO:0006021; P:GO:0008654; F:GO:0004512	P:inositol biosynthetic process; P:phospholipid biosynthetic process; F:inositol-3-phosphate synthase activity	EC:5.5.1.4	Inositol-3-phosphate synthase	IPR013021 (PFAM); IPR002587 (PIRSF); G3DSA:3.40.50.720 (GENE3D); IPR002587 (PFAM); G3DSA:3.30.360.10 (GENE3D); mobidb-lite (MOBIDB_LITE); IPR002587 (PANTHER); PTHR11510:SF5 (PANTHER); SSF55347 (SUPERFAMILY); IPR036291 (SUPERFAMILY)	P:GO:0006021; P:GO:0008654; F:GO:0004512	P:inositol biosynthetic process; P:phospholipid biosynthetic process; F:inositol-3-phosphate synthase activity
DEGAL5284g00210	Cathepsin L-1 cathepsin S isoform X1 mexicain uncharacterized protein LOC107455896	4	13.5	23.2	2061.14	28.0119	15147.1	2	2	P:GO:0006508; F:GO:0008234	P:proteolysis; F:cysteine-type peptidase activity	0	0	IPR000668 (PRINTS); G3DSA:3.90.70.10 (GENE3D); IPR013201 (PFAM); G3DSA:3.90.70.10 (GENE3D); IPR000668 (PFAM); PTHR12411:SF525 (PANTHER); PTHR12411 (PANTHER); PTHR12411:SF525 (PANTHER); PTHR12411 (PANTHER); IPR025661 (PROSITE_PATTERNS); IPR000169 (PROSITE_PATTERNS); IPR025661 (PROSITE_PATTERNS); IPR000169 (PROSITE_PATTERNS); IPR039417 (CDD); IPR039417 (CDD); IPR038765 (SUPERFAMILY); IPR038765 (SUP…	P:GO:0006508; F:GO:0008234	P:proteolysis; F:cysteine-type peptidase activity
DEGAL4872g00250	protein-cysteine N-palmitoyltransferase Rasp protein-cysteine N-palmitoyltransferase HHAT isoform X6 hypothetical protein BN13_510008 LOW QUALITY PROTEIN: protein-cysteine N-palmitoyltransferase HHAT	15501.3	7602.74	12984.4	14414.9	16284.7	15144.6	#N/A	8	P:GO:0005975; P:GO:0006099; P:GO:0006107; P:GO:0006108; P:GO:0006734; F:GO:0030060; C:GO:0005777; C:GO:0005829	P:carbohydrate metabolic process; P:tricarboxylic acid cycle; P:oxaloacetate metabolic process; P:malate metabolic process; P:NADH metabolic process; F:L-malate dehydrogenase activity; C:peroxisome; C:cytosol	EC:1.1.1.37	Malate dehydrogenase	IPR022383 (PFAM); IPR001557 (PIRSF); G3DSA:3.40.50.720 (GENE3D); IPR011274 (TIGRFAM); IPR001236 (PFAM); IPR015955 (G3DSA:3.90.110.GENE3D); IPR010945 (TIGRFAM); IPR010945 (PANTHER); PTHR23382:SF3 (PANTHER); IPR001252 (PROSITE_PATTERNS); IPR011274 (CDD); IPR036291 (SUPERFAMILY); IPR015955 (SUPERFAMILY)	P:GO:0005975; P:GO:0006108; P:GO:0019752; P:GO:0055114; F:GO:0003824; F:GO:0016491; F:GO:0016615; F:GO:0016616; F:GO:0030060	P:carbohydrate metabolic process; P:malate metabolic process; P:carboxylic acid metabolic process; P:oxidation-reduction process; F:catalytic activity; F:oxidoreductase activity; F:malate dehydrogenase activity; F:oxidoreductase activity, acting on the CH-OH group of donors, NAD or NADP as acceptor; F:L-malate dehydrogenase activity
DEGAL4003g00020	RecName: Full=Defensin-A [hypothetical protein A7D00_0391 RecName: Full=Defensin MGD-1; Flags: Precursor [defensin A MULTISPECIES: arthropod defensin arthropod defensin [Actinomyces sp. 2119,]	24.8739	1378.69	1428.65	1881.6	2665.87	14890.7	2	1	P:GO:0006952	P:defense response	0	0	IPR001542 (PFAM); IPR036574 (G3DSA:3.30.30.GENE3D); IPR001542 (PROSITE_PROFILES); IPR036574 (SUPERFAMILY)	P:GO:0006952	P:defense response
DEGAL4545g00040	probable phospholipid hydroperoxide glutathione peroxidase	2657	8415.95	14142	14768.9	10165	14690	14	2	P:GO:0050896; F:GO:0004601	P:response to stimulus; F:peroxidase activity	EC:1.11.1.7	Peroxidase	IPR000889 (PRINTS); G3DSA:3.40.30.10 (GENE3D); IPR000889 (PFAM); mobidb-lite (MOBIDB_LITE); mobidb-lite (MOBIDB_LITE); PTHR11592:SF89 (PANTHER); IPR000889 (PANTHER); IPR029760 (PROSITE_PATTERNS); IPR000889 (PROSITE_PROFILES); IPR000889 (CDD); IPR036249 (SUPERFAMILY)	P:GO:0006979; P:GO:0055114; F:GO:0004602	P:response to oxidative stress; P:oxidation-reduction process; F:glutathione peroxidase activity
DEGAL4198g00040	hsp90 heat shock protein 83-like heat shock protein 83 isoform 1 Heat shock protein 83, partial	8411.97	3982.23	4903.15	20027.2	31412.2	14682.2	1	11	P:GO:0006457; P:GO:0034605; P:GO:0050821; F:GO:0005524; F:GO:0051082; F:GO:0097718; C:GO:0005829; C:GO:0005886; C:GO:0009986; C:GO:0032991; C:GO:0048471	P:protein folding; P:cellular response to heat; P:protein stabilization; F:ATP binding; F:unfolded protein binding; F:disordered domain specific binding; C:cytosol; C:plasma membrane; C:cell surface; C:protein-containing complex; C:perinuclear region of cytoplasm	0	0	IPR020575 (PRINTS); IPR036890 (G3DSA:3.30.565.GENE3D); IPR003594 (PFAM); IPR001404 (PFAM); IPR001404 (PIRSF); mobidb-lite (MOBIDB_LITE); IPR001404 (PANTHER); PTHR11528:SF91 (PANTHER); IPR001404 (PANTHER); PTHR11528:SF91 (PANTHER); IPR019805 (PROSITE_PATTERNS); cd16927 (CDD); IPR037196 (SUPERFAMILY); IPR036890 (SUPERFAMILY)	P:GO:0006457; F:GO:0005524; F:GO:0051082	P:protein folding; F:ATP binding; F:unfolded protein binding
DEGAL4094g00030	odorant binding protein uncharacterized protein LOC100907454 Hq05 unknown larval protein uncharacterized protein LOC111622562 hypothetical protein Rs 05br antigen	16293	59659	3216	39024	22967	14682	13	1	F:GO:0005549	F:odorant binding	0	0	no IPS match	no IPS match	no IPS match
DEGAL3574g00210	calreticulin isoform X1 calreticulin-like protein	27116	28058	5724	22201	16058	14395	#N/A	4	P:GO:0006457; F:GO:0005509; F:GO:0051082; C:GO:0005788	P:protein folding; F:calcium ion binding; F:unfolded protein binding; C:endoplasmic reticulum lumen	0	0	IPR001580 (PRINTS); IPR001580 (PFAM); IPR009169 (PIRSF); IPR009033 (G3DSA:2.10.250.GENE3D); G3DSA:2.60.120.200 (GENE3D); G3DSA:2.60.120.200 (GENE3D); mobidb-lite (MOBIDB_LITE); mobidb-lite (MOBIDB_LITE); mobidb-lite (MOBIDB_LITE); mobidb-lite (MOBIDB_LITE); IPR001580 (PANTHER); PTHR11073:SF16 (PANTHER); IPR018124 (PROSITE_PATTERNS); IPR018124 (PROSITE_PATTERNS); IPR018124 (PROSITE_PATTERNS); IPR0…	P:GO:0006457; F:GO:0005509; F:GO:0005515; F:GO:0051082; C:GO:0005783	P:protein folding; F:calcium ion binding; F:protein binding; F:unfolded protein binding; C:endoplasmic reticulum
DEGAL4788g00020	hypothetical protein H355_008914 serine/threonine-protein kinase RIO3-like isoform X1	8130	13645	18371	39819	22835	14099	15	6	P:GO:0006468; P:GO:0030490; F:GO:0004674; F:GO:0005524; C:GO:0005829; C:GO:0030688	P:protein phosphorylation; P:maturation of SSU-rRNA; F:protein serine/threonine kinase activity; F:ATP binding; C:cytosol; C:preribosome, small subunit precursor	EC:2.7.11	Transferring phosphorus-containing groups	IPR017406 (PIRSF); G3DSA:1.10.510.10 (GENE3D); PF01163 (PFAM); G3DSA:3.30.200.20 (GENE3D); mobidb-lite (MOBIDB_LITE); PTHR45723:SF1 (PANTHER); PTHR45723 (PANTHER); IPR018935 (PROSITE_PATTERNS); cd05146 (CDD); IPR011009 (SUPERFAMILY)	P:GO:0006468; F:GO:0004674; F:GO:0005524	P:protein phosphorylation; F:protein serine/threonine kinase activity; F:ATP binding
DEGAL577g00070	cathepsin L1-like isoform 1 precursor Cathepsin L-1	3.14286	10.5	10.875	971.121	18.04	13956.9	2	9	P:GO:0006508; F:GO:0008234	P:proteolysis; F:cysteine-type peptidase activity	0	0	IPR000668 (PRINTS); IPR013201 (PFAM); G3DSA:3.90.70.10 (GENE3D); IPR000668 (PFAM); PTHR12411 (PANTHER); PTHR12411 (PANTHER); PTHR12411:SF631 (PANTHER); PTHR12411 (PANTHER); PTHR12411:SF631 (PANTHER); IPR000169 (PROSITE_PATTERNS); IPR000169 (PROSITE_PATTERNS); IPR025661 (PROSITE_PATTERNS); IPR025661 (PROSITE_PATTERNS); IPR025661 (PROSITE_PATTERNS); IPR000169 (PROSITE_PATTERNS); IPR000169 (PROSITE_…	P:GO:0006508; F:GO:0008234	P:proteolysis; F:cysteine-type peptidase activity
DEGAL6161g00070	hypothetical protein CIB84_000183 hypothetical protein H355_009277, partial hyaluronan binding protein 2, transcript variant X2 transmembrane protease serine 9	102	1369	4868	10787	5622	13797	16	1	F:GO:0008233	F:peptidase activity	0	0	IPR001314 (PRINTS); G3DSA:2.40.10.10 (GENE3D); IPR012224 (PIRSF); IPR001254 (PFAM); PTHR24250 (PANTHER); IPR018114 (PROSITE_PATTERNS); IPR018114 (PROSITE_PATTERNS); IPR033116 (PROSITE_PATTERNS); IPR033116 (PROSITE_PATTERNS); IPR001254 (PROSITE_PROFILES); PS51257 (PROSITE_PROFILES); IPR001254 (PROSITE_PROFILES); IPR001254 (CDD); IPR001254 (CDD); IPR009003 (SUPERFAMILY); IPR009003 (SUPERFAMILY)	P:GO:0006508; P:GO:0007596; F:GO:0004252; F:GO:0005509	P:proteolysis; P:blood coagulation; F:serine-type endopeptidase activity; F:calcium ion binding
DEGAL6861g00030	ATP synthase subunit beta, mitochondrial, partial blast:ATP synthase subunit beta%2C mitochondrial ATP synthase, beta subunit, isoform C aTP synthase subunit beta	28707	50714	25841	17103	48884	13788	10	6	P:GO:0042776; F:GO:0005524; F:GO:0016887; F:GO:0046933; C:GO:0005753; C:GO:0045261	P:mitochondrial ATP synthesis coupled proton transport; F:ATP binding; F:ATPase activity; F:proton-transporting ATP synthase activity, rotational mechanism; C:mitochondrial proton-transporting ATP synthase complex; C:proton-transporting ATP synthase complex, catalytic core F(1)	EC:3.6.1.3; EC:3.6.1.15	Adenosinetriphosphatase; Nucleoside-triphosphate phosphatase	G3DSA:2.40.10.170 (GENE3D); IPR000194 (PFAM); IPR005722 (TIGRFAM); IPR004100 (PFAM); IPR024034 (G3DSA:1.10.1140.GENE3D); PIRSF039072 (PIRSF); G3DSA:3.40.50.300 (GENE3D); PTHR15184:SF44 (PANTHER); PTHR15184 (PANTHER); IPR020003 (PROSITE_PATTERNS); IPR005722 (HAMAP); cd18110 (CDD); cd01133 (CDD); cd18115 (CDD); SSF47917 (SUPERFAMILY); IPR027417 (SUPERFAMILY); IPR036121 (SUPERFAMILY)	P:GO:0015986; P:GO:0046034; P:GO:1902600; F:GO:0005524; F:GO:0046933; C:GO:0045261	P:ATP synthesis coupled proton transport; P:ATP metabolic process; P:proton transmembrane transport; F:ATP binding; F:proton-transporting ATP synthase activity, rotational mechanism; C:proton-transporting ATP synthase complex, catalytic core F(1)
DEGAL3347g00030	uncharacterized protein LOC111266096 isoform X1 uncharacterized protein LOC111251967 isoform X2 uncharacterized protein LOC111251967 isoform X3	5249	3721	14989	25165	22945	13727	15	5	P:GO:0006629; P:GO:0006665; F:GO:0008270; C:GO:0005634; C:GO:0005764	P:lipid metabolic process; P:sphingolipid metabolic process; F:zinc ion binding; C:nucleus; C:lysosome	0	0	IPR008373 (PRINTS); G3DSA:1.10.225.10 (GENE3D); IPR007856 (PFAM); IPR008138 (PFAM); G3DSA:1.10.225.10 (GENE3D); G3DSA:1.10.225.10 (GENE3D); G3DSA:1.10.225.10 (GENE3D); PTHR11480 (PANTHER); PTHR11480:SF3 (PANTHER); PTHR11480 (PANTHER); PTHR11480 (PANTHER); PTHR11480:SF3 (PANTHER); PTHR11480:SF3 (PANTHER); PTHR11480:SF3 (PANTHER); PTHR11480 (PANTHER); PTHR11480:SF3 (PANTHER); PTHR11480 (PANTHER); P…	P:GO:0006629; P:GO:0006665; C:GO:0005764	P:lipid metabolic process; P:sphingolipid metabolic process; C:lysosome
DEGAL5071g00010	muscle LIM protein 1-like isoform X7 cysteine and glycine rich protein Mlp84B cysteine and glycine-rich protein regulatory protein MLP putative Muscle LIM protein Mlp84B	1208	13630	30112	28428	10615	13613	14	1	F:GO:0046872	F:metal ion binding	0	0	0	0	0
DEGAL2850g00010	troponin T-like protein troponin T isoform X6 troponin T isoform X5 troponin T isoform X1 troponin T troponin T, skeletal muscle-like isoform X1	1410	49463	31548	21019	8773	13454	5	8	P:GO:0003009; P:GO:0006937; P:GO:0045214; P:GO:0060048; F:GO:0005509; F:GO:0005523; F:GO:0030899; C:GO:0005861	P:skeletal muscle contraction; P:regulation of muscle contraction; P:sarcomere organization; P:cardiac muscle contraction; F:calcium ion binding; F:tropomyosin binding; F:calcium-dependent ATPase activity; C:troponin complex	EC:3.6.1.3; EC:3.6.1.15	Adenosinetriphosphatase; Nucleoside-triphosphate phosphatase	IPR038077 (G3DSA:1.20.5.GENE3D); IPR001978 (PFAM); mobidb-lite (MOBIDB_LITE); mobidb-lite (MOBIDB_LITE); mobidb-lite (MOBIDB_LITE); mobidb-lite (MOBIDB_LITE); mobidb-lite (MOBIDB_LITE); mobidb-lite (MOBIDB_LITE); IPR027707 (PANTHER); PTHR11521:SF1 (PANTHER); SSF90250 (SUPERFAMILY)	P:GO:0006937; C:GO:0005861	P:regulation of muscle contraction; C:troponin complex
DEGAL896g00010	myosin heavy chain, muscle isoform X12 myosin heavy chain, muscle isoform X9 myosin heavy chain, muscle isoform X6 myosin heavy chain isoform C myosin heavy chain, muscle-like	3673.09	24850.1	65418.5	71283.4	20194.5	13155.5	14	0	0	0	0	0	IPR001609 (PRINTS); IPR027401 (G3DSA:4.10.270.GENE3D); IPR002928 (PFAM); G3DSA:3.30.70.3240 (GENE3D); IPR008989 (G3DSA:2.30.30.GENE3D); G3DSA:1.20.5.340 (GENE3D); IPR001609 (PFAM); IPR036961 (G3DSA:3.40.850.GENE3D); IPR004009 (PFAM); G3DSA:1.20.120.720 (GENE3D); G3DSA:1.20.5.1050 (GENE3D); G3DSA:1.20.58.530 (GENE3D); G3DSA:1.20.5.370 (GENE3D); G3DSA:1.20.5.370 (GENE3D); mobidb-lite (MOBIDB_LITE);…	F:GO:0003774; F:GO:0005515; F:GO:0005524; F:GO:0051015; C:GO:0016459	F:motor activity; F:protein binding; F:ATP binding; F:actin filament binding; C:myosin complex
DEGAL248g00030	actin 3 actin, cytoplasmic 2 [Clostridium sp. chh4-2]hypothetical protein FF38_04907 actin-like protein	1865.25	51229.5	52210.7	44840	10923	13083.1	14	7	P:GO:0000281; F:GO:0005524; C:GO:0005856; C:GO:0005886; C:GO:0005925; C:GO:0035060; C:GO:0097433	P:mitotic cytokinesis; F:ATP binding; C:cytoskeleton; C:plasma membrane; C:focal adhesion; C:brahma complex; C:dense body	0	0	IPR004000 (PRINTS); IPR004000 (PFAM); G3DSA:3.30.420.40 (GENE3D); G3DSA:3.90.640.10 (GENE3D); G3DSA:3.30.420.40 (GENE3D); IPR004000 (PANTHER); PTHR11937:SF407 (PANTHER); IPR004001 (PROSITE_PATTERNS); IPR004001 (PROSITE_PATTERNS); IPR020902 (PROSITE_PATTERNS); cd00012 (CDD); SSF53067 (SUPERFAMILY); SSF53067 (SUPERFAMILY)	no GO terms	no GO terms
DEGAL1764g00010	uncharacterized protein LOC111633481 gamma-butyrobetaine dioxygenase taurine catabolism dioxygenase TauD hypothetical protein DAPPUDRAFT_226211 gamma-butyrobetaine dioxygenase-like uncharacterized pro	2647	4154	16023	40719	18489	12741	15	2	P:GO:0055114; F:GO:0051213	P:oxidation-reduction process; F:dioxygenase activity	0	0	IPR003819 (PFAM); IPR010376 (PFAM); IPR038492 (G3DSA:3.30.2020.GENE3D); IPR042098 (G3DSA:3.60.130.GENE3D); mobidb-lite (MOBIDB_LITE); mobidb-lite (MOBIDB_LITE); PTHR10696 (PANTHER); PTHR10696:SF38 (PANTHER); SSF51197 (SUPERFAMILY)	P:GO:0055114; F:GO:0016491	P:oxidation-reduction process; F:oxidoreductase activity
DEGAL153g00020	ferritin, middle subunit ferritin heavy chain isoform X2 ferritin heavy chain-like ferritin heavy chain-1a soma ferritin-like	23955	25054	15566	16273	14359	12560	9	2	P:GO:0006879; F:GO:0005506	P:cellular iron ion homeostasis; F:iron ion binding	0	0	IPR012347 (G3DSA:1.20.1260.GENE3D); IPR008331 (PFAM); IPR012347 (G3DSA:1.20.1260.GENE3D); IPR001519 (PANTHER); IPR001519 (PANTHER); PTHR11431:SF75 (PANTHER); IPR009040 (PROSITE_PROFILES); cd01056 (CDD); IPR009078 (SUPERFAMILY)	P:GO:0006826; P:GO:0006879; F:GO:0008199	P:iron ion transport; P:cellular iron ion homeostasis; F:ferric iron binding
DEGAL5529g00010	uncharacterized protein LOC106814411 INCONCLUSIVE hypothetical protein M901_1594 [Bacteriovorax sp. DB6_IX]hypothetical protein BIW11_04159 INCONCLUSIVE uncharacterized protein CPUR_02104 uncharacteri	79.5455	3785.4	1011.57	5661.17	7971.19	12449.7	2	6	P:GO:0001944; P:GO:0010951; P:GO:0060828; P:GO:1904684; F:GO:0004867; F:GO:0008191	P:vasculature development; P:negative regulation of endopeptidase activity; P:regulation of canonical Wnt signaling pathway; P:negative regulation of metalloendopeptidase activity; F:serine-type endopeptidase inhibitor activity; F:metalloendopeptidase inhibitor activity	0	0	G3DSA:3.30.60.30 (GENE3D); G3DSA:3.30.60.30 (GENE3D); IPR002350 (PROSITE_PROFILES); IPR002350 (PROSITE_PROFILES); cd00104 (CDD); IPR036058 (SUPERFAMILY)	F:GO:0005515	F:protein binding
DEGAL5838g00050	INCONCLUSIVE elastase-1-like INCONCLUSIVE PREDICTED: mast cell protease 2 isoform X1	2	0	0	692	9	12347	2	5	P:GO:0006508; F:GO:0004252; F:GO:0008233; F:GO:0008236; F:GO:0016787	P:proteolysis; F:serine-type endopeptidase activity; F:peptidase activity; F:serine-type peptidase activity; F:hydrolase activity	0	0	G3DSA:2.40.10.10 (GENE3D); IPR009003 (SUPERFAMILY)	no GO terms	no GO terms
DEGAL1843g00060	ornithine decarboxylase antizyme 1, isoform CRA_b LOW QUALITY PROTEIN: ornithine decarboxylase antizyme ornithine decarboxylase antizyme 1 isoform 2	7523	4852	8758	14124	15589	12289	16	6	P:GO:0006521; P:GO:0006596; P:GO:0045732; F:GO:0005515; F:GO:0008073; C:GO:0005829	P:regulation of cellular amino acid metabolic process; P:polyamine biosynthetic process; P:positive regulation of protein catabolic process; F:protein binding; F:ornithine decarboxylase inhibitor activity; C:cytosol	0	0	IPR002993 (PFAM); IPR038581 (G3DSA:3.40.630.GENE3D); mobidb-lite (MOBIDB_LITE); mobidb-lite (MOBIDB_LITE); IPR002993 (PANTHER); IPR002993 (PROSITE_PATTERNS); IPR016181 (SUPERFAMILY)	F:GO:0008073	F:ornithine decarboxylase inhibitor activity
DEGAL4011g00110	large lipid transfer protein large lipid transfer protein-like hemelipoglycoprotein-1	7801	57895	12464	11057	25653	12215	10	2	P:GO:0006869; F:GO:0005319	P:lipid transport; F:lipid transporter activity	0	0	IPR011030 (G3DSA:1.25.10.GENE3D); IPR001846 (PFAM); IPR015255 (PFAM); IPR001747 (PFAM); mobidb-lite (MOBIDB_LITE); PTHR23345 (PANTHER); IPR001846 (PROSITE_PROFILES); IPR011030 (SUPERFAMILY); IPR015819 (SUPERFAMILY)	P:GO:0006869; F:GO:0005319	P:lipid transport; F:lipid transporter activity
DEGAL6574g00150	troponin I-like isoform X6 troponin I-like isoform X9 troponin I-like	1118	31863	22948	25583	9848	11917	14	2	P:GO:0006936; C:GO:0005861	P:muscle contraction; C:troponin complex	0	0	IPR001978 (PFAM); IPR038077 (G3DSA:1.20.5.GENE3D); mobidb-lite (MOBIDB_LITE); mobidb-lite (MOBIDB_LITE); mobidb-lite (MOBIDB_LITE); PTHR13738 (PANTHER); SSF90250 (SUPERFAMILY); SSF90250 (SUPERFAMILY)	C:GO:0005861	C:troponin complex
DEGAL2196g00010	calponin homology domain-containing protein DDB_G0272472 isoform X5 tropomyosin-1, isoforms 9A/A/B isoform X25 tropomyosin-1, isoforms 9A/A/B isoform X23 Sar s 10 allergen	3075.69	43016.8	29661.7	26660	9114.36	11770.3	5	3	P:GO:0006937; F:GO:0042803; C:GO:0043292	P:regulation of muscle contraction; F:protein homodimerization activity; C:contractile fiber	0	0	IPR000533 (PRINTS); G3DSA:1.20.5.340 (GENE3D); G3DSA:1.20.5.170 (GENE3D); IPR000533 (PFAM); mobidb-lite (MOBIDB_LITE); PTHR19269 (PANTHER); PTHR19269:SF45 (PANTHER); PTHR19269 (PANTHER); SSF57997 (SUPERFAMILY); SSF57997 (SUPERFAMILY)	no GO terms	no GO terms
DEGAL6038g00050	protein disulfide-isomerase isoform X1 protein disulfide-isomerase-like isoform X2 protein disulfide-isomerase isoform X2	24942.5	16317.9	4958.34	10281.8	13070.1	11763.3	9	4	P:GO:0045454; F:GO:0003756; C:GO:0005623; C:GO:0016021	P:cell redox homeostasis; F:protein disulfide isomerase activity; C:cell; C:integral component of membrane	EC:5.3.4.1	Protein disulfide-isomerase	PR00421 (PRINTS); G3DSA:3.40.30.10 (GENE3D); G3DSA:3.40.30.10 (GENE3D); G3DSA:3.40.30.10 (GENE3D); IPR005792 (TIGRFAM); IPR005788 (TIGRFAM); G3DSA:3.40.30.10 (GENE3D); IPR013766 (PFAM); PF13848 (PFAM); mobidb-lite (MOBIDB_LITE); PTHR18929:SF101 (PANTHER); PTHR18929 (PANTHER); IPR017937 (PROSITE_PATTERNS); IPR013766 (PROSITE_PROFILES); cd02982 (CDD); cd02981 (CDD); cd02961 (CDD); cd02995 (CDD); IP…	P:GO:0045454; F:GO:0003756; F:GO:0016853	P:cell redox homeostasis; F:protein disulfide isomerase activity; F:isomerase activity
DEGAL5427g00060	cathepsin L1 isoform X2 hypothetical protein LOTGIDRAFT_189728 unknown cathepsin L1-like cathepsin L2, partial	51.1807	3312.43	3014.7	22302.5	10411.4	11661.6	15	1	F:GO:0016787	F:hydrolase activity	0	0	IPR000668 (PFAM); IPR013201 (PFAM); G3DSA:3.90.70.10 (GENE3D); PTHR12411:SF57 (PANTHER); PTHR12411 (PANTHER); IPR000169 (PROSITE_PATTERNS); IPR038765 (SUPERFAMILY)	P:GO:0006508; F:GO:0008234	P:proteolysis; F:cysteine-type peptidase activity
DEGAL7112g00070	hypothetical protein AMK59_4510 eukaryotic translation initiation factor 1b-like Protein translation factor SUI1-like protein, partial eukaryotic translation initiation factor 1-like protein translati	13738.2	8095.49	8359.99	12528.3	15342.4	11629.5	15	4	P:GO:0006413; F:GO:0003743; F:GO:0043024; C:GO:0016282	P:translational initiation; F:translation initiation factor activity; F:ribosomal small subunit binding; C:eukaryotic 43S preinitiation complex	0	0	IPR005874 (PIRSF); G3DSA:3.30.780.10 (GENE3D); IPR005874 (TIGRFAM); IPR001950 (PFAM); PTHR10388 (PANTHER); PTHR10388:SF51 (PANTHER); IPR001950 (PROSITE_PROFILES); IPR005874 (CDD); IPR036877 (SUPERFAMILY)	P:GO:0006413; F:GO:0003743	P:translational initiation; F:translation initiation factor activity
DEGAL3253g00080	hypothetical protein SORBI_3001G136150 protein argonaute PNH1-like isoform X1 protein argonaute 1B isoform X1 argonaute 1 protein argonaute-3-like	25273	11362.1	10836.5	14022.2	23867	11434.2	7	5	P:GO:0010608; P:GO:0031047; P:GO:0034641; P:GO:0040029; P:GO:0044238	P:posttranscriptional regulation of gene expression; P:gene silencing by RNA; P:cellular nitrogen compound metabolic process; P:regulation of gene expression, epigenetic; P:primary metabolic process	0	0	G3DSA:3.40.50.2300 (GENE3D); IPR003100 (PFAM); G3DSA:2.170.260.10 (GENE3D); IPR003165 (PFAM); IPR014811 (PFAM); IPR036397 (G3DSA:3.30.420.GENE3D); mobidb-lite (MOBIDB_LITE); mobidb-lite (MOBIDB_LITE); mobidb-lite (MOBIDB_LITE); mobidb-lite (MOBIDB_LITE); mobidb-lite (MOBIDB_LITE); PTHR22891 (PANTHER); IPR003165 (PROSITE_PROFILES); IPR003100 (PROSITE_PROFILES); cd02846 (CDD); IPR036085 (SUPERFAMIL…	F:GO:0003676; F:GO:0005515	F:nucleic acid binding; F:protein binding
DEGAL2607g00050	zingipain-2-like cathepsin L-like	656	54683.2	60551.2	23923.5	14988.1	11423.9	4	1	F:GO:0008233	F:peptidase activity	0	0	IPR000668 (PRINTS); IPR000668 (PFAM); G3DSA:3.90.70.10 (GENE3D); G3DSA:3.90.70.10 (GENE3D); IPR013201 (PFAM); PTHR12411 (PANTHER); PTHR12411:SF525 (PANTHER); PTHR12411:SF525 (PANTHER); PTHR12411 (PANTHER); IPR025661 (PROSITE_PATTERNS); IPR000169 (PROSITE_PATTERNS); IPR025661 (PROSITE_PATTERNS); IPR000169 (PROSITE_PATTERNS); IPR025661 (PROSITE_PATTERNS); IPR039417 (CDD); IPR039417 (CDD); IPR039417…	P:GO:0006508; F:GO:0008234	P:proteolysis; F:cysteine-type peptidase activity
DEGAL5284g00220	Cathepsin S, b.2 cathepsin S, ortholog 2, tandem duplicate 2 precursor cathepsin L1-like hypothetical protein XELAEV_18040358mg mexicain	0	0	3	1497.37	30.1661	11387.1	2	2	P:GO:0006508; F:GO:0008234	P:proteolysis; F:cysteine-type peptidase activity	0	0	IPR000668 (PRINTS); G3DSA:3.90.70.10 (GENE3D); IPR013201 (PFAM); IPR000668 (PFAM); PTHR12411 (PANTHER); PTHR12411:SF525 (PANTHER); IPR000169 (PROSITE_PATTERNS); IPR025661 (PROSITE_PATTERNS); IPR039417 (CDD); IPR038765 (SUPERFAMILY)	P:GO:0006508; F:GO:0008234	P:proteolysis; F:cysteine-type peptidase activity
DEGAL1622g00060	hypothetical protein B5V51_9859 adenine nucleotide translocase 2 ADP,ATP carrier protein 1-like hypothetical protein BIW11_03965	4241	20090	40893	19144	9533	11230	4	6	P:GO:0015866; P:GO:0015867; P:GO:0055085; F:GO:0005471; C:GO:0005743; C:GO:0016021	P:ADP transport; P:ATP transport; P:transmembrane transport; F:ATP:ADP antiporter activity; C:mitochondrial inner membrane; C:integral component of membrane	0	0	IPR002113 (PRINTS); IPR002067 (PRINTS); IPR023395 (G3DSA:1.50.40.GENE3D); IPR018108 (PFAM); PTHR45635 (PANTHER); PTHR45635:SF7 (PANTHER); IPR018108 (PROSITE_PROFILES); IPR018108 (PROSITE_PROFILES); IPR018108 (PROSITE_PROFILES); IPR023395 (SUPERFAMILY)	P:GO:0055085; F:GO:0022857; C:GO:0005743	P:transmembrane transport; F:transmembrane transporter activity; C:mitochondrial inner membrane
DEGAL6033g00080	hypothetical protein BIW11_05581	629.116	6538.85	4910.92	6447.97	8778.21	11202	16	0	0	0	0	0	mobidb-lite (MOBIDB_LITE)	no GO terms	no GO terms
DEGAL577g00080	cathepsin L1-like isoform 1 precursor Cathepsin L-1	7.85714	10.5	18.125	629.505	22.96	11130.8	2	9	P:GO:0006508; F:GO:0008234	P:proteolysis; F:cysteine-type peptidase activity	0	0	IPR000668 (PRINTS); IPR013201 (PFAM); G3DSA:3.90.70.10 (GENE3D); IPR000668 (PFAM); PTHR12411 (PANTHER); PTHR12411 (PANTHER); PTHR12411:SF631 (PANTHER); PTHR12411 (PANTHER); PTHR12411:SF631 (PANTHER); IPR000169 (PROSITE_PATTERNS); IPR000169 (PROSITE_PATTERNS); IPR025661 (PROSITE_PATTERNS); IPR025661 (PROSITE_PATTERNS); IPR025661 (PROSITE_PATTERNS); IPR000169 (PROSITE_PATTERNS); IPR000169 (PROSITE_…	P:GO:0006508; F:GO:0008234	P:proteolysis; F:cysteine-type peptidase activity
DEGAL663g00040	uncharacterized protein Dmoj_GI21156 hypothetical protein B5V51_10389 elongation factor 1 beta' putative elongation factor 1 beta elongation factor 1-beta elongation factor 1-beta-like	7966	3541	8243	9892	17523	10792	1	5	P:GO:0006414; F:GO:0003746; F:GO:0005085; C:GO:0005829; C:GO:0005853	P:translational elongation; F:translation elongation factor activity; F:guanyl-nucleotide exchange factor activity; C:cytosol; C:eukaryotic translation elongation factor 1 complex	0	0	IPR014717 (G3DSA:3.30.70.GENE3D); IPR014038 (PFAM); IPR018940 (PFAM); PTHR11595:SF21 (PANTHER); PTHR11595 (PANTHER); IPR014038 (CDD); IPR036219 (SUPERFAMILY); IPR036282 (SUPERFAMILY)	P:GO:0006414; F:GO:0003746	P:translational elongation; F:translation elongation factor activity
DEGAL534g00150	hypothetical protein HELRODRAFT_97219	92.502	5025.9	11823	10807.8	4521	10592	14	5	P:GO:0001756; P:GO:0007519; P:GO:0008104; P:GO:0061055; F:GO:0046872	P:somitogenesis; P:skeletal muscle tissue development; P:protein localization; P:myotome development; F:metal ion binding	0	0	G3DSA:2.10.110.10 (GENE3D); IPR001781 (PFAM); G3DSA:2.10.110.10 (GENE3D); PTHR24216 (PANTHER); PTHR24216:SF27 (PANTHER); IPR001781 (PROSITE_PATTERNS); IPR001781 (PROSITE_PATTERNS); IPR001781 (PROSITE_PROFILES); IPR001781 (PROSITE_PROFILES); SSF57716 (SUPERFAMILY); SSF57716 (SUPERFAMILY)	no GO terms	no GO terms
DEGAL2061g00080	LOW QUALITY PROTEIN: heat shock cognate 71 kDa protein-like hypothetical protein AND_005135	1847.56	555.172	1034.49	26218.3	6715.49	10503.9	17	16	P:GO:0016192; P:GO:0034605; P:GO:0034620; P:GO:0042026; P:GO:0051085; P:GO:0055114; F:GO:0005524; F:GO:0016887; F:GO:0031072; F:GO:0032440; F:GO:0044183; F:GO:0051082; F:GO:0051787; C:GO:0005634; C:GO:0005829; C:GO:0005886	P:vesicle-mediated transport; P:cellular response to heat; P:cellular response to unfolded protein; P:protein refolding; P:chaperone cofactor-dependent protein refolding; P:oxidation-reduction process; F:ATP binding; F:ATPase activity; F:heat shock protein binding; F:2-alkenal reductase [NAD(P)+] activity; F:protein folding chaperone; F:unfolded protein binding; F:misfolded protein binding; C:nuc…	EC:1.3.1.74; EC:3.6.1.3; EC:3.6.1.15	2-alkenal reductase (NAD(P)(+)); Adenosinetriphosphatase; Nucleoside-triphosphate phosphatase	PR00301 (PRINTS); G3DSA:3.30.420.40 (GENE3D); G3DSA:3.30.420.40 (GENE3D); IPR029047 (G3DSA:2.60.34.GENE3D); G3DSA:3.30.420.40 (GENE3D); G3DSA:3.90.640.10 (GENE3D); IPR029048 (G3DSA:1.20.1270.GENE3D); G3DSA:3.90.640.10 (GENE3D); IPR013126 (PFAM); IPR029047 (G3DSA:2.60.34.GENE3D); G3DSA:3.30.420.40 (GENE3D); G3DSA:3.30.30.30 (GENE3D); G3DSA:3.30.420.40 (GENE3D); G3DSA:3.90.640.10 (GENE3D); G3DSA:3.…	no GO terms	no GO terms
DEGAL1246g00020	unnamed protein product angiotensin-converting enzyme isoform X4 angiotensin-converting enzyme-like isoform X2 angiotensin-converting protein 1	5504	20032	4977	12476	9361	10415	5	6	P:GO:0006508; F:GO:0004180; F:GO:0008237; F:GO:0008241; F:GO:0046872; C:GO:0016020	P:proteolysis; F:carboxypeptidase activity; F:metallopeptidase activity; F:peptidyl-dipeptidase activity; F:metal ion binding; C:membrane	EC:3.4.15	Acting on peptide bonds (peptidases)	IPR001548 (PRINTS); IPR001548 (PFAM); mobidb-lite (MOBIDB_LITE); IPR001548 (PANTHER); PTHR10514:SF41 (PANTHER); IPR001548 (PANTHER); PTHR10514:SF41 (PANTHER); IPR001548 (CDD); SSF55486 (SUPERFAMILY)	P:GO:0006508; F:GO:0008237; F:GO:0008241; C:GO:0016020	P:proteolysis; F:metallopeptidase activity; F:peptidyl-dipeptidase activity; C:membrane
[Deutonymph]
DEGAL728g00130	trans-golgi network protein 2 variant, partial hypothetical protein Y032_0081g1495	759	65	307	340384	1076	170449	17	5	P:GO:0007155; C:GO:0005576; C:GO:0005618; C:GO:0016020; C:GO:0016021	P:cell adhesion; C:extracellular region; C:cell wall; C:membrane; C:integral component of membrane	0	0	no IPS match	no IPS match	no IPS match
DEGAL3492g00020	putative elongation factor 1-alpha elongation factor 1-alpha isoform X1 elongation factor 1-alpha isoform X2	195783	63587	166845	218097	360311	145576	7	5	P:GO:0006414; F:GO:0003746; F:GO:0003924; F:GO:0005525; F:GO:0016779	P:translational elongation; F:translation elongation factor activity; F:GTPase activity; F:GTP binding; F:nucleotidyltransferase activity	EC:3.6.1.15	Nucleoside-triphosphate phosphatase	IPR000795 (PRINTS); G3DSA:3.40.50.300 (GENE3D); IPR000795 (PFAM); IPR004160 (PFAM); G3DSA:2.40.30.10 (GENE3D); IPR004161 (PFAM); G3DSA:2.40.30.10 (GENE3D); IPR004539 (TIGRFAM); PTHR23115:SF236 (PANTHER); PTHR23115 (PANTHER); IPR031157 (PROSITE_PATTERNS); IPR000795 (PROSITE_PROFILES); IPR004539 (HAMAP); cd03693 (CDD); cd01883 (CDD); cd03705 (CDD); IPR009001 (SUPERFAMILY); IPR027417 (SUPERFAMILY); …	P:GO:0006414; F:GO:0003746; F:GO:0003924; F:GO:0005525	P:translational elongation; F:translation elongation factor activity; F:GTPase activity; F:GTP binding
DEGAL4430g00050	elongation factor 2-like translation elongation factor 2-like	90775	61123.9	145864	181394	195581	63821	15	4	P:GO:0006414; F:GO:0003746; F:GO:0003924; F:GO:0005525	P:translational elongation; F:translation elongation factor activity; F:GTPase activity; F:GTP binding	EC:3.6.1.15	Nucleoside-triphosphate phosphatase	IPR000795 (PRINTS); IPR005225 (TIGRFAM); G3DSA:3.40.50.300 (GENE3D); IPR041095 (PFAM); G3DSA:2.40.30.10 (GENE3D); G3DSA:3.30.70.870 (GENE3D); IPR000640 (PFAM); IPR000795 (PFAM); G3DSA:3.90.1430.10 (GENE3D); IPR004161 (PFAM); G3DSA:3.30.70.240 (GENE3D); IPR005517 (PFAM); IPR014721 (G3DSA:3.30.230.GENE3D); PTHR42908 (PANTHER); PTHR42908:SF20 (PANTHER); IPR031157 (PROSITE_PATTERNS); IPR000795 (PROSI…	F:GO:0003924; F:GO:0005525	F:GTPase activity; F:GTP binding
DEGAL5202g00190	uncharacterized protein LOC109404203 apolipophorin 2A hypothetical protein CGI_10006238 hypothetical protein BIW11_11172	94216	97658	90287	154326	265815	110836	1	2	P:GO:0006869; F:GO:0005319	P:lipid transport; F:lipid transporter activity	0	0	IPR011030 (G3DSA:1.25.10.GENE3D); IPR015817 (G3DSA:2.20.50.GENE3D); IPR015255 (PFAM); IPR001747 (PFAM); IPR001846 (PFAM); PTHR23345 (PANTHER); IPR001846 (PROSITE_PROFILES); IPR001747 (PROSITE_PROFILES); IPR011030 (SUPERFAMILY); IPR015819 (SUPERFAMILY)	P:GO:0006869; F:GO:0005319	P:lipid transport; F:lipid transporter activity
DEGAL1622g00080	ATP-dependent RNA helicase p62-like ATP-dependent RNA helicase p62	31836	13440	133459	102068	97603	60296	14	7	P:GO:0000398; P:GO:0016246; F:GO:0003676; F:GO:0004386; F:GO:0005524; C:GO:0005634; C:GO:0005700	P:mRNA splicing, via spliceosome; P:RNA interference; F:nucleic acid binding; F:helicase activity; F:ATP binding; C:nucleus; C:polytene chromosome	EC:3.6.1.3; EC:3.6.1.15	Adenosinetriphosphatase; Nucleoside-triphosphate phosphatase	G3DSA:3.40.50.300 (GENE3D); IPR011545 (PFAM); G3DSA:3.40.50.300 (GENE3D); IPR001650 (PFAM); mobidb-lite (MOBIDB_LITE); mobidb-lite (MOBIDB_LITE); PTHR24031 (PANTHER); PTHR24031:SF683 (PANTHER); IPR000629 (PROSITE_PATTERNS); IPR014001 (PROSITE_PROFILES); IPR014014 (PROSITE_PROFILES); IPR001650 (PROSITE_PROFILES); cd18787 (CDD); cd17966 (CDD); IPR027417 (SUPERFAMILY); IPR027417 (SUPERFAMILY)	F:GO:0003676; F:GO:0005524	F:nucleic acid binding; F:ATP binding
DEGAL2818g00040	receptor for activated protein kinase C RACK 1 isoform 1 guanine nucleotide-binding protein subunit beta-2 1-like	72585	39028	91647	100165	113063	84694	16	2	P:GO:0016310; F:GO:0016301	P:phosphorylation; F:kinase activity	0	0	IPR020472 (PRINTS); IPR015943 (G3DSA:2.130.10.GENE3D); IPR001680 (PFAM); PTHR19868 (PANTHER); IPR019775 (PROSITE_PATTERNS); IPR019775 (PROSITE_PATTERNS); IPR019775 (PROSITE_PATTERNS); IPR019775 (PROSITE_PATTERNS); IPR001680 (PROSITE_PROFILES); IPR001680 (PROSITE_PROFILES); IPR017986 (PROSITE_PROFILES); IPR001680 (PROSITE_PROFILES); IPR001680 (PROSITE_PROFILES); IPR001680 (PROSITE_PROFILES); IPR00…	F:GO:0005515	F:protein binding
DEGAL248g00020	actin 3 actin, cytoplasmic 2 [Clostridium sp. chh4-2]Actin, clone 403, partial	7399.73	188404	135070	85664.3	25792.2	36617.5	5	5	F:GO:0005524; C:GO:0005856; C:GO:0005886; C:GO:0005925; C:GO:0097433	F:ATP binding; C:cytoskeleton; C:plasma membrane; C:focal adhesion; C:dense body	0	0	IPR004000 (PRINTS); G3DSA:3.90.640.10 (GENE3D); G3DSA:3.30.420.40 (GENE3D); IPR004000 (PFAM); G3DSA:3.30.420.40 (GENE3D); PTHR11937:SF397 (PANTHER); IPR004000 (PANTHER); IPR004001 (PROSITE_PATTERNS); IPR004001 (PROSITE_PATTERNS); IPR020902 (PROSITE_PATTERNS); cd00012 (CDD); SSF53067 (SUPERFAMILY); SSF53067 (SUPERFAMILY)	no GO terms	no GO terms
DEGAL896g00010	myosin heavy chain, muscle isoform X12 myosin heavy chain, muscle isoform X9 myosin heavy chain, muscle isoform X6 myosin heavy chain isoform C myosin heavy chain, muscle-like	3673.09	24850.1	65418.5	71283.4	20194.5	13155.5	14	0	0	0	0	0	IPR001609 (PRINTS); IPR027401 (G3DSA:4.10.270.GENE3D); IPR002928 (PFAM); G3DSA:3.30.70.3240 (GENE3D); IPR008989 (G3DSA:2.30.30.GENE3D); G3DSA:1.20.5.340 (GENE3D); IPR001609 (PFAM); IPR036961 (G3DSA:3.40.850.GENE3D); IPR004009 (PFAM); G3DSA:1.20.120.720 (GENE3D); G3DSA:1.20.5.1050 (GENE3D); G3DSA:1.20.58.530 (GENE3D); G3DSA:1.20.5.370 (GENE3D); G3DSA:1.20.5.370 (GENE3D); mobidb-lite (MOBIDB_LITE);…	F:GO:0003774; F:GO:0005515; F:GO:0005524; F:GO:0051015; C:GO:0016459	F:motor activity; F:protein binding; F:ATP binding; F:actin filament binding; C:myosin complex
DEGAL6771g00070	hypothetical protein B446_20325 hypothetical protein BIW11_07069 mucin/peritrophin-like protein precursor secreted salivary gland peptide, putative uncharacterized protein LOC111244161	237	8554	36322	69048	72666	57887	16	3	P:GO:0006030; F:GO:0008061; C:GO:0005576	P:chitin metabolic process; F:chitin binding; C:extracellular region	0	0	mobidb-lite (MOBIDB_LITE); mobidb-lite (MOBIDB_LITE); mobidb-lite (MOBIDB_LITE); IPR036508 (SUPERFAMILY)	P:GO:0006030; F:GO:0008061	P:chitin metabolic process; F:chitin binding
DEGAL5757g00010	PCK2 protein, partial phosphoenolpyruvate carboxykinase, cytosolic	2994	18997	19085	66872	70744	25580	15	5	P:GO:0006094; P:GO:0016310; F:GO:0004613; F:GO:0005525; F:GO:0016301	P:gluconeogenesis; P:phosphorylation; F:phosphoenolpyruvate carboxykinase (GTP) activity; F:GTP binding; F:kinase activity	EC:4.1.1.32	Phosphoenolpyruvate carboxykinase (GTP)	G3DSA:2.170.8.10 (GENE3D); IPR035077 (PFAM); IPR008210 (G3DSA:3.40.449.GENE3D); IPR008209 (PIRSF); IPR035078 (PFAM); IPR013035 (G3DSA:3.90.228.GENE3D); IPR008209 (PANTHER); PTHR11561:SF11 (PANTHER); IPR018091 (PROSITE_PATTERNS); IPR008209 (HAMAP); IPR008209 (CDD); IPR008210 (SUPERFAMILY); SSF53795 (SUPERFAMILY)	P:GO:0006094; F:GO:0004611; F:GO:0004613; F:GO:0005525; F:GO:0017076	P:gluconeogenesis; F:phosphoenolpyruvate carboxykinase activity; F:phosphoenolpyruvate carboxykinase (GTP) activity; F:GTP binding; F:purine nucleotide binding
DEGAL5143g00030	mCG2012 dual specificity protein phosphatase CDC14AB dual specificity protein phosphatase CDC14A-like isoform X2	2684.44	23908	43973.3	66165.9	56980.5	52652.2	16	2	P:GO:0016311; F:GO:0016791	P:dephosphorylation; F:phosphatase activity	0	0	IPR029021 (G3DSA:3.90.190.GENE3D); IPR029021 (G3DSA:3.90.190.GENE3D); IPR029260 (PFAM); IPR000340 (PFAM); IPR026068 (PTHR23339:PANTHER); IPR026068 (PTHR23339:PANTHER); PTHR23339 (PANTHER); IPR016130 (PROSITE_PATTERNS); IPR000387 (PROSITE_PROFILES); cd14499 (CDD); cd17657 (CDD); IPR029021 (SUPERFAMILY); IPR029021 (SUPERFAMILY)	P:GO:0016311; F:GO:0004725; F:GO:0008138; F:GO:0016791	P:dephosphorylation; F:protein tyrosine phosphatase activity; F:protein tyrosine/serine/threonine phosphatase activity; F:phosphatase activity
DEGAL5835g00230	putative translationally controlled tumor protein histamine release factor, partial RecName: Full=Translationally-controlled tumor protein homolog; Short=GTx-TCTP1 [translationally-controlled tumor pr	30795	13506	51471	63593	55346	31780	16	1	C:GO:0005576	C:extracellular region	0	0	IPR018105 (PRINTS); IPR011323 (G3DSA:2.170.150.GENE3D); IPR018105 (PFAM); IPR018105 (PANTHER); IPR034737 (PROSITE_PROFILES); IPR011057 (SUPERFAMILY)	no GO terms	no GO terms
DEGAL3442g00020	AGAP003636-PA inositol oxygenase-like isoform X1 inositol oxygenase-like isoform X2 LOW QUALITY PROTEIN: inositol oxygenase	344.51	3910.81	949.077	59741.1	21381.8	9816.48	3	1	P:GO:0008152	P:metabolic process	0	0	IPR007828 (PFAM); PTHR12588:SF0 (PANTHER); IPR007828 (PANTHER); SSF109604 (SUPERFAMILY)	P:GO:0019310; P:GO:0055114; F:GO:0005506; F:GO:0050113; C:GO:0005737	P:inositol catabolic process; P:oxidation-reduction process; F:iron ion binding; F:inositol oxygenase activity; C:cytoplasm
DEGAL4961g00100	putative tumor suppressor QM protein qm-like protein hypothetical protein CAPTEDRAFT_218942 hypothetical protein C0Q70_00534 putative 60S ribosomal protein RPL10, partial	31589	14777	40559	57123	63108	50032	16	4	P:GO:0000027; P:GO:0006412; F:GO:0003735; C:GO:0022625	P:ribosomal large subunit assembly; P:translation; F:structural constituent of ribosome; C:cytosolic large ribosomal subunit	0	0	G3DSA:2.20.25.330 (GENE3D); IPR036920 (G3DSA:3.90.1170.GENE3D); IPR016180 (PFAM); IPR001197 (PANTHER); IPR018255 (PROSITE_PATTERNS); IPR016180 (CDD); IPR036920 (SUPERFAMILY)	P:GO:0006412; F:GO:0003735; C:GO:0005840	P:translation; F:structural constituent of ribosome; C:ribosome
DEGAL5556g00030	hypothetical protein BIW11_08785, partial zinc finger and BTB domain-containing protein 45-like isoform X1 protein bric-a-brac 2-like isoform X1 uncharacterized protein LOC111266577 zinc finger protei	73861	38443	51266	51577	48427	20437	6	0	0	0	0	0	IPR000210 (PFAM); G3DSA:3.30.710.10 (GENE3D); mobidb-lite (MOBIDB_LITE); mobidb-lite (MOBIDB_LITE); mobidb-lite (MOBIDB_LITE); mobidb-lite (MOBIDB_LITE); mobidb-lite (MOBIDB_LITE); mobidb-lite (MOBIDB_LITE); mobidb-lite (MOBIDB_LITE); mobidb-lite (MOBIDB_LITE); mobidb-lite (MOBIDB_LITE); mobidb-lite (MOBIDB_LITE); PTHR23110 (PANTHER); IPR000210 (PROSITE_PROFILES); IPR000210 (PROSITE_PROFILES); cd…	F:GO:0005515	F:protein binding
DEGAL3159g00010	uncharacterized protein LOC111252666 isoform X1 hypothetical protein BIW11_13416 uncharacterized protein LOC100900463 hypothetical protein X975_03124, partial	64	34	11386	51276	15703	24814	15	3	P:GO:0006030; F:GO:0008061; C:GO:0005576	P:chitin metabolic process; F:chitin binding; C:extracellular region	0	0	mobidb-lite (MOBIDB_LITE); PTHR22933 (PANTHER); PTHR22933:SF19 (PANTHER)	no GO terms	no GO terms
DEGAL4646g00100	myosin heavy chain, muscle isoform X9 myosin heavy chain, muscle isoform X10 myosin heavy chain, muscle isoform X6 myosin-9, putative	4472.54	120025	93499	50602.7	18726.5	16819.9	5	4	F:GO:0003774; F:GO:0005524; F:GO:0051015; C:GO:0016459	F:motor activity; F:ATP binding; F:actin filament binding; C:myosin complex	EC:3.6.1.15	Nucleoside-triphosphate phosphatase	IPR001609 (PRINTS); IPR036961 (G3DSA:3.40.850.GENE3D); G3DSA:3.30.70.3240 (GENE3D); G3DSA:1.20.5.340 (GENE3D); IPR027401 (G3DSA:4.10.270.GENE3D); G3DSA:1.20.5.370 (GENE3D); G3DSA:1.20.58.530 (GENE3D); IPR008989 (G3DSA:2.30.30.GENE3D); G3DSA:1.20.5.1050 (GENE3D); IPR004009 (PFAM); IPR002928 (PFAM); G3DSA:1.20.5.370 (GENE3D); IPR001609 (PFAM); G3DSA:1.20.120.720 (GENE3D); mobidb-lite (MOBIDB_LITE);…	F:GO:0003774; F:GO:0005515; F:GO:0005524; F:GO:0051015; C:GO:0016459	F:motor activity; F:protein binding; F:ATP binding; F:actin filament binding; C:myosin complex
DEGAL3125g00050	uncharacterized protein LOC106531968 isoform X2 hypothetical protein XENTR_v90019622mg N66 matrix protein-like	133	6055	21984	49506	35686	17517	15	1	P:GO:0009987	P:cellular process	0	0	mobidb-lite (MOBIDB_LITE); mobidb-lite (MOBIDB_LITE); mobidb-lite (MOBIDB_LITE)	no GO terms	no GO terms
DEGAL4040g00020	transmembrane protease serine 9-like Chymotrypsin-like elastase family member 1, partial serine proteinase, putative chymotrypsin-like elastase family member 2A	117	1881	30809	49278	22719	31697	15	1	F:GO:0008236	F:serine-type peptidase activity	0	0	IPR001314 (PRINTS); G3DSA:2.40.10.10 (GENE3D); IPR001254 (PFAM); PTHR24250:SF27 (PANTHER); PTHR24250 (PANTHER); IPR018114 (PROSITE_PATTERNS); IPR033116 (PROSITE_PATTERNS); IPR001254 (PROSITE_PROFILES); IPR001254 (CDD); IPR009003 (SUPERFAMILY)	P:GO:0006508; F:GO:0004252	P:proteolysis; F:serine-type endopeptidase activity
DEGAL3456g00110	heat shock constitutive protein 70 Heat shock protein cognate 4 heat shock 70 kDa protein heat shock protein, putative heat shock 70 kDa protein cognate 4-like Heat shock protein cognate 4, partial	15756.6	20418.1	26385.4	45953.3	56037	23085.5	15	16	P:GO:0016192; P:GO:0034605; P:GO:0034620; P:GO:0042026; P:GO:0051085; P:GO:0055114; F:GO:0005524; F:GO:0016887; F:GO:0031072; F:GO:0032440; F:GO:0044183; F:GO:0051082; F:GO:0051787; C:GO:0005634; C:GO:0005829; C:GO:0005886	P:vesicle-mediated transport; P:cellular response to heat; P:cellular response to unfolded protein; P:protein refolding; P:chaperone cofactor-dependent protein refolding; P:oxidation-reduction process; F:ATP binding; F:ATPase activity; F:heat shock protein binding; F:2-alkenal reductase [NAD(P)+] activity; F:protein folding chaperone; F:unfolded protein binding; F:misfolded protein binding; C:nuc…	EC:1.3.1.74; EC:3.6.1.3; EC:3.6.1.15	2-alkenal reductase (NAD(P)(+)); Adenosinetriphosphatase; Nucleoside-triphosphate phosphatase	PR00301 (PRINTS); IPR029047 (G3DSA:2.60.34.GENE3D); G3DSA:3.30.420.40 (GENE3D); IPR029048 (G3DSA:1.20.1270.GENE3D); G3DSA:3.90.640.10 (GENE3D); G3DSA:3.30.420.40 (GENE3D); IPR013126 (PFAM); G3DSA:3.30.30.30 (GENE3D); mobidb-lite (MOBIDB_LITE); IPR013126 (PANTHER); PTHR19375:SF407 (PANTHER); IPR018181 (PROSITE_PATTERNS); IPR018181 (PROSITE_PATTERNS); IPR029048 (SUPERFAMILY); SSF53067 (SUPERFAMILY)…	no GO terms	no GO terms
DEGAL6824g00220	chitin-binding domain protein cbd-1 AGAP006268-PA hypothetical protein B446_20325 mucin peritrophin salivary protein Peritrophin-1, partial TPA_inf: mucin peritrophin salivary protein mucin/peritrophi	389	13312	36970	45729	52319	71157	16	4	P:GO:0043170; P:GO:0044237; P:GO:1901564; C:GO:0110165	P:macromolecule metabolic process; P:cellular metabolic process; P:organonitrogen compound metabolic process; C:cellular anatomical entity	0	0	IPR002557 (PFAM); G3DSA:2.170.140.10 (GENE3D); mobidb-lite (MOBIDB_LITE); IPR002557 (PROSITE_PROFILES); IPR036508 (SUPERFAMILY)	P:GO:0006030; F:GO:0008061; C:GO:0005576	P:chitin metabolic process; F:chitin binding; C:extracellular region
DEGAL248g00030	actin 3 actin, cytoplasmic 2 [Clostridium sp. chh4-2]hypothetical protein FF38_04907 actin-like protein	1865.25	51229.5	52210.7	44840	10923	13083.1	14	7	P:GO:0000281; F:GO:0005524; C:GO:0005856; C:GO:0005886; C:GO:0005925; C:GO:0035060; C:GO:0097433	P:mitotic cytokinesis; F:ATP binding; C:cytoskeleton; C:plasma membrane; C:focal adhesion; C:brahma complex; C:dense body	0	0	IPR004000 (PRINTS); IPR004000 (PFAM); G3DSA:3.30.420.40 (GENE3D); G3DSA:3.90.640.10 (GENE3D); G3DSA:3.30.420.40 (GENE3D); IPR004000 (PANTHER); PTHR11937:SF407 (PANTHER); IPR004001 (PROSITE_PATTERNS); IPR004001 (PROSITE_PATTERNS); IPR020902 (PROSITE_PATTERNS); cd00012 (CDD); SSF53067 (SUPERFAMILY); SSF53067 (SUPERFAMILY)	no GO terms	no GO terms
DEGAL766g00030	actin 3 beta actin RecName: Full=Actin, clone 403; Flags: Precursor [actin-5C uncharacterized protein Dyak_GE19434 actin related protein 1 actin, clone 403 isoform X2	80450	34656	34129.4	43674	63645	40204	7	14	P:GO:0000281; P:GO:0006338; P:GO:0007291; P:GO:0032507; P:GO:0035148; F:GO:0005515; F:GO:0005524; C:GO:0005623; C:GO:0005886; C:GO:0005925; C:GO:0015629; C:GO:0031011; C:GO:0035060; C:GO:0097433	P:mitotic cytokinesis; P:chromatin remodeling; P:sperm individualization; P:maintenance of protein location in cell; P:tube formation; F:protein binding; F:ATP binding; C:cell; C:plasma membrane; C:focal adhesion; C:actin cytoskeleton; C:Ino80 complex; C:brahma complex; C:dense body	0	0	IPR004000 (PRINTS); G3DSA:3.30.420.40 (GENE3D); IPR004000 (PFAM); G3DSA:3.90.640.10 (GENE3D); G3DSA:3.30.420.40 (GENE3D); PTHR11937:SF162 (PANTHER); IPR004000 (PANTHER); IPR004001 (PROSITE_PATTERNS); IPR004001 (PROSITE_PATTERNS); IPR020902 (PROSITE_PATTERNS); cd00012 (CDD); SSF53067 (SUPERFAMILY); SSF53067 (SUPERFAMILY)	no GO terms	no GO terms
DEGAL4872g00210	hypothetical protein DV515_00000709 antizyme inhibitor 2	16449	15887	20607	42892	37005	20745	15	3	P:GO:0006596; F:GO:0016829; C:GO:0005737	P:polyamine biosynthetic process; F:lyase activity; C:cytoplasm	0	0	IPR000183 (PRINTS); IPR002433 (PRINTS); IPR029066 (G3DSA:3.20.20.GENE3D); IPR022643 (PFAM); IPR022644 (PFAM); IPR009006 (G3DSA:2.40.37.GENE3D); mobidb-lite (MOBIDB_LITE); IPR002433 (PANTHER); IPR022653 (PROSITE_PATTERNS); cd00622 (CDD); IPR029066 (SUPERFAMILY); IPR009006 (SUPERFAMILY)	P:GO:0006596; F:GO:0003824	P:polyamine biosynthetic process; F:catalytic activity
DEGAL611g00020	hypothetical protein BOX15_Mlig006455g3 cathepsin D2 lysosomal aspartic protease isoform X1 aspartic proteinase precursor hypothetical protein pdam_00020834 aspartyl proteinase-1 cathepsin D	13583	7790	21781	41154	77065	43204	1	2	P:GO:0006508; F:GO:0004190	P:proteolysis; F:aspartic-type endopeptidase activity	EC:3.4.23	Acting on peptide bonds (peptidases)	IPR001461 (PRINTS); IPR033121 (PFAM); IPR021109 (G3DSA:2.40.70.GENE3D); IPR021109 (G3DSA:2.40.70.GENE3D); PTHR13683:SF230 (PANTHER); IPR001461 (PANTHER); IPR001969 (PROSITE_PATTERNS); IPR001969 (PROSITE_PATTERNS); IPR033121 (PROSITE_PROFILES); IPR021109 (SUPERFAMILY)	P:GO:0006508; F:GO:0004190	P:proteolysis; F:aspartic-type endopeptidase activity
DEGAL1764g00010	uncharacterized protein LOC111633481 gamma-butyrobetaine dioxygenase taurine catabolism dioxygenase TauD hypothetical protein DAPPUDRAFT_226211 gamma-butyrobetaine dioxygenase-like uncharacterized pro	2647	4154	16023	40719	18489	12741	15	2	P:GO:0055114; F:GO:0051213	P:oxidation-reduction process; F:dioxygenase activity	0	0	IPR003819 (PFAM); IPR010376 (PFAM); IPR038492 (G3DSA:3.30.2020.GENE3D); IPR042098 (G3DSA:3.60.130.GENE3D); mobidb-lite (MOBIDB_LITE); mobidb-lite (MOBIDB_LITE); PTHR10696 (PANTHER); PTHR10696:SF38 (PANTHER); SSF51197 (SUPERFAMILY)	P:GO:0055114; F:GO:0016491	P:oxidation-reduction process; F:oxidoreductase activity
DEGAL4788g00020	hypothetical protein H355_008914 serine/threonine-protein kinase RIO3-like isoform X1	8130	13645	18371	39819	22835	14099	15	6	P:GO:0006468; P:GO:0030490; F:GO:0004674; F:GO:0005524; C:GO:0005829; C:GO:0030688	P:protein phosphorylation; P:maturation of SSU-rRNA; F:protein serine/threonine kinase activity; F:ATP binding; C:cytosol; C:preribosome, small subunit precursor	EC:2.7.11	Transferring phosphorus-containing groups	IPR017406 (PIRSF); G3DSA:1.10.510.10 (GENE3D); PF01163 (PFAM); G3DSA:3.30.200.20 (GENE3D); mobidb-lite (MOBIDB_LITE); PTHR45723:SF1 (PANTHER); PTHR45723 (PANTHER); IPR018935 (PROSITE_PATTERNS); cd05146 (CDD); IPR011009 (SUPERFAMILY)	P:GO:0006468; F:GO:0004674; F:GO:0005524	P:protein phosphorylation; F:protein serine/threonine kinase activity; F:ATP binding
DEGAL6925g00030	polyadenylate-binding protein 1 polyadenylate-binding protein LOW QUALITY PROTEIN: polyadenylate-binding protein 4-like polyadenylate-binding protein 4-like isoform X2	25300	12915	26623	39546	37437	27038	16	7	F:GO:0003730; F:GO:0008143; F:GO:0008266; C:GO:0005634; C:GO:0005829; C:GO:0010494; C:GO:1990904	F:mRNA 3'-UTR binding; F:poly(A) binding; F:poly(U) RNA binding; C:nucleus; C:cytosol; C:cytoplasmic stress granule; C:ribonucleoprotein complex	0	0	G3DSA:1.10.1900.10 (GENE3D); IPR012677 (G3DSA:3.30.70.GENE3D); IPR006515 (TIGRFAM); IPR012677 (G3DSA:3.30.70.GENE3D); IPR000504 (PFAM); IPR002004 (PFAM); IPR012677 (G3DSA:3.30.70.GENE3D); IPR012677 (G3DSA:3.30.70.GENE3D); mobidb-lite (MOBIDB_LITE); mobidb-lite (MOBIDB_LITE); mobidb-lite (MOBIDB_LITE); PTHR24012:SF409 (PANTHER); PTHR24012 (PANTHER); IPR000504 (PROSITE_PROFILES); IPR000504 (PROSITE…	F:GO:0003676; F:GO:0003723	F:nucleic acid binding; F:RNA binding
DEGAL4094g00030	odorant binding protein uncharacterized protein LOC100907454 Hq05 unknown larval protein uncharacterized protein LOC111622562 hypothetical protein Rs 05br antigen	16293	59659	3216	39024	22967	14682	13	1	F:GO:0005549	F:odorant binding	0	0	no IPS match	no IPS match	no IPS match
DEGAL4253g00020	cathepsin L-like cysteine proteinase B cathepsin L-like cysteine proteinase cathepsin L cathepsin L1-like cathepsin i, partial	268.895	16135.5	11093.8	38268	20738.8	31357.1	16	1	F:GO:0008233	F:peptidase activity	0	0	IPR000668 (PRINTS); IPR013201 (PFAM); IPR000668 (PFAM); G3DSA:3.90.70.10 (GENE3D); PTHR12411:SF631 (PANTHER); PTHR12411 (PANTHER); IPR025660 (PROSITE_PATTERNS); IPR000169 (PROSITE_PATTERNS); IPR025661 (PROSITE_PATTERNS); IPR039417 (CDD); IPR038765 (SUPERFAMILY)	P:GO:0006508; F:GO:0008234	P:proteolysis; F:cysteine-type peptidase activity
DEGAL2772g00010	fatty acid-binding protein, liver-like fatty acid-binding protein, heart fatty acid-binding protein	22027	16796	31879	37846	42659	35551	16	2	P:GO:0007275; F:GO:0008289	P:multicellular organism development; F:lipid binding	0	0	IPR000463 (PRINTS); IPR000566 (PFAM); IPR012674 (G3DSA:2.40.128.GENE3D); IPR031259 (PANTHER); IPR000463 (PROSITE_PATTERNS); IPR012674 (SUPERFAMILY)	F:GO:0008289	F:lipid binding
DEGAL5835g00170	cysteine and glycine rich protein cysteine and glycine-rich protein 1-like	251	9124	23938.2	35317.6	9575.96	16240.5	14	3	P:GO:0030036; F:GO:0046872; C:GO:0005737	P:actin cytoskeleton organization; F:metal ion binding; C:cytoplasm	0	0	IPR001781 (PFAM); G3DSA:2.10.110.10 (GENE3D); PTHR24215:SF3 (PANTHER); PTHR24215 (PANTHER); IPR001781 (PROSITE_PATTERNS); IPR001781 (PROSITE_PROFILES); SSF57716 (SUPERFAMILY); SSF57716 (SUPERFAMILY)	no GO terms	no GO terms
DEGAL2491g00020	paramyosin, long form paramyosin [Aphonopelma sp. DQ-2016]Paramyosin, partial paramyosin, long form-like isoform X1	3244	38110	38679	34712	8832	5771	14	9	P:GO:0018107; P:GO:0031032; P:GO:0055114; F:GO:0003774; F:GO:0004674; F:GO:0032440; C:GO:0016459; C:GO:0030016; C:GO:0032982	P:peptidyl-threonine phosphorylation; P:actomyosin structure organization; P:oxidation-reduction process; F:motor activity; F:protein serine/threonine kinase activity; F:2-alkenal reductase [NAD(P)+] activity; C:myosin complex; C:myofibril; C:myosin filament	EC:2.7.11; EC:1.3.1.74; EC:3.6.1.15	Transferring phosphorus-containing groups; 2-alkenal reductase (NAD(P)(+)); Nucleoside-triphosphate phosphatase	IPR002928 (PFAM); mobidb-lite (MOBIDB_LITE); PTHR22988:SF67 (PANTHER); PTHR22988 (PANTHER); SSF90257 (SUPERFAMILY); SSF90257 (SUPERFAMILY); SSF90257 (SUPERFAMILY)	F:GO:0003774; C:GO:0016459	F:motor activity; C:myosin complex
DEGAL5486g00010	eukaryotic translation initiation factor 4 gamma, putative	15276.3	10216.9	15327.8	31658.5	31737.5	19160.7	15	3	F:GO:0003729; F:GO:0003743; C:GO:0016281	F:mRNA binding; F:translation initiation factor activity; C:eukaryotic translation initiation factor 4F complex	0	0	IPR016021 (G3DSA:1.25.40.GENE3D); IPR016021 (G3DSA:1.25.40.GENE3D); IPR003890 (PFAM); IPR003307 (PFAM); mobidb-lite (MOBIDB_LITE); mobidb-lite (MOBIDB_LITE); mobidb-lite (MOBIDB_LITE); mobidb-lite (MOBIDB_LITE); mobidb-lite (MOBIDB_LITE); PTHR23253:SF30 (PANTHER); PTHR23253 (PANTHER); IPR003307 (PROSITE_PROFILES); cd11559 (CDD); IPR016024 (SUPERFAMILY); IPR016024 (SUPERFAMILY)	F:GO:0003723; F:GO:0005515	F:RNA binding; F:protein binding
DEGAL7093g00010	hypothetical protein RvY_10160 peptidase C1A cysteine proteinase-1	6408.17	19311.5	20067.1	30697.6	37035.9	16431	15	3	P:GO:0006508; F:GO:0008234; C:GO:0110165	P:proteolysis; F:cysteine-type peptidase activity; C:cellular anatomical entity	0	0	IPR000668 (PRINTS); IPR013201 (PFAM); IPR000668 (PFAM); G3DSA:3.90.70.10 (GENE3D); PTHR12411:SF575 (PANTHER); PTHR12411 (PANTHER); IPR025660 (PROSITE_PATTERNS); IPR000169 (PROSITE_PATTERNS); IPR025661 (PROSITE_PATTERNS); IPR039417 (CDD); IPR038765 (SUPERFAMILY)	P:GO:0006508; F:GO:0008234	P:proteolysis; F:cysteine-type peptidase activity
DEGAL1843g00140	hypothetical protein DAPPUDRAFT_304099 RAMP4-2	11751.5	21320	20071	30100	23445.8	16745	15	7	P:GO:0006486; P:GO:0015031; P:GO:0030968; F:GO:0005515; C:GO:0005783; C:GO:0005789; C:GO:0016021	P:protein glycosylation; P:protein transport; P:endoplasmic reticulum unfolded protein response; F:protein binding; C:endoplasmic reticulum; C:endoplasmic reticulum membrane; C:integral component of membrane	0	0	IPR010580 (PFAM); mobidb-lite (MOBIDB_LITE); PTHR15601:SF14 (PANTHER); IPR010580 (PANTHER)	C:GO:0005783	C:endoplasmic reticulum
DEGAL6897g00080	calnexin-like calmegin isoform X1 calnexin-like isoform X1 GL13597 uncharacterized protein Dpse_GA26840, isoform A uncharacterized protein Dpse_GA26840, isoform C	5421.78	3020.61	2542.64	28712.9	13210.9	7083.97	3	7	P:GO:0006457; P:GO:0030968; F:GO:0005509; F:GO:0051082; C:GO:0005783; C:GO:0005789; C:GO:0016021	P:protein folding; P:endoplasmic reticulum unfolded protein response; F:calcium ion binding; F:unfolded protein binding; C:endoplasmic reticulum; C:endoplasmic reticulum membrane; C:integral component of membrane	0	0	IPR001580 (PRINTS); IPR001580 (PFAM); G3DSA:2.60.120.200 (GENE3D); IPR009033 (G3DSA:2.10.250.GENE3D); mobidb-lite (MOBIDB_LITE); mobidb-lite (MOBIDB_LITE); mobidb-lite (MOBIDB_LITE); mobidb-lite (MOBIDB_LITE); mobidb-lite (MOBIDB_LITE); mobidb-lite (MOBIDB_LITE); IPR001580 (PANTHER); PTHR11073:SF11 (PANTHER); IPR018124 (PROSITE_PATTERNS); IPR018124 (PROSITE_PATTERNS); PS51257 (PROSITE_PROFILES); …	P:GO:0006457; F:GO:0005509; F:GO:0005515; F:GO:0051082; C:GO:0005783	P:protein folding; F:calcium ion binding; F:protein binding; F:unfolded protein binding; C:endoplasmic reticulum
DEGAL4253g00010	cathepsin L-like cysteine proteinase Cathepsin L cathepsin L1-like uncharacterized protein LOC109644117 LOW QUALITY PROTEIN: cathepsin L uncharacterized protein LOC107721767 uncharacterized protein LO	81.1048	687.452	5488.18	28467	21767.2	28425.9	1	1	F:GO:0016787	F:hydrolase activity	0	0	IPR000668 (PRINTS); IPR013201 (PFAM); G3DSA:3.90.70.10 (GENE3D); IPR000668 (PFAM); G3DSA:3.90.70.10 (GENE3D); PTHR12411:SF631 (PANTHER); PTHR12411 (PANTHER); IPR025660 (PROSITE_PATTERNS); IPR025661 (PROSITE_PATTERNS); IPR000169 (PROSITE_PATTERNS); IPR025660 (PROSITE_PATTERNS); IPR000169 (PROSITE_PATTERNS); IPR025661 (PROSITE_PATTERNS); IPR039417 (CDD); IPR039417 (CDD); IPR038765 (SUPERFAMILY); IP…	P:GO:0006508; F:GO:0008234	P:proteolysis; F:cysteine-type peptidase activity
DEGAL5071g00010	muscle LIM protein 1-like isoform X7 cysteine and glycine rich protein Mlp84B cysteine and glycine-rich protein regulatory protein MLP putative Muscle LIM protein Mlp84B	1208	13630	30112	28428	10615	13613	14	1	F:GO:0046872	F:metal ion binding	0	0	0	0	0
DEGAL2196g00010	calponin homology domain-containing protein DDB_G0272472 isoform X5 tropomyosin-1, isoforms 9A/A/B isoform X25 tropomyosin-1, isoforms 9A/A/B isoform X23 Sar s 10 allergen	3075.69	43016.8	29661.7	26660	9114.36	11770.3	5	3	P:GO:0006937; F:GO:0042803; C:GO:0043292	P:regulation of muscle contraction; F:protein homodimerization activity; C:contractile fiber	0	0	IPR000533 (PRINTS); G3DSA:1.20.5.340 (GENE3D); G3DSA:1.20.5.170 (GENE3D); IPR000533 (PFAM); mobidb-lite (MOBIDB_LITE); PTHR19269 (PANTHER); PTHR19269:SF45 (PANTHER); PTHR19269 (PANTHER); SSF57997 (SUPERFAMILY); SSF57997 (SUPERFAMILY)	no GO terms	no GO terms
DEGAL2061g00080	LOW QUALITY PROTEIN: heat shock cognate 71 kDa protein-like hypothetical protein AND_005135	1847.56	555.172	1034.49	26218.3	6715.49	10503.9	17	16	P:GO:0016192; P:GO:0034605; P:GO:0034620; P:GO:0042026; P:GO:0051085; P:GO:0055114; F:GO:0005524; F:GO:0016887; F:GO:0031072; F:GO:0032440; F:GO:0044183; F:GO:0051082; F:GO:0051787; C:GO:0005634; C:GO:0005829; C:GO:0005886	P:vesicle-mediated transport; P:cellular response to heat; P:cellular response to unfolded protein; P:protein refolding; P:chaperone cofactor-dependent protein refolding; P:oxidation-reduction process; F:ATP binding; F:ATPase activity; F:heat shock protein binding; F:2-alkenal reductase [NAD(P)+] activity; F:protein folding chaperone; F:unfolded protein binding; F:misfolded protein binding; C:nuc…	EC:1.3.1.74; EC:3.6.1.3; EC:3.6.1.15	2-alkenal reductase (NAD(P)(+)); Adenosinetriphosphatase; Nucleoside-triphosphate phosphatase	PR00301 (PRINTS); G3DSA:3.30.420.40 (GENE3D); G3DSA:3.30.420.40 (GENE3D); IPR029047 (G3DSA:2.60.34.GENE3D); G3DSA:3.30.420.40 (GENE3D); G3DSA:3.90.640.10 (GENE3D); IPR029048 (G3DSA:1.20.1270.GENE3D); G3DSA:3.90.640.10 (GENE3D); IPR013126 (PFAM); IPR029047 (G3DSA:2.60.34.GENE3D); G3DSA:3.30.420.40 (GENE3D); G3DSA:3.30.30.30 (GENE3D); G3DSA:3.30.420.40 (GENE3D); G3DSA:3.90.640.10 (GENE3D); G3DSA:3.…	no GO terms	no GO terms
DEGAL644g00020	hypothetical protein YQE_04747, partial hypothetical protein D910_06755, partial putative eukaryotic translation initiation factor 4 gamma 2 eukaryotic translation initiation factor 4 gamma 2-like, pa	12316.1	7470.66	14537.8	26160.8	26887.8	6574.84	15	3	F:GO:0003729; F:GO:0003743; C:GO:0016281	F:mRNA binding; F:translation initiation factor activity; C:eukaryotic translation initiation factor 4F complex	0	0	IPR003890 (PFAM); IPR016021 (G3DSA:1.25.40.GENE3D); mobidb-lite (MOBIDB_LITE); PTHR23253:SF30 (PANTHER); PTHR23253 (PANTHER); IPR016024 (SUPERFAMILY)	F:GO:0003723; F:GO:0005515	F:RNA binding; F:protein binding
DEGAL3850g00030	Fatty acid synthase, partial unnamed protein product	103.801	2371.93	7803.02	26090.1	11274.2	2609.34	15	6	P:GO:0009058; P:GO:0055114; F:GO:0004312; F:GO:0016491; F:GO:0016788; F:GO:0031177	P:biosynthetic process; P:oxidation-reduction process; F:fatty acid synthase activity; F:oxidoreductase activity; F:hydrolase activity, acting on ester bonds; F:phosphopantetheine binding	EC:2.3.1.85	Fatty-acid synthase system	G3DSA:3.40.50.720 (GENE3D); IPR014043 (PFAM); IPR042104 (G3DSA:3.10.129.GENE3D); G3DSA:3.40.50.150 (GENE3D); IPR020807 (PFAM); IPR001031 (PFAM); G3DSA:3.90.180.10 (GENE3D); G3DSA:3.30.70.3290 (GENE3D); IPR001227 (G3DSA:3.40.366.GENE3D); IPR036736 (G3DSA:1.10.1200.GENE3D); IPR023102 (G3DSA:1.10.1470.GENE3D); IPR009081 (PFAM); IPR016039 (G3DSA:3.40.47.GENE3D); IPR029058 (G3DSA:3.40.50.GENE3D); IPR0…	P:GO:0009058; P:GO:0055114; F:GO:0003824; F:GO:0004312; F:GO:0016740; F:GO:0016788	P:biosynthetic process; P:oxidation-reduction process; F:catalytic activity; F:fatty acid synthase activity; F:transferase activity; F:hydrolase activity, acting on ester bonds
DEGAL3867g00080	mite allergen Der f 2 mite group 2 allergen Gly d 2.02-like mite group 2 allergen Tyr p 2-like epididymal secretory protein E1-like mite group 2 allergen Der f 2-like	136	2736	20300	25988	14825	10002	15	1	C:GO:0005615	C:extracellular space	0	0	IPR003172 (PFAM); G3DSA:2.60.40.770 (GENE3D); PTHR11306:SF30 (PANTHER); IPR039670 (PANTHER); IPR014756 (SUPERFAMILY)	no GO terms	no GO terms
DEGAL3224g00050	DEAD box ATP-dependent RNA helicase, putative ATP-dependent RNA helicase DDX3Y-like isoform X5 ATP-dependent RNA helicase DDX3X-like ATP-dependent RNA helicase DDX3X-like isoform X2	34178	15817	11016	25793	26855	9360	7	7	P:GO:0007276; P:GO:0030154; F:GO:0003723; F:GO:0004386; F:GO:0005524; C:GO:0005634; C:GO:0043186	P:gamete generation; P:cell differentiation; F:RNA binding; F:helicase activity; F:ATP binding; C:nucleus; C:P granule	EC:3.6.1.3; EC:3.6.1.15	Adenosinetriphosphatase; Nucleoside-triphosphate phosphatase	IPR011545 (PFAM); G3DSA:3.40.50.300 (GENE3D); IPR001650 (PFAM); G3DSA:3.40.50.300 (GENE3D); mobidb-lite (MOBIDB_LITE); mobidb-lite (MOBIDB_LITE); mobidb-lite (MOBIDB_LITE); PTHR24031:SF584 (PANTHER); PTHR24031 (PANTHER); IPR000629 (PROSITE_PATTERNS); IPR001650 (PROSITE_PROFILES); IPR014014 (PROSITE_PROFILES); IPR014001 (PROSITE_PROFILES); cd18787 (CDD); cd18051 (CDD); IPR027417 (SUPERFAMILY)	F:GO:0003676; F:GO:0005524	F:nucleic acid binding; F:ATP binding
DEGAL6574g00150	troponin I-like isoform X6 troponin I-like isoform X9 troponin I-like	1118	31863	22948	25583	9848	11917	14	2	P:GO:0006936; C:GO:0005861	P:muscle contraction; C:troponin complex	0	0	IPR001978 (PFAM); IPR038077 (G3DSA:1.20.5.GENE3D); mobidb-lite (MOBIDB_LITE); mobidb-lite (MOBIDB_LITE); mobidb-lite (MOBIDB_LITE); PTHR13738 (PANTHER); SSF90250 (SUPERFAMILY); SSF90250 (SUPERFAMILY)	C:GO:0005861	C:troponin complex
DEGAL6167g00020	transitional endoplasmic reticulum ATPase TER94-like transitional endoplasmic reticulum ATPase TER94 isoform X1 transitional endoplasmic reticulum ATPase TER94 isoform X2 seminal fluid protein Transit	10080	8422	5987	25359	31534	9586	15	2	F:GO:0005524; F:GO:0016787	F:ATP binding; F:hydrolase activity	0	0	G3DSA:1.10.8.60 (GENE3D); IPR004201 (PFAM); IPR041569 (PFAM); G3DSA:3.10.330.10 (GENE3D); IPR005938 (TIGRFAM); G3DSA:3.40.50.300 (GENE3D); IPR003959 (PFAM); IPR003338 (PFAM); G3DSA:3.40.50.300 (GENE3D); IPR015415 (PFAM); G3DSA:1.10.8.60 (GENE3D); G3DSA:2.40.40.20 (GENE3D); mobidb-lite (MOBIDB_LITE); mobidb-lite (MOBIDB_LITE); PTHR23077:SF69 (PANTHER); PTHR23077 (PANTHER); IPR003960 (PROSITE_PATTE…	F:GO:0005524; F:GO:0016787	F:ATP binding; F:hydrolase activity
DEGAL3347g00030	uncharacterized protein LOC111266096 isoform X1 uncharacterized protein LOC111251967 isoform X2 uncharacterized protein LOC111251967 isoform X3	5249	3721	14989	25165	22945	13727	15	5	P:GO:0006629; P:GO:0006665; F:GO:0008270; C:GO:0005634; C:GO:0005764	P:lipid metabolic process; P:sphingolipid metabolic process; F:zinc ion binding; C:nucleus; C:lysosome	0	0	IPR008373 (PRINTS); G3DSA:1.10.225.10 (GENE3D); IPR007856 (PFAM); IPR008138 (PFAM); G3DSA:1.10.225.10 (GENE3D); G3DSA:1.10.225.10 (GENE3D); G3DSA:1.10.225.10 (GENE3D); PTHR11480 (PANTHER); PTHR11480:SF3 (PANTHER); PTHR11480 (PANTHER); PTHR11480 (PANTHER); PTHR11480:SF3 (PANTHER); PTHR11480:SF3 (PANTHER); PTHR11480:SF3 (PANTHER); PTHR11480 (PANTHER); PTHR11480:SF3 (PANTHER); PTHR11480 (PANTHER); P…	P:GO:0006629; P:GO:0006665; C:GO:0005764	P:lipid metabolic process; P:sphingolipid metabolic process; C:lysosome
DEGAL1568g00010	arachidonate 5-lipoxygenase-like isoform X3 hypothetical protein BRAFLDRAFT_118621 arachidonate 5-lipoxygenase-like arachidonate 5-lipoxygenase-like isoform X4 hypothetical protein CAPTEDRAFT_172669	89	373	2638	24312	35901	25119	1	3	P:GO:0008152; F:GO:0005488; F:GO:0016491	P:metabolic process; F:binding; F:oxidoreductase activity	0	0	G3DSA:1.20.245.10 (GENE3D); IPR013819 (PFAM); G3DSA:3.10.450.60 (GENE3D); IPR037060 (G3DSA:2.40.180.GENE3D); mobidb-lite (MOBIDB_LITE); mobidb-lite (MOBIDB_LITE); PTHR11771:SF42 (PANTHER); IPR000907 (PANTHER); IPR000907 (PANTHER); PTHR11771:SF42 (PANTHER); IPR013819 (PROSITE_PROFILES); IPR036392 (SUPERFAMILY); IPR036226 (SUPERFAMILY)	P:GO:0055114; F:GO:0004096; F:GO:0005515; F:GO:0016702; F:GO:0020037; F:GO:0046872	P:oxidation-reduction process; F:catalase activity; F:protein binding; F:oxidoreductase activity, acting on single donors with incorporation of molecular oxygen, incorporation of two atoms of oxygen; F:heme binding; F:metal ion binding
DEGAL2607g00050	zingipain-2-like cathepsin L-like	656	54683.2	60551.2	23923.5	14988.1	11423.9	4	1	F:GO:0008233	F:peptidase activity	0	0	IPR000668 (PRINTS); IPR000668 (PFAM); G3DSA:3.90.70.10 (GENE3D); G3DSA:3.90.70.10 (GENE3D); IPR013201 (PFAM); PTHR12411 (PANTHER); PTHR12411:SF525 (PANTHER); PTHR12411:SF525 (PANTHER); PTHR12411 (PANTHER); IPR025661 (PROSITE_PATTERNS); IPR000169 (PROSITE_PATTERNS); IPR025661 (PROSITE_PATTERNS); IPR000169 (PROSITE_PATTERNS); IPR025661 (PROSITE_PATTERNS); IPR039417 (CDD); IPR039417 (CDD); IPR039417…	P:GO:0006508; F:GO:0008234	P:proteolysis; F:cysteine-type peptidase activity
DEGAL877g00070	myosin light chain alkali isoform X2 Chain C, TWO HEAVY MEROMYOSIN INTERACTING-HEADS MOTIFS FLEXIBLE DOCKED INTO TARANTULA THICK FILAMENT 3D-MAP ALLOWS IN DEPTH STUDY OF INTRA- AND INTERMOLECULAR INTE	4511	46034	37226	23803	7170	21496	11	1	F:GO:0005509	F:calcium ion binding	0	0	G3DSA:1.10.238.10 (GENE3D); G3DSA:1.10.238.10 (GENE3D); IPR029655 (PTHR23048:PANTHER); PTHR23048 (PANTHER); IPR002048 (CDD); IPR011992 (SUPERFAMILY)	F:GO:0005509	F:calcium ion binding
DEGAL5193g00020	uncharacterized protein LOC105688451 isoform X1 AGAP013533-PA	29	1495	20100	23531	10663	7514	15	1	C:GO:0005615	C:extracellular space	0	0	IPR010562 (PFAM); IPR038606 (G3DSA:3.15.10.GENE3D)	no GO terms	no GO terms
DEGAL2963g00010	cytochrome P450-4c3 uncharacterized protein Dana_GF22930	200	11340	11777	23125	11516	24205	16	9	P:GO:0055114; F:GO:0004497; F:GO:0005506; F:GO:0016491; F:GO:0016705; F:GO:0020037; F:GO:0046872; C:GO:0016020; C:GO:0016021	P:oxidation-reduction process; F:monooxygenase activity; F:iron ion binding; F:oxidoreductase activity; F:oxidoreductase activity, acting on paired donors, with incorporation or reduction of molecular oxygen; F:heme binding; F:metal ion binding; C:membrane; C:integral component of membrane	0	0	IPR001128 (PRINTS); IPR002401 (PRINTS); IPR036396 (G3DSA:1.10.630.GENE3D); IPR001128 (PFAM); PTHR24291 (PANTHER); PTHR24291:SF140 (PANTHER); IPR017972 (PROSITE_PATTERNS); IPR036396 (SUPERFAMILY)	P:GO:0055114; F:GO:0005506; F:GO:0016705; F:GO:0020037	P:oxidation-reduction process; F:iron ion binding; F:oxidoreductase activity, acting on paired donors, with incorporation or reduction of molecular oxygen; F:heme binding
DEGAL3850g00010	Thioesterase domain and Acyl transferase domain and Acyl carrier protein-like domain and GroES	32	1624	1214	22424	19430	2209	15	6	P:GO:0009058; P:GO:0055114; F:GO:0004312; F:GO:0016491; F:GO:0016788; F:GO:0031177	P:biosynthetic process; P:oxidation-reduction process; F:fatty acid synthase activity; F:oxidoreductase activity; F:hydrolase activity, acting on ester bonds; F:phosphopantetheine binding	EC:2.3.1.85	Fatty-acid synthase system	IPR014031 (PFAM); IPR020807 (PFAM); IPR001227 (G3DSA:3.40.366.GENE3D); G3DSA:3.90.180.10 (GENE3D); IPR001031 (PFAM); G3DSA:3.40.50.720 (GENE3D); IPR036736 (G3DSA:1.10.1200.GENE3D); G3DSA:3.40.50.150 (GENE3D); IPR032821 (PFAM); G3DSA:3.30.70.3290 (GENE3D); IPR029058 (G3DSA:3.40.50.GENE3D); IPR014030 (PFAM); IPR013149 (PFAM); IPR016039 (G3DSA:3.40.47.GENE3D); IPR009081 (PFAM); IPR013968 (PFAM); IPR…	P:GO:0009058; P:GO:0055114; F:GO:0003824; F:GO:0004312; F:GO:0016740; F:GO:0016788	P:biosynthetic process; P:oxidation-reduction process; F:catalytic activity; F:fatty acid synthase activity; F:transferase activity; F:hydrolase activity, acting on ester bonds
DEGAL5427g00060	cathepsin L1 isoform X2 hypothetical protein LOTGIDRAFT_189728 unknown cathepsin L1-like cathepsin L2, partial	51.1807	3312.43	3014.7	22302.5	10411.4	11661.6	15	1	F:GO:0016787	F:hydrolase activity	0	0	IPR000668 (PFAM); IPR013201 (PFAM); G3DSA:3.90.70.10 (GENE3D); PTHR12411:SF57 (PANTHER); PTHR12411 (PANTHER); IPR000169 (PROSITE_PATTERNS); IPR038765 (SUPERFAMILY)	P:GO:0006508; F:GO:0008234	P:proteolysis; F:cysteine-type peptidase activity
DEGAL3574g00210	calreticulin isoform X1 calreticulin-like protein	27116	28058	5724	22201	16058	14395	#N/A	4	P:GO:0006457; F:GO:0005509; F:GO:0051082; C:GO:0005788	P:protein folding; F:calcium ion binding; F:unfolded protein binding; C:endoplasmic reticulum lumen	0	0	IPR001580 (PRINTS); IPR001580 (PFAM); IPR009169 (PIRSF); IPR009033 (G3DSA:2.10.250.GENE3D); G3DSA:2.60.120.200 (GENE3D); G3DSA:2.60.120.200 (GENE3D); mobidb-lite (MOBIDB_LITE); mobidb-lite (MOBIDB_LITE); mobidb-lite (MOBIDB_LITE); mobidb-lite (MOBIDB_LITE); IPR001580 (PANTHER); PTHR11073:SF16 (PANTHER); IPR018124 (PROSITE_PATTERNS); IPR018124 (PROSITE_PATTERNS); IPR018124 (PROSITE_PATTERNS); IPR0…	P:GO:0006457; F:GO:0005509; F:GO:0005515; F:GO:0051082; C:GO:0005783	P:protein folding; F:calcium ion binding; F:protein binding; F:unfolded protein binding; C:endoplasmic reticulum
DEGAL3634g00010	cathepsin L1 isoform X2 AGAP011828-PA-like protein	3207	3003	9163	22092	14232	21985	16	1	F:GO:0008233	F:peptidase activity	0	0	IPR013201 (PFAM); G3DSA:3.90.70.10 (GENE3D); IPR000668 (PFAM); G3DSA:3.90.70.10 (GENE3D); PTHR12411 (PANTHER); PTHR12411:SF631 (PANTHER); IPR025660 (PROSITE_PATTERNS); IPR039417 (CDD); IPR038765 (SUPERFAMILY)	P:GO:0006508; F:GO:0008234	P:proteolysis; F:cysteine-type peptidase activity
DEGAL3658g00080	regulatory myosin light chain Chain E, TWO HEAVY MEROMYOSIN INTERACTING-HEADS MOTIFS FLEXIBLE DOCKED INTO TARANTULA THICK FILAMENT 3D-MAP ALLOWS IN DEPTH STUDY OF INTRA- AND INTERMOLECULAR INTERACTION	4093.99	34105.7	28591.7	21580.3	8406.05	8189.84	14	1	F:GO:0005509	F:calcium ion binding	0	0	G3DSA:1.10.238.10 (GENE3D); G3DSA:1.10.238.10 (GENE3D); PTHR23049:SF65 (PANTHER); PTHR23049 (PANTHER); IPR018247 (PROSITE_PATTERNS); IPR002048 (PROSITE_PROFILES); IPR002048 (PROSITE_PROFILES); IPR002048 (CDD); IPR011992 (SUPERFAMILY)	F:GO:0005509	F:calcium ion binding
DEGAL806g00020	acyl-CoA desaturase 1 hypothetical protein DV515_00008487 stearoyl-CoA desaturase 5-like isoform X2	84	1307	2307	21442	20110	9232	15	4	P:GO:0006633; P:GO:0055114; F:GO:0016717; C:GO:0016021	P:fatty acid biosynthetic process; P:oxidation-reduction process; F:oxidoreductase activity, acting on paired donors, with oxidation of a pair of donors resulting in the reduction of molecular oxygen to two molecules of water; C:integral component of membrane	EC:1.14.19	Acting on paired donors, with incorporation or reduction of molecular oxygen. The oxygen incorporated need not be derived from O(2)	IPR015876 (PRINTS); IPR005804 (PFAM); mobidb-lite (MOBIDB_LITE); IPR015876 (PANTHER); PTHR11351:SF67 (PANTHER); IPR015876 (CDD)	P:GO:0006629; P:GO:0055114; F:GO:0016717	P:lipid metabolic process; P:oxidation-reduction process; F:oxidoreductase activity, acting on paired donors, with oxidation of a pair of donors resulting in the reduction of molecular oxygen to two molecules of water
DEGAL1757g00040	hypothetical protein YQE_06329, partial hypothetical protein ZTR_02383	36305	11413	16139	21301	32915	10192	7	4	P:GO:0006413; F:GO:0003743; F:GO:0004386; F:GO:0005524	P:translational initiation; F:translation initiation factor activity; F:helicase activity; F:ATP binding	EC:3.6.1.3; EC:3.6.1.15	Adenosinetriphosphatase; Nucleoside-triphosphate phosphatase	G3DSA:3.40.50.300 (GENE3D); IPR011545 (PFAM); PTHR24031 (PANTHER); PTHR24031:SF621 (PANTHER); IPR000629 (PROSITE_PATTERNS); IPR014014 (PROSITE_PROFILES); IPR014001 (PROSITE_PROFILES); cd18046 (CDD); cd18787 (CDD); IPR027417 (SUPERFAMILY); IPR027417 (SUPERFAMILY)	F:GO:0003676; F:GO:0005524	F:nucleic acid binding; F:ATP binding
DEGAL5226g00030	hsp90 heat shock protein 83-like heat shock protein 83 isoform 1 Heat shock protein 83, partial	9375.03	3273.77	5502.85	21231.8	38489.8	15543.8	1	11	P:GO:0006457; P:GO:0034605; P:GO:0050821; F:GO:0005524; F:GO:0051082; F:GO:0097718; C:GO:0005829; C:GO:0005886; C:GO:0009986; C:GO:0032991; C:GO:0048471	P:protein folding; P:cellular response to heat; P:protein stabilization; F:ATP binding; F:unfolded protein binding; F:disordered domain specific binding; C:cytosol; C:plasma membrane; C:cell surface; C:protein-containing complex; C:perinuclear region of cytoplasm	0	0	IPR020575 (PRINTS); IPR037196 (G3DSA:1.20.120.GENE3D); IPR036890 (G3DSA:3.30.565.GENE3D); IPR003594 (PFAM); IPR001404 (PFAM); PTHR11528:SF91 (PANTHER); PTHR11528:SF91 (PANTHER); IPR001404 (PANTHER); IPR019805 (PROSITE_PATTERNS); cd16927 (CDD); IPR037196 (SUPERFAMILY); IPR036890 (SUPERFAMILY)	P:GO:0006457; F:GO:0005524; F:GO:0051082	P:protein folding; F:ATP binding; F:unfolded protein binding
DEGAL2850g00010	troponin T-like protein troponin T isoform X6 troponin T isoform X5 troponin T isoform X1 troponin T troponin T, skeletal muscle-like isoform X1	1410	49463	31548	21019	8773	13454	5	8	P:GO:0003009; P:GO:0006937; P:GO:0045214; P:GO:0060048; F:GO:0005509; F:GO:0005523; F:GO:0030899; C:GO:0005861	P:skeletal muscle contraction; P:regulation of muscle contraction; P:sarcomere organization; P:cardiac muscle contraction; F:calcium ion binding; F:tropomyosin binding; F:calcium-dependent ATPase activity; C:troponin complex	EC:3.6.1.3; EC:3.6.1.15	Adenosinetriphosphatase; Nucleoside-triphosphate phosphatase	IPR038077 (G3DSA:1.20.5.GENE3D); IPR001978 (PFAM); mobidb-lite (MOBIDB_LITE); mobidb-lite (MOBIDB_LITE); mobidb-lite (MOBIDB_LITE); mobidb-lite (MOBIDB_LITE); mobidb-lite (MOBIDB_LITE); mobidb-lite (MOBIDB_LITE); IPR027707 (PANTHER); PTHR11521:SF1 (PANTHER); SSF90250 (SUPERFAMILY)	P:GO:0006937; C:GO:0005861	P:regulation of muscle contraction; C:troponin complex
DEGAL2067g00070	hypothetical protein XENTR_v90001686mg hypothetical protein XELAEV_18001603mg hypothetical protein TRIADDRAFT_56854 serine protease 57	38	277	8783	20715	6031	4483	14	1	F:GO:0016787	F:hydrolase activity	0	0	IPR001314 (PRINTS); G3DSA:2.40.10.10 (GENE3D); G3DSA:2.40.10.10 (GENE3D); G3DSA:2.40.10.10 (GENE3D); IPR001254 (PFAM); mobidb-lite (MOBIDB_LITE); mobidb-lite (MOBIDB_LITE); PTHR24250 (PANTHER); IPR033116 (PROSITE_PATTERNS); IPR018114 (PROSITE_PATTERNS); IPR001254 (PROSITE_PROFILES); IPR001254 (CDD); IPR009003 (SUPERFAMILY)	P:GO:0006508; F:GO:0004252	P:proteolysis; F:serine-type endopeptidase activity
DEGAL870g00010	uncharacterized protein LOC111266560	22780	5760	15746	20425	14447	4865	8	4	P:GO:0051276; F:GO:0005524; C:GO:0005634; C:GO:0005694	P:chromosome organization; F:ATP binding; C:nucleus; C:chromosome	0	0	G3DSA:1.20.1060.20 (GENE3D); G3DSA:3.40.50.300 (GENE3D); G3DSA:3.40.50.300 (GENE3D); IPR003395 (PFAM); G3DSA:3.30.70.1620 (GENE3D); G3DSA:3.40.50.300 (GENE3D); IPR010935 (PFAM); G3DSA:3.40.50.300 (GENE3D); G3DSA:1.20.1060.20 (GENE3D); IPR003395 (PFAM); mobidb-lite (MOBIDB_LITE); mobidb-lite (MOBIDB_LITE); mobidb-lite (MOBIDB_LITE); mobidb-lite (MOBIDB_LITE); mobidb-lite (MOBIDB_LITE); mobidb-lite…	P:GO:0051276; F:GO:0005515; F:GO:0005524; C:GO:0005694	P:chromosome organization; F:protein binding; F:ATP binding; C:chromosome
DEGAL342g00040	Cold shock domain-containing protein E1, partial Cold shock domain-containing protein E1	15093	8156	12979	20367	13878	2678	8	1	F:GO:0003676	F:nucleic acid binding	0	0	IPR024642 (PFAM); G3DSA:2.40.50.140 (GENE3D); G3DSA:2.40.50.140 (GENE3D); G3DSA:2.40.50.140 (GENE3D); G3DSA:2.40.50.140 (GENE3D); G3DSA:2.40.50.140 (GENE3D); IPR002059 (PFAM); mobidb-lite (MOBIDB_LITE); mobidb-lite (MOBIDB_LITE); mobidb-lite (MOBIDB_LITE); PTHR12913 (PANTHER); IPR019844 (PROSITE_PATTERNS); PS51857 (PROSITE_PROFILES); PS51857 (PROSITE_PROFILES); PS51857 (PROSITE_PROFILES); IPR0020…	F:GO:0003676	F:nucleic acid binding
DEGAL853g00030	hypothetical protein N307_03277, partial hypothetical protein A6R68_03207 isobutyryl-CoA dehydrogenase, mitochondrial-like isobutyryl-CoA dehydrogenase, mitochondrial medium-chain acyl-CoA dehydrogena	147.64	2419.17	6170.2	20034.9	29903.8	6936.21	15	4	P:GO:0006629; P:GO:0055114; F:GO:0003995; F:GO:0050660	P:lipid metabolic process; P:oxidation-reduction process; F:acyl-CoA dehydrogenase activity; F:flavin adenine dinucleotide binding	EC:1.3.99.3	Acting on the CH-CH group of donors	IPR037069 (G3DSA:1.10.540.GENE3D); IPR006091 (PFAM); IPR013786 (PFAM); PIRSF016578 (PIRSF); G3DSA:1.20.140.10 (GENE3D); IPR009075 (PFAM); G3DSA:2.40.110.10 (GENE3D); PTHR43831 (PANTHER); PTHR43831:SF1 (PANTHER); IPR006089 (PROSITE_PATTERNS); IPR036250 (SUPERFAMILY); IPR009100 (SUPERFAMILY)	P:GO:0055114; F:GO:0003995; F:GO:0016627; F:GO:0050660	P:oxidation-reduction process; F:acyl-CoA dehydrogenase activity; F:oxidoreductase activity, acting on the CH-CH group of donors; F:flavin adenine dinucleotide binding
DEGAL4198g00040	hsp90 heat shock protein 83-like heat shock protein 83 isoform 1 Heat shock protein 83, partial	8411.97	3982.23	4903.15	20027.2	31412.2	14682.2	1	11	P:GO:0006457; P:GO:0034605; P:GO:0050821; F:GO:0005524; F:GO:0051082; F:GO:0097718; C:GO:0005829; C:GO:0005886; C:GO:0009986; C:GO:0032991; C:GO:0048471	P:protein folding; P:cellular response to heat; P:protein stabilization; F:ATP binding; F:unfolded protein binding; F:disordered domain specific binding; C:cytosol; C:plasma membrane; C:cell surface; C:protein-containing complex; C:perinuclear region of cytoplasm	0	0	IPR020575 (PRINTS); IPR036890 (G3DSA:3.30.565.GENE3D); IPR003594 (PFAM); IPR001404 (PFAM); IPR001404 (PIRSF); mobidb-lite (MOBIDB_LITE); IPR001404 (PANTHER); PTHR11528:SF91 (PANTHER); IPR001404 (PANTHER); PTHR11528:SF91 (PANTHER); IPR019805 (PROSITE_PATTERNS); cd16927 (CDD); IPR037196 (SUPERFAMILY); IPR036890 (SUPERFAMILY)	P:GO:0006457; F:GO:0005524; F:GO:0051082	P:protein folding; F:ATP binding; F:unfolded protein binding
DEGAL3347g00010	prosaposin isoform X1 uncharacterized protein LOC111266096 isoform X4 hypothetical protein CCH79_00001500	10837	4593	10910	19868	15637	9105	16	1	P:GO:0006629	P:lipid metabolic process	0	0	IPR008373 (PRINTS); G3DSA:1.10.225.10 (GENE3D); IPR007856 (PFAM); G3DSA:1.10.225.10 (GENE3D); IPR008138 (PFAM); PTHR11480:SF68 (PANTHER); PTHR11480:SF68 (PANTHER); PTHR11480 (PANTHER); PTHR11480:SF68 (PANTHER); PTHR11480 (PANTHER); PTHR11480 (PANTHER); PTHR11480:SF68 (PANTHER); PTHR11480 (PANTHER); PTHR11480:SF68 (PANTHER); PTHR11480 (PANTHER); IPR008139 (PROSITE_PROFILES); IPR008139 (PROSITE_PRO…	P:GO:0006629; P:GO:0006665; C:GO:0005764	P:lipid metabolic process; P:sphingolipid metabolic process; C:lysosome
DEGAL1930g00070	uncharacterized protein LOC111247894 isoform X2 pro-resilin-like isoform X2 uncharacterized protein LOC111246560 pupal cuticle protein G1A-like uncharacterized protein LOC100902047	14.2015	30.825	4541.09	19424.2	8613.81	20519	16	2	F:GO:0042302; C:GO:0016020	F:structural constituent of cuticle; C:membrane	0	0	IPR000618 (PFAM); PTHR12236 (PANTHER); PTHR12236:SF76 (PANTHER); IPR031311 (PROSITE_PATTERNS); IPR000618 (PROSITE_PROFILES)	F:GO:0042302	F:structural constituent of cuticle
DEGAL1622g00060	hypothetical protein B5V51_9859 adenine nucleotide translocase 2 ADP,ATP carrier protein 1-like hypothetical protein BIW11_03965	4241	20090	40893	19144	9533	11230	4	6	P:GO:0015866; P:GO:0015867; P:GO:0055085; F:GO:0005471; C:GO:0005743; C:GO:0016021	P:ADP transport; P:ATP transport; P:transmembrane transport; F:ATP:ADP antiporter activity; C:mitochondrial inner membrane; C:integral component of membrane	0	0	IPR002113 (PRINTS); IPR002067 (PRINTS); IPR023395 (G3DSA:1.50.40.GENE3D); IPR018108 (PFAM); PTHR45635 (PANTHER); PTHR45635:SF7 (PANTHER); IPR018108 (PROSITE_PROFILES); IPR018108 (PROSITE_PROFILES); IPR018108 (PROSITE_PROFILES); IPR023395 (SUPERFAMILY)	P:GO:0055085; F:GO:0022857; C:GO:0005743	P:transmembrane transport; F:transmembrane transporter activity; C:mitochondrial inner membrane
DEGAL6365g00260	hypothetical protein TSAR_001013 nucleosome assembly protein 1-like 1-B isoform X1 nucleosome assembly protein 1-like 1 isoform X4 nucleosome assembly protein 1-like 1-A	8773	3980	7717	19140	22216	6698	15	2	P:GO:0006334; C:GO:0005634	P:nucleosome assembly; C:nucleus	0	0	IPR002164 (PFAM); G3DSA:3.30.1120.90 (GENE3D); mobidb-lite (MOBIDB_LITE); mobidb-lite (MOBIDB_LITE); PTHR11875:SF75 (PANTHER); IPR002164 (PANTHER); IPR037231 (SUPERFAMILY)	P:GO:0006334; C:GO:0005634	P:nucleosome assembly; C:nucleus
DEGAL3589g00050	hypothetical protein BIW11_01513	401	7806	105231	18975	9192	49410	4	0	0	0	0	0	no IPS match	no IPS match	no IPS match
DEGAL4639g00030	CLUMA_CG003217, isoform A hypothetical protein DAPPUDRAFT_301074	10645	6260	11829	18878	76291	9751	1	7	P:GO:0006458; P:GO:0008637; P:GO:0042026; P:GO:0045041; F:GO:0005524; F:GO:0051082; C:GO:0005829	P:'de novo' protein folding; P:apoptotic mitochondrial changes; P:protein refolding; P:protein import into mitochondrial intermembrane space; F:ATP binding; F:unfolded protein binding; C:cytosol	0	0	IPR001844 (PRINTS); IPR027409 (G3DSA:3.50.7.GENE3D); IPR027413 (G3DSA:1.10.560.GENE3D); IPR027410 (G3DSA:3.30.260.GENE3D); IPR002423 (PFAM); IPR001844 (TIGRFAM); PTHR45633 (PANTHER); PTHR45633:SF17 (PANTHER); IPR018370 (PROSITE_PATTERNS); IPR001844 (CDD); IPR027410 (SUPERFAMILY); IPR027409 (SUPERFAMILY); IPR027413 (SUPERFAMILY)	P:GO:0006457; P:GO:0042026; F:GO:0005524	P:protein folding; P:protein refolding; F:ATP binding
DEGAL3420g00020	ferritin hypothetical protein ferritin GF1 soma ferritin-like ferritin, partial	425.089	4557.72	9137.95	18823.1	16088.9	32577.1	2	6	P:GO:0006826; P:GO:0006879; P:GO:0055114; F:GO:0004322; F:GO:0008199; C:GO:0005623	P:iron ion transport; P:cellular iron ion homeostasis; P:oxidation-reduction process; F:ferroxidase activity; F:ferric iron binding; C:cell	EC:1.16.3.1; EC:1.16.3	Ferroxidase; Oxidizing metal ions	IPR008331 (PFAM); IPR012347 (G3DSA:1.20.1260.GENE3D); IPR001519 (PANTHER); IPR014034 (PROSITE_PATTERNS); IPR009040 (PROSITE_PROFILES); cd01056 (CDD); IPR009078 (SUPERFAMILY)	P:GO:0006826; P:GO:0006879; F:GO:0008199	P:iron ion transport; P:cellular iron ion homeostasis; F:ferric iron binding
DEGAL548g00020	putative elongation factor 1-alpha elongation factor 1-alpha 1 elongation factor 1-alpha isoform X1 elongation factor 1-alpha 1-like protein	1905.02	10055	24133.2	18502.6	3379.05	5751	14	5	P:GO:0006414; F:GO:0003746; F:GO:0003924; F:GO:0005525; F:GO:0016779	P:translational elongation; F:translation elongation factor activity; F:GTPase activity; F:GTP binding; F:nucleotidyltransferase activity	EC:3.6.1.15	Nucleoside-triphosphate phosphatase	IPR000795 (PRINTS); IPR004160 (PFAM); IPR004161 (PFAM); IPR004539 (TIGRFAM); G3DSA:3.40.50.300 (GENE3D); G3DSA:2.40.30.10 (GENE3D); IPR000795 (PFAM); G3DSA:2.40.30.10 (GENE3D); PTHR23115 (PANTHER); PTHR23115:SF236 (PANTHER); IPR031157 (PROSITE_PATTERNS); IPR000795 (PROSITE_PROFILES); IPR004539 (HAMAP); cd03705 (CDD); cd01883 (CDD); cd03693 (CDD); IPR009001 (SUPERFAMILY); IPR009000 (SUPERFAMILY); …	P:GO:0006414; F:GO:0003746; F:GO:0003924; F:GO:0005525	P:translational elongation; F:translation elongation factor activity; F:GTPase activity; F:GTP binding
DEGAL5617g00090	protein CROWDED NUCLEI 3	70.4353	1158.06	19599	17733.6	8883.76	9752.99	14	2	P:GO:0000226; F:GO:0008017	P:microtubule cytoskeleton organization; F:microtubule binding	0	0	G3DSA:1.20.58.1520 (GENE3D)	no GO terms	no GO terms
DEGAL3659g00030	Zinc finger protein, partial zinc finger protein 708-like gastrula zinc finger protein XlCGF57.1-like, partial	25730.9	13581.9	11348.7	17165.7	22128.2	9551.31	7	1	F:GO:0003676	F:nucleic acid binding	0	0	G3DSA:3.30.160.60 (GENE3D); PF12874 (PFAM); IPR013087 (PFAM); G3DSA:3.30.160.60 (GENE3D); G3DSA:3.30.160.60 (GENE3D); G3DSA:3.30.160.60 (GENE3D); mobidb-lite (MOBIDB_LITE); mobidb-lite (MOBIDB_LITE); mobidb-lite (MOBIDB_LITE); mobidb-lite (MOBIDB_LITE); mobidb-lite (MOBIDB_LITE); mobidb-lite (MOBIDB_LITE); PTHR24377 (PANTHER); PTHR24377:SF807 (PANTHER); PTHR24377:SF807 (PANTHER); PTHR24377 (PANTH…	F:GO:0003676	F:nucleic acid binding
DEGAL5401g00010	perlwapin-like isoform X3 uncharacterized protein LOC100907598 whey acidic protein-like	91	2539.11	7982.37	17125.5	9987.11	6085.02	15	0	0	0	0	0	no IPS match	no IPS match	no IPS match
DEGAL6861g00030	ATP synthase subunit beta, mitochondrial, partial blast:ATP synthase subunit beta%2C mitochondrial ATP synthase, beta subunit, isoform C aTP synthase subunit beta	28707	50714	25841	17103	48884	13788	10	6	P:GO:0042776; F:GO:0005524; F:GO:0016887; F:GO:0046933; C:GO:0005753; C:GO:0045261	P:mitochondrial ATP synthesis coupled proton transport; F:ATP binding; F:ATPase activity; F:proton-transporting ATP synthase activity, rotational mechanism; C:mitochondrial proton-transporting ATP synthase complex; C:proton-transporting ATP synthase complex, catalytic core F(1)	EC:3.6.1.3; EC:3.6.1.15	Adenosinetriphosphatase; Nucleoside-triphosphate phosphatase	G3DSA:2.40.10.170 (GENE3D); IPR000194 (PFAM); IPR005722 (TIGRFAM); IPR004100 (PFAM); IPR024034 (G3DSA:1.10.1140.GENE3D); PIRSF039072 (PIRSF); G3DSA:3.40.50.300 (GENE3D); PTHR15184:SF44 (PANTHER); PTHR15184 (PANTHER); IPR020003 (PROSITE_PATTERNS); IPR005722 (HAMAP); cd18110 (CDD); cd01133 (CDD); cd18115 (CDD); SSF47917 (SUPERFAMILY); IPR027417 (SUPERFAMILY); IPR036121 (SUPERFAMILY)	P:GO:0015986; P:GO:0046034; P:GO:1902600; F:GO:0005524; F:GO:0046933; C:GO:0045261	P:ATP synthesis coupled proton transport; P:ATP metabolic process; P:proton transmembrane transport; F:ATP binding; F:proton-transporting ATP synthase activity, rotational mechanism; C:proton-transporting ATP synthase complex, catalytic core F(1)
DEGAL4007g00300	hypothetical protein LOTGIDRAFT_134230 serine/arginine-rich splicing factor 6-like isoform X1 serine/arginine-rich splicing factor 6-like isoform X2 serine/arginine-rich splicing factor 4-like isoform	13250.5	4220.32	11008.9	17003.1	28705.1	8458.16	7	7	P:GO:0006122; P:GO:0006123; F:GO:0009055; F:GO:0020037; F:GO:0046872; C:GO:0005758; C:GO:0070469	P:mitochondrial electron transport, ubiquinol to cytochrome c; P:mitochondrial electron transport, cytochrome c to oxygen; F:electron transfer activity; F:heme binding; F:metal ion binding; C:mitochondrial intermembrane space; C:respirasome	0	0	IPR000504 (PFAM); IPR012677 (G3DSA:3.30.70.GENE3D); IPR012677 (G3DSA:3.30.70.GENE3D); mobidb-lite (MOBIDB_LITE); mobidb-lite (MOBIDB_LITE); mobidb-lite (MOBIDB_LITE); mobidb-lite (MOBIDB_LITE); mobidb-lite (MOBIDB_LITE); mobidb-lite (MOBIDB_LITE); mobidb-lite (MOBIDB_LITE); mobidb-lite (MOBIDB_LITE); mobidb-lite (MOBIDB_LITE); PTHR23003:SF30 (PANTHER); PTHR23003 (PANTHER); IPR000504 (PROSITE_PROF…	F:GO:0003676	F:nucleic acid binding
DEGAL3741g00040	CLUMA_CG018881, isoform A elongation factor-1 gamma, partial [Pionothele sp. DHL-2015]hypothetical protein RP20_CCG027751 elongation factor 1-gamma-A-like	13323.3	7594.97	12604.4	16689.3	28551.2	8053.41	7	2	P:GO:0006414; F:GO:0003746	P:translational elongation; F:translation elongation factor activity	0	0	IPR036433 (G3DSA:3.30.70.GENE3D); G3DSA:3.40.30.10 (GENE3D); IPR001662 (PFAM); IPR004045 (PFAM); IPR004046 (PFAM); G3DSA:1.20.1050.10 (GENE3D),SFLDS00019 (SFLD); IPR040079 (mobidb-MOBIDB_LITE); mobidb-lite (MOBIDB_LITE); PTHR43986 (PANTHER); PTHR43986:SF4 (PANTHER); IPR001662 (PROSITE_PROFILES); IPR004045 (PROSITE_PROFILES); IPR010987 (PROSITE_PROFILES); cd03044 (CDD); cd03181 (CDD); IPR036249 (S…	P:GO:0006414; F:GO:0003746; F:GO:0005515	P:translational elongation; F:translation elongation factor activity; F:protein binding
DEGAL2429g00100	ATP-dependent Clp protease proteolytic subunit-like uncharacterized protein LOC100901216 uncharacterized protein LOC111350288 ATP-dependent Clp protease proteolytic subunit, mitochondrial	14115.8	6494.97	13808	16612.2	19533.7	15528.9	16	5	P:GO:0006515; F:GO:0004176; F:GO:0004252; F:GO:0051117; C:GO:0009368	P:protein quality control for misfolded or incompletely synthesized proteins; F:ATP-dependent peptidase activity; F:serine-type endopeptidase activity; F:ATPase binding; C:endopeptidase Clp complex	EC:3.4.21; EC:3.6.1.3; EC:3.6.1.15	Acting on peptide bonds (peptidases); Adenosinetriphosphatase; Nucleoside-triphosphate phosphatase	IPR001907 (PRINTS); G3DSA:3.90.226.10 (GENE3D); IPR023562 (PFAM); mobidb-lite (MOBIDB_LITE); mobidb-lite (MOBIDB_LITE); PTHR10381:SF11 (PANTHER); IPR023562 (PANTHER); IPR018215 (PROSITE_PATTERNS); IPR033135 (PROSITE_PATTERNS); IPR001907 (HAMAP); IPR001907 (CDD); IPR029045 (SUPERFAMILY)	P:GO:0006508; F:GO:0004252	P:proteolysis; F:serine-type endopeptidase activity
DEGAL1126g00020	inosine-5'-monophosphate dehydrogenase 1b isoform X1 Inosine-5'-monophosphate dehydrogenase 2, partial inosine-5'-monophosphate dehydrogenase 1-like isoform X2	8047.06	6321.29	6301.23	16566.4	9189.68	10175.8	17	6	P:GO:0006177; P:GO:0055114; F:GO:0000166; F:GO:0003938; F:GO:0046872; C:GO:0005737	P:GMP biosynthetic process; P:oxidation-reduction process; F:nucleotide binding; F:IMP dehydrogenase activity; F:metal ion binding; C:cytoplasm	EC:1.1.1.205	IMP dehydrogenase	IPR005990 (PIRSF); IPR001093 (PFAM); IPR013785 (G3DSA:3.20.20.GENE3D); IPR013785 (G3DSA:3.20.20.GENE3D); IPR000644 (PFAM); IPR005990 (TIGRFAM); G3DSA:3.10.580.10 (GENE3D); PTHR11911 (PANTHER); IPR015875 (PROSITE_PATTERNS); IPR005990 (HAMAP); IPR000644 (PROSITE_PROFILES); IPR000644 (PROSITE_PROFILES); cd04601 (CDD); IPR001093 (CDD); SSF51412 (SUPERFAMILY); SSF51412 (SUPERFAMILY)	P:GO:0006164; P:GO:0055114; F:GO:0003824; F:GO:0003938; F:GO:0016491	P:purine nucleotide biosynthetic process; P:oxidation-reduction process; F:catalytic activity; F:IMP dehydrogenase activity; F:oxidoreductase activity
DEGAL5427g00050	venom C1A protease 2 cathepsin L precursor cathepsin L1, partial cathepsin L precursor, partial	61.8193	4540.57	1987.3	16566.4	8014.6	10030.1	15	1	F:GO:0008233	F:peptidase activity	0	0	IPR000668 (PRINTS); IPR000668 (PFAM); G3DSA:3.90.70.10 (GENE3D); IPR013201 (PFAM); PTHR12411:SF631 (PANTHER); PTHR12411 (PANTHER); PTHR12411:SF631 (PANTHER); IPR000169 (PROSITE_PATTERNS); IPR025661 (PROSITE_PATTERNS); IPR025660 (PROSITE_PATTERNS); IPR039417 (CDD); IPR038765 (SUPERFAMILY)	P:GO:0006508; F:GO:0008234	P:proteolysis; F:cysteine-type peptidase activity
DEGAL3240g00060	U24-ctenitoxin-Pn1a uncharacterized protein LOC111243854 isoform X1 thyroglobulin-like isoform X2	582	9294	9992	16390	13952	16629	16	0	0	0	0	0	IPR000716 (PFAM); IPR036857 (G3DSA:4.10.800.GENE3D); IPR000716 (PROSITE_PROFILES); IPR036857 (SUPERFAMILY)	no GO terms	no GO terms
DEGAL153g00020	ferritin, middle subunit ferritin heavy chain isoform X2 ferritin heavy chain-like ferritin heavy chain-1a soma ferritin-like	23955	25054	15566	16273	14359	12560	9	2	P:GO:0006879; F:GO:0005506	P:cellular iron ion homeostasis; F:iron ion binding	0	0	IPR012347 (G3DSA:1.20.1260.GENE3D); IPR008331 (PFAM); IPR012347 (G3DSA:1.20.1260.GENE3D); IPR001519 (PANTHER); IPR001519 (PANTHER); PTHR11431:SF75 (PANTHER); IPR009040 (PROSITE_PROFILES); cd01056 (CDD); IPR009078 (SUPERFAMILY)	P:GO:0006826; P:GO:0006879; F:GO:0008199	P:iron ion transport; P:cellular iron ion homeostasis; F:ferric iron binding
DEGAL5886g00010	heat shock 70 kDa protein 5 molecular chaperone DnaK glucose-regulated protein 78kDa, partial	14873	25470.3	3514	15974.2	19829	9223	7	20	P:GO:0001666; P:GO:0001878; P:GO:0030433; P:GO:0030968; P:GO:0034605; P:GO:0042026; P:GO:0051085; P:GO:0055114; F:GO:0005524; F:GO:0016887; F:GO:0031072; F:GO:0032440; F:GO:0044183; F:GO:0051082; F:GO:0051787; C:GO:0005576; C:GO:0005634; C:GO:0005788; C:GO:0016020; C:GO:0034663	P:response to hypoxia; P:response to yeast; P:ubiquitin-dependent ERAD pathway; P:endoplasmic reticulum unfolded protein response; P:cellular response to heat; P:protein refolding; P:chaperone cofactor-dependent protein refolding; P:oxidation-reduction process; F:ATP binding; F:ATPase activity; F:heat shock protein binding; F:2-alkenal reductase [NAD(P)+] activity; F:protein folding chaperone; F:…	EC:1.3.1.74; EC:3.6.1.3; EC:3.6.1.15	2-alkenal reductase (NAD(P)(+)); Adenosinetriphosphatase; Nucleoside-triphosphate phosphatase	PR00301 (PRINTS); IPR013126 (PFAM); G3DSA:3.30.420.40 (GENE3D); IPR029048 (G3DSA:1.20.1270.GENE3D); G3DSA:3.90.640.10 (GENE3D); G3DSA:3.30.420.40 (GENE3D); IPR029047 (G3DSA:2.60.34.GENE3D); IPR013126 (PANTHER); PTHR19375:SF380 (PANTHER); IPR018181 (PROSITE_PATTERNS); IPR018181 (PROSITE_PATTERNS); SSF53067 (SUPERFAMILY); SSF53067 (SUPERFAMILY); IPR029048 (SUPERFAMILY); IPR029047 (SUPERFAMILY)	no GO terms	no GO terms
DEGAL2323g00080	Slc3a1 LOW QUALITY PROTEIN: neutral and basic amino acid transport protein rBAT-like 4F2 cell-surface antigen heavy chain-like	3935	7798	4110	15782	14399	8039	15	1	C:GO:0016020	C:membrane	0	0	IPR031984 (PFAM); G3DSA:3.20.20.80 (GENE3D); IPR013780 (G3DSA:2.60.40.GENE3D); IPR042280 (PANTHER); IPR017853 (SUPERFAMILY)	P:GO:0006865	P:amino acid transport
DEGAL2294g00010	catalase-like isoform X2 Catalase catalase isoform X1 LOW QUALITY PROTEIN: catalase	12296	26825	8849	15180	12458	17316	5	22	P:GO:0000302; P:GO:0006641; P:GO:0008203; P:GO:0009060; P:GO:0009650; P:GO:0014068; P:GO:0020027; P:GO:0032088; P:GO:0042744; P:GO:0043066; P:GO:0051092; P:GO:0051289; P:GO:0098869; F:GO:0004046; F:GO:0004096; F:GO:0005102; F:GO:0019899; F:GO:0020037; F:GO:0042803; F:GO:0046872; F:GO:0050661; C:GO:0005778	P:response to reactive oxygen species; P:triglyceride metabolic process; P:cholesterol metabolic process; P:aerobic respiration; P:UV protection; P:positive regulation of phosphatidylinositol 3-kinase signaling; P:hemoglobin metabolic process; P:negative regulation of NF-kappaB transcription factor activity; P:hydrogen peroxide catabolic process; P:negative regulation of apoptotic process; P:posi…	EC:3.5.1.14; EC:1.11.1.7; EC:1.11.1.6	N-acyl-aliphatic-L-amino acid amidohydrolase; Peroxidase; Catalase	IPR018028 (PRINTS); IPR011614 (PFAM); IPR037060 (G3DSA:2.40.180.GENE3D); IPR010582 (PFAM); mobidb-lite (MOBIDB_LITE); mobidb-lite (MOBIDB_LITE); PTHR11465:SF9 (PANTHER); IPR018028 (PANTHER); IPR002226 (PROSITE_PATTERNS); IPR024708 (PROSITE_PATTERNS); IPR018028 (PROSITE_PROFILES); IPR040333 (CDD); IPR020835 (SUPERFAMILY)	P:GO:0006979; P:GO:0042744; P:GO:0055114; F:GO:0004096; F:GO:0020037	P:response to oxidative stress; P:hydrogen peroxide catabolic process; P:oxidation-reduction process; F:catalase activity; F:heme binding
DEGAL4407g00160	hypothetical protein B5V51_12675 eukaryotic translation initiation factor 3 subunit D eukaryotic translation initiation factor 3 subunit, putative	22411.9	9108.49	6206.27	14771.5	23436.1	8094.1	7	7	P:GO:0001732; P:GO:0002191; F:GO:0003743; F:GO:0098808; C:GO:0005852; C:GO:0016282; C:GO:0033290	P:formation of cytoplasmic translation initiation complex; P:cap-dependent translational initiation; F:translation initiation factor activity; F:mRNA cap binding; C:eukaryotic translation initiation factor 3 complex; C:eukaryotic 43S preinitiation complex; C:eukaryotic 48S preinitiation complex	0	0	IPR007783 (PIRSF); IPR007783 (PFAM); mobidb-lite (MOBIDB_LITE); mobidb-lite (MOBIDB_LITE); IPR007783 (PANTHER); IPR007783 (HAMAP)	F:GO:0003743; C:GO:0005737; C:GO:0005852	F:translation initiation factor activity; C:cytoplasm; C:eukaryotic translation initiation factor 3 complex
DEGAL4545g00040	probable phospholipid hydroperoxide glutathione peroxidase	2657	8415.95	14142	14768.9	10165	14690	14	2	P:GO:0050896; F:GO:0004601	P:response to stimulus; F:peroxidase activity	EC:1.11.1.7	Peroxidase	IPR000889 (PRINTS); G3DSA:3.40.30.10 (GENE3D); IPR000889 (PFAM); mobidb-lite (MOBIDB_LITE); mobidb-lite (MOBIDB_LITE); PTHR11592:SF89 (PANTHER); IPR000889 (PANTHER); IPR029760 (PROSITE_PATTERNS); IPR000889 (PROSITE_PROFILES); IPR000889 (CDD); IPR036249 (SUPERFAMILY)	P:GO:0006979; P:GO:0055114; F:GO:0004602	P:response to oxidative stress; P:oxidation-reduction process; F:glutathione peroxidase activity
DEGAL2216g00020	hypothetical protein BIW11_08785, partial protein tramtrack, beta isoform-like isoform X3 protein bric-a-brac 2-like isoform X2	19175	8684	10441	14745	11023	6485	6	2	P:GO:0006357; C:GO:0005634	P:regulation of transcription by RNA polymerase II; C:nucleus	0	0	IPR000210 (PFAM); G3DSA:3.30.710.10 (GENE3D); mobidb-lite (MOBIDB_LITE); mobidb-lite (MOBIDB_LITE); mobidb-lite (MOBIDB_LITE); mobidb-lite (MOBIDB_LITE); mobidb-lite (MOBIDB_LITE); mobidb-lite (MOBIDB_LITE); mobidb-lite (MOBIDB_LITE); PTHR23110 (PANTHER); IPR000210 (PROSITE_PROFILES); cd18315 (CDD); IPR011333 (SUPERFAMILY)	F:GO:0005515	F:protein binding
DEGAL5617g00080	cholinesterase 1-like liver carboxylesterase 1-like	135.276	563.394	1031.43	14607.6	1227.05	27504.8	17	2	F:GO:0004104; F:GO:0016787	F:cholinesterase activity; F:hydrolase activity	0	0	IPR002018 (PFAM); IPR029058 (G3DSA:3.40.50.GENE3D); IPR029058 (G3DSA:3.40.50.GENE3D); PTHR43918 (PANTHER); IPR019826 (PROSITE_PATTERNS); IPR019826 (PROSITE_PATTERNS); IPR019819 (PROSITE_PATTERNS); IPR029058 (SUPERFAMILY); IPR029058 (SUPERFAMILY)	no GO terms	no GO terms
DEGAL6416g00310	hypothetical protein RP20_CCG024619	1603.9	3518.34	8078.83	14457.6	15771.4	18629.2	16	3	P:GO:0006508; F:GO:0008236; F:GO:0008238	P:proteolysis; F:serine-type peptidase activity; F:exopeptidase activity	0	0	IPR042269 (G3DSA:1.20.120.GENE3D); IPR008758 (PFAM); IPR029058 (G3DSA:3.40.50.GENE3D); PTHR11010 (PANTHER); PTHR11010:SF87 (PANTHER); IPR029058 (SUPERFAMILY)	P:GO:0006508; F:GO:0008236	P:proteolysis; F:serine-type peptidase activity
DEGAL403g00010	hypothetical protein RvY_10160 peptidase C1A cysteine proteinase-1	1693.83	10158.5	9845.92	14453.4	18054.1	5592.01	15	3	P:GO:0006508; F:GO:0008234; C:GO:0110165	P:proteolysis; F:cysteine-type peptidase activity; C:cellular anatomical entity	0	0	IPR000668 (PRINTS); IPR013201 (PFAM); G3DSA:3.90.70.10 (GENE3D); IPR000668 (PFAM); PTHR12411 (PANTHER); PTHR12411:SF575 (PANTHER); IPR025660 (PROSITE_PATTERNS); IPR025661 (PROSITE_PATTERNS); IPR000169 (PROSITE_PATTERNS); IPR039417 (CDD); IPR038765 (SUPERFAMILY)	P:GO:0006508; F:GO:0008234	P:proteolysis; F:cysteine-type peptidase activity
DEGAL4872g00250	protein-cysteine N-palmitoyltransferase Rasp protein-cysteine N-palmitoyltransferase HHAT isoform X6 hypothetical protein BN13_510008 LOW QUALITY PROTEIN: protein-cysteine N-palmitoyltransferase HHAT	15501.3	7602.74	12984.4	14414.9	16284.7	15144.6	#N/A	8	P:GO:0005975; P:GO:0006099; P:GO:0006107; P:GO:0006108; P:GO:0006734; F:GO:0030060; C:GO:0005777; C:GO:0005829	P:carbohydrate metabolic process; P:tricarboxylic acid cycle; P:oxaloacetate metabolic process; P:malate metabolic process; P:NADH metabolic process; F:L-malate dehydrogenase activity; C:peroxisome; C:cytosol	EC:1.1.1.37	Malate dehydrogenase	IPR022383 (PFAM); IPR001557 (PIRSF); G3DSA:3.40.50.720 (GENE3D); IPR011274 (TIGRFAM); IPR001236 (PFAM); IPR015955 (G3DSA:3.90.110.GENE3D); IPR010945 (TIGRFAM); IPR010945 (PANTHER); PTHR23382:SF3 (PANTHER); IPR001252 (PROSITE_PATTERNS); IPR011274 (CDD); IPR036291 (SUPERFAMILY); IPR015955 (SUPERFAMILY)	P:GO:0005975; P:GO:0006108; P:GO:0019752; P:GO:0055114; F:GO:0003824; F:GO:0016491; F:GO:0016615; F:GO:0016616; F:GO:0030060	P:carbohydrate metabolic process; P:malate metabolic process; P:carboxylic acid metabolic process; P:oxidation-reduction process; F:catalytic activity; F:oxidoreductase activity; F:malate dehydrogenase activity; F:oxidoreductase activity, acting on the CH-OH group of donors, NAD or NADP as acceptor; F:L-malate dehydrogenase activity
DEGAL2342g00100	GTP-binding protein CRFG/NOG1-like CLUMA_CG016140, isoform A	6028.31	2225	10723	14348	24742.7	10171	1	3	P:GO:0042254; F:GO:0005525; C:GO:0005730	P:ribosome biogenesis; F:GTP binding; C:nucleolus	0	0	IPR006073 (PRINTS); IPR010674 (PFAM); IPR024926 (PIRSF); IPR012973 (PFAM); IPR041623 (PFAM); G3DSA:3.40.50.300 (GENE3D); G3DSA:1.20.120.1190 (GENE3D); mobidb-lite (MOBIDB_LITE); mobidb-lite (MOBIDB_LITE); IPR024926 (PTHR45759:PANTHER); PTHR45759 (PANTHER); IPR031167 (PROSITE_PROFILES); cd01897 (CDD); IPR027417 (SUPERFAMILY)	F:GO:0005525; C:GO:0005730	F:GTP binding; C:nucleolus
DEGAL6243g00060	INCONCLUSIVE probable ATP-dependent RNA helicase DDX4 Cellular nucleic acid-binding protein, partial DNA-binding protein HEXBP-like isoform X4 TPA_inf: hypothetical glycine-rich secreted protein 95 co	21939	3327	6513	14227	18709	8225	7	3	F:GO:0003676; F:GO:0003677; F:GO:0008270	F:nucleic acid binding; F:DNA binding; F:zinc ion binding	0	0	G3DSA:4.10.60.10 (GENE3D); IPR001878 (PFAM); mobidb-lite (MOBIDB_LITE); mobidb-lite (MOBIDB_LITE); IPR001878 (PROSITE_PROFILES); IPR036875 (SUPERFAMILY)	F:GO:0003676; F:GO:0008270	F:nucleic acid binding; F:zinc ion binding
DEGAL4646g00070	myosin heavy chain, muscle isoform X9 myosin heavy chain, muscle isoform X12 myosin heavy chain, muscle isoform X15 myosin heavy chain	2895	28494	23333	14171	4665	2601	5	4	F:GO:0003774; F:GO:0005524; F:GO:0051015; C:GO:0016459	F:motor activity; F:ATP binding; F:actin filament binding; C:myosin complex	EC:3.6.1.15	Nucleoside-triphosphate phosphatase	IPR001609 (PRINTS); IPR008989 (G3DSA:2.30.30.GENE3D); IPR036961 (G3DSA:3.40.850.GENE3D); G3DSA:1.20.120.720 (GENE3D); IPR004009 (PFAM); G3DSA:1.20.58.530 (GENE3D); IPR027401 (G3DSA:4.10.270.GENE3D); G3DSA:1.20.5.1050 (GENE3D); G3DSA:1.20.5.370 (GENE3D); IPR001609 (PFAM); G3DSA:3.30.70.3240 (GENE3D); IPR002928 (PFAM); G3DSA:1.20.5.340 (GENE3D); G3DSA:1.20.5.370 (GENE3D); mobidb-lite (MOBIDB_LITE);…	F:GO:0003774; F:GO:0005515; F:GO:0005524; F:GO:0051015; C:GO:0016459	F:motor activity; F:protein binding; F:ATP binding; F:actin filament binding; C:myosin complex
DEGAL1843g00060	ornithine decarboxylase antizyme 1, isoform CRA_b LOW QUALITY PROTEIN: ornithine decarboxylase antizyme ornithine decarboxylase antizyme 1 isoform 2	7523	4852	8758	14124	15589	12289	16	6	P:GO:0006521; P:GO:0006596; P:GO:0045732; F:GO:0005515; F:GO:0008073; C:GO:0005829	P:regulation of cellular amino acid metabolic process; P:polyamine biosynthetic process; P:positive regulation of protein catabolic process; F:protein binding; F:ornithine decarboxylase inhibitor activity; C:cytosol	0	0	IPR002993 (PFAM); IPR038581 (G3DSA:3.40.630.GENE3D); mobidb-lite (MOBIDB_LITE); mobidb-lite (MOBIDB_LITE); IPR002993 (PANTHER); IPR002993 (PROSITE_PATTERNS); IPR016181 (SUPERFAMILY)	F:GO:0008073	F:ornithine decarboxylase inhibitor activity
[Protonymph]
DEGAL3492g00020	putative elongation factor 1-alpha elongation factor 1-alpha isoform X1 elongation factor 1-alpha isoform X2	195783	63587	166845	218097	360311	145576	7	5	P:GO:0006414; F:GO:0003746; F:GO:0003924; F:GO:0005525; F:GO:0016779	P:translational elongation; F:translation elongation factor activity; F:GTPase activity; F:GTP binding; F:nucleotidyltransferase activity	EC:3.6.1.15	Nucleoside-triphosphate phosphatase	IPR000795 (PRINTS); G3DSA:3.40.50.300 (GENE3D); IPR000795 (PFAM); IPR004160 (PFAM); G3DSA:2.40.30.10 (GENE3D); IPR004161 (PFAM); G3DSA:2.40.30.10 (GENE3D); IPR004539 (TIGRFAM); PTHR23115:SF236 (PANTHER); PTHR23115 (PANTHER); IPR031157 (PROSITE_PATTERNS); IPR000795 (PROSITE_PROFILES); IPR004539 (HAMAP); cd03693 (CDD); cd01883 (CDD); cd03705 (CDD); IPR009001 (SUPERFAMILY); IPR027417 (SUPERFAMILY); …	P:GO:0006414; F:GO:0003746; F:GO:0003924; F:GO:0005525	P:translational elongation; F:translation elongation factor activity; F:GTPase activity; F:GTP binding
DEGAL4430g00050	elongation factor 2-like translation elongation factor 2-like	90775	61123.9	145864	181394	195581	63821	15	4	P:GO:0006414; F:GO:0003746; F:GO:0003924; F:GO:0005525	P:translational elongation; F:translation elongation factor activity; F:GTPase activity; F:GTP binding	EC:3.6.1.15	Nucleoside-triphosphate phosphatase	IPR000795 (PRINTS); IPR005225 (TIGRFAM); G3DSA:3.40.50.300 (GENE3D); IPR041095 (PFAM); G3DSA:2.40.30.10 (GENE3D); G3DSA:3.30.70.870 (GENE3D); IPR000640 (PFAM); IPR000795 (PFAM); G3DSA:3.90.1430.10 (GENE3D); IPR004161 (PFAM); G3DSA:3.30.70.240 (GENE3D); IPR005517 (PFAM); IPR014721 (G3DSA:3.30.230.GENE3D); PTHR42908 (PANTHER); PTHR42908:SF20 (PANTHER); IPR031157 (PROSITE_PATTERNS); IPR000795 (PROSI…	F:GO:0003924; F:GO:0005525	F:GTPase activity; F:GTP binding
DEGAL248g00020	actin 3 actin, cytoplasmic 2 [Clostridium sp. chh4-2]Actin, clone 403, partial	7399.73	188404	135070	85664.3	25792.2	36617.5	5	5	F:GO:0005524; C:GO:0005856; C:GO:0005886; C:GO:0005925; C:GO:0097433	F:ATP binding; C:cytoskeleton; C:plasma membrane; C:focal adhesion; C:dense body	0	0	IPR004000 (PRINTS); G3DSA:3.90.640.10 (GENE3D); G3DSA:3.30.420.40 (GENE3D); IPR004000 (PFAM); G3DSA:3.30.420.40 (GENE3D); PTHR11937:SF397 (PANTHER); IPR004000 (PANTHER); IPR004001 (PROSITE_PATTERNS); IPR004001 (PROSITE_PATTERNS); IPR020902 (PROSITE_PATTERNS); cd00012 (CDD); SSF53067 (SUPERFAMILY); SSF53067 (SUPERFAMILY)	no GO terms	no GO terms
DEGAL1622g00080	ATP-dependent RNA helicase p62-like ATP-dependent RNA helicase p62	31836	13440	133459	102068	97603	60296	14	7	P:GO:0000398; P:GO:0016246; F:GO:0003676; F:GO:0004386; F:GO:0005524; C:GO:0005634; C:GO:0005700	P:mRNA splicing, via spliceosome; P:RNA interference; F:nucleic acid binding; F:helicase activity; F:ATP binding; C:nucleus; C:polytene chromosome	EC:3.6.1.3; EC:3.6.1.15	Adenosinetriphosphatase; Nucleoside-triphosphate phosphatase	G3DSA:3.40.50.300 (GENE3D); IPR011545 (PFAM); G3DSA:3.40.50.300 (GENE3D); IPR001650 (PFAM); mobidb-lite (MOBIDB_LITE); mobidb-lite (MOBIDB_LITE); PTHR24031 (PANTHER); PTHR24031:SF683 (PANTHER); IPR000629 (PROSITE_PATTERNS); IPR014001 (PROSITE_PROFILES); IPR014014 (PROSITE_PROFILES); IPR001650 (PROSITE_PROFILES); cd18787 (CDD); cd17966 (CDD); IPR027417 (SUPERFAMILY); IPR027417 (SUPERFAMILY)	F:GO:0003676; F:GO:0005524	F:nucleic acid binding; F:ATP binding
DEGAL3589g00050	hypothetical protein BIW11_01513	401	7806	105231	18975	9192	49410	4	0	0	0	0	0	no IPS match	no IPS match	no IPS match
DEGAL4646g00100	myosin heavy chain, muscle isoform X9 myosin heavy chain, muscle isoform X10 myosin heavy chain, muscle isoform X6 myosin-9, putative	4472.54	120025	93499	50602.7	18726.5	16819.9	5	4	F:GO:0003774; F:GO:0005524; F:GO:0051015; C:GO:0016459	F:motor activity; F:ATP binding; F:actin filament binding; C:myosin complex	EC:3.6.1.15	Nucleoside-triphosphate phosphatase	IPR001609 (PRINTS); IPR036961 (G3DSA:3.40.850.GENE3D); G3DSA:3.30.70.3240 (GENE3D); G3DSA:1.20.5.340 (GENE3D); IPR027401 (G3DSA:4.10.270.GENE3D); G3DSA:1.20.5.370 (GENE3D); G3DSA:1.20.58.530 (GENE3D); IPR008989 (G3DSA:2.30.30.GENE3D); G3DSA:1.20.5.1050 (GENE3D); IPR004009 (PFAM); IPR002928 (PFAM); G3DSA:1.20.5.370 (GENE3D); IPR001609 (PFAM); G3DSA:1.20.120.720 (GENE3D); mobidb-lite (MOBIDB_LITE);…	F:GO:0003774; F:GO:0005515; F:GO:0005524; F:GO:0051015; C:GO:0016459	F:motor activity; F:protein binding; F:ATP binding; F:actin filament binding; C:myosin complex
DEGAL2818g00040	receptor for activated protein kinase C RACK 1 isoform 1 guanine nucleotide-binding protein subunit beta-2 1-like	72585	39028	91647	100165	113063	84694	16	2	P:GO:0016310; F:GO:0016301	P:phosphorylation; F:kinase activity	0	0	IPR020472 (PRINTS); IPR015943 (G3DSA:2.130.10.GENE3D); IPR001680 (PFAM); PTHR19868 (PANTHER); IPR019775 (PROSITE_PATTERNS); IPR019775 (PROSITE_PATTERNS); IPR019775 (PROSITE_PATTERNS); IPR019775 (PROSITE_PATTERNS); IPR001680 (PROSITE_PROFILES); IPR001680 (PROSITE_PROFILES); IPR017986 (PROSITE_PROFILES); IPR001680 (PROSITE_PROFILES); IPR001680 (PROSITE_PROFILES); IPR001680 (PROSITE_PROFILES); IPR00…	F:GO:0005515	F:protein binding
DEGAL5202g00190	uncharacterized protein LOC109404203 apolipophorin 2A hypothetical protein CGI_10006238 hypothetical protein BIW11_11172	94216	97658	90287	154326	265815	110836	1	2	P:GO:0006869; F:GO:0005319	P:lipid transport; F:lipid transporter activity	0	0	IPR011030 (G3DSA:1.25.10.GENE3D); IPR015817 (G3DSA:2.20.50.GENE3D); IPR015255 (PFAM); IPR001747 (PFAM); IPR001846 (PFAM); PTHR23345 (PANTHER); IPR001846 (PROSITE_PROFILES); IPR001747 (PROSITE_PROFILES); IPR011030 (SUPERFAMILY); IPR015819 (SUPERFAMILY)	P:GO:0006869; F:GO:0005319	P:lipid transport; F:lipid transporter activity
DEGAL896g00010	myosin heavy chain, muscle isoform X12 myosin heavy chain, muscle isoform X9 myosin heavy chain, muscle isoform X6 myosin heavy chain isoform C myosin heavy chain, muscle-like	3673.09	24850.1	65418.5	71283.4	20194.5	13155.5	14	0	0	0	0	0	IPR001609 (PRINTS); IPR027401 (G3DSA:4.10.270.GENE3D); IPR002928 (PFAM); G3DSA:3.30.70.3240 (GENE3D); IPR008989 (G3DSA:2.30.30.GENE3D); G3DSA:1.20.5.340 (GENE3D); IPR001609 (PFAM); IPR036961 (G3DSA:3.40.850.GENE3D); IPR004009 (PFAM); G3DSA:1.20.120.720 (GENE3D); G3DSA:1.20.5.1050 (GENE3D); G3DSA:1.20.58.530 (GENE3D); G3DSA:1.20.5.370 (GENE3D); G3DSA:1.20.5.370 (GENE3D); mobidb-lite (MOBIDB_LITE);…	F:GO:0003774; F:GO:0005515; F:GO:0005524; F:GO:0051015; C:GO:0016459	F:motor activity; F:protein binding; F:ATP binding; F:actin filament binding; C:myosin complex
DEGAL2607g00050	zingipain-2-like cathepsin L-like	656	54683.2	60551.2	23923.5	14988.1	11423.9	4	1	F:GO:0008233	F:peptidase activity	0	0	IPR000668 (PRINTS); IPR000668 (PFAM); G3DSA:3.90.70.10 (GENE3D); G3DSA:3.90.70.10 (GENE3D); IPR013201 (PFAM); PTHR12411 (PANTHER); PTHR12411:SF525 (PANTHER); PTHR12411:SF525 (PANTHER); PTHR12411 (PANTHER); IPR025661 (PROSITE_PATTERNS); IPR000169 (PROSITE_PATTERNS); IPR025661 (PROSITE_PATTERNS); IPR000169 (PROSITE_PATTERNS); IPR025661 (PROSITE_PATTERNS); IPR039417 (CDD); IPR039417 (CDD); IPR039417…	P:GO:0006508; F:GO:0008234	P:proteolysis; F:cysteine-type peptidase activity
DEGAL248g00030	actin 3 actin, cytoplasmic 2 [Clostridium sp. chh4-2]hypothetical protein FF38_04907 actin-like protein	1865.25	51229.5	52210.7	44840	10923	13083.1	14	7	P:GO:0000281; F:GO:0005524; C:GO:0005856; C:GO:0005886; C:GO:0005925; C:GO:0035060; C:GO:0097433	P:mitotic cytokinesis; F:ATP binding; C:cytoskeleton; C:plasma membrane; C:focal adhesion; C:brahma complex; C:dense body	0	0	IPR004000 (PRINTS); IPR004000 (PFAM); G3DSA:3.30.420.40 (GENE3D); G3DSA:3.90.640.10 (GENE3D); G3DSA:3.30.420.40 (GENE3D); IPR004000 (PANTHER); PTHR11937:SF407 (PANTHER); IPR004001 (PROSITE_PATTERNS); IPR004001 (PROSITE_PATTERNS); IPR020902 (PROSITE_PATTERNS); cd00012 (CDD); SSF53067 (SUPERFAMILY); SSF53067 (SUPERFAMILY)	no GO terms	no GO terms
DEGAL5835g00230	putative translationally controlled tumor protein histamine release factor, partial RecName: Full=Translationally-controlled tumor protein homolog; Short=GTx-TCTP1 [translationally-controlled tumor pr	30795	13506	51471	63593	55346	31780	16	1	C:GO:0005576	C:extracellular region	0	0	IPR018105 (PRINTS); IPR011323 (G3DSA:2.170.150.GENE3D); IPR018105 (PFAM); IPR018105 (PANTHER); IPR034737 (PROSITE_PROFILES); IPR011057 (SUPERFAMILY)	no GO terms	no GO terms
DEGAL5556g00030	hypothetical protein BIW11_08785, partial zinc finger and BTB domain-containing protein 45-like isoform X1 protein bric-a-brac 2-like isoform X1 uncharacterized protein LOC111266577 zinc finger protei	73861	38443	51266	51577	48427	20437	6	0	0	0	0	0	IPR000210 (PFAM); G3DSA:3.30.710.10 (GENE3D); mobidb-lite (MOBIDB_LITE); mobidb-lite (MOBIDB_LITE); mobidb-lite (MOBIDB_LITE); mobidb-lite (MOBIDB_LITE); mobidb-lite (MOBIDB_LITE); mobidb-lite (MOBIDB_LITE); mobidb-lite (MOBIDB_LITE); mobidb-lite (MOBIDB_LITE); mobidb-lite (MOBIDB_LITE); mobidb-lite (MOBIDB_LITE); PTHR23110 (PANTHER); IPR000210 (PROSITE_PROFILES); IPR000210 (PROSITE_PROFILES); cd…	F:GO:0005515	F:protein binding
DEGAL5143g00030	mCG2012 dual specificity protein phosphatase CDC14AB dual specificity protein phosphatase CDC14A-like isoform X2	2684.44	23908	43973.3	66165.9	56980.5	52652.2	16	2	P:GO:0016311; F:GO:0016791	P:dephosphorylation; F:phosphatase activity	0	0	IPR029021 (G3DSA:3.90.190.GENE3D); IPR029021 (G3DSA:3.90.190.GENE3D); IPR029260 (PFAM); IPR000340 (PFAM); IPR026068 (PTHR23339:PANTHER); IPR026068 (PTHR23339:PANTHER); PTHR23339 (PANTHER); IPR016130 (PROSITE_PATTERNS); IPR000387 (PROSITE_PROFILES); cd14499 (CDD); cd17657 (CDD); IPR029021 (SUPERFAMILY); IPR029021 (SUPERFAMILY)	P:GO:0016311; F:GO:0004725; F:GO:0008138; F:GO:0016791	P:dephosphorylation; F:protein tyrosine phosphatase activity; F:protein tyrosine/serine/threonine phosphatase activity; F:phosphatase activity
DEGAL1622g00060	hypothetical protein B5V51_9859 adenine nucleotide translocase 2 ADP,ATP carrier protein 1-like hypothetical protein BIW11_03965	4241	20090	40893	19144	9533	11230	4	6	P:GO:0015866; P:GO:0015867; P:GO:0055085; F:GO:0005471; C:GO:0005743; C:GO:0016021	P:ADP transport; P:ATP transport; P:transmembrane transport; F:ATP:ADP antiporter activity; C:mitochondrial inner membrane; C:integral component of membrane	0	0	IPR002113 (PRINTS); IPR002067 (PRINTS); IPR023395 (G3DSA:1.50.40.GENE3D); IPR018108 (PFAM); PTHR45635 (PANTHER); PTHR45635:SF7 (PANTHER); IPR018108 (PROSITE_PROFILES); IPR018108 (PROSITE_PROFILES); IPR018108 (PROSITE_PROFILES); IPR023395 (SUPERFAMILY)	P:GO:0055085; F:GO:0022857; C:GO:0005743	P:transmembrane transport; F:transmembrane transporter activity; C:mitochondrial inner membrane
DEGAL3589g00060	hypothetical protein BIW11_08768 hypothetical protein BIW11_01513	419	4084	40310	5600	9926	48579	2	0	0	0	0	0	PTHR37612 (PANTHER)	no GO terms	no GO terms
DEGAL2491g00020	paramyosin, long form paramyosin [Aphonopelma sp. DQ-2016]Paramyosin, partial paramyosin, long form-like isoform X1	3244	38110	38679	34712	8832	5771	14	9	P:GO:0018107; P:GO:0031032; P:GO:0055114; F:GO:0003774; F:GO:0004674; F:GO:0032440; C:GO:0016459; C:GO:0030016; C:GO:0032982	P:peptidyl-threonine phosphorylation; P:actomyosin structure organization; P:oxidation-reduction process; F:motor activity; F:protein serine/threonine kinase activity; F:2-alkenal reductase [NAD(P)+] activity; C:myosin complex; C:myofibril; C:myosin filament	EC:2.7.11; EC:1.3.1.74; EC:3.6.1.15	Transferring phosphorus-containing groups; 2-alkenal reductase (NAD(P)(+)); Nucleoside-triphosphate phosphatase	IPR002928 (PFAM); mobidb-lite (MOBIDB_LITE); PTHR22988:SF67 (PANTHER); PTHR22988 (PANTHER); SSF90257 (SUPERFAMILY); SSF90257 (SUPERFAMILY); SSF90257 (SUPERFAMILY)	F:GO:0003774; C:GO:0016459	F:motor activity; C:myosin complex
DEGAL877g00070	myosin light chain alkali isoform X2 Chain C, TWO HEAVY MEROMYOSIN INTERACTING-HEADS MOTIFS FLEXIBLE DOCKED INTO TARANTULA THICK FILAMENT 3D-MAP ALLOWS IN DEPTH STUDY OF INTRA- AND INTERMOLECULAR INTE	4511	46034	37226	23803	7170	21496	11	1	F:GO:0005509	F:calcium ion binding	0	0	G3DSA:1.10.238.10 (GENE3D); G3DSA:1.10.238.10 (GENE3D); IPR029655 (PTHR23048:PANTHER); PTHR23048 (PANTHER); IPR002048 (CDD); IPR011992 (SUPERFAMILY)	F:GO:0005509	F:calcium ion binding
DEGAL6824g00220	chitin-binding domain protein cbd-1 AGAP006268-PA hypothetical protein B446_20325 mucin peritrophin salivary protein Peritrophin-1, partial TPA_inf: mucin peritrophin salivary protein mucin/peritrophi	389	13312	36970	45729	52319	71157	16	4	P:GO:0043170; P:GO:0044237; P:GO:1901564; C:GO:0110165	P:macromolecule metabolic process; P:cellular metabolic process; P:organonitrogen compound metabolic process; C:cellular anatomical entity	0	0	IPR002557 (PFAM); G3DSA:2.170.140.10 (GENE3D); mobidb-lite (MOBIDB_LITE); IPR002557 (PROSITE_PROFILES); IPR036508 (SUPERFAMILY)	P:GO:0006030; F:GO:0008061; C:GO:0005576	P:chitin metabolic process; F:chitin binding; C:extracellular region
DEGAL6771g00070	hypothetical protein B446_20325 hypothetical protein BIW11_07069 mucin/peritrophin-like protein precursor secreted salivary gland peptide, putative uncharacterized protein LOC111244161	237	8554	36322	69048	72666	57887	16	3	P:GO:0006030; F:GO:0008061; C:GO:0005576	P:chitin metabolic process; F:chitin binding; C:extracellular region	0	0	mobidb-lite (MOBIDB_LITE); mobidb-lite (MOBIDB_LITE); mobidb-lite (MOBIDB_LITE); IPR036508 (SUPERFAMILY)	P:GO:0006030; F:GO:0008061	P:chitin metabolic process; F:chitin binding
DEGAL766g00030	actin 3 beta actin RecName: Full=Actin, clone 403; Flags: Precursor [actin-5C uncharacterized protein Dyak_GE19434 actin related protein 1 actin, clone 403 isoform X2	80450	34656	34129.4	43674	63645	40204	7	14	P:GO:0000281; P:GO:0006338; P:GO:0007291; P:GO:0032507; P:GO:0035148; F:GO:0005515; F:GO:0005524; C:GO:0005623; C:GO:0005886; C:GO:0005925; C:GO:0015629; C:GO:0031011; C:GO:0035060; C:GO:0097433	P:mitotic cytokinesis; P:chromatin remodeling; P:sperm individualization; P:maintenance of protein location in cell; P:tube formation; F:protein binding; F:ATP binding; C:cell; C:plasma membrane; C:focal adhesion; C:actin cytoskeleton; C:Ino80 complex; C:brahma complex; C:dense body	0	0	IPR004000 (PRINTS); G3DSA:3.30.420.40 (GENE3D); IPR004000 (PFAM); G3DSA:3.90.640.10 (GENE3D); G3DSA:3.30.420.40 (GENE3D); PTHR11937:SF162 (PANTHER); IPR004000 (PANTHER); IPR004001 (PROSITE_PATTERNS); IPR004001 (PROSITE_PATTERNS); IPR020902 (PROSITE_PATTERNS); cd00012 (CDD); SSF53067 (SUPERFAMILY); SSF53067 (SUPERFAMILY)	no GO terms	no GO terms
DEGAL3298g00020	cholinesterase 1-like liver carboxylesterase 1-like cholinesterase-like, partial	1249.28	61053.3	33758.7	11122.7	41265.4	21378	#N/A	1	F:GO:0016787	F:hydrolase activity	0	0	IPR000997 (PRINTS); IPR029058 (G3DSA:3.40.50.GENE3D); IPR002018 (PFAM); PTHR43918 (PANTHER); IPR019826 (PROSITE_PATTERNS); IPR019826 (PROSITE_PATTERNS); IPR019819 (PROSITE_PATTERNS); IPR029058 (SUPERFAMILY); IPR029058 (SUPERFAMILY)	F:GO:0004104	F:cholinesterase activity
DEGAL2772g00010	fatty acid-binding protein, liver-like fatty acid-binding protein, heart fatty acid-binding protein	22027	16796	31879	37846	42659	35551	16	2	P:GO:0007275; F:GO:0008289	P:multicellular organism development; F:lipid binding	0	0	IPR000463 (PRINTS); IPR000566 (PFAM); IPR012674 (G3DSA:2.40.128.GENE3D); IPR031259 (PANTHER); IPR000463 (PROSITE_PATTERNS); IPR012674 (SUPERFAMILY)	F:GO:0008289	F:lipid binding
DEGAL2850g00010	troponin T-like protein troponin T isoform X6 troponin T isoform X5 troponin T isoform X1 troponin T troponin T, skeletal muscle-like isoform X1	1410	49463	31548	21019	8773	13454	5	8	P:GO:0003009; P:GO:0006937; P:GO:0045214; P:GO:0060048; F:GO:0005509; F:GO:0005523; F:GO:0030899; C:GO:0005861	P:skeletal muscle contraction; P:regulation of muscle contraction; P:sarcomere organization; P:cardiac muscle contraction; F:calcium ion binding; F:tropomyosin binding; F:calcium-dependent ATPase activity; C:troponin complex	EC:3.6.1.3; EC:3.6.1.15	Adenosinetriphosphatase; Nucleoside-triphosphate phosphatase	IPR038077 (G3DSA:1.20.5.GENE3D); IPR001978 (PFAM); mobidb-lite (MOBIDB_LITE); mobidb-lite (MOBIDB_LITE); mobidb-lite (MOBIDB_LITE); mobidb-lite (MOBIDB_LITE); mobidb-lite (MOBIDB_LITE); mobidb-lite (MOBIDB_LITE); IPR027707 (PANTHER); PTHR11521:SF1 (PANTHER); SSF90250 (SUPERFAMILY)	P:GO:0006937; C:GO:0005861	P:regulation of muscle contraction; C:troponin complex
DEGAL4040g00020	transmembrane protease serine 9-like Chymotrypsin-like elastase family member 1, partial serine proteinase, putative chymotrypsin-like elastase family member 2A	117	1881	30809	49278	22719	31697	15	1	F:GO:0008236	F:serine-type peptidase activity	0	0	IPR001314 (PRINTS); G3DSA:2.40.10.10 (GENE3D); IPR001254 (PFAM); PTHR24250:SF27 (PANTHER); PTHR24250 (PANTHER); IPR018114 (PROSITE_PATTERNS); IPR033116 (PROSITE_PATTERNS); IPR001254 (PROSITE_PROFILES); IPR001254 (CDD); IPR009003 (SUPERFAMILY)	P:GO:0006508; F:GO:0004252	P:proteolysis; F:serine-type endopeptidase activity
DEGAL5071g00010	muscle LIM protein 1-like isoform X7 cysteine and glycine rich protein Mlp84B cysteine and glycine-rich protein regulatory protein MLP putative Muscle LIM protein Mlp84B	1208	13630	30112	28428	10615	13613	14	1	F:GO:0046872	F:metal ion binding	0	0	0	0	0
DEGAL2196g00010	calponin homology domain-containing protein DDB_G0272472 isoform X5 tropomyosin-1, isoforms 9A/A/B isoform X25 tropomyosin-1, isoforms 9A/A/B isoform X23 Sar s 10 allergen	3075.69	43016.8	29661.7	26660	9114.36	11770.3	5	3	P:GO:0006937; F:GO:0042803; C:GO:0043292	P:regulation of muscle contraction; F:protein homodimerization activity; C:contractile fiber	0	0	IPR000533 (PRINTS); G3DSA:1.20.5.340 (GENE3D); G3DSA:1.20.5.170 (GENE3D); IPR000533 (PFAM); mobidb-lite (MOBIDB_LITE); PTHR19269 (PANTHER); PTHR19269:SF45 (PANTHER); PTHR19269 (PANTHER); SSF57997 (SUPERFAMILY); SSF57997 (SUPERFAMILY)	no GO terms	no GO terms
DEGAL5284g00180	Ctss protein cathepsin S protein cathepsin S isoform X3	201	17331	29013	4613	2615	1728	4	1	F:GO:0008233	F:peptidase activity	0	0	IPR000668 (PRINTS); G3DSA:3.90.70.10 (GENE3D); IPR000668 (PFAM); IPR013201 (PFAM); PTHR12411 (PANTHER); PTHR12411:SF525 (PANTHER); IPR025661 (PROSITE_PATTERNS); IPR000169 (PROSITE_PATTERNS); IPR039417 (CDD); IPR038765 (SUPERFAMILY)	P:GO:0006508; F:GO:0008234	P:proteolysis; F:cysteine-type peptidase activity
DEGAL3658g00080	regulatory myosin light chain Chain E, TWO HEAVY MEROMYOSIN INTERACTING-HEADS MOTIFS FLEXIBLE DOCKED INTO TARANTULA THICK FILAMENT 3D-MAP ALLOWS IN DEPTH STUDY OF INTRA- AND INTERMOLECULAR INTERACTION	4093.99	34105.7	28591.7	21580.3	8406.05	8189.84	14	1	F:GO:0005509	F:calcium ion binding	0	0	G3DSA:1.10.238.10 (GENE3D); G3DSA:1.10.238.10 (GENE3D); PTHR23049:SF65 (PANTHER); PTHR23049 (PANTHER); IPR018247 (PROSITE_PATTERNS); IPR002048 (PROSITE_PROFILES); IPR002048 (PROSITE_PROFILES); IPR002048 (CDD); IPR011992 (SUPERFAMILY)	F:GO:0005509	F:calcium ion binding
DEGAL2192g00450	Chain A, Crystal Structure Of Creatine-adp Arginine Kinase Ternary Complex [arginine kinase, partial glutamate receptor 1-like	659	48560	26751	9073	6264	8125	5	4	P:GO:0016310; P:GO:0046314; F:GO:0004111; F:GO:0005524	P:phosphorylation; P:phosphocreatine biosynthetic process; F:creatine kinase activity; F:ATP binding	EC:2.7.3.2	Creatine kinase	IPR036802 (G3DSA:1.10.135.GENE3D); IPR022414 (PFAM); IPR022413 (PFAM); G3DSA:3.30.590.10 (GENE3D); PTHR11547:SF37 (PANTHER); IPR000749 (PANTHER); PTHR11547:SF37 (PANTHER); IPR000749 (PANTHER); IPR022415 (PROSITE_PATTERNS); IPR022413 (PROSITE_PROFILES); IPR022414 (PROSITE_PROFILES); cd07932 (CDD); IPR036802 (SUPERFAMILY); IPR014746 (SUPERFAMILY)	P:GO:0046314; F:GO:0003824; F:GO:0004111; F:GO:0016301; F:GO:0016772	P:phosphocreatine biosynthetic process; F:catalytic activity; F:creatine kinase activity; F:kinase activity; F:transferase activity, transferring phosphorus-containing groups
DEGAL6925g00030	polyadenylate-binding protein 1 polyadenylate-binding protein LOW QUALITY PROTEIN: polyadenylate-binding protein 4-like polyadenylate-binding protein 4-like isoform X2	25300	12915	26623	39546	37437	27038	16	7	F:GO:0003730; F:GO:0008143; F:GO:0008266; C:GO:0005634; C:GO:0005829; C:GO:0010494; C:GO:1990904	F:mRNA 3'-UTR binding; F:poly(A) binding; F:poly(U) RNA binding; C:nucleus; C:cytosol; C:cytoplasmic stress granule; C:ribonucleoprotein complex	0	0	G3DSA:1.10.1900.10 (GENE3D); IPR012677 (G3DSA:3.30.70.GENE3D); IPR006515 (TIGRFAM); IPR012677 (G3DSA:3.30.70.GENE3D); IPR000504 (PFAM); IPR002004 (PFAM); IPR012677 (G3DSA:3.30.70.GENE3D); IPR012677 (G3DSA:3.30.70.GENE3D); mobidb-lite (MOBIDB_LITE); mobidb-lite (MOBIDB_LITE); mobidb-lite (MOBIDB_LITE); PTHR24012:SF409 (PANTHER); PTHR24012 (PANTHER); IPR000504 (PROSITE_PROFILES); IPR000504 (PROSITE…	F:GO:0003676; F:GO:0003723	F:nucleic acid binding; F:RNA binding
DEGAL3456g00110	heat shock constitutive protein 70 Heat shock protein cognate 4 heat shock 70 kDa protein heat shock protein, putative heat shock 70 kDa protein cognate 4-like Heat shock protein cognate 4, partial	15756.6	20418.1	26385.4	45953.3	56037	23085.5	15	16	P:GO:0016192; P:GO:0034605; P:GO:0034620; P:GO:0042026; P:GO:0051085; P:GO:0055114; F:GO:0005524; F:GO:0016887; F:GO:0031072; F:GO:0032440; F:GO:0044183; F:GO:0051082; F:GO:0051787; C:GO:0005634; C:GO:0005829; C:GO:0005886	P:vesicle-mediated transport; P:cellular response to heat; P:cellular response to unfolded protein; P:protein refolding; P:chaperone cofactor-dependent protein refolding; P:oxidation-reduction process; F:ATP binding; F:ATPase activity; F:heat shock protein binding; F:2-alkenal reductase [NAD(P)+] activity; F:protein folding chaperone; F:unfolded protein binding; F:misfolded protein binding; C:nuc…	EC:1.3.1.74; EC:3.6.1.3; EC:3.6.1.15	2-alkenal reductase (NAD(P)(+)); Adenosinetriphosphatase; Nucleoside-triphosphate phosphatase	PR00301 (PRINTS); IPR029047 (G3DSA:2.60.34.GENE3D); G3DSA:3.30.420.40 (GENE3D); IPR029048 (G3DSA:1.20.1270.GENE3D); G3DSA:3.90.640.10 (GENE3D); G3DSA:3.30.420.40 (GENE3D); IPR013126 (PFAM); G3DSA:3.30.30.30 (GENE3D); mobidb-lite (MOBIDB_LITE); IPR013126 (PANTHER); PTHR19375:SF407 (PANTHER); IPR018181 (PROSITE_PATTERNS); IPR018181 (PROSITE_PATTERNS); IPR029048 (SUPERFAMILY); SSF53067 (SUPERFAMILY)…	no GO terms	no GO terms
DEGAL6861g00030	ATP synthase subunit beta, mitochondrial, partial blast:ATP synthase subunit beta%2C mitochondrial ATP synthase, beta subunit, isoform C aTP synthase subunit beta	28707	50714	25841	17103	48884	13788	10	6	P:GO:0042776; F:GO:0005524; F:GO:0016887; F:GO:0046933; C:GO:0005753; C:GO:0045261	P:mitochondrial ATP synthesis coupled proton transport; F:ATP binding; F:ATPase activity; F:proton-transporting ATP synthase activity, rotational mechanism; C:mitochondrial proton-transporting ATP synthase complex; C:proton-transporting ATP synthase complex, catalytic core F(1)	EC:3.6.1.3; EC:3.6.1.15	Adenosinetriphosphatase; Nucleoside-triphosphate phosphatase	G3DSA:2.40.10.170 (GENE3D); IPR000194 (PFAM); IPR005722 (TIGRFAM); IPR004100 (PFAM); IPR024034 (G3DSA:1.10.1140.GENE3D); PIRSF039072 (PIRSF); G3DSA:3.40.50.300 (GENE3D); PTHR15184:SF44 (PANTHER); PTHR15184 (PANTHER); IPR020003 (PROSITE_PATTERNS); IPR005722 (HAMAP); cd18110 (CDD); cd01133 (CDD); cd18115 (CDD); SSF47917 (SUPERFAMILY); IPR027417 (SUPERFAMILY); IPR036121 (SUPERFAMILY)	P:GO:0015986; P:GO:0046034; P:GO:1902600; F:GO:0005524; F:GO:0046933; C:GO:0045261	P:ATP synthesis coupled proton transport; P:ATP metabolic process; P:proton transmembrane transport; F:ATP binding; F:proton-transporting ATP synthase activity, rotational mechanism; C:proton-transporting ATP synthase complex, catalytic core F(1)
DEGAL121g00140	hypothetical protein BRAFLDRAFT_72748 glutathione S-transferase Mu 1 isoform X2 hypothetical protein EGM_00918 glutathione S-transferase Mu 1-like, partial glutathione S-transferase Mu 1-like glutathi	121	14333	24530	11957	16445	5831	14	3	P:GO:0006749; F:GO:0004364; F:GO:0016740	P:glutathione metabolic process; F:glutathione transferase activity; F:transferase activity	0	0	IPR004045 (PFAM); G3DSA:1.20.1050.10 (GENE3D); IPR004046 (PFAM); G3DSA:3.40.30.10 (GENE3D),SFLDG01205 (SFLD),SFLDG00363 (SFLD); PTHR11571 (PANTHER); PTHR11571:SF222 (PANTHER); IPR010987 (PROSITE_PROFILES); IPR004045 (PROSITE_PROFILES); IPR036249 (SUPERFAMILY); IPR036282 (SUPERFAMILY)	F:GO:0005515	F:protein binding
DEGAL548g00020	putative elongation factor 1-alpha elongation factor 1-alpha 1 elongation factor 1-alpha isoform X1 elongation factor 1-alpha 1-like protein	1905.02	10055	24133.2	18502.6	3379.05	5751	14	5	P:GO:0006414; F:GO:0003746; F:GO:0003924; F:GO:0005525; F:GO:0016779	P:translational elongation; F:translation elongation factor activity; F:GTPase activity; F:GTP binding; F:nucleotidyltransferase activity	EC:3.6.1.15	Nucleoside-triphosphate phosphatase	IPR000795 (PRINTS); IPR004160 (PFAM); IPR004161 (PFAM); IPR004539 (TIGRFAM); G3DSA:3.40.50.300 (GENE3D); G3DSA:2.40.30.10 (GENE3D); IPR000795 (PFAM); G3DSA:2.40.30.10 (GENE3D); PTHR23115 (PANTHER); PTHR23115:SF236 (PANTHER); IPR031157 (PROSITE_PATTERNS); IPR000795 (PROSITE_PROFILES); IPR004539 (HAMAP); cd03705 (CDD); cd01883 (CDD); cd03693 (CDD); IPR009001 (SUPERFAMILY); IPR009000 (SUPERFAMILY); …	P:GO:0006414; F:GO:0003746; F:GO:0003924; F:GO:0005525	P:translational elongation; F:translation elongation factor activity; F:GTPase activity; F:GTP binding
DEGAL4646g00070	myosin heavy chain, muscle isoform X9 myosin heavy chain, muscle isoform X12 myosin heavy chain, muscle isoform X15 myosin heavy chain	2895	28494	23333	14171	4665	2601	5	4	F:GO:0003774; F:GO:0005524; F:GO:0051015; C:GO:0016459	F:motor activity; F:ATP binding; F:actin filament binding; C:myosin complex	EC:3.6.1.15	Nucleoside-triphosphate phosphatase	IPR001609 (PRINTS); IPR008989 (G3DSA:2.30.30.GENE3D); IPR036961 (G3DSA:3.40.850.GENE3D); G3DSA:1.20.120.720 (GENE3D); IPR004009 (PFAM); G3DSA:1.20.58.530 (GENE3D); IPR027401 (G3DSA:4.10.270.GENE3D); G3DSA:1.20.5.1050 (GENE3D); G3DSA:1.20.5.370 (GENE3D); IPR001609 (PFAM); G3DSA:3.30.70.3240 (GENE3D); IPR002928 (PFAM); G3DSA:1.20.5.340 (GENE3D); G3DSA:1.20.5.370 (GENE3D); mobidb-lite (MOBIDB_LITE);…	F:GO:0003774; F:GO:0005515; F:GO:0005524; F:GO:0051015; C:GO:0016459	F:motor activity; F:protein binding; F:ATP binding; F:actin filament binding; C:myosin complex
DEGAL6574g00150	troponin I-like isoform X6 troponin I-like isoform X9 troponin I-like	1118	31863	22948	25583	9848	11917	14	2	P:GO:0006936; C:GO:0005861	P:muscle contraction; C:troponin complex	0	0	IPR001978 (PFAM); IPR038077 (G3DSA:1.20.5.GENE3D); mobidb-lite (MOBIDB_LITE); mobidb-lite (MOBIDB_LITE); mobidb-lite (MOBIDB_LITE); PTHR13738 (PANTHER); SSF90250 (SUPERFAMILY); SSF90250 (SUPERFAMILY)	C:GO:0005861	C:troponin complex
DEGAL3125g00050	uncharacterized protein LOC106531968 isoform X2 hypothetical protein XENTR_v90019622mg N66 matrix protein-like	133	6055	21984	49506	35686	17517	15	1	P:GO:0009987	P:cellular process	0	0	mobidb-lite (MOBIDB_LITE); mobidb-lite (MOBIDB_LITE); mobidb-lite (MOBIDB_LITE)	no GO terms	no GO terms
DEGAL611g00020	hypothetical protein BOX15_Mlig006455g3 cathepsin D2 lysosomal aspartic protease isoform X1 aspartic proteinase precursor hypothetical protein pdam_00020834 aspartyl proteinase-1 cathepsin D	13583	7790	21781	41154	77065	43204	1	2	P:GO:0006508; F:GO:0004190	P:proteolysis; F:aspartic-type endopeptidase activity	EC:3.4.23	Acting on peptide bonds (peptidases)	IPR001461 (PRINTS); IPR033121 (PFAM); IPR021109 (G3DSA:2.40.70.GENE3D); IPR021109 (G3DSA:2.40.70.GENE3D); PTHR13683:SF230 (PANTHER); IPR001461 (PANTHER); IPR001969 (PROSITE_PATTERNS); IPR001969 (PROSITE_PATTERNS); IPR033121 (PROSITE_PROFILES); IPR021109 (SUPERFAMILY)	P:GO:0006508; F:GO:0004190	P:proteolysis; F:aspartic-type endopeptidase activity
DEGAL4872g00210	hypothetical protein DV515_00000709 antizyme inhibitor 2	16449	15887	20607	42892	37005	20745	15	3	P:GO:0006596; F:GO:0016829; C:GO:0005737	P:polyamine biosynthetic process; F:lyase activity; C:cytoplasm	0	0	IPR000183 (PRINTS); IPR002433 (PRINTS); IPR029066 (G3DSA:3.20.20.GENE3D); IPR022643 (PFAM); IPR022644 (PFAM); IPR009006 (G3DSA:2.40.37.GENE3D); mobidb-lite (MOBIDB_LITE); IPR002433 (PANTHER); IPR022653 (PROSITE_PATTERNS); cd00622 (CDD); IPR029066 (SUPERFAMILY); IPR009006 (SUPERFAMILY)	P:GO:0006596; F:GO:0003824	P:polyamine biosynthetic process; F:catalytic activity
DEGAL1757g00050	sodium/potassium-transporting ATPase subunit alpha isoform X5 sodium/potassium-transporting ATPase subunit alpha sodium/potassium-transporting ATPase subunit alpha-B-like isoform X2	7809	44358	20421	9688	6498	2405	5	11	P:GO:0006883; P:GO:0010248; P:GO:0030007; P:GO:0036376; P:GO:1990573; F:GO:0005391; F:GO:0005524; F:GO:0016787; F:GO:0046872; C:GO:0005623; C:GO:0016021	P:cellular sodium ion homeostasis; P:establishment or maintenance of transmembrane electrochemical gradient; P:cellular potassium ion homeostasis; P:sodium ion export across plasma membrane; P:potassium ion import across plasma membrane; F:sodium:potassium-exchanging ATPase activity; F:ATP binding; F:hydrolase activity; F:metal ion binding; C:cell; C:integral component of membrane	EC:7.2.2.13; EC:7.2.2.3; EC:7.2.2.6	Na(+)/K(+)-exchanging ATPase; P-type Na(+) transporter; P-type K(+) transporter	PR00121 (PRINTS); PR00119 (PRINTS); IPR004014 (PFAM); G3DSA:1.20.1110.10 (GENE3D); IPR005775 (TIGRFAM); G3DSA:2.70.150.10 (GENE3D); IPR023299 (G3DSA:3.40.1110.GENE3D); PF00122 (PFAM); PF13246 (PFAM); IPR006068 (PFAM); IPR001757 (TIGRFAM); IPR023214 (G3DSA:3.40.50.GENE3D); PTHR43294 (PANTHER); PTHR43294:SF9 (PANTHER); IPR018303 (PROSITE_PATTERNS); IPR005775 (CDD); IPR023299 (SUPERFAMILY); IPR00825…	P:GO:0006813; F:GO:0000166; F:GO:0005524; F:GO:0008556; C:GO:0016021	P:potassium ion transport; F:nucleotide binding; F:ATP binding; F:potassium transmembrane transporter activity, phosphorylative mechanism; C:integral component of membrane
DEGAL3108g00010	hypothetical protein, partial uncharacterized protein LOC100903760 hypothetical protein BIW11_03905	818.801	79912.3	20303.9	9403.67	15274.6	30912.9	5	0	0	0	0	0	no IPS match	no IPS match	no IPS match
DEGAL3867g00080	mite allergen Der f 2 mite group 2 allergen Gly d 2.02-like mite group 2 allergen Tyr p 2-like epididymal secretory protein E1-like mite group 2 allergen Der f 2-like	136	2736	20300	25988	14825	10002	15	1	C:GO:0005615	C:extracellular space	0	0	IPR003172 (PFAM); G3DSA:2.60.40.770 (GENE3D); PTHR11306:SF30 (PANTHER); IPR039670 (PANTHER); IPR014756 (SUPERFAMILY)	no GO terms	no GO terms
DEGAL5193g00020	uncharacterized protein LOC105688451 isoform X1 AGAP013533-PA	29	1495	20100	23531	10663	7514	15	1	C:GO:0005615	C:extracellular space	0	0	IPR010562 (PFAM); IPR038606 (G3DSA:3.15.10.GENE3D)	no GO terms	no GO terms
DEGAL1843g00140	hypothetical protein DAPPUDRAFT_304099 RAMP4-2	11751.5	21320	20071	30100	23445.8	16745	15	7	P:GO:0006486; P:GO:0015031; P:GO:0030968; F:GO:0005515; C:GO:0005783; C:GO:0005789; C:GO:0016021	P:protein glycosylation; P:protein transport; P:endoplasmic reticulum unfolded protein response; F:protein binding; C:endoplasmic reticulum; C:endoplasmic reticulum membrane; C:integral component of membrane	0	0	IPR010580 (PFAM); mobidb-lite (MOBIDB_LITE); PTHR15601:SF14 (PANTHER); IPR010580 (PANTHER)	C:GO:0005783	C:endoplasmic reticulum
DEGAL7093g00010	hypothetical protein RvY_10160 peptidase C1A cysteine proteinase-1	6408.17	19311.5	20067.1	30697.6	37035.9	16431	15	3	P:GO:0006508; F:GO:0008234; C:GO:0110165	P:proteolysis; F:cysteine-type peptidase activity; C:cellular anatomical entity	0	0	IPR000668 (PRINTS); IPR013201 (PFAM); IPR000668 (PFAM); G3DSA:3.90.70.10 (GENE3D); PTHR12411:SF575 (PANTHER); PTHR12411 (PANTHER); IPR025660 (PROSITE_PATTERNS); IPR000169 (PROSITE_PATTERNS); IPR025661 (PROSITE_PATTERNS); IPR039417 (CDD); IPR038765 (SUPERFAMILY)	P:GO:0006508; F:GO:0008234	P:proteolysis; F:cysteine-type peptidase activity
DEGAL5617g00090	protein CROWDED NUCLEI 3	70.4353	1158.06	19599	17733.6	8883.76	9752.99	14	2	P:GO:0000226; F:GO:0008017	P:microtubule cytoskeleton organization; F:microtubule binding	0	0	G3DSA:1.20.58.1520 (GENE3D)	no GO terms	no GO terms
DEGAL5757g00010	PCK2 protein, partial phosphoenolpyruvate carboxykinase, cytosolic	2994	18997	19085	66872	70744	25580	15	5	P:GO:0006094; P:GO:0016310; F:GO:0004613; F:GO:0005525; F:GO:0016301	P:gluconeogenesis; P:phosphorylation; F:phosphoenolpyruvate carboxykinase (GTP) activity; F:GTP binding; F:kinase activity	EC:4.1.1.32	Phosphoenolpyruvate carboxykinase (GTP)	G3DSA:2.170.8.10 (GENE3D); IPR035077 (PFAM); IPR008210 (G3DSA:3.40.449.GENE3D); IPR008209 (PIRSF); IPR035078 (PFAM); IPR013035 (G3DSA:3.90.228.GENE3D); IPR008209 (PANTHER); PTHR11561:SF11 (PANTHER); IPR018091 (PROSITE_PATTERNS); IPR008209 (HAMAP); IPR008209 (CDD); IPR008210 (SUPERFAMILY); SSF53795 (SUPERFAMILY)	P:GO:0006094; F:GO:0004611; F:GO:0004613; F:GO:0005525; F:GO:0017076	P:gluconeogenesis; F:phosphoenolpyruvate carboxykinase activity; F:phosphoenolpyruvate carboxykinase (GTP) activity; F:GTP binding; F:purine nucleotide binding
DEGAL4788g00020	hypothetical protein H355_008914 serine/threonine-protein kinase RIO3-like isoform X1	8130	13645	18371	39819	22835	14099	15	6	P:GO:0006468; P:GO:0030490; F:GO:0004674; F:GO:0005524; C:GO:0005829; C:GO:0030688	P:protein phosphorylation; P:maturation of SSU-rRNA; F:protein serine/threonine kinase activity; F:ATP binding; C:cytosol; C:preribosome, small subunit precursor	EC:2.7.11	Transferring phosphorus-containing groups	IPR017406 (PIRSF); G3DSA:1.10.510.10 (GENE3D); PF01163 (PFAM); G3DSA:3.30.200.20 (GENE3D); mobidb-lite (MOBIDB_LITE); PTHR45723:SF1 (PANTHER); PTHR45723 (PANTHER); IPR018935 (PROSITE_PATTERNS); cd05146 (CDD); IPR011009 (SUPERFAMILY)	P:GO:0006468; F:GO:0004674; F:GO:0005524	P:protein phosphorylation; F:protein serine/threonine kinase activity; F:ATP binding
DEGAL5008g00080	ATP synthase subunit alpha, mitochondrial-like F0F1 ATP synthase subunit alpha atp synthase subunit mitochondrial	21448	39309	18300	13373	40932	9894	10	14	P:GO:0001937; P:GO:0006629; P:GO:0015986; P:GO:0043536; F:GO:0005524; F:GO:0016887; F:GO:0042288; F:GO:0043531; F:GO:0043532; F:GO:0046933; C:GO:0005753; C:GO:0005886; C:GO:0008180; C:GO:0045261	P:negative regulation of endothelial cell proliferation; P:lipid metabolic process; P:ATP synthesis coupled proton transport; P:positive regulation of blood vessel endothelial cell migration; F:ATP binding; F:ATPase activity; F:MHC class I protein binding; F:ADP binding; F:angiostatin binding; F:proton-transporting ATP synthase activity, rotational mechanism; C:mitochondrial proton-transporting A…	EC:3.6.1.3; EC:3.6.1.15	Adenosinetriphosphatase; Nucleoside-triphosphate phosphatase	IPR005294 (PIRSF); IPR004100 (PFAM); IPR000194 (PFAM); IPR000793 (PFAM); IPR023366 (G3DSA:2.40.30.GENE3D); IPR038376 (G3DSA:1.20.150.GENE3D); IPR005294 (TIGRFAM); G3DSA:3.40.50.300 (GENE3D); PTHR43089:SF6 (PANTHER); PTHR43089 (PANTHER); IPR020003 (PROSITE_PATTERNS); IPR005294 (HAMAP); cd18113 (CDD); IPR033732 (CDD); cd18116 (CDD); SSF47917 (SUPERFAMILY); IPR036121 (SUPERFAMILY); IPR027417 (SUPERF…	P:GO:0015986; P:GO:0046034; P:GO:1902600; F:GO:0005524; F:GO:0032559; F:GO:0046933; C:GO:0045261	P:ATP synthesis coupled proton transport; P:ATP metabolic process; P:proton transmembrane transport; F:ATP binding; F:adenyl ribonucleotide binding; F:proton-transporting ATP synthase activity, rotational mechanism; C:proton-transporting ATP synthase complex, catalytic core F(1)
DEGAL1393g00020	uncharacterized protein Dsimw501_GD22899 GM16597	8197	20719	17883	7433	17419	6794	5	6	P:GO:0006096; F:GO:0000166; F:GO:0000287; F:GO:0004634; C:GO:0000015; C:GO:0005634	P:glycolytic process; F:nucleotide binding; F:magnesium ion binding; F:phosphopyruvate hydratase activity; C:phosphopyruvate hydratase complex; C:nucleus	EC:4.2.1.11	Phosphopyruvate hydratase	IPR000941 (PRINTS); IPR020811 (PFAM); IPR020810 (PFAM); IPR029017 (G3DSA:3.30.390.GENE3D); IPR000941 (TIGRFAM); IPR036849 (G3DSA:3.20.20.GENE3D); IPR000941 (PTHR11902:PANTHER); IPR000941 (PANTHER); PTHR11902:SF5 (PANTHER); IPR000941 (PANTHER); IPR020809 (PROSITE_PATTERNS); IPR020809 (PROSITE_PATTERNS); IPR000941 (HAMAP); IPR000941 (HAMAP); IPR000941 (CDD); IPR000941 (CDD); SSF54826 (SUPERFAMILY);…	P:GO:0006096; F:GO:0000287; F:GO:0004634; C:GO:0000015	P:glycolytic process; F:magnesium ion binding; F:phosphopyruvate hydratase activity; C:phosphopyruvate hydratase complex
DEGAL4872g00410	microtubule-actin cross-linking factor 1-like isoform X1 microtubule-actin cross-linking factor 1-like isoform X11 dystonin isoform X7 dystonin isoform X6	6189	17489	17538	10247	7794	1607	9	5	P:GO:0007010; F:GO:0003779; F:GO:0005509; F:GO:0008017; C:GO:0005856	P:cytoskeleton organization; F:actin binding; F:calcium ion binding; F:microtubule binding; C:cytoskeleton	0	0	G3DSA:1.10.238.10 (GENE3D); G3DSA:1.20.58.60 (GENE3D); IPR002048 (PFAM); G3DSA:1.20.58.60 (GENE3D); G3DSA:1.20.58.60 (GENE3D); IPR036534 (G3DSA:3.30.920.GENE3D); G3DSA:1.20.58.60 (GENE3D); IPR002017 (PFAM); G3DSA:3.30.160.780 (GENE3D); G3DSA:1.20.58.1940 (GENE3D); IPR003108 (PFAM); mobidb-lite (MOBIDB_LITE); mobidb-lite (MOBIDB_LITE); mobidb-lite (MOBIDB_LITE); mobidb-lite (MOBIDB_LITE); mobidb-l…	P:GO:0007010; F:GO:0005509; F:GO:0005515; F:GO:0008017; F:GO:0008092; C:GO:0005856	P:cytoskeleton organization; F:calcium ion binding; F:protein binding; F:microtubule binding; F:cytoskeletal protein binding; C:cytoskeleton
DEGAL156g00020	protein CROWDED NUCLEI 3	81.6352	352.715	16782.6	10047.1	5242.94	7968.76	14	0	0	0	0	0	PTHR34491 (PANTHER)	no GO terms	no GO terms
DEGAL1757g00040	hypothetical protein YQE_06329, partial hypothetical protein ZTR_02383	36305	11413	16139	21301	32915	10192	7	4	P:GO:0006413; F:GO:0003743; F:GO:0004386; F:GO:0005524	P:translational initiation; F:translation initiation factor activity; F:helicase activity; F:ATP binding	EC:3.6.1.3; EC:3.6.1.15	Adenosinetriphosphatase; Nucleoside-triphosphate phosphatase	G3DSA:3.40.50.300 (GENE3D); IPR011545 (PFAM); PTHR24031 (PANTHER); PTHR24031:SF621 (PANTHER); IPR000629 (PROSITE_PATTERNS); IPR014014 (PROSITE_PROFILES); IPR014001 (PROSITE_PROFILES); cd18046 (CDD); cd18787 (CDD); IPR027417 (SUPERFAMILY); IPR027417 (SUPERFAMILY)	F:GO:0003676; F:GO:0005524	F:nucleic acid binding; F:ATP binding
DEGAL1764g00010	uncharacterized protein LOC111633481 gamma-butyrobetaine dioxygenase taurine catabolism dioxygenase TauD hypothetical protein DAPPUDRAFT_226211 gamma-butyrobetaine dioxygenase-like uncharacterized pro	2647	4154	16023	40719	18489	12741	15	2	P:GO:0055114; F:GO:0051213	P:oxidation-reduction process; F:dioxygenase activity	0	0	IPR003819 (PFAM); IPR010376 (PFAM); IPR038492 (G3DSA:3.30.2020.GENE3D); IPR042098 (G3DSA:3.60.130.GENE3D); mobidb-lite (MOBIDB_LITE); mobidb-lite (MOBIDB_LITE); PTHR10696 (PANTHER); PTHR10696:SF38 (PANTHER); SSF51197 (SUPERFAMILY)	P:GO:0055114; F:GO:0016491	P:oxidation-reduction process; F:oxidoreductase activity
DEGAL870g00010	uncharacterized protein LOC111266560	22780	5760	15746	20425	14447	4865	8	4	P:GO:0051276; F:GO:0005524; C:GO:0005634; C:GO:0005694	P:chromosome organization; F:ATP binding; C:nucleus; C:chromosome	0	0	G3DSA:1.20.1060.20 (GENE3D); G3DSA:3.40.50.300 (GENE3D); G3DSA:3.40.50.300 (GENE3D); IPR003395 (PFAM); G3DSA:3.30.70.1620 (GENE3D); G3DSA:3.40.50.300 (GENE3D); IPR010935 (PFAM); G3DSA:3.40.50.300 (GENE3D); G3DSA:1.20.1060.20 (GENE3D); IPR003395 (PFAM); mobidb-lite (MOBIDB_LITE); mobidb-lite (MOBIDB_LITE); mobidb-lite (MOBIDB_LITE); mobidb-lite (MOBIDB_LITE); mobidb-lite (MOBIDB_LITE); mobidb-lite…	P:GO:0051276; F:GO:0005515; F:GO:0005524; C:GO:0005694	P:chromosome organization; F:protein binding; F:ATP binding; C:chromosome
DEGAL4146g00090	glyceraldehyde 3 phosphate dehydrogenase 2, isoform A glyceraldehyde-3-phosphate dehydrogenase 2 isoform X2 glyceraldehyde 3-phosphate dehydrogenase, putative	25735	30889	15622	9878	24506	8501	7	8	P:GO:0006006; P:GO:0006096; P:GO:0055114; F:GO:0004365; F:GO:0050661; F:GO:0051287; C:GO:0005737; C:GO:0015630	P:glucose metabolic process; P:glycolytic process; P:oxidation-reduction process; F:glyceraldehyde-3-phosphate dehydrogenase (NAD+) (phosphorylating) activity; F:NADP binding; F:NAD binding; C:cytoplasm; C:microtubule cytoskeleton	EC:1.2.1.59; EC:1.2.1.12	Glyceraldehyde-3-phosphate dehydrogenase (NAD(P)(+)) (phosphorylating); Glyceraldehyde-3-phosphate dehydrogenase (phosphorylating)	IPR020831 (PRINTS); G3DSA:3.30.360.10 (GENE3D); IPR020828 (PFAM); IPR006424 (TIGRFAM); G3DSA:3.40.50.720 (GENE3D); IPR020829 (PFAM); IPR020831 (PIRSF); IPR020831 (PANTHER); PTHR10836:SF79 (PANTHER); IPR020830 (PROSITE_PATTERNS); IPR036291 (SUPERFAMILY); SSF55347 (SUPERFAMILY)	P:GO:0006006; P:GO:0055114; F:GO:0016620; F:GO:0050661; F:GO:0051287	P:glucose metabolic process; P:oxidation-reduction process; F:oxidoreductase activity, acting on the aldehyde or oxo group of donors, NAD or NADP as acceptor; F:NADP binding; F:NAD binding
DEGAL153g00020	ferritin, middle subunit ferritin heavy chain isoform X2 ferritin heavy chain-like ferritin heavy chain-1a soma ferritin-like	23955	25054	15566	16273	14359	12560	9	2	P:GO:0006879; F:GO:0005506	P:cellular iron ion homeostasis; F:iron ion binding	0	0	IPR012347 (G3DSA:1.20.1260.GENE3D); IPR008331 (PFAM); IPR012347 (G3DSA:1.20.1260.GENE3D); IPR001519 (PANTHER); IPR001519 (PANTHER); PTHR11431:SF75 (PANTHER); IPR009040 (PROSITE_PROFILES); cd01056 (CDD); IPR009078 (SUPERFAMILY)	P:GO:0006826; P:GO:0006879; F:GO:0008199	P:iron ion transport; P:cellular iron ion homeostasis; F:ferric iron binding
DEGAL4488g00100	troponin C-like protein Troponin C, partial troponin C isoform X3	922	25058	15537	10534	3391	6111	5	1	F:GO:0005509	F:calcium ion binding	0	0	IPR002048 (PFAM); G3DSA:1.10.238.10 (GENE3D); PTHR23050:SF246 (PANTHER); PTHR23050 (PANTHER); IPR018247 (PROSITE_PATTERNS); IPR018247 (PROSITE_PATTERNS); IPR002048 (PROSITE_PROFILES); IPR002048 (PROSITE_PROFILES); IPR002048 (PROSITE_PROFILES); IPR002048 (PROSITE_PROFILES); IPR002048 (CDD); IPR011992 (SUPERFAMILY)	F:GO:0005509	F:calcium ion binding
DEGAL5486g00010	eukaryotic translation initiation factor 4 gamma, putative	15276.3	10216.9	15327.8	31658.5	31737.5	19160.7	15	3	F:GO:0003729; F:GO:0003743; C:GO:0016281	F:mRNA binding; F:translation initiation factor activity; C:eukaryotic translation initiation factor 4F complex	0	0	IPR016021 (G3DSA:1.25.40.GENE3D); IPR016021 (G3DSA:1.25.40.GENE3D); IPR003890 (PFAM); IPR003307 (PFAM); mobidb-lite (MOBIDB_LITE); mobidb-lite (MOBIDB_LITE); mobidb-lite (MOBIDB_LITE); mobidb-lite (MOBIDB_LITE); mobidb-lite (MOBIDB_LITE); PTHR23253:SF30 (PANTHER); PTHR23253 (PANTHER); IPR003307 (PROSITE_PROFILES); cd11559 (CDD); IPR016024 (SUPERFAMILY); IPR016024 (SUPERFAMILY)	F:GO:0003723; F:GO:0005515	F:RNA binding; F:protein binding
DEGAL283g00090	protein NDRG3 isoform X6 Misexpression suppressor of KSR, putative Protein NDRG3, partial protein NDRG3-like protein NDRG3-like isoform X3	4738	15736	15191	13896	12429	4591	14	2	P:GO:0007165; C:GO:0005737	P:signal transduction; C:cytoplasm	0	0	IPR004142 (PFAM); IPR029058 (G3DSA:3.40.50.GENE3D); PTHR11034:SF19 (PANTHER); IPR004142 (PANTHER); IPR029058 (SUPERFAMILY)	no GO terms	no GO terms
DEGAL3347g00030	uncharacterized protein LOC111266096 isoform X1 uncharacterized protein LOC111251967 isoform X2 uncharacterized protein LOC111251967 isoform X3	5249	3721	14989	25165	22945	13727	15	5	P:GO:0006629; P:GO:0006665; F:GO:0008270; C:GO:0005634; C:GO:0005764	P:lipid metabolic process; P:sphingolipid metabolic process; F:zinc ion binding; C:nucleus; C:lysosome	0	0	IPR008373 (PRINTS); G3DSA:1.10.225.10 (GENE3D); IPR007856 (PFAM); IPR008138 (PFAM); G3DSA:1.10.225.10 (GENE3D); G3DSA:1.10.225.10 (GENE3D); G3DSA:1.10.225.10 (GENE3D); PTHR11480 (PANTHER); PTHR11480:SF3 (PANTHER); PTHR11480 (PANTHER); PTHR11480 (PANTHER); PTHR11480:SF3 (PANTHER); PTHR11480:SF3 (PANTHER); PTHR11480:SF3 (PANTHER); PTHR11480 (PANTHER); PTHR11480:SF3 (PANTHER); PTHR11480 (PANTHER); P…	P:GO:0006629; P:GO:0006665; C:GO:0005764	P:lipid metabolic process; P:sphingolipid metabolic process; C:lysosome
DEGAL4983g00090	uncharacterized protein LOC105349184 uncharacterized protein LOC107365793 hypothetical protein LOTGIDRAFT_168146 uncharacterized protein LOC110443619 isoform X1 uncharacterized protein LOC111626573 is	175	9946	14697	12887	12489	3792	14	2	C:GO:0016020; C:GO:0016021	C:membrane; C:integral component of membrane	0	0	IPR003609 (PFAM); G3DSA:3.50.4.10 (GENE3D); IPR003609 (PROSITE_PROFILES); IPR003609 (PROSITE_PROFILES); IPR003609 (PROSITE_PROFILES); SSF57414 (SUPERFAMILY); SSF57414 (SUPERFAMILY)	no GO terms	no GO terms
DEGAL644g00020	hypothetical protein YQE_04747, partial hypothetical protein D910_06755, partial putative eukaryotic translation initiation factor 4 gamma 2 eukaryotic translation initiation factor 4 gamma 2-like, pa	12316.1	7470.66	14537.8	26160.8	26887.8	6574.84	15	3	F:GO:0003729; F:GO:0003743; C:GO:0016281	F:mRNA binding; F:translation initiation factor activity; C:eukaryotic translation initiation factor 4F complex	0	0	IPR003890 (PFAM); IPR016021 (G3DSA:1.25.40.GENE3D); mobidb-lite (MOBIDB_LITE); PTHR23253:SF30 (PANTHER); PTHR23253 (PANTHER); IPR016024 (SUPERFAMILY)	F:GO:0003723; F:GO:0005515	F:RNA binding; F:protein binding
DEGAL4545g00040	probable phospholipid hydroperoxide glutathione peroxidase	2657	8415.95	14142	14768.9	10165	14690	14	2	P:GO:0050896; F:GO:0004601	P:response to stimulus; F:peroxidase activity	EC:1.11.1.7	Peroxidase	IPR000889 (PRINTS); G3DSA:3.40.30.10 (GENE3D); IPR000889 (PFAM); mobidb-lite (MOBIDB_LITE); mobidb-lite (MOBIDB_LITE); PTHR11592:SF89 (PANTHER); IPR000889 (PANTHER); IPR029760 (PROSITE_PATTERNS); IPR000889 (PROSITE_PROFILES); IPR000889 (CDD); IPR036249 (SUPERFAMILY)	P:GO:0006979; P:GO:0055114; F:GO:0004602	P:response to oxidative stress; P:oxidation-reduction process; F:glutathione peroxidase activity
DEGAL2429g00100	ATP-dependent Clp protease proteolytic subunit-like uncharacterized protein LOC100901216 uncharacterized protein LOC111350288 ATP-dependent Clp protease proteolytic subunit, mitochondrial	14115.8	6494.97	13808	16612.2	19533.7	15528.9	16	5	P:GO:0006515; F:GO:0004176; F:GO:0004252; F:GO:0051117; C:GO:0009368	P:protein quality control for misfolded or incompletely synthesized proteins; F:ATP-dependent peptidase activity; F:serine-type endopeptidase activity; F:ATPase binding; C:endopeptidase Clp complex	EC:3.4.21; EC:3.6.1.3; EC:3.6.1.15	Acting on peptide bonds (peptidases); Adenosinetriphosphatase; Nucleoside-triphosphate phosphatase	IPR001907 (PRINTS); G3DSA:3.90.226.10 (GENE3D); IPR023562 (PFAM); mobidb-lite (MOBIDB_LITE); mobidb-lite (MOBIDB_LITE); PTHR10381:SF11 (PANTHER); IPR023562 (PANTHER); IPR018215 (PROSITE_PATTERNS); IPR033135 (PROSITE_PATTERNS); IPR001907 (HAMAP); IPR001907 (CDD); IPR029045 (SUPERFAMILY)	P:GO:0006508; F:GO:0004252	P:proteolysis; F:serine-type endopeptidase activity
DEGAL5697g00010	myosin-VIIa myosin-VIIa isoform X1 myosin-VIIa-like isoform X2 Myosin-VIIa, partial hypothetical protein IscW_ISCW003197 myosin-VIIa-like, partial	243.779	4836.06	13713	12586.7	5042.61	22130.6	16	4	F:GO:0003774; F:GO:0005524; F:GO:0051015; C:GO:0016459	F:motor activity; F:ATP binding; F:actin filament binding; C:myosin complex	EC:3.6.1.15	Nucleoside-triphosphate phosphatase	IPR011993 (G3DSA:2.30.29.GENE3D); mobidb-lite (MOBIDB_LITE); mobidb-lite (MOBIDB_LITE); mobidb-lite (MOBIDB_LITE); PTHR22692:SF19 (PANTHER); PTHR22692 (PANTHER); SSF50729 (SUPERFAMILY)	no GO terms	no GO terms
DEGAL1617g00030	aconitate hydratase, mitochondrial-like isoform X2 probable aconitate hydratase, mitochondrial isoform X1 probable aconitate hydratase, mitochondrial aconitate hydratase, mitochondrial-like hypothetic	6054	17840	13219	12294	18710	6016	10	6	P:GO:0006099; F:GO:0003994; F:GO:0046872; F:GO:0051539; C:GO:0005739; C:GO:0005829	P:tricarboxylic acid cycle; F:aconitate hydratase activity; F:metal ion binding; F:4 iron, 4 sulfur cluster binding; C:mitochondrion; C:cytosol	EC:4.2.1.3	Aconitate hydratase	IPR001030 (PRINTS); IPR015931 (G3DSA:3.30.499.GENE3D); IPR006248 (TIGRFAM); IPR015928 (G3DSA:3.20.19.GENE3D); IPR015931 (G3DSA:3.30.499.GENE3D); IPR015932 (G3DSA:3.40.1060.GENE3D); IPR001030 (PFAM); IPR000573 (PFAM); mobidb-lite (MOBIDB_LITE); PTHR43160:SF3 (PANTHER); PTHR43160 (PANTHER); IPR018136 (PROSITE_PATTERNS); IPR018136 (PROSITE_PATTERNS); cd01578 (CDD); cd01584 (CDD); IPR036008 (SUPERFAM…	P:GO:0006099; F:GO:0003994; F:GO:0051539	P:tricarboxylic acid cycle; F:aconitate hydratase activity; F:4 iron, 4 sulfur cluster binding
DEGAL4872g00250	protein-cysteine N-palmitoyltransferase Rasp protein-cysteine N-palmitoyltransferase HHAT isoform X6 hypothetical protein BN13_510008 LOW QUALITY PROTEIN: protein-cysteine N-palmitoyltransferase HHAT	15501.3	7602.74	12984.4	14414.9	16284.7	15144.6	#N/A	8	P:GO:0005975; P:GO:0006099; P:GO:0006107; P:GO:0006108; P:GO:0006734; F:GO:0030060; C:GO:0005777; C:GO:0005829	P:carbohydrate metabolic process; P:tricarboxylic acid cycle; P:oxaloacetate metabolic process; P:malate metabolic process; P:NADH metabolic process; F:L-malate dehydrogenase activity; C:peroxisome; C:cytosol	EC:1.1.1.37	Malate dehydrogenase	IPR022383 (PFAM); IPR001557 (PIRSF); G3DSA:3.40.50.720 (GENE3D); IPR011274 (TIGRFAM); IPR001236 (PFAM); IPR015955 (G3DSA:3.90.110.GENE3D); IPR010945 (TIGRFAM); IPR010945 (PANTHER); PTHR23382:SF3 (PANTHER); IPR001252 (PROSITE_PATTERNS); IPR011274 (CDD); IPR036291 (SUPERFAMILY); IPR015955 (SUPERFAMILY)	P:GO:0005975; P:GO:0006108; P:GO:0019752; P:GO:0055114; F:GO:0003824; F:GO:0016491; F:GO:0016615; F:GO:0016616; F:GO:0030060	P:carbohydrate metabolic process; P:malate metabolic process; P:carboxylic acid metabolic process; P:oxidation-reduction process; F:catalytic activity; F:oxidoreductase activity; F:malate dehydrogenase activity; F:oxidoreductase activity, acting on the CH-OH group of donors, NAD or NADP as acceptor; F:L-malate dehydrogenase activity
DEGAL342g00040	Cold shock domain-containing protein E1, partial Cold shock domain-containing protein E1	15093	8156	12979	20367	13878	2678	8	1	F:GO:0003676	F:nucleic acid binding	0	0	IPR024642 (PFAM); G3DSA:2.40.50.140 (GENE3D); G3DSA:2.40.50.140 (GENE3D); G3DSA:2.40.50.140 (GENE3D); G3DSA:2.40.50.140 (GENE3D); G3DSA:2.40.50.140 (GENE3D); IPR002059 (PFAM); mobidb-lite (MOBIDB_LITE); mobidb-lite (MOBIDB_LITE); mobidb-lite (MOBIDB_LITE); PTHR12913 (PANTHER); IPR019844 (PROSITE_PATTERNS); PS51857 (PROSITE_PROFILES); PS51857 (PROSITE_PROFILES); PS51857 (PROSITE_PROFILES); IPR0020…	F:GO:0003676	F:nucleic acid binding
DEGAL2196g00040	tropomyosin isoform X2 tropomyosin-like Sar s 10 allergen	766	14731	12671	11449	3327	4020	14	0	0	0	0	0	G3DSA:1.20.5.340 (GENE3D); IPR000533 (PFAM); mobidb-lite (MOBIDB_LITE); PTHR19269 (PANTHER); PTHR19269:SF53 (PANTHER); SSF57997 (SUPERFAMILY)	no GO terms	no GO terms
DEGAL3741g00040	CLUMA_CG018881, isoform A elongation factor-1 gamma, partial [Pionothele sp. DHL-2015]hypothetical protein RP20_CCG027751 elongation factor 1-gamma-A-like	13323.3	7594.97	12604.4	16689.3	28551.2	8053.41	7	2	P:GO:0006414; F:GO:0003746	P:translational elongation; F:translation elongation factor activity	0	0	IPR036433 (G3DSA:3.30.70.GENE3D); G3DSA:3.40.30.10 (GENE3D); IPR001662 (PFAM); IPR004045 (PFAM); IPR004046 (PFAM); G3DSA:1.20.1050.10 (GENE3D),SFLDS00019 (SFLD); IPR040079 (mobidb-MOBIDB_LITE); mobidb-lite (MOBIDB_LITE); PTHR43986 (PANTHER); PTHR43986:SF4 (PANTHER); IPR001662 (PROSITE_PROFILES); IPR004045 (PROSITE_PROFILES); IPR010987 (PROSITE_PROFILES); cd03044 (CDD); cd03181 (CDD); IPR036249 (S…	P:GO:0006414; F:GO:0003746; F:GO:0005515	P:translational elongation; F:translation elongation factor activity; F:protein binding
DEGAL4011g00110	large lipid transfer protein large lipid transfer protein-like hemelipoglycoprotein-1	7801	57895	12464	11057	25653	12215	10	2	P:GO:0006869; F:GO:0005319	P:lipid transport; F:lipid transporter activity	0	0	IPR011030 (G3DSA:1.25.10.GENE3D); IPR001846 (PFAM); IPR015255 (PFAM); IPR001747 (PFAM); mobidb-lite (MOBIDB_LITE); PTHR23345 (PANTHER); IPR001846 (PROSITE_PROFILES); IPR011030 (SUPERFAMILY); IPR015819 (SUPERFAMILY)	P:GO:0006869; F:GO:0005319	P:lipid transport; F:lipid transporter activity
DEGAL7112g00190	glutathione peroxidase 3 GPX1 RecName: Full=Glutathione peroxidase; Short=PcGPx; Short=Se-PcGPx [glutathione peroxidase, putative hypothetical protein cypCar_00018189 putative glutathione peroxidase 3	105	5777	12392	4826	8009	4105	14	4	P:GO:0006979; P:GO:0055114; P:GO:0098869; F:GO:0004602	P:response to oxidative stress; P:oxidation-reduction process; P:cellular oxidant detoxification; F:glutathione peroxidase activity	EC:1.11.1.9; EC:1.11.1.7	Glutathione peroxidase; Peroxidase	G3DSA:3.40.30.10 (GENE3D); IPR000889 (PFAM); IPR000889 (PANTHER); PTHR11592:SF81 (PANTHER); IPR000889 (PROSITE_PROFILES); IPR036249 (SUPERFAMILY)	P:GO:0006979; P:GO:0055114; F:GO:0004602	P:response to oxidative stress; P:oxidation-reduction process; F:glutathione peroxidase activity
DEGAL4639g00030	CLUMA_CG003217, isoform A hypothetical protein DAPPUDRAFT_301074	10645	6260	11829	18878	76291	9751	1	7	P:GO:0006458; P:GO:0008637; P:GO:0042026; P:GO:0045041; F:GO:0005524; F:GO:0051082; C:GO:0005829	P:'de novo' protein folding; P:apoptotic mitochondrial changes; P:protein refolding; P:protein import into mitochondrial intermembrane space; F:ATP binding; F:unfolded protein binding; C:cytosol	0	0	IPR001844 (PRINTS); IPR027409 (G3DSA:3.50.7.GENE3D); IPR027413 (G3DSA:1.10.560.GENE3D); IPR027410 (G3DSA:3.30.260.GENE3D); IPR002423 (PFAM); IPR001844 (TIGRFAM); PTHR45633 (PANTHER); PTHR45633:SF17 (PANTHER); IPR018370 (PROSITE_PATTERNS); IPR001844 (CDD); IPR027410 (SUPERFAMILY); IPR027409 (SUPERFAMILY); IPR027413 (SUPERFAMILY)	P:GO:0006457; P:GO:0042026; F:GO:0005524	P:protein folding; P:protein refolding; F:ATP binding
DEGAL534g00150	hypothetical protein HELRODRAFT_97219	92.502	5025.9	11823	10807.8	4521	10592	14	5	P:GO:0001756; P:GO:0007519; P:GO:0008104; P:GO:0061055; F:GO:0046872	P:somitogenesis; P:skeletal muscle tissue development; P:protein localization; P:myotome development; F:metal ion binding	0	0	G3DSA:2.10.110.10 (GENE3D); IPR001781 (PFAM); G3DSA:2.10.110.10 (GENE3D); PTHR24216 (PANTHER); PTHR24216:SF27 (PANTHER); IPR001781 (PROSITE_PATTERNS); IPR001781 (PROSITE_PATTERNS); IPR001781 (PROSITE_PROFILES); IPR001781 (PROSITE_PROFILES); SSF57716 (SUPERFAMILY); SSF57716 (SUPERFAMILY)	no GO terms	no GO terms
DEGAL2963g00010	cytochrome P450-4c3 uncharacterized protein Dana_GF22930	200	11340	11777	23125	11516	24205	16	9	P:GO:0055114; F:GO:0004497; F:GO:0005506; F:GO:0016491; F:GO:0016705; F:GO:0020037; F:GO:0046872; C:GO:0016020; C:GO:0016021	P:oxidation-reduction process; F:monooxygenase activity; F:iron ion binding; F:oxidoreductase activity; F:oxidoreductase activity, acting on paired donors, with incorporation or reduction of molecular oxygen; F:heme binding; F:metal ion binding; C:membrane; C:integral component of membrane	0	0	IPR001128 (PRINTS); IPR002401 (PRINTS); IPR036396 (G3DSA:1.10.630.GENE3D); IPR001128 (PFAM); PTHR24291 (PANTHER); PTHR24291:SF140 (PANTHER); IPR017972 (PROSITE_PATTERNS); IPR036396 (SUPERFAMILY)	P:GO:0055114; F:GO:0005506; F:GO:0016705; F:GO:0020037	P:oxidation-reduction process; F:iron ion binding; F:oxidoreductase activity, acting on paired donors, with incorporation or reduction of molecular oxygen; F:heme binding
DEGAL3159g00010	uncharacterized protein LOC111252666 isoform X1 hypothetical protein BIW11_13416 uncharacterized protein LOC100900463 hypothetical protein X975_03124, partial	64	34	11386	51276	15703	24814	15	3	P:GO:0006030; F:GO:0008061; C:GO:0005576	P:chitin metabolic process; F:chitin binding; C:extracellular region	0	0	mobidb-lite (MOBIDB_LITE); PTHR22933 (PANTHER); PTHR22933:SF19 (PANTHER)	no GO terms	no GO terms
DEGAL3659g00030	Zinc finger protein, partial zinc finger protein 708-like gastrula zinc finger protein XlCGF57.1-like, partial	25730.9	13581.9	11348.7	17165.7	22128.2	9551.31	7	1	F:GO:0003676	F:nucleic acid binding	0	0	G3DSA:3.30.160.60 (GENE3D); PF12874 (PFAM); IPR013087 (PFAM); G3DSA:3.30.160.60 (GENE3D); G3DSA:3.30.160.60 (GENE3D); G3DSA:3.30.160.60 (GENE3D); mobidb-lite (MOBIDB_LITE); mobidb-lite (MOBIDB_LITE); mobidb-lite (MOBIDB_LITE); mobidb-lite (MOBIDB_LITE); mobidb-lite (MOBIDB_LITE); mobidb-lite (MOBIDB_LITE); PTHR24377 (PANTHER); PTHR24377:SF807 (PANTHER); PTHR24377:SF807 (PANTHER); PTHR24377 (PANTH…	F:GO:0003676	F:nucleic acid binding
DEGAL365g00040	splicing factor 3B subunit 1-like Splicing factor 3B subunit	11206.5	6205.14	11252.4	11761.6	9923.28	3502.13	8	2	P:GO:0000245; F:GO:0003729	P:spliceosomal complex assembly; F:mRNA binding	0	0	IPR015016 (PFAM); IPR011989 (G3DSA:1.25.10.GENE3D); mobidb-lite (MOBIDB_LITE); mobidb-lite (MOBIDB_LITE); mobidb-lite (MOBIDB_LITE); mobidb-lite (MOBIDB_LITE); mobidb-lite (MOBIDB_LITE); mobidb-lite (MOBIDB_LITE); mobidb-lite (MOBIDB_LITE); mobidb-lite (MOBIDB_LITE); mobidb-lite (MOBIDB_LITE); IPR038737 (PANTHER); IPR016024 (SUPERFAMILY); IPR016024 (SUPERFAMILY)	P:GO:0000245; F:GO:0003729	P:spliceosomal complex assembly; F:mRNA binding
DEGAL4253g00020	cathepsin L-like cysteine proteinase B cathepsin L-like cysteine proteinase cathepsin L cathepsin L1-like cathepsin i, partial	268.895	16135.5	11093.8	38268	20738.8	31357.1	16	1	F:GO:0008233	F:peptidase activity	0	0	IPR000668 (PRINTS); IPR013201 (PFAM); IPR000668 (PFAM); G3DSA:3.90.70.10 (GENE3D); PTHR12411:SF631 (PANTHER); PTHR12411 (PANTHER); IPR025660 (PROSITE_PATTERNS); IPR000169 (PROSITE_PATTERNS); IPR025661 (PROSITE_PATTERNS); IPR039417 (CDD); IPR038765 (SUPERFAMILY)	P:GO:0006508; F:GO:0008234	P:proteolysis; F:cysteine-type peptidase activity
DEGAL1701g00130	troponin T-like protein troponin T isoform X1 troponin T troponin T, skeletal muscle-like troponin T-like troponin T-like isoform X2	1061	16176	11037	9156	3611	4766	5	8	P:GO:0003009; P:GO:0006937; P:GO:0045214; P:GO:0060048; F:GO:0005509; F:GO:0005523; F:GO:0030899; C:GO:0005861	P:skeletal muscle contraction; P:regulation of muscle contraction; P:sarcomere organization; P:cardiac muscle contraction; F:calcium ion binding; F:tropomyosin binding; F:calcium-dependent ATPase activity; C:troponin complex	EC:3.6.1.3; EC:3.6.1.15	Adenosinetriphosphatase; Nucleoside-triphosphate phosphatase	IPR001978 (PFAM); IPR038077 (G3DSA:1.20.5.GENE3D); mobidb-lite (MOBIDB_LITE); mobidb-lite (MOBIDB_LITE); mobidb-lite (MOBIDB_LITE); mobidb-lite (MOBIDB_LITE); mobidb-lite (MOBIDB_LITE); mobidb-lite (MOBIDB_LITE); IPR027707 (PANTHER); PTHR11521:SF1 (PANTHER); SSF90250 (SUPERFAMILY)	P:GO:0006937; C:GO:0005861	P:regulation of muscle contraction; C:troponin complex
DEGAL3224g00050	DEAD box ATP-dependent RNA helicase, putative ATP-dependent RNA helicase DDX3Y-like isoform X5 ATP-dependent RNA helicase DDX3X-like ATP-dependent RNA helicase DDX3X-like isoform X2	34178	15817	11016	25793	26855	9360	7	7	P:GO:0007276; P:GO:0030154; F:GO:0003723; F:GO:0004386; F:GO:0005524; C:GO:0005634; C:GO:0043186	P:gamete generation; P:cell differentiation; F:RNA binding; F:helicase activity; F:ATP binding; C:nucleus; C:P granule	EC:3.6.1.3; EC:3.6.1.15	Adenosinetriphosphatase; Nucleoside-triphosphate phosphatase	IPR011545 (PFAM); G3DSA:3.40.50.300 (GENE3D); IPR001650 (PFAM); G3DSA:3.40.50.300 (GENE3D); mobidb-lite (MOBIDB_LITE); mobidb-lite (MOBIDB_LITE); mobidb-lite (MOBIDB_LITE); PTHR24031:SF584 (PANTHER); PTHR24031 (PANTHER); IPR000629 (PROSITE_PATTERNS); IPR001650 (PROSITE_PROFILES); IPR014014 (PROSITE_PROFILES); IPR014001 (PROSITE_PROFILES); cd18787 (CDD); cd18051 (CDD); IPR027417 (SUPERFAMILY)	F:GO:0003676; F:GO:0005524	F:nucleic acid binding; F:ATP binding
DEGAL4007g00300	hypothetical protein LOTGIDRAFT_134230 serine/arginine-rich splicing factor 6-like isoform X1 serine/arginine-rich splicing factor 6-like isoform X2 serine/arginine-rich splicing factor 4-like isoform	13250.5	4220.32	11008.9	17003.1	28705.1	8458.16	7	7	P:GO:0006122; P:GO:0006123; F:GO:0009055; F:GO:0020037; F:GO:0046872; C:GO:0005758; C:GO:0070469	P:mitochondrial electron transport, ubiquinol to cytochrome c; P:mitochondrial electron transport, cytochrome c to oxygen; F:electron transfer activity; F:heme binding; F:metal ion binding; C:mitochondrial intermembrane space; C:respirasome	0	0	IPR000504 (PFAM); IPR012677 (G3DSA:3.30.70.GENE3D); IPR012677 (G3DSA:3.30.70.GENE3D); mobidb-lite (MOBIDB_LITE); mobidb-lite (MOBIDB_LITE); mobidb-lite (MOBIDB_LITE); mobidb-lite (MOBIDB_LITE); mobidb-lite (MOBIDB_LITE); mobidb-lite (MOBIDB_LITE); mobidb-lite (MOBIDB_LITE); mobidb-lite (MOBIDB_LITE); mobidb-lite (MOBIDB_LITE); PTHR23003:SF30 (PANTHER); PTHR23003 (PANTHER); IPR000504 (PROSITE_PROF…	F:GO:0003676	F:nucleic acid binding
DEGAL3347g00010	prosaposin isoform X1 uncharacterized protein LOC111266096 isoform X4 hypothetical protein CCH79_00001500	10837	4593	10910	19868	15637	9105	16	1	P:GO:0006629	P:lipid metabolic process	0	0	IPR008373 (PRINTS); G3DSA:1.10.225.10 (GENE3D); IPR007856 (PFAM); G3DSA:1.10.225.10 (GENE3D); IPR008138 (PFAM); PTHR11480:SF68 (PANTHER); PTHR11480:SF68 (PANTHER); PTHR11480 (PANTHER); PTHR11480:SF68 (PANTHER); PTHR11480 (PANTHER); PTHR11480 (PANTHER); PTHR11480:SF68 (PANTHER); PTHR11480 (PANTHER); PTHR11480:SF68 (PANTHER); PTHR11480 (PANTHER); IPR008139 (PROSITE_PROFILES); IPR008139 (PROSITE_PRO…	P:GO:0006629; P:GO:0006665; C:GO:0005764	P:lipid metabolic process; P:sphingolipid metabolic process; C:lysosome
DEGAL3253g00080	hypothetical protein SORBI_3001G136150 protein argonaute PNH1-like isoform X1 protein argonaute 1B isoform X1 argonaute 1 protein argonaute-3-like	25273	11362.1	10836.5	14022.2	23867	11434.2	7	5	P:GO:0010608; P:GO:0031047; P:GO:0034641; P:GO:0040029; P:GO:0044238	P:posttranscriptional regulation of gene expression; P:gene silencing by RNA; P:cellular nitrogen compound metabolic process; P:regulation of gene expression, epigenetic; P:primary metabolic process	0	0	G3DSA:3.40.50.2300 (GENE3D); IPR003100 (PFAM); G3DSA:2.170.260.10 (GENE3D); IPR003165 (PFAM); IPR014811 (PFAM); IPR036397 (G3DSA:3.30.420.GENE3D); mobidb-lite (MOBIDB_LITE); mobidb-lite (MOBIDB_LITE); mobidb-lite (MOBIDB_LITE); mobidb-lite (MOBIDB_LITE); mobidb-lite (MOBIDB_LITE); PTHR22891 (PANTHER); IPR003165 (PROSITE_PROFILES); IPR003100 (PROSITE_PROFILES); cd02846 (CDD); IPR036085 (SUPERFAMIL…	F:GO:0003676; F:GO:0005515	F:nucleic acid binding; F:protein binding
DEGAL4146g00250	filamin-A isoform X2 cher filamin-C-like	5679.98	29252.9	10795.5	3970.33	2242.08	3575.8	5	3	P:GO:0030036; P:GO:0030154; F:GO:0003779	P:actin cytoskeleton organization; P:cell differentiation; F:actin binding	0	0	IPR013783 (G3DSA:2.60.40.GENE3D); IPR017868 (PFAM); IPR013783 (G3DSA:2.60.40.GENE3D); IPR013783 (G3DSA:2.60.40.GENE3D); IPR013783 (G3DSA:2.60.40.GENE3D); IPR013783 (G3DSA:2.60.40.GENE3D); IPR013783 (G3DSA:2.60.40.GENE3D); IPR013783 (G3DSA:2.60.40.GENE3D); PTHR38537 (PANTHER); PTHR38537 (PANTHER); PTHR38537:SF6 (PANTHER); IPR017868 (PROSITE_PROFILES); IPR017868 (PROSITE_PROFILES); IPR017868 (PROSI…	no GO terms	no GO terms
DEGAL2342g00100	GTP-binding protein CRFG/NOG1-like CLUMA_CG016140, isoform A	6028.31	2225	10723	14348	24742.7	10171	1	3	P:GO:0042254; F:GO:0005525; C:GO:0005730	P:ribosome biogenesis; F:GTP binding; C:nucleolus	0	0	IPR006073 (PRINTS); IPR010674 (PFAM); IPR024926 (PIRSF); IPR012973 (PFAM); IPR041623 (PFAM); G3DSA:3.40.50.300 (GENE3D); G3DSA:1.20.120.1190 (GENE3D); mobidb-lite (MOBIDB_LITE); mobidb-lite (MOBIDB_LITE); IPR024926 (PTHR45759:PANTHER); PTHR45759 (PANTHER); IPR031167 (PROSITE_PROFILES); cd01897 (CDD); IPR027417 (SUPERFAMILY)	F:GO:0005525; C:GO:0005730	F:GTP binding; C:nucleolus
DEGAL2216g00020	hypothetical protein BIW11_08785, partial protein tramtrack, beta isoform-like isoform X3 protein bric-a-brac 2-like isoform X2	19175	8684	10441	14745	11023	6485	6	2	P:GO:0006357; C:GO:0005634	P:regulation of transcription by RNA polymerase II; C:nucleus	0	0	IPR000210 (PFAM); G3DSA:3.30.710.10 (GENE3D); mobidb-lite (MOBIDB_LITE); mobidb-lite (MOBIDB_LITE); mobidb-lite (MOBIDB_LITE); mobidb-lite (MOBIDB_LITE); mobidb-lite (MOBIDB_LITE); mobidb-lite (MOBIDB_LITE); mobidb-lite (MOBIDB_LITE); PTHR23110 (PANTHER); IPR000210 (PROSITE_PROFILES); cd18315 (CDD); IPR011333 (SUPERFAMILY)	F:GO:0005515	F:protein binding
DEGAL5258g00020	muscle LIM protein Mlp84B isoform X3 cysteine and glycine rich protein cysteine and glycine-rich protein 1-like muscle LIM protein muscle LIM protein Mlp84B-like	93	3882	10349	7377	3737	5331	14	3	P:GO:0030036; F:GO:0046872; C:GO:0005737	P:actin cytoskeleton organization; F:metal ion binding; C:cytoplasm	0	0	IPR001781 (PFAM); G3DSA:2.10.110.10 (GENE3D); mobidb-lite (MOBIDB_LITE); PTHR24215:SF3 (PANTHER); PTHR24215 (PANTHER); IPR001781 (PROSITE_PATTERNS); IPR001781 (PROSITE_PROFILES); SSF57716 (SUPERFAMILY); SSF57716 (SUPERFAMILY)	no GO terms	no GO terms
DEGAL3240g00060	U24-ctenitoxin-Pn1a uncharacterized protein LOC111243854 isoform X1 thyroglobulin-like isoform X2	582	9294	9992	16390	13952	16629	16	0	0	0	0	0	IPR000716 (PFAM); IPR036857 (G3DSA:4.10.800.GENE3D); IPR000716 (PROSITE_PROFILES); IPR036857 (SUPERFAMILY)	no GO terms	no GO terms
DEGAL5781g00040	cytochrome c oxidase subunit 5A, mitochondrial-like isoform X1 putative Cytochrome c oxidase subunit 5A, mitochondrial mitochondrial cytochrome c oxidase subunit Va-like protein mitochondrial cytochro	8559	18653	9905	6178	12277	5870	10	4	P:GO:0006123; P:GO:1902600; F:GO:0004129; C:GO:0005751	P:mitochondrial electron transport, cytochrome c to oxygen; P:proton transmembrane transport; F:cytochrome-c oxidase activity; C:mitochondrial respiratory chain complex IV	EC:1.9.3.1	Cytochrome-c oxidase	IPR036545 (G3DSA:1.25.40.GENE3D); IPR003204 (PFAM); IPR003204 (PANTHER); PTHR14200:SF11 (PANTHER); IPR003204 (CDD); IPR036545 (SUPERFAMILY)	F:GO:0004129; C:GO:0005743	F:cytochrome-c oxidase activity; C:mitochondrial inner membrane
DEGAL403g00010	hypothetical protein RvY_10160 peptidase C1A cysteine proteinase-1	1693.83	10158.5	9845.92	14453.4	18054.1	5592.01	15	3	P:GO:0006508; F:GO:0008234; C:GO:0110165	P:proteolysis; F:cysteine-type peptidase activity; C:cellular anatomical entity	0	0	IPR000668 (PRINTS); IPR013201 (PFAM); G3DSA:3.90.70.10 (GENE3D); IPR000668 (PFAM); PTHR12411 (PANTHER); PTHR12411:SF575 (PANTHER); IPR025660 (PROSITE_PATTERNS); IPR025661 (PROSITE_PATTERNS); IPR000169 (PROSITE_PATTERNS); IPR039417 (CDD); IPR038765 (SUPERFAMILY)	P:GO:0006508; F:GO:0008234	P:proteolysis; F:cysteine-type peptidase activity
DEGAL5291g00210	spectrin alpha chain isoform X6 spectrin alpha chain-like	17691	24773	9833	9538	8777	3210	9	3	P:GO:0035335; F:GO:0004725; F:GO:0005509	P:peptidyl-tyrosine dephosphorylation; F:protein tyrosine phosphatase activity; F:calcium ion binding	EC:3.1.3.16; EC:3.1.3.48	Protein-serine/threonine phosphatase; Protein-tyrosine-phosphatase	PR01887 (PRINTS); IPR001452 (PRINTS); G3DSA:1.20.58.60 (GENE3D); IPR014837 (PFAM); G3DSA:2.30.30.40 (GENE3D); G3DSA:1.20.58.60 (GENE3D); G3DSA:1.10.238.10 (GENE3D); G3DSA:1.20.58.60 (GENE3D); G3DSA:1.20.58.60 (GENE3D); IPR002017 (PFAM); G3DSA:1.20.58.60 (GENE3D); G3DSA:1.20.58.1940 (GENE3D); G3DSA:1.20.58.60 (GENE3D); G3DSA:1.20.58.1940 (GENE3D); G3DSA:1.20.58.60 (GENE3D); IPR001452 (PFAM); IPR00…	F:GO:0005509; F:GO:0005515	F:calcium ion binding; F:protein binding
DEGAL4723g00200	voltage-dependent anion-selective channel protein 2 isoform X2 Voltage-dependent anion-selective channel protein 2, partial voltage-dependent anion-selective channel isoform X2 voltage-dependent anion	12464	12570	9743	12640	12503	5118	7	4	P:GO:0015698; P:GO:0098656; F:GO:0008308; C:GO:0005741	P:inorganic anion transport; P:anion transmembrane transport; F:voltage-gated anion channel activity; C:mitochondrial outer membrane	0	0	IPR001925 (PRINTS); IPR027246 (PFAM); IPR023614 (G3DSA:2.40.160.GENE3D); IPR030277 (PTHR11743:PANTHER); IPR001925 (PANTHER); cd07306 (CDD)	P:GO:0055085; P:GO:0098656; F:GO:0008308; C:GO:0005741	P:transmembrane transport; P:anion transmembrane transport; F:voltage-gated anion channel activity; C:mitochondrial outer membrane
DEGAL3881g00010	regulatory myosin light chain Myosin regulatory light chain 2, partial	452.006	11397.3	9625.34	4910.72	948.951	1397.16	5	1	F:GO:0005509	F:calcium ion binding	0	0	G3DSA:1.10.238.10 (GENE3D); G3DSA:1.10.238.10 (GENE3D); PTHR23049 (PANTHER); PTHR23049:SF65 (PANTHER); IPR018247 (PROSITE_PATTERNS); IPR002048 (PROSITE_PROFILES); IPR002048 (PROSITE_PROFILES); IPR002048 (CDD); IPR011992 (SUPERFAMILY)	F:GO:0005509	F:calcium ion binding
DEGAL5126g00030	twitchin isoform X27 twitchin isoform X10 twitchin isoform X1	3701.56	15625.7	9588.11	6405.11	3351.49	2644.7	5	3	P:GO:0006468; F:GO:0004672; F:GO:0005524	P:protein phosphorylation; F:protein kinase activity; F:ATP binding	0	0	0	0	0
DEGAL6135g00010	hypothetical protein DAPPUDRAFT_230889 cytochrome c oxidase subunit IV mitochondrial cytochrome c oxidase subunit IV cytochrome c oxidase subunit 4 isoform 2, mitochondrial-like cytochrome c oxidase s	9000	19052	9558	6251	10606	5166	10	4	P:GO:0022900; P:GO:1902600; F:GO:0004129; C:GO:0016021	P:electron transport chain; P:proton transmembrane transport; F:cytochrome-c oxidase activity; C:integral component of membrane	EC:1.9.3.1	Cytochrome-c oxidase	IPR013288 (PRINTS); IPR004203 (PFAM); IPR036639 (G3DSA:1.10.442.GENE3D); PTHR10707:SF10 (PANTHER); IPR004203 (PANTHER); IPR004203 (CDD); IPR036639 (SUPERFAMILY)	F:GO:0004129	F:cytochrome-c oxidase activity
DEGAL3634g00010	cathepsin L1 isoform X2 AGAP011828-PA-like protein	3207	3003	9163	22092	14232	21985	16	1	F:GO:0008233	F:peptidase activity	0	0	IPR013201 (PFAM); G3DSA:3.90.70.10 (GENE3D); IPR000668 (PFAM); G3DSA:3.90.70.10 (GENE3D); PTHR12411 (PANTHER); PTHR12411:SF631 (PANTHER); IPR025660 (PROSITE_PATTERNS); IPR039417 (CDD); IPR038765 (SUPERFAMILY)	P:GO:0006508; F:GO:0008234	P:proteolysis; F:cysteine-type peptidase activity
DEGAL7152g00010	CLUMA_CG018881, isoform A elongation factor-1 gamma, partial [Pionothele sp. DHL-2015]elongation factor 1-gamma-A-like	14355.5	7009.44	9128.45	12653.4	21076.6	9599.58	7	2	P:GO:0006414; F:GO:0003746	P:translational elongation; F:translation elongation factor activity	0	0	IPR004046 (PFAM); IPR004045 (PFAM); IPR036433 (G3DSA:3.30.70.GENE3D); G3DSA:3.40.30.10 (GENE3D); G3DSA:1.20.1050.10 (GENE3D); IPR001662 (PFAM); IPR040079 (mobidb-MOBIDB_LITE); mobidb-lite (MOBIDB_LITE); PTHR43986 (PANTHER); PTHR43986:SF4 (PANTHER); IPR010987 (PROSITE_PROFILES); IPR001662 (PROSITE_PROFILES); IPR004045 (PROSITE_PROFILES); cd03044 (CDD); cd03181 (CDD); IPR036433 (SUPERFAMILY); IPR03…	P:GO:0006414; F:GO:0003746; F:GO:0005515	P:translational elongation; F:translation elongation factor activity; F:protein binding
[Larvae]
DEGAL5055g00010	uncharacterized protein LOC111245329 hypothetical protein BIW11_01358	208380	227112	12189	10226.3	12239.8	51419.4	9	0	0	0	0	0	no IPS match	no IPS match	no IPS match
DEGAL248g00020	actin 3 actin, cytoplasmic 2 [Clostridium sp. chh4-2]Actin, clone 403, partial	7399.73	188404	135070	85664.3	25792.2	36617.5	5	5	F:GO:0005524; C:GO:0005856; C:GO:0005886; C:GO:0005925; C:GO:0097433	F:ATP binding; C:cytoskeleton; C:plasma membrane; C:focal adhesion; C:dense body	0	0	IPR004000 (PRINTS); G3DSA:3.90.640.10 (GENE3D); G3DSA:3.30.420.40 (GENE3D); IPR004000 (PFAM); G3DSA:3.30.420.40 (GENE3D); PTHR11937:SF397 (PANTHER); IPR004000 (PANTHER); IPR004001 (PROSITE_PATTERNS); IPR004001 (PROSITE_PATTERNS); IPR020902 (PROSITE_PATTERNS); cd00012 (CDD); SSF53067 (SUPERFAMILY); SSF53067 (SUPERFAMILY)	no GO terms	no GO terms
DEGAL4646g00100	myosin heavy chain, muscle isoform X9 myosin heavy chain, muscle isoform X10 myosin heavy chain, muscle isoform X6 myosin-9, putative	4472.54	120025	93499	50602.7	18726.5	16819.9	5	4	F:GO:0003774; F:GO:0005524; F:GO:0051015; C:GO:0016459	F:motor activity; F:ATP binding; F:actin filament binding; C:myosin complex	EC:3.6.1.15	Nucleoside-triphosphate phosphatase	IPR001609 (PRINTS); IPR036961 (G3DSA:3.40.850.GENE3D); G3DSA:3.30.70.3240 (GENE3D); G3DSA:1.20.5.340 (GENE3D); IPR027401 (G3DSA:4.10.270.GENE3D); G3DSA:1.20.5.370 (GENE3D); G3DSA:1.20.58.530 (GENE3D); IPR008989 (G3DSA:2.30.30.GENE3D); G3DSA:1.20.5.1050 (GENE3D); IPR004009 (PFAM); IPR002928 (PFAM); G3DSA:1.20.5.370 (GENE3D); IPR001609 (PFAM); G3DSA:1.20.120.720 (GENE3D); mobidb-lite (MOBIDB_LITE);…	F:GO:0003774; F:GO:0005515; F:GO:0005524; F:GO:0051015; C:GO:0016459	F:motor activity; F:protein binding; F:ATP binding; F:actin filament binding; C:myosin complex
DEGAL1916g00020	hypothetical protein BIW11_02632 hypothetical protein BIW11_00221 cuticle protein 63-like hypothetical protein BIW11_01349	552.292	98030.2	59.0359	10	11.721	12	5	0	0	0	0	0	no IPS match	no IPS match	no IPS match
DEGAL5202g00190	uncharacterized protein LOC109404203 apolipophorin 2A hypothetical protein CGI_10006238 hypothetical protein BIW11_11172	94216	97658	90287	154326	265815	110836	1	2	P:GO:0006869; F:GO:0005319	P:lipid transport; F:lipid transporter activity	0	0	IPR011030 (G3DSA:1.25.10.GENE3D); IPR015817 (G3DSA:2.20.50.GENE3D); IPR015255 (PFAM); IPR001747 (PFAM); IPR001846 (PFAM); PTHR23345 (PANTHER); IPR001846 (PROSITE_PROFILES); IPR001747 (PROSITE_PROFILES); IPR011030 (SUPERFAMILY); IPR015819 (SUPERFAMILY)	P:GO:0006869; F:GO:0005319	P:lipid transport; F:lipid transporter activity
DEGAL3492g00020	putative elongation factor 1-alpha elongation factor 1-alpha isoform X1 elongation factor 1-alpha isoform X2	195783	63587	166845	218097	360311	145576	7	5	P:GO:0006414; F:GO:0003746; F:GO:0003924; F:GO:0005525; F:GO:0016779	P:translational elongation; F:translation elongation factor activity; F:GTPase activity; F:GTP binding; F:nucleotidyltransferase activity	EC:3.6.1.15	Nucleoside-triphosphate phosphatase	IPR000795 (PRINTS); G3DSA:3.40.50.300 (GENE3D); IPR000795 (PFAM); IPR004160 (PFAM); G3DSA:2.40.30.10 (GENE3D); IPR004161 (PFAM); G3DSA:2.40.30.10 (GENE3D); IPR004539 (TIGRFAM); PTHR23115:SF236 (PANTHER); PTHR23115 (PANTHER); IPR031157 (PROSITE_PATTERNS); IPR000795 (PROSITE_PROFILES); IPR004539 (HAMAP); cd03693 (CDD); cd01883 (CDD); cd03705 (CDD); IPR009001 (SUPERFAMILY); IPR027417 (SUPERFAMILY); …	P:GO:0006414; F:GO:0003746; F:GO:0003924; F:GO:0005525	P:translational elongation; F:translation elongation factor activity; F:GTPase activity; F:GTP binding
DEGAL1797g00070	carboxypeptidase A2-like hypothetical protein C0J52_22984 hypothetical protein L798_11311, partial carboxypeptidase B-like carboxypeptidase B isoform X2	1037.91	61214.1	59.1954	117.694	54.0686	25.3681	5	3	P:GO:0006508; F:GO:0004181; F:GO:0008270	P:proteolysis; F:metallocarboxypeptidase activity; F:zinc ion binding	EC:3.4.17	Acting on peptide bonds (peptidases)	IPR000834 (PRINTS); IPR036990 (G3DSA:3.30.70.GENE3D); IPR000834 (PFAM); IPR003146 (PFAM); G3DSA:3.40.630.10 (GENE3D); PTHR11705 (PANTHER); IPR000834 (PROSITE_PATTERNS); cd03860 (CDD); SSF53187 (SUPERFAMILY); SSF54897 (SUPERFAMILY)	P:GO:0006508; F:GO:0004180; F:GO:0004181; F:GO:0008270	P:proteolysis; F:carboxypeptidase activity; F:metallocarboxypeptidase activity; F:zinc ion binding
DEGAL4430g00050	elongation factor 2-like translation elongation factor 2-like	90775	61123.9	145864	181394	195581	63821	15	4	P:GO:0006414; F:GO:0003746; F:GO:0003924; F:GO:0005525	P:translational elongation; F:translation elongation factor activity; F:GTPase activity; F:GTP binding	EC:3.6.1.15	Nucleoside-triphosphate phosphatase	IPR000795 (PRINTS); IPR005225 (TIGRFAM); G3DSA:3.40.50.300 (GENE3D); IPR041095 (PFAM); G3DSA:2.40.30.10 (GENE3D); G3DSA:3.30.70.870 (GENE3D); IPR000640 (PFAM); IPR000795 (PFAM); G3DSA:3.90.1430.10 (GENE3D); IPR004161 (PFAM); G3DSA:3.30.70.240 (GENE3D); IPR005517 (PFAM); IPR014721 (G3DSA:3.30.230.GENE3D); PTHR42908 (PANTHER); PTHR42908:SF20 (PANTHER); IPR031157 (PROSITE_PATTERNS); IPR000795 (PROSI…	F:GO:0003924; F:GO:0005525	F:GTPase activity; F:GTP binding
DEGAL3298g00020	cholinesterase 1-like liver carboxylesterase 1-like cholinesterase-like, partial	1249.28	61053.3	33758.7	11122.7	41265.4	21378	#N/A	1	F:GO:0016787	F:hydrolase activity	0	0	IPR000997 (PRINTS); IPR029058 (G3DSA:3.40.50.GENE3D); IPR002018 (PFAM); PTHR43918 (PANTHER); IPR019826 (PROSITE_PATTERNS); IPR019826 (PROSITE_PATTERNS); IPR019819 (PROSITE_PATTERNS); IPR029058 (SUPERFAMILY); IPR029058 (SUPERFAMILY)	F:GO:0004104	F:cholinesterase activity
DEGAL4094g00030	odorant binding protein uncharacterized protein LOC100907454 Hq05 unknown larval protein uncharacterized protein LOC111622562 hypothetical protein Rs 05br antigen	16293	59659	3216	39024	22967	14682	13	1	F:GO:0005549	F:odorant binding	0	0	no IPS match	no IPS match	no IPS match
DEGAL4011g00110	large lipid transfer protein large lipid transfer protein-like hemelipoglycoprotein-1	7801	57895	12464	11057	25653	12215	10	2	P:GO:0006869; F:GO:0005319	P:lipid transport; F:lipid transporter activity	0	0	IPR011030 (G3DSA:1.25.10.GENE3D); IPR001846 (PFAM); IPR015255 (PFAM); IPR001747 (PFAM); mobidb-lite (MOBIDB_LITE); PTHR23345 (PANTHER); IPR001846 (PROSITE_PROFILES); IPR011030 (SUPERFAMILY); IPR015819 (SUPERFAMILY)	P:GO:0006869; F:GO:0005319	P:lipid transport; F:lipid transporter activity
DEGAL2607g00050	zingipain-2-like cathepsin L-like	656	54683.2	60551.2	23923.5	14988.1	11423.9	4	1	F:GO:0008233	F:peptidase activity	0	0	IPR000668 (PRINTS); IPR000668 (PFAM); G3DSA:3.90.70.10 (GENE3D); G3DSA:3.90.70.10 (GENE3D); IPR013201 (PFAM); PTHR12411 (PANTHER); PTHR12411:SF525 (PANTHER); PTHR12411:SF525 (PANTHER); PTHR12411 (PANTHER); IPR025661 (PROSITE_PATTERNS); IPR000169 (PROSITE_PATTERNS); IPR025661 (PROSITE_PATTERNS); IPR000169 (PROSITE_PATTERNS); IPR025661 (PROSITE_PATTERNS); IPR039417 (CDD); IPR039417 (CDD); IPR039417…	P:GO:0006508; F:GO:0008234	P:proteolysis; F:cysteine-type peptidase activity
DEGAL248g00030	actin 3 actin, cytoplasmic 2 [Clostridium sp. chh4-2]hypothetical protein FF38_04907 actin-like protein	1865.25	51229.5	52210.7	44840	10923	13083.1	14	7	P:GO:0000281; F:GO:0005524; C:GO:0005856; C:GO:0005886; C:GO:0005925; C:GO:0035060; C:GO:0097433	P:mitotic cytokinesis; F:ATP binding; C:cytoskeleton; C:plasma membrane; C:focal adhesion; C:brahma complex; C:dense body	0	0	IPR004000 (PRINTS); IPR004000 (PFAM); G3DSA:3.30.420.40 (GENE3D); G3DSA:3.90.640.10 (GENE3D); G3DSA:3.30.420.40 (GENE3D); IPR004000 (PANTHER); PTHR11937:SF407 (PANTHER); IPR004001 (PROSITE_PATTERNS); IPR004001 (PROSITE_PATTERNS); IPR020902 (PROSITE_PATTERNS); cd00012 (CDD); SSF53067 (SUPERFAMILY); SSF53067 (SUPERFAMILY)	no GO terms	no GO terms
DEGAL6861g00030	ATP synthase subunit beta, mitochondrial, partial blast:ATP synthase subunit beta%2C mitochondrial ATP synthase, beta subunit, isoform C aTP synthase subunit beta	28707	50714	25841	17103	48884	13788	10	6	P:GO:0042776; F:GO:0005524; F:GO:0016887; F:GO:0046933; C:GO:0005753; C:GO:0045261	P:mitochondrial ATP synthesis coupled proton transport; F:ATP binding; F:ATPase activity; F:proton-transporting ATP synthase activity, rotational mechanism; C:mitochondrial proton-transporting ATP synthase complex; C:proton-transporting ATP synthase complex, catalytic core F(1)	EC:3.6.1.3; EC:3.6.1.15	Adenosinetriphosphatase; Nucleoside-triphosphate phosphatase	G3DSA:2.40.10.170 (GENE3D); IPR000194 (PFAM); IPR005722 (TIGRFAM); IPR004100 (PFAM); IPR024034 (G3DSA:1.10.1140.GENE3D); PIRSF039072 (PIRSF); G3DSA:3.40.50.300 (GENE3D); PTHR15184:SF44 (PANTHER); PTHR15184 (PANTHER); IPR020003 (PROSITE_PATTERNS); IPR005722 (HAMAP); cd18110 (CDD); cd01133 (CDD); cd18115 (CDD); SSF47917 (SUPERFAMILY); IPR027417 (SUPERFAMILY); IPR036121 (SUPERFAMILY)	P:GO:0015986; P:GO:0046034; P:GO:1902600; F:GO:0005524; F:GO:0046933; C:GO:0045261	P:ATP synthesis coupled proton transport; P:ATP metabolic process; P:proton transmembrane transport; F:ATP binding; F:proton-transporting ATP synthase activity, rotational mechanism; C:proton-transporting ATP synthase complex, catalytic core F(1)
DEGAL6004g00030	LOW QUALITY PROTEIN: paired amphipathic helix protein Sin3a paired amphipathic helix protein Sin3a-like isoform X2	8111.53	50377.8	4648.09	4370.4	6949.41	2166.61	5	4	P:GO:0006355; P:GO:1903507; F:GO:0003714; C:GO:0016580	P:regulation of transcription, DNA-templated; P:negative regulation of nucleic acid-templated transcription; F:transcription corepressor activity; C:Sin3 complex	0	0	IPR013194 (PFAM); IPR003822 (PFAM); G3DSA:1.20.1160.11 (GENE3D); IPR031693 (PFAM); G3DSA:1.20.1160.11 (GENE3D); G3DSA:1.20.1160.11 (GENE3D); mobidb-lite (MOBIDB_LITE); mobidb-lite (MOBIDB_LITE); mobidb-lite (MOBIDB_LITE); mobidb-lite (MOBIDB_LITE); mobidb-lite (MOBIDB_LITE); mobidb-lite (MOBIDB_LITE); mobidb-lite (MOBIDB_LITE); mobidb-lite (MOBIDB_LITE); mobidb-lite (MOBIDB_LITE); mobidb-lite (MO…	P:GO:0006355; F:GO:0003714; C:GO:0016580	P:regulation of transcription, DNA-templated; F:transcription corepressor activity; C:Sin3 complex
DEGAL2850g00010	troponin T-like protein troponin T isoform X6 troponin T isoform X5 troponin T isoform X1 troponin T troponin T, skeletal muscle-like isoform X1	1410	49463	31548	21019	8773	13454	5	8	P:GO:0003009; P:GO:0006937; P:GO:0045214; P:GO:0060048; F:GO:0005509; F:GO:0005523; F:GO:0030899; C:GO:0005861	P:skeletal muscle contraction; P:regulation of muscle contraction; P:sarcomere organization; P:cardiac muscle contraction; F:calcium ion binding; F:tropomyosin binding; F:calcium-dependent ATPase activity; C:troponin complex	EC:3.6.1.3; EC:3.6.1.15	Adenosinetriphosphatase; Nucleoside-triphosphate phosphatase	IPR038077 (G3DSA:1.20.5.GENE3D); IPR001978 (PFAM); mobidb-lite (MOBIDB_LITE); mobidb-lite (MOBIDB_LITE); mobidb-lite (MOBIDB_LITE); mobidb-lite (MOBIDB_LITE); mobidb-lite (MOBIDB_LITE); mobidb-lite (MOBIDB_LITE); IPR027707 (PANTHER); PTHR11521:SF1 (PANTHER); SSF90250 (SUPERFAMILY)	P:GO:0006937; C:GO:0005861	P:regulation of muscle contraction; C:troponin complex
DEGAL2192g00450	Chain A, Crystal Structure Of Creatine-adp Arginine Kinase Ternary Complex [arginine kinase, partial glutamate receptor 1-like	659	48560	26751	9073	6264	8125	5	4	P:GO:0016310; P:GO:0046314; F:GO:0004111; F:GO:0005524	P:phosphorylation; P:phosphocreatine biosynthetic process; F:creatine kinase activity; F:ATP binding	EC:2.7.3.2	Creatine kinase	IPR036802 (G3DSA:1.10.135.GENE3D); IPR022414 (PFAM); IPR022413 (PFAM); G3DSA:3.30.590.10 (GENE3D); PTHR11547:SF37 (PANTHER); IPR000749 (PANTHER); PTHR11547:SF37 (PANTHER); IPR000749 (PANTHER); IPR022415 (PROSITE_PATTERNS); IPR022413 (PROSITE_PROFILES); IPR022414 (PROSITE_PROFILES); cd07932 (CDD); IPR036802 (SUPERFAMILY); IPR014746 (SUPERFAMILY)	P:GO:0046314; F:GO:0003824; F:GO:0004111; F:GO:0016301; F:GO:0016772	P:phosphocreatine biosynthetic process; F:catalytic activity; F:creatine kinase activity; F:kinase activity; F:transferase activity, transferring phosphorus-containing groups
DEGAL5607g00060	hypothetical protein BIW11_10095 cuticle protein 7-like hypothetical protein BIW11_00223	274	48099	8	4	0	1	5	0	0	0	0	0	PS51257 (PROSITE_PROFILES)	no GO terms	no GO terms
DEGAL877g00070	myosin light chain alkali isoform X2 Chain C, TWO HEAVY MEROMYOSIN INTERACTING-HEADS MOTIFS FLEXIBLE DOCKED INTO TARANTULA THICK FILAMENT 3D-MAP ALLOWS IN DEPTH STUDY OF INTRA- AND INTERMOLECULAR INTE	4511	46034	37226	23803	7170	21496	11	1	F:GO:0005509	F:calcium ion binding	0	0	G3DSA:1.10.238.10 (GENE3D); G3DSA:1.10.238.10 (GENE3D); IPR029655 (PTHR23048:PANTHER); PTHR23048 (PANTHER); IPR002048 (CDD); IPR011992 (SUPERFAMILY)	F:GO:0005509	F:calcium ion binding
DEGAL1757g00050	sodium/potassium-transporting ATPase subunit alpha isoform X5 sodium/potassium-transporting ATPase subunit alpha sodium/potassium-transporting ATPase subunit alpha-B-like isoform X2	7809	44358	20421	9688	6498	2405	5	11	P:GO:0006883; P:GO:0010248; P:GO:0030007; P:GO:0036376; P:GO:1990573; F:GO:0005391; F:GO:0005524; F:GO:0016787; F:GO:0046872; C:GO:0005623; C:GO:0016021	P:cellular sodium ion homeostasis; P:establishment or maintenance of transmembrane electrochemical gradient; P:cellular potassium ion homeostasis; P:sodium ion export across plasma membrane; P:potassium ion import across plasma membrane; F:sodium:potassium-exchanging ATPase activity; F:ATP binding; F:hydrolase activity; F:metal ion binding; C:cell; C:integral component of membrane	EC:7.2.2.13; EC:7.2.2.3; EC:7.2.2.6	Na(+)/K(+)-exchanging ATPase; P-type Na(+) transporter; P-type K(+) transporter	PR00121 (PRINTS); PR00119 (PRINTS); IPR004014 (PFAM); G3DSA:1.20.1110.10 (GENE3D); IPR005775 (TIGRFAM); G3DSA:2.70.150.10 (GENE3D); IPR023299 (G3DSA:3.40.1110.GENE3D); PF00122 (PFAM); PF13246 (PFAM); IPR006068 (PFAM); IPR001757 (TIGRFAM); IPR023214 (G3DSA:3.40.50.GENE3D); PTHR43294 (PANTHER); PTHR43294:SF9 (PANTHER); IPR018303 (PROSITE_PATTERNS); IPR005775 (CDD); IPR023299 (SUPERFAMILY); IPR00825…	P:GO:0006813; F:GO:0000166; F:GO:0005524; F:GO:0008556; C:GO:0016021	P:potassium ion transport; F:nucleotide binding; F:ATP binding; F:potassium transmembrane transporter activity, phosphorylative mechanism; C:integral component of membrane
DEGAL2196g00010	calponin homology domain-containing protein DDB_G0272472 isoform X5 tropomyosin-1, isoforms 9A/A/B isoform X25 tropomyosin-1, isoforms 9A/A/B isoform X23 Sar s 10 allergen	3075.69	43016.8	29661.7	26660	9114.36	11770.3	5	3	P:GO:0006937; F:GO:0042803; C:GO:0043292	P:regulation of muscle contraction; F:protein homodimerization activity; C:contractile fiber	0	0	IPR000533 (PRINTS); G3DSA:1.20.5.340 (GENE3D); G3DSA:1.20.5.170 (GENE3D); IPR000533 (PFAM); mobidb-lite (MOBIDB_LITE); PTHR19269 (PANTHER); PTHR19269:SF45 (PANTHER); PTHR19269 (PANTHER); SSF57997 (SUPERFAMILY); SSF57997 (SUPERFAMILY)	no GO terms	no GO terms
DEGAL6100g00040	hypothetical protein BIW11_06422 prisilkin-39-like	274.341	42493.8	3	14	7	13	5	0	0	0	0	0	mobidb-lite (MOBIDB_LITE); mobidb-lite (MOBIDB_LITE)	no GO terms	no GO terms
DEGAL5008g00080	ATP synthase subunit alpha, mitochondrial-like F0F1 ATP synthase subunit alpha atp synthase subunit mitochondrial	21448	39309	18300	13373	40932	9894	10	14	P:GO:0001937; P:GO:0006629; P:GO:0015986; P:GO:0043536; F:GO:0005524; F:GO:0016887; F:GO:0042288; F:GO:0043531; F:GO:0043532; F:GO:0046933; C:GO:0005753; C:GO:0005886; C:GO:0008180; C:GO:0045261	P:negative regulation of endothelial cell proliferation; P:lipid metabolic process; P:ATP synthesis coupled proton transport; P:positive regulation of blood vessel endothelial cell migration; F:ATP binding; F:ATPase activity; F:MHC class I protein binding; F:ADP binding; F:angiostatin binding; F:proton-transporting ATP synthase activity, rotational mechanism; C:mitochondrial proton-transporting A…	EC:3.6.1.3; EC:3.6.1.15	Adenosinetriphosphatase; Nucleoside-triphosphate phosphatase	IPR005294 (PIRSF); IPR004100 (PFAM); IPR000194 (PFAM); IPR000793 (PFAM); IPR023366 (G3DSA:2.40.30.GENE3D); IPR038376 (G3DSA:1.20.150.GENE3D); IPR005294 (TIGRFAM); G3DSA:3.40.50.300 (GENE3D); PTHR43089:SF6 (PANTHER); PTHR43089 (PANTHER); IPR020003 (PROSITE_PATTERNS); IPR005294 (HAMAP); cd18113 (CDD); IPR033732 (CDD); cd18116 (CDD); SSF47917 (SUPERFAMILY); IPR036121 (SUPERFAMILY); IPR027417 (SUPERF…	P:GO:0015986; P:GO:0046034; P:GO:1902600; F:GO:0005524; F:GO:0032559; F:GO:0046933; C:GO:0045261	P:ATP synthesis coupled proton transport; P:ATP metabolic process; P:proton transmembrane transport; F:ATP binding; F:adenyl ribonucleotide binding; F:proton-transporting ATP synthase activity, rotational mechanism; C:proton-transporting ATP synthase complex, catalytic core F(1)
DEGAL2818g00040	receptor for activated protein kinase C RACK 1 isoform 1 guanine nucleotide-binding protein subunit beta-2 1-like	72585	39028	91647	100165	113063	84694	16	2	P:GO:0016310; F:GO:0016301	P:phosphorylation; F:kinase activity	0	0	IPR020472 (PRINTS); IPR015943 (G3DSA:2.130.10.GENE3D); IPR001680 (PFAM); PTHR19868 (PANTHER); IPR019775 (PROSITE_PATTERNS); IPR019775 (PROSITE_PATTERNS); IPR019775 (PROSITE_PATTERNS); IPR019775 (PROSITE_PATTERNS); IPR001680 (PROSITE_PROFILES); IPR001680 (PROSITE_PROFILES); IPR017986 (PROSITE_PROFILES); IPR001680 (PROSITE_PROFILES); IPR001680 (PROSITE_PROFILES); IPR001680 (PROSITE_PROFILES); IPR00…	F:GO:0005515	F:protein binding
DEGAL5395g00050	interleukin enhancer-binding factor 2 isoform X1 interleukin enhancer-binding factor 2 homolog isoform X1 interleukin enhancer-binding factor 2 homolog interleukin enhancer-binding factor 2-like isofo	2589.87	38968.6	457.136	898.758	830.476	604.924	5	6	P:GO:0006631; P:GO:0006955; F:GO:0003723; F:GO:0005524; F:GO:0016747; C:GO:0016020	P:fatty acid metabolic process; P:immune response; F:RNA binding; F:ATP binding; F:transferase activity, transferring acyl groups other than amino-acyl groups; C:membrane	0	0	G3DSA:3.30.460.10 (GENE3D); IPR006561 (PFAM); G3DSA:1.10.1410.40 (GENE3D); mobidb-lite (MOBIDB_LITE); mobidb-lite (MOBIDB_LITE); PTHR46447 (PANTHER); IPR006561 (PROSITE_PROFILES); IPR006116 (PROSITE_PROFILES); SSF81301 (SUPERFAMILY)	P:GO:0006955; F:GO:0003723; F:GO:0005524; F:GO:0016740	P:immune response; F:RNA binding; F:ATP binding; F:transferase activity
DEGAL5556g00030	hypothetical protein BIW11_08785, partial zinc finger and BTB domain-containing protein 45-like isoform X1 protein bric-a-brac 2-like isoform X1 uncharacterized protein LOC111266577 zinc finger protei	73861	38443	51266	51577	48427	20437	6	0	0	0	0	0	IPR000210 (PFAM); G3DSA:3.30.710.10 (GENE3D); mobidb-lite (MOBIDB_LITE); mobidb-lite (MOBIDB_LITE); mobidb-lite (MOBIDB_LITE); mobidb-lite (MOBIDB_LITE); mobidb-lite (MOBIDB_LITE); mobidb-lite (MOBIDB_LITE); mobidb-lite (MOBIDB_LITE); mobidb-lite (MOBIDB_LITE); mobidb-lite (MOBIDB_LITE); mobidb-lite (MOBIDB_LITE); PTHR23110 (PANTHER); IPR000210 (PROSITE_PROFILES); IPR000210 (PROSITE_PROFILES); cd…	F:GO:0005515	F:protein binding
DEGAL2491g00020	paramyosin, long form paramyosin [Aphonopelma sp. DQ-2016]Paramyosin, partial paramyosin, long form-like isoform X1	3244	38110	38679	34712	8832	5771	14	9	P:GO:0018107; P:GO:0031032; P:GO:0055114; F:GO:0003774; F:GO:0004674; F:GO:0032440; C:GO:0016459; C:GO:0030016; C:GO:0032982	P:peptidyl-threonine phosphorylation; P:actomyosin structure organization; P:oxidation-reduction process; F:motor activity; F:protein serine/threonine kinase activity; F:2-alkenal reductase [NAD(P)+] activity; C:myosin complex; C:myofibril; C:myosin filament	EC:2.7.11; EC:1.3.1.74; EC:3.6.1.15	Transferring phosphorus-containing groups; 2-alkenal reductase (NAD(P)(+)); Nucleoside-triphosphate phosphatase	IPR002928 (PFAM); mobidb-lite (MOBIDB_LITE); PTHR22988:SF67 (PANTHER); PTHR22988 (PANTHER); SSF90257 (SUPERFAMILY); SSF90257 (SUPERFAMILY); SSF90257 (SUPERFAMILY)	F:GO:0003774; C:GO:0016459	F:motor activity; C:myosin complex
DEGAL766g00030	actin 3 beta actin RecName: Full=Actin, clone 403; Flags: Precursor [actin-5C uncharacterized protein Dyak_GE19434 actin related protein 1 actin, clone 403 isoform X2	80450	34656	34129.4	43674	63645	40204	7	14	P:GO:0000281; P:GO:0006338; P:GO:0007291; P:GO:0032507; P:GO:0035148; F:GO:0005515; F:GO:0005524; C:GO:0005623; C:GO:0005886; C:GO:0005925; C:GO:0015629; C:GO:0031011; C:GO:0035060; C:GO:0097433	P:mitotic cytokinesis; P:chromatin remodeling; P:sperm individualization; P:maintenance of protein location in cell; P:tube formation; F:protein binding; F:ATP binding; C:cell; C:plasma membrane; C:focal adhesion; C:actin cytoskeleton; C:Ino80 complex; C:brahma complex; C:dense body	0	0	IPR004000 (PRINTS); G3DSA:3.30.420.40 (GENE3D); IPR004000 (PFAM); G3DSA:3.90.640.10 (GENE3D); G3DSA:3.30.420.40 (GENE3D); PTHR11937:SF162 (PANTHER); IPR004000 (PANTHER); IPR004001 (PROSITE_PATTERNS); IPR004001 (PROSITE_PATTERNS); IPR020902 (PROSITE_PATTERNS); cd00012 (CDD); SSF53067 (SUPERFAMILY); SSF53067 (SUPERFAMILY)	no GO terms	no GO terms
DEGAL3658g00080	regulatory myosin light chain Chain E, TWO HEAVY MEROMYOSIN INTERACTING-HEADS MOTIFS FLEXIBLE DOCKED INTO TARANTULA THICK FILAMENT 3D-MAP ALLOWS IN DEPTH STUDY OF INTRA- AND INTERMOLECULAR INTERACTION	4093.99	34105.7	28591.7	21580.3	8406.05	8189.84	14	1	F:GO:0005509	F:calcium ion binding	0	0	G3DSA:1.10.238.10 (GENE3D); G3DSA:1.10.238.10 (GENE3D); PTHR23049:SF65 (PANTHER); PTHR23049 (PANTHER); IPR018247 (PROSITE_PATTERNS); IPR002048 (PROSITE_PROFILES); IPR002048 (PROSITE_PROFILES); IPR002048 (CDD); IPR011992 (SUPERFAMILY)	F:GO:0005509	F:calcium ion binding
DEGAL3237g00030	carboxypeptidase A2-like	348.092	34093.2	14.8386	19.4143	3.93887	11.713	5	3	P:GO:0006508; F:GO:0004181; F:GO:0008270	P:proteolysis; F:metallocarboxypeptidase activity; F:zinc ion binding	EC:3.4.17	Acting on peptide bonds (peptidases)	IPR000834 (PRINTS); IPR003146 (PFAM); G3DSA:3.40.630.10 (GENE3D); IPR000834 (PFAM); IPR036990 (G3DSA:3.30.70.GENE3D); mobidb-lite (MOBIDB_LITE); PTHR11705 (PANTHER); IPR000834 (PROSITE_PATTERNS); cd03860 (CDD); SSF53187 (SUPERFAMILY); SSF54897 (SUPERFAMILY)	P:GO:0006508; F:GO:0004180; F:GO:0004181; F:GO:0008270	P:proteolysis; F:carboxypeptidase activity; F:metallocarboxypeptidase activity; F:zinc ion binding
DEGAL6574g00150	troponin I-like isoform X6 troponin I-like isoform X9 troponin I-like	1118	31863	22948	25583	9848	11917	14	2	P:GO:0006936; C:GO:0005861	P:muscle contraction; C:troponin complex	0	0	IPR001978 (PFAM); IPR038077 (G3DSA:1.20.5.GENE3D); mobidb-lite (MOBIDB_LITE); mobidb-lite (MOBIDB_LITE); mobidb-lite (MOBIDB_LITE); PTHR13738 (PANTHER); SSF90250 (SUPERFAMILY); SSF90250 (SUPERFAMILY)	C:GO:0005861	C:troponin complex
DEGAL2961g00010	hypothetical protein BIW11_10735 E1A-binding protein p400-like periaxin-like	761.049	31051.3	2289.2	2909.41	2879.71	3422.35	5	0	0	0	0	0	PTHR23348 (PANTHER); PTHR23348:SF16 (PANTHER)	no GO terms	no GO terms
DEGAL4146g00090	glyceraldehyde 3 phosphate dehydrogenase 2, isoform A glyceraldehyde-3-phosphate dehydrogenase 2 isoform X2 glyceraldehyde 3-phosphate dehydrogenase, putative	25735	30889	15622	9878	24506	8501	7	8	P:GO:0006006; P:GO:0006096; P:GO:0055114; F:GO:0004365; F:GO:0050661; F:GO:0051287; C:GO:0005737; C:GO:0015630	P:glucose metabolic process; P:glycolytic process; P:oxidation-reduction process; F:glyceraldehyde-3-phosphate dehydrogenase (NAD+) (phosphorylating) activity; F:NADP binding; F:NAD binding; C:cytoplasm; C:microtubule cytoskeleton	EC:1.2.1.59; EC:1.2.1.12	Glyceraldehyde-3-phosphate dehydrogenase (NAD(P)(+)) (phosphorylating); Glyceraldehyde-3-phosphate dehydrogenase (phosphorylating)	IPR020831 (PRINTS); G3DSA:3.30.360.10 (GENE3D); IPR020828 (PFAM); IPR006424 (TIGRFAM); G3DSA:3.40.50.720 (GENE3D); IPR020829 (PFAM); IPR020831 (PIRSF); IPR020831 (PANTHER); PTHR10836:SF79 (PANTHER); IPR020830 (PROSITE_PATTERNS); IPR036291 (SUPERFAMILY); SSF55347 (SUPERFAMILY)	P:GO:0006006; P:GO:0055114; F:GO:0016620; F:GO:0050661; F:GO:0051287	P:glucose metabolic process; P:oxidation-reduction process; F:oxidoreductase activity, acting on the aldehyde or oxo group of donors, NAD or NADP as acceptor; F:NADP binding; F:NAD binding
DEGAL283g00150	putative chitinase, partial chondroitin proteoglycan 2-like obst-E peritrophin A, putative uncharacterized protein LOC100905013	243	29741	68	55	26	72	5	3	P:GO:0006030; F:GO:0008061; C:GO:0005576	P:chitin metabolic process; F:chitin binding; C:extracellular region	0	0	G3DSA:2.170.140.10 (GENE3D); IPR002557 (PFAM); mobidb-lite (MOBIDB_LITE); mobidb-lite (MOBIDB_LITE); PTHR23301:SF75 (PANTHER); PTHR23301 (PANTHER); IPR002557 (PROSITE_PROFILES); IPR002557 (PROSITE_PROFILES); IPR036508 (SUPERFAMILY); IPR036508 (SUPERFAMILY)	P:GO:0006030; F:GO:0008061; C:GO:0005576	P:chitin metabolic process; F:chitin binding; C:extracellular region
DEGAL4146g00250	filamin-A isoform X2 cher filamin-C-like	5679.98	29252.9	10795.5	3970.33	2242.08	3575.8	5	3	P:GO:0030036; P:GO:0030154; F:GO:0003779	P:actin cytoskeleton organization; P:cell differentiation; F:actin binding	0	0	IPR013783 (G3DSA:2.60.40.GENE3D); IPR017868 (PFAM); IPR013783 (G3DSA:2.60.40.GENE3D); IPR013783 (G3DSA:2.60.40.GENE3D); IPR013783 (G3DSA:2.60.40.GENE3D); IPR013783 (G3DSA:2.60.40.GENE3D); IPR013783 (G3DSA:2.60.40.GENE3D); IPR013783 (G3DSA:2.60.40.GENE3D); PTHR38537 (PANTHER); PTHR38537 (PANTHER); PTHR38537:SF6 (PANTHER); IPR017868 (PROSITE_PROFILES); IPR017868 (PROSITE_PROFILES); IPR017868 (PROSI…	no GO terms	no GO terms
DEGAL4646g00070	myosin heavy chain, muscle isoform X9 myosin heavy chain, muscle isoform X12 myosin heavy chain, muscle isoform X15 myosin heavy chain	2895	28494	23333	14171	4665	2601	5	4	F:GO:0003774; F:GO:0005524; F:GO:0051015; C:GO:0016459	F:motor activity; F:ATP binding; F:actin filament binding; C:myosin complex	EC:3.6.1.15	Nucleoside-triphosphate phosphatase	IPR001609 (PRINTS); IPR008989 (G3DSA:2.30.30.GENE3D); IPR036961 (G3DSA:3.40.850.GENE3D); G3DSA:1.20.120.720 (GENE3D); IPR004009 (PFAM); G3DSA:1.20.58.530 (GENE3D); IPR027401 (G3DSA:4.10.270.GENE3D); G3DSA:1.20.5.1050 (GENE3D); G3DSA:1.20.5.370 (GENE3D); IPR001609 (PFAM); G3DSA:3.30.70.3240 (GENE3D); IPR002928 (PFAM); G3DSA:1.20.5.340 (GENE3D); G3DSA:1.20.5.370 (GENE3D); mobidb-lite (MOBIDB_LITE);…	F:GO:0003774; F:GO:0005515; F:GO:0005524; F:GO:0051015; C:GO:0016459	F:motor activity; F:protein binding; F:ATP binding; F:actin filament binding; C:myosin complex
DEGAL3574g00210	calreticulin isoform X1 calreticulin-like protein	27116	28058	5724	22201	16058	14395	#N/A	4	P:GO:0006457; F:GO:0005509; F:GO:0051082; C:GO:0005788	P:protein folding; F:calcium ion binding; F:unfolded protein binding; C:endoplasmic reticulum lumen	0	0	IPR001580 (PRINTS); IPR001580 (PFAM); IPR009169 (PIRSF); IPR009033 (G3DSA:2.10.250.GENE3D); G3DSA:2.60.120.200 (GENE3D); G3DSA:2.60.120.200 (GENE3D); mobidb-lite (MOBIDB_LITE); mobidb-lite (MOBIDB_LITE); mobidb-lite (MOBIDB_LITE); mobidb-lite (MOBIDB_LITE); IPR001580 (PANTHER); PTHR11073:SF16 (PANTHER); IPR018124 (PROSITE_PATTERNS); IPR018124 (PROSITE_PATTERNS); IPR018124 (PROSITE_PATTERNS); IPR0…	P:GO:0006457; F:GO:0005509; F:GO:0005515; F:GO:0051082; C:GO:0005783	P:protein folding; F:calcium ion binding; F:protein binding; F:unfolded protein binding; C:endoplasmic reticulum
DEGAL3824g00100	nucleoside diphosphate kinase B isoform X1 nucleoside diphosphate kinase B nucleoside diphosphate kinase B isoform a non-metastatic cells 2 nucleoside diphosphate kinase B isoform X2 nucleoside diphos	25778	27410.1	4877.67	5445.66	28807.9	8131.29	7	18	P:GO:0006165; P:GO:0006183; P:GO:0006228; P:GO:0006241; P:GO:0007229; P:GO:0043066; P:GO:0045618; P:GO:0045944; P:GO:0050679; F:GO:0003713; F:GO:0004550; F:GO:0005524; F:GO:0019003; F:GO:0051880; C:GO:0001726; C:GO:0005737; C:GO:0030027; C:GO:0071944	P:nucleoside diphosphate phosphorylation; P:GTP biosynthetic process; P:UTP biosynthetic process; P:CTP biosynthetic process; P:integrin-mediated signaling pathway; P:negative regulation of apoptotic process; P:positive regulation of keratinocyte differentiation; P:positive regulation of transcription by RNA polymerase II; P:positive regulation of epithelial cell proliferation; F:transcription co…	EC:2.7.4.6	Nucleoside-diphosphate kinase	IPR001564 (PRINTS); IPR036850 (G3DSA:3.30.70.GENE3D); IPR034907 (PFAM); PTHR11349:SF102 (PANTHER); PTHR11349 (PANTHER); IPR023005 (PROSITE_PATTERNS); IPR001564 (HAMAP); cd04413 (CDD); IPR036850 (SUPERFAMILY)	P:GO:0006165; P:GO:0006183; P:GO:0006228; P:GO:0006241; F:GO:0004550	P:nucleoside diphosphate phosphorylation; P:GTP biosynthetic process; P:UTP biosynthetic process; P:CTP biosynthetic process; F:nucleoside diphosphate kinase activity
DEGAL1194g00010	uncharacterized protein LOC107171883 uncharacterized protein LOC106477788 peritrophic membrane chitin binding protein, putative conserved hypothetical protein uncharacterized protein LOC106477032, par	198	26880	31	54	31	33	5	5	P:GO:0005975; P:GO:0006030; F:GO:0003824; F:GO:0008061; C:GO:0005576	P:carbohydrate metabolic process; P:chitin metabolic process; F:catalytic activity; F:chitin binding; C:extracellular region	0	0	IPR002557 (PFAM); G3DSA:3.20.20.80 (GENE3D); G3DSA:3.20.20.370 (GENE3D); PTHR45985 (PANTHER); IPR002557 (PROSITE_PROFILES); IPR011330 (SUPERFAMILY); IPR036508 (SUPERFAMILY)	P:GO:0005975; P:GO:0006030; F:GO:0003824; F:GO:0008061; C:GO:0005576	P:carbohydrate metabolic process; P:chitin metabolic process; F:catalytic activity; F:chitin binding; C:extracellular region
DEGAL2294g00010	catalase-like isoform X2 Catalase catalase isoform X1 LOW QUALITY PROTEIN: catalase	12296	26825	8849	15180	12458	17316	5	22	P:GO:0000302; P:GO:0006641; P:GO:0008203; P:GO:0009060; P:GO:0009650; P:GO:0014068; P:GO:0020027; P:GO:0032088; P:GO:0042744; P:GO:0043066; P:GO:0051092; P:GO:0051289; P:GO:0098869; F:GO:0004046; F:GO:0004096; F:GO:0005102; F:GO:0019899; F:GO:0020037; F:GO:0042803; F:GO:0046872; F:GO:0050661; C:GO:0005778	P:response to reactive oxygen species; P:triglyceride metabolic process; P:cholesterol metabolic process; P:aerobic respiration; P:UV protection; P:positive regulation of phosphatidylinositol 3-kinase signaling; P:hemoglobin metabolic process; P:negative regulation of NF-kappaB transcription factor activity; P:hydrogen peroxide catabolic process; P:negative regulation of apoptotic process; P:posi…	EC:3.5.1.14; EC:1.11.1.7; EC:1.11.1.6	N-acyl-aliphatic-L-amino acid amidohydrolase; Peroxidase; Catalase	IPR018028 (PRINTS); IPR011614 (PFAM); IPR037060 (G3DSA:2.40.180.GENE3D); IPR010582 (PFAM); mobidb-lite (MOBIDB_LITE); mobidb-lite (MOBIDB_LITE); PTHR11465:SF9 (PANTHER); IPR018028 (PANTHER); IPR002226 (PROSITE_PATTERNS); IPR024708 (PROSITE_PATTERNS); IPR018028 (PROSITE_PROFILES); IPR040333 (CDD); IPR020835 (SUPERFAMILY)	P:GO:0006979; P:GO:0042744; P:GO:0055114; F:GO:0004096; F:GO:0020037	P:response to oxidative stress; P:hydrogen peroxide catabolic process; P:oxidation-reduction process; F:catalase activity; F:heme binding
DEGAL5886g00010	heat shock 70 kDa protein 5 molecular chaperone DnaK glucose-regulated protein 78kDa, partial	14873	25470.3	3514	15974.2	19829	9223	7	20	P:GO:0001666; P:GO:0001878; P:GO:0030433; P:GO:0030968; P:GO:0034605; P:GO:0042026; P:GO:0051085; P:GO:0055114; F:GO:0005524; F:GO:0016887; F:GO:0031072; F:GO:0032440; F:GO:0044183; F:GO:0051082; F:GO:0051787; C:GO:0005576; C:GO:0005634; C:GO:0005788; C:GO:0016020; C:GO:0034663	P:response to hypoxia; P:response to yeast; P:ubiquitin-dependent ERAD pathway; P:endoplasmic reticulum unfolded protein response; P:cellular response to heat; P:protein refolding; P:chaperone cofactor-dependent protein refolding; P:oxidation-reduction process; F:ATP binding; F:ATPase activity; F:heat shock protein binding; F:2-alkenal reductase [NAD(P)+] activity; F:protein folding chaperone; F:…	EC:1.3.1.74; EC:3.6.1.3; EC:3.6.1.15	2-alkenal reductase (NAD(P)(+)); Adenosinetriphosphatase; Nucleoside-triphosphate phosphatase	PR00301 (PRINTS); IPR013126 (PFAM); G3DSA:3.30.420.40 (GENE3D); IPR029048 (G3DSA:1.20.1270.GENE3D); G3DSA:3.90.640.10 (GENE3D); G3DSA:3.30.420.40 (GENE3D); IPR029047 (G3DSA:2.60.34.GENE3D); IPR013126 (PANTHER); PTHR19375:SF380 (PANTHER); IPR018181 (PROSITE_PATTERNS); IPR018181 (PROSITE_PATTERNS); SSF53067 (SUPERFAMILY); SSF53067 (SUPERFAMILY); IPR029048 (SUPERFAMILY); IPR029047 (SUPERFAMILY)	no GO terms	no GO terms
DEGAL4488g00100	troponin C-like protein Troponin C, partial troponin C isoform X3	922	25058	15537	10534	3391	6111	5	1	F:GO:0005509	F:calcium ion binding	0	0	IPR002048 (PFAM); G3DSA:1.10.238.10 (GENE3D); PTHR23050:SF246 (PANTHER); PTHR23050 (PANTHER); IPR018247 (PROSITE_PATTERNS); IPR018247 (PROSITE_PATTERNS); IPR002048 (PROSITE_PROFILES); IPR002048 (PROSITE_PROFILES); IPR002048 (PROSITE_PROFILES); IPR002048 (PROSITE_PROFILES); IPR002048 (CDD); IPR011992 (SUPERFAMILY)	F:GO:0005509	F:calcium ion binding
DEGAL153g00020	ferritin, middle subunit ferritin heavy chain isoform X2 ferritin heavy chain-like ferritin heavy chain-1a soma ferritin-like	23955	25054	15566	16273	14359	12560	9	2	P:GO:0006879; F:GO:0005506	P:cellular iron ion homeostasis; F:iron ion binding	0	0	IPR012347 (G3DSA:1.20.1260.GENE3D); IPR008331 (PFAM); IPR012347 (G3DSA:1.20.1260.GENE3D); IPR001519 (PANTHER); IPR001519 (PANTHER); PTHR11431:SF75 (PANTHER); IPR009040 (PROSITE_PROFILES); cd01056 (CDD); IPR009078 (SUPERFAMILY)	P:GO:0006826; P:GO:0006879; F:GO:0008199	P:iron ion transport; P:cellular iron ion homeostasis; F:ferric iron binding
DEGAL896g00010	myosin heavy chain, muscle isoform X12 myosin heavy chain, muscle isoform X9 myosin heavy chain, muscle isoform X6 myosin heavy chain isoform C myosin heavy chain, muscle-like	3673.09	24850.1	65418.5	71283.4	20194.5	13155.5	14	0	0	0	0	0	IPR001609 (PRINTS); IPR027401 (G3DSA:4.10.270.GENE3D); IPR002928 (PFAM); G3DSA:3.30.70.3240 (GENE3D); IPR008989 (G3DSA:2.30.30.GENE3D); G3DSA:1.20.5.340 (GENE3D); IPR001609 (PFAM); IPR036961 (G3DSA:3.40.850.GENE3D); IPR004009 (PFAM); G3DSA:1.20.120.720 (GENE3D); G3DSA:1.20.5.1050 (GENE3D); G3DSA:1.20.58.530 (GENE3D); G3DSA:1.20.5.370 (GENE3D); G3DSA:1.20.5.370 (GENE3D); mobidb-lite (MOBIDB_LITE);…	F:GO:0003774; F:GO:0005515; F:GO:0005524; F:GO:0051015; C:GO:0016459	F:motor activity; F:protein binding; F:ATP binding; F:actin filament binding; C:myosin complex
DEGAL5291g00210	spectrin alpha chain isoform X6 spectrin alpha chain-like	17691	24773	9833	9538	8777	3210	9	3	P:GO:0035335; F:GO:0004725; F:GO:0005509	P:peptidyl-tyrosine dephosphorylation; F:protein tyrosine phosphatase activity; F:calcium ion binding	EC:3.1.3.16; EC:3.1.3.48	Protein-serine/threonine phosphatase; Protein-tyrosine-phosphatase	PR01887 (PRINTS); IPR001452 (PRINTS); G3DSA:1.20.58.60 (GENE3D); IPR014837 (PFAM); G3DSA:2.30.30.40 (GENE3D); G3DSA:1.20.58.60 (GENE3D); G3DSA:1.10.238.10 (GENE3D); G3DSA:1.20.58.60 (GENE3D); G3DSA:1.20.58.60 (GENE3D); IPR002017 (PFAM); G3DSA:1.20.58.60 (GENE3D); G3DSA:1.20.58.1940 (GENE3D); G3DSA:1.20.58.60 (GENE3D); G3DSA:1.20.58.1940 (GENE3D); G3DSA:1.20.58.60 (GENE3D); IPR001452 (PFAM); IPR00…	F:GO:0005509; F:GO:0005515	F:calcium ion binding; F:protein binding
DEGAL5143g00030	mCG2012 dual specificity protein phosphatase CDC14AB dual specificity protein phosphatase CDC14A-like isoform X2	2684.44	23908	43973.3	66165.9	56980.5	52652.2	16	2	P:GO:0016311; F:GO:0016791	P:dephosphorylation; F:phosphatase activity	0	0	IPR029021 (G3DSA:3.90.190.GENE3D); IPR029021 (G3DSA:3.90.190.GENE3D); IPR029260 (PFAM); IPR000340 (PFAM); IPR026068 (PTHR23339:PANTHER); IPR026068 (PTHR23339:PANTHER); PTHR23339 (PANTHER); IPR016130 (PROSITE_PATTERNS); IPR000387 (PROSITE_PROFILES); cd14499 (CDD); cd17657 (CDD); IPR029021 (SUPERFAMILY); IPR029021 (SUPERFAMILY)	P:GO:0016311; F:GO:0004725; F:GO:0008138; F:GO:0016791	P:dephosphorylation; F:protein tyrosine phosphatase activity; F:protein tyrosine/serine/threonine phosphatase activity; F:phosphatase activity
DEGAL4646g00080	myosin heavy chain, muscle isoform X12 myosin heavy chain, muscle isoform X25 myosin heavy chain myosin heavy chain, muscle-like isoform X2	7206	23754.2	7791	7267	3512	2304	5	6	P:GO:0055114; F:GO:0003774; F:GO:0005524; F:GO:0032440; F:GO:0051015; C:GO:0016459	P:oxidation-reduction process; F:motor activity; F:ATP binding; F:2-alkenal reductase [NAD(P)+] activity; F:actin filament binding; C:myosin complex	EC:1.3.1.74; EC:3.6.1.15	2-alkenal reductase (NAD(P)(+)); Nucleoside-triphosphate phosphatase	IPR001609 (PRINTS); IPR002928 (PFAM); G3DSA:1.20.5.340 (GENE3D); IPR027401 (G3DSA:4.10.270.GENE3D); G3DSA:1.20.58.530 (GENE3D); G3DSA:1.20.5.370 (GENE3D); IPR036961 (G3DSA:3.40.850.GENE3D); G3DSA:1.20.5.1050 (GENE3D); IPR001609 (PFAM); G3DSA:3.30.70.3240 (GENE3D); IPR004009 (PFAM); G3DSA:1.20.120.720 (GENE3D); IPR008989 (G3DSA:2.30.30.GENE3D); mobidb-lite (MOBIDB_LITE); mobidb-lite (MOBIDB_LITE);…	F:GO:0003774; F:GO:0005515; F:GO:0005524; F:GO:0051015; C:GO:0016459	F:motor activity; F:protein binding; F:ATP binding; F:actin filament binding; C:myosin complex
DEGAL728g00120	chondroitin proteoglycan-2-like isoform X2 hypothetical protein FF38_05038 protein obstructor-E-like isoform X2 chondroitin proteoglycan-2	150	23114	7	29	34	45	5	4	P:GO:0006030; F:GO:0008061; C:GO:0005576; C:GO:0016021	P:chitin metabolic process; F:chitin binding; C:extracellular region; C:integral component of membrane	0	0	G3DSA:2.170.140.10 (GENE3D); IPR002557 (PFAM); mobidb-lite (MOBIDB_LITE); mobidb-lite (MOBIDB_LITE); mobidb-lite (MOBIDB_LITE); PTHR23301 (PANTHER); IPR002557 (PROSITE_PROFILES); IPR002557 (PROSITE_PROFILES); IPR036508 (SUPERFAMILY); IPR036508 (SUPERFAMILY)	P:GO:0006030; F:GO:0008061; C:GO:0005576	P:chitin metabolic process; F:chitin binding; C:extracellular region
DEGAL1843g00140	hypothetical protein DAPPUDRAFT_304099 RAMP4-2	11751.5	21320	20071	30100	23445.8	16745	15	7	P:GO:0006486; P:GO:0015031; P:GO:0030968; F:GO:0005515; C:GO:0005783; C:GO:0005789; C:GO:0016021	P:protein glycosylation; P:protein transport; P:endoplasmic reticulum unfolded protein response; F:protein binding; C:endoplasmic reticulum; C:endoplasmic reticulum membrane; C:integral component of membrane	0	0	IPR010580 (PFAM); mobidb-lite (MOBIDB_LITE); PTHR15601:SF14 (PANTHER); IPR010580 (PANTHER)	C:GO:0005783	C:endoplasmic reticulum
DEGAL1393g00020	uncharacterized protein Dsimw501_GD22899 GM16597	8197	20719	17883	7433	17419	6794	5	6	P:GO:0006096; F:GO:0000166; F:GO:0000287; F:GO:0004634; C:GO:0000015; C:GO:0005634	P:glycolytic process; F:nucleotide binding; F:magnesium ion binding; F:phosphopyruvate hydratase activity; C:phosphopyruvate hydratase complex; C:nucleus	EC:4.2.1.11	Phosphopyruvate hydratase	IPR000941 (PRINTS); IPR020811 (PFAM); IPR020810 (PFAM); IPR029017 (G3DSA:3.30.390.GENE3D); IPR000941 (TIGRFAM); IPR036849 (G3DSA:3.20.20.GENE3D); IPR000941 (PTHR11902:PANTHER); IPR000941 (PANTHER); PTHR11902:SF5 (PANTHER); IPR000941 (PANTHER); IPR020809 (PROSITE_PATTERNS); IPR020809 (PROSITE_PATTERNS); IPR000941 (HAMAP); IPR000941 (HAMAP); IPR000941 (CDD); IPR000941 (CDD); SSF54826 (SUPERFAMILY);…	P:GO:0006096; F:GO:0000287; F:GO:0004634; C:GO:0000015	P:glycolytic process; F:magnesium ion binding; F:phosphopyruvate hydratase activity; C:phosphopyruvate hydratase complex
DEGAL3901g00500	peroxidase isoform X3 peroxidasin-like, partial peroxidase peroxidase-like isoform X2 peroxidase-like isoform X1	157	20706	281	265	43	57	5	6	P:GO:0006979; P:GO:0048477; P:GO:0055114; P:GO:0098869; F:GO:0004601; F:GO:0020037	P:response to oxidative stress; P:oogenesis; P:oxidation-reduction process; P:cellular oxidant detoxification; F:peroxidase activity; F:heme binding	EC:1.11.1.7	Peroxidase	IPR019791 (PRINTS); IPR019791 (PFAM); IPR037120 (G3DSA:1.10.640.GENE3D); PTHR11475 (PANTHER); IPR029590 (PTHR11475:PANTHER); IPR019791 (PROSITE_PROFILES); cd09823 (CDD); IPR010255 (SUPERFAMILY)	P:GO:0006979; P:GO:0048477; P:GO:0055114; F:GO:0004601; F:GO:0020037	P:response to oxidative stress; P:oogenesis; P:oxidation-reduction process; F:peroxidase activity; F:heme binding
DEGAL3456g00110	heat shock constitutive protein 70 Heat shock protein cognate 4 heat shock 70 kDa protein heat shock protein, putative heat shock 70 kDa protein cognate 4-like Heat shock protein cognate 4, partial	15756.6	20418.1	26385.4	45953.3	56037	23085.5	15	16	P:GO:0016192; P:GO:0034605; P:GO:0034620; P:GO:0042026; P:GO:0051085; P:GO:0055114; F:GO:0005524; F:GO:0016887; F:GO:0031072; F:GO:0032440; F:GO:0044183; F:GO:0051082; F:GO:0051787; C:GO:0005634; C:GO:0005829; C:GO:0005886	P:vesicle-mediated transport; P:cellular response to heat; P:cellular response to unfolded protein; P:protein refolding; P:chaperone cofactor-dependent protein refolding; P:oxidation-reduction process; F:ATP binding; F:ATPase activity; F:heat shock protein binding; F:2-alkenal reductase [NAD(P)+] activity; F:protein folding chaperone; F:unfolded protein binding; F:misfolded protein binding; C:nuc…	EC:1.3.1.74; EC:3.6.1.3; EC:3.6.1.15	2-alkenal reductase (NAD(P)(+)); Adenosinetriphosphatase; Nucleoside-triphosphate phosphatase	PR00301 (PRINTS); IPR029047 (G3DSA:2.60.34.GENE3D); G3DSA:3.30.420.40 (GENE3D); IPR029048 (G3DSA:1.20.1270.GENE3D); G3DSA:3.90.640.10 (GENE3D); G3DSA:3.30.420.40 (GENE3D); IPR013126 (PFAM); G3DSA:3.30.30.30 (GENE3D); mobidb-lite (MOBIDB_LITE); IPR013126 (PANTHER); PTHR19375:SF407 (PANTHER); IPR018181 (PROSITE_PATTERNS); IPR018181 (PROSITE_PATTERNS); IPR029048 (SUPERFAMILY); SSF53067 (SUPERFAMILY)…	no GO terms	no GO terms
DEGAL2307g00110	glutamine: fructose-6-phosphate aminotransferase	3868	20097	2184	2280	5019	1184	5	3	P:GO:1901137; F:GO:0004360; F:GO:0097367	P:carbohydrate derivative biosynthetic process; F:glutamine-fructose-6-phosphate transaminase (isomerizing) activity; F:carbohydrate derivative binding	EC:2.6.1.16	Glutamine--fructose-6-phosphate transaminase (isomerizing)	G3DSA:3.40.50.10490 (GENE3D); PF13522 (PFAM); G3DSA:3.40.50.10490 (GENE3D); IPR001347 (PFAM); PTHR10937 (PANTHER); PTHR10937:SF10 (PANTHER); IPR001347 (PROSITE_PROFILES); IPR017932 (PROSITE_PROFILES); IPR001347 (PROSITE_PROFILES); IPR035466 (CDD); cd00714 (CDD); IPR035490 (CDD); SSF53697 (SUPERFAMILY); IPR029055 (SUPERFAMILY)	P:GO:1901135; F:GO:0097367	P:carbohydrate derivative metabolic process; F:carbohydrate derivative binding
DEGAL1622g00060	hypothetical protein B5V51_9859 adenine nucleotide translocase 2 ADP,ATP carrier protein 1-like hypothetical protein BIW11_03965	4241	20090	40893	19144	9533	11230	4	6	P:GO:0015866; P:GO:0015867; P:GO:0055085; F:GO:0005471; C:GO:0005743; C:GO:0016021	P:ADP transport; P:ATP transport; P:transmembrane transport; F:ATP:ADP antiporter activity; C:mitochondrial inner membrane; C:integral component of membrane	0	0	IPR002113 (PRINTS); IPR002067 (PRINTS); IPR023395 (G3DSA:1.50.40.GENE3D); IPR018108 (PFAM); PTHR45635 (PANTHER); PTHR45635:SF7 (PANTHER); IPR018108 (PROSITE_PROFILES); IPR018108 (PROSITE_PROFILES); IPR018108 (PROSITE_PROFILES); IPR023395 (SUPERFAMILY)	P:GO:0055085; F:GO:0022857; C:GO:0005743	P:transmembrane transport; F:transmembrane transporter activity; C:mitochondrial inner membrane
DEGAL1246g00020	unnamed protein product angiotensin-converting enzyme isoform X4 angiotensin-converting enzyme-like isoform X2 angiotensin-converting protein 1	5504	20032	4977	12476	9361	10415	5	6	P:GO:0006508; F:GO:0004180; F:GO:0008237; F:GO:0008241; F:GO:0046872; C:GO:0016020	P:proteolysis; F:carboxypeptidase activity; F:metallopeptidase activity; F:peptidyl-dipeptidase activity; F:metal ion binding; C:membrane	EC:3.4.15	Acting on peptide bonds (peptidases)	IPR001548 (PRINTS); IPR001548 (PFAM); mobidb-lite (MOBIDB_LITE); IPR001548 (PANTHER); PTHR10514:SF41 (PANTHER); IPR001548 (PANTHER); PTHR10514:SF41 (PANTHER); IPR001548 (CDD); SSF55486 (SUPERFAMILY)	P:GO:0006508; F:GO:0008237; F:GO:0008241; C:GO:0016020	P:proteolysis; F:metallopeptidase activity; F:peptidyl-dipeptidase activity; C:membrane
DEGAL2920g00060	adult-specific rigid cuticular protein 15.5-like cuticle protein 10.9 cuticle protein 14-like isoform X3	180	19481	4766	6221	3165	3207	5	2	F:GO:0003677; F:GO:0042302	F:DNA binding; F:structural constituent of cuticle	0	0	IPR000618 (PFAM); mobidb-lite (MOBIDB_LITE); mobidb-lite (MOBIDB_LITE); PTHR10380:SF186 (PANTHER); PTHR10380 (PANTHER); IPR031311 (PROSITE_PATTERNS); IPR000618 (PROSITE_PROFILES)	F:GO:0042302	F:structural constituent of cuticle
DEGAL7093g00010	hypothetical protein RvY_10160 peptidase C1A cysteine proteinase-1	6408.17	19311.5	20067.1	30697.6	37035.9	16431	15	3	P:GO:0006508; F:GO:0008234; C:GO:0110165	P:proteolysis; F:cysteine-type peptidase activity; C:cellular anatomical entity	0	0	IPR000668 (PRINTS); IPR013201 (PFAM); IPR000668 (PFAM); G3DSA:3.90.70.10 (GENE3D); PTHR12411:SF575 (PANTHER); PTHR12411 (PANTHER); IPR025660 (PROSITE_PATTERNS); IPR000169 (PROSITE_PATTERNS); IPR025661 (PROSITE_PATTERNS); IPR039417 (CDD); IPR038765 (SUPERFAMILY)	P:GO:0006508; F:GO:0008234	P:proteolysis; F:cysteine-type peptidase activity
DEGAL6135g00010	hypothetical protein DAPPUDRAFT_230889 cytochrome c oxidase subunit IV mitochondrial cytochrome c oxidase subunit IV cytochrome c oxidase subunit 4 isoform 2, mitochondrial-like cytochrome c oxidase s	9000	19052	9558	6251	10606	5166	10	4	P:GO:0022900; P:GO:1902600; F:GO:0004129; C:GO:0016021	P:electron transport chain; P:proton transmembrane transport; F:cytochrome-c oxidase activity; C:integral component of membrane	EC:1.9.3.1	Cytochrome-c oxidase	IPR013288 (PRINTS); IPR004203 (PFAM); IPR036639 (G3DSA:1.10.442.GENE3D); PTHR10707:SF10 (PANTHER); IPR004203 (PANTHER); IPR004203 (CDD); IPR036639 (SUPERFAMILY)	F:GO:0004129	F:cytochrome-c oxidase activity
DEGAL5757g00010	PCK2 protein, partial phosphoenolpyruvate carboxykinase, cytosolic	2994	18997	19085	66872	70744	25580	15	5	P:GO:0006094; P:GO:0016310; F:GO:0004613; F:GO:0005525; F:GO:0016301	P:gluconeogenesis; P:phosphorylation; F:phosphoenolpyruvate carboxykinase (GTP) activity; F:GTP binding; F:kinase activity	EC:4.1.1.32	Phosphoenolpyruvate carboxykinase (GTP)	G3DSA:2.170.8.10 (GENE3D); IPR035077 (PFAM); IPR008210 (G3DSA:3.40.449.GENE3D); IPR008209 (PIRSF); IPR035078 (PFAM); IPR013035 (G3DSA:3.90.228.GENE3D); IPR008209 (PANTHER); PTHR11561:SF11 (PANTHER); IPR018091 (PROSITE_PATTERNS); IPR008209 (HAMAP); IPR008209 (CDD); IPR008210 (SUPERFAMILY); SSF53795 (SUPERFAMILY)	P:GO:0006094; F:GO:0004611; F:GO:0004613; F:GO:0005525; F:GO:0017076	P:gluconeogenesis; F:phosphoenolpyruvate carboxykinase activity; F:phosphoenolpyruvate carboxykinase (GTP) activity; F:GTP binding; F:purine nucleotide binding
DEGAL2568g00020	cytochrome b-c1 complex subunit 2, mitochondrial-like cytochrome b-c1 complex subunit 2	7543	18740	6609	5471	8754	3053	10	4	F:GO:0003824; F:GO:0046872; C:GO:0005743; C:GO:0098798	F:catalytic activity; F:metal ion binding; C:mitochondrial inner membrane; C:mitochondrial protein complex	0	0	IPR011765 (PFAM); G3DSA:3.30.830.10 (GENE3D); IPR007863 (PFAM); G3DSA:3.30.830.10 (GENE3D); PTHR11851 (PANTHER); PTHR11851:SF191 (PANTHER); IPR011249 (SUPERFAMILY); IPR011249 (SUPERFAMILY)	F:GO:0003824; F:GO:0046872	F:catalytic activity; F:metal ion binding
DEGAL2754g00080	putative mitochondrial ATP synthase unknown ATP synthase subunit d, mitochondrial	7493	18662	8769	5372	11583	4427	10	4	P:GO:0006811; P:GO:0046034; P:GO:0065007; C:GO:0005743	P:ion transport; P:ATP metabolic process; P:biological regulation; C:mitochondrial inner membrane	0	0	IPR036228 (G3DSA:1.20.58.GENE3D); IPR008689 (PFAM); IPR008689 (PIRSF); PTHR12700:SF12 (PANTHER); IPR008689 (PANTHER); IPR036228 (SUPERFAMILY)	P:GO:0015986; F:GO:0015078; C:GO:0000276	P:ATP synthesis coupled proton transport; F:proton transmembrane transporter activity; C:mitochondrial proton-transporting ATP synthase complex, coupling factor F(o)
DEGAL5781g00040	cytochrome c oxidase subunit 5A, mitochondrial-like isoform X1 putative Cytochrome c oxidase subunit 5A, mitochondrial mitochondrial cytochrome c oxidase subunit Va-like protein mitochondrial cytochro	8559	18653	9905	6178	12277	5870	10	4	P:GO:0006123; P:GO:1902600; F:GO:0004129; C:GO:0005751	P:mitochondrial electron transport, cytochrome c to oxygen; P:proton transmembrane transport; F:cytochrome-c oxidase activity; C:mitochondrial respiratory chain complex IV	EC:1.9.3.1	Cytochrome-c oxidase	IPR036545 (G3DSA:1.25.40.GENE3D); IPR003204 (PFAM); IPR003204 (PANTHER); PTHR14200:SF11 (PANTHER); IPR003204 (CDD); IPR036545 (SUPERFAMILY)	F:GO:0004129; C:GO:0005743	F:cytochrome-c oxidase activity; C:mitochondrial inner membrane
DEGAL1578g00100	E3 ubiquitin-protein ligase RNF12-B-like hypothetical protein X975_14971, partial zinc finger protein 512B-like cement protein RIM36-like, partial	131	18384.8	4	0	3	4	5	0	0	0	0	0	no IPS match	no IPS match	no IPS match
DEGAL1617g00030	aconitate hydratase, mitochondrial-like isoform X2 probable aconitate hydratase, mitochondrial isoform X1 probable aconitate hydratase, mitochondrial aconitate hydratase, mitochondrial-like hypothetic	6054	17840	13219	12294	18710	6016	10	6	P:GO:0006099; F:GO:0003994; F:GO:0046872; F:GO:0051539; C:GO:0005739; C:GO:0005829	P:tricarboxylic acid cycle; F:aconitate hydratase activity; F:metal ion binding; F:4 iron, 4 sulfur cluster binding; C:mitochondrion; C:cytosol	EC:4.2.1.3	Aconitate hydratase	IPR001030 (PRINTS); IPR015931 (G3DSA:3.30.499.GENE3D); IPR006248 (TIGRFAM); IPR015928 (G3DSA:3.20.19.GENE3D); IPR015931 (G3DSA:3.30.499.GENE3D); IPR015932 (G3DSA:3.40.1060.GENE3D); IPR001030 (PFAM); IPR000573 (PFAM); mobidb-lite (MOBIDB_LITE); PTHR43160:SF3 (PANTHER); PTHR43160 (PANTHER); IPR018136 (PROSITE_PATTERNS); IPR018136 (PROSITE_PATTERNS); cd01578 (CDD); cd01584 (CDD); IPR036008 (SUPERFAM…	P:GO:0006099; F:GO:0003994; F:GO:0051539	P:tricarboxylic acid cycle; F:aconitate hydratase activity; F:4 iron, 4 sulfur cluster binding
DEGAL4872g00410	microtubule-actin cross-linking factor 1-like isoform X1 microtubule-actin cross-linking factor 1-like isoform X11 dystonin isoform X7 dystonin isoform X6	6189	17489	17538	10247	7794	1607	9	5	P:GO:0007010; F:GO:0003779; F:GO:0005509; F:GO:0008017; C:GO:0005856	P:cytoskeleton organization; F:actin binding; F:calcium ion binding; F:microtubule binding; C:cytoskeleton	0	0	G3DSA:1.10.238.10 (GENE3D); G3DSA:1.20.58.60 (GENE3D); IPR002048 (PFAM); G3DSA:1.20.58.60 (GENE3D); G3DSA:1.20.58.60 (GENE3D); IPR036534 (G3DSA:3.30.920.GENE3D); G3DSA:1.20.58.60 (GENE3D); IPR002017 (PFAM); G3DSA:3.30.160.780 (GENE3D); G3DSA:1.20.58.1940 (GENE3D); IPR003108 (PFAM); mobidb-lite (MOBIDB_LITE); mobidb-lite (MOBIDB_LITE); mobidb-lite (MOBIDB_LITE); mobidb-lite (MOBIDB_LITE); mobidb-l…	P:GO:0007010; F:GO:0005509; F:GO:0005515; F:GO:0008017; F:GO:0008092; C:GO:0005856	P:cytoskeleton organization; F:calcium ion binding; F:protein binding; F:microtubule binding; F:cytoskeletal protein binding; C:cytoskeleton
DEGAL5284g00180	Ctss protein cathepsin S protein cathepsin S isoform X3	201	17331	29013	4613	2615	1728	4	1	F:GO:0008233	F:peptidase activity	0	0	IPR000668 (PRINTS); G3DSA:3.90.70.10 (GENE3D); IPR000668 (PFAM); IPR013201 (PFAM); PTHR12411 (PANTHER); PTHR12411:SF525 (PANTHER); IPR025661 (PROSITE_PATTERNS); IPR000169 (PROSITE_PATTERNS); IPR039417 (CDD); IPR038765 (SUPERFAMILY)	P:GO:0006508; F:GO:0008234	P:proteolysis; F:cysteine-type peptidase activity
DEGAL1578g00040	protein disulfide-isomerase A3-like isoform X1 Protein disulfide-isomerase A3, partial protein disulfide-isomerase A3-like	14652	17233.4	3275.74	13565	15939.2	7681.55	7	3	P:GO:0045454; F:GO:0003756; C:GO:0005623	P:cell redox homeostasis; F:protein disulfide isomerase activity; C:cell	EC:5.3.4.1	Protein disulfide-isomerase	IPR013766 (PFAM); G3DSA:3.40.30.10 (GENE3D); G3DSA:3.40.30.10 (GENE3D); G3DSA:3.40.30.10 (GENE3D); IPR005792 (TIGRFAM); PF13848 (PFAM); G3DSA:3.40.30.10 (GENE3D); PTHR18929 (PANTHER); PTHR18929:SF60 (PANTHER); IPR017937 (PROSITE_PATTERNS); IPR013766 (PROSITE_PROFILES); IPR013766 (PROSITE_PROFILES); cd03073 (CDD); IPR036249 (SUPERFAMILY); IPR036249 (SUPERFAMILY); IPR036249 (SUPERFAMILY)	P:GO:0045454; F:GO:0003756	P:cell redox homeostasis; F:protein disulfide isomerase activity
DEGAL5202g00150	hypothetical protein pdam_00016120 multifunctional protein ADE2 isoform X2 multifunctional protein ADE2-like isoform X2 multifunctional protein ADE2 isoform X3	3514	17186	4230	8004	6579	9576	5	3	P:GO:0006189; F:GO:0004639; C:GO:0005829	P:'de novo' IMP biosynthetic process; F:phosphoribosylaminoimidazolesuccinocarboxamide synthase activity; C:cytosol	EC:6.3.2.6	Phosphoribosylaminoimidazolesuccinocarboxamide synthase	G3DSA:3.30.470.20 (GENE3D); IPR028923 (PFAM); G3DSA:3.30.200.20 (GENE3D); IPR035893 (G3DSA:3.40.50.GENE3D); IPR000031 (PFAM); PTHR43599 (PANTHER); PTHR43599:SF2 (PANTHER); IPR018236 (PROSITE_PATTERNS); IPR033626 (HAMAP); cd01416 (CDD); IPR035893 (SUPERFAMILY); SSF56104 (SUPERFAMILY)	P:GO:0006164; P:GO:0006189; F:GO:0004639	P:purine nucleotide biosynthetic process; P:'de novo' IMP biosynthetic process; F:phosphoribosylaminoimidazolesuccinocarboxamide synthase activity
DEGAL6427g00040	muscle-specific protein 20-like protein Muscle-specific protein 20, partial	730	17081	5989	5311	1959	2063	5	3	P:GO:0031032; F:GO:0003779; F:GO:0005516	P:actomyosin structure organization; F:actin binding; F:calmodulin binding	0	0	IPR003096 (PRINTS); IPR001997 (PRINTS); IPR000557 (PFAM); IPR001715 (PFAM); IPR036872 (G3DSA:1.10.418.GENE3D); PTHR18959 (PANTHER); PTHR18959:SF90 (PANTHER); IPR000557 (PROSITE_PATTERNS); IPR000557 (PROSITE_PROFILES); IPR001715 (PROSITE_PROFILES); IPR001715 (CDD); IPR036872 (SUPERFAMILY)	P:GO:0031032; F:GO:0003779; F:GO:0005515	P:actomyosin structure organization; F:actin binding; F:protein binding
DEGAL557g00040	chitinase 3C	115	16827	162	208	230	139	5	5	P:GO:0005975; P:GO:0006030; F:GO:0004553; F:GO:0008061; C:GO:0005576	P:carbohydrate metabolic process; P:chitin metabolic process; F:hydrolase activity, hydrolyzing O-glycosyl compounds; F:chitin binding; C:extracellular region	0	0	IPR001223 (PFAM); IPR029070 (G3DSA:3.10.50.GENE3D); G3DSA:2.170.140.10 (GENE3D); IPR002557 (PFAM); G3DSA:3.20.20.80 (GENE3D); mobidb-lite (MOBIDB_LITE); PTHR11177 (PANTHER); PTHR11177:SF334 (PANTHER); IPR001579 (PROSITE_PATTERNS); IPR002557 (PROSITE_PROFILES); cd02872 (CDD); IPR036508 (SUPERFAMILY); IPR017853 (SUPERFAMILY); IPR029070 (SUPERFAMILY)	P:GO:0005975; P:GO:0006030; F:GO:0004553; F:GO:0008061; C:GO:0005576	P:carbohydrate metabolic process; P:chitin metabolic process; F:hydrolase activity, hydrolyzing O-glycosyl compounds; F:chitin binding; C:extracellular region
DEGAL2772g00010	fatty acid-binding protein, liver-like fatty acid-binding protein, heart fatty acid-binding protein	22027	16796	31879	37846	42659	35551	16	2	P:GO:0007275; F:GO:0008289	P:multicellular organism development; F:lipid binding	0	0	IPR000463 (PRINTS); IPR000566 (PFAM); IPR012674 (G3DSA:2.40.128.GENE3D); IPR031259 (PANTHER); IPR000463 (PROSITE_PATTERNS); IPR012674 (SUPERFAMILY)	F:GO:0008289	F:lipid binding
DEGAL4011g00130	large lipid transfer protein large lipid transfer protein-like	2180	16727	4402	3615	9825	2487	10	2	P:GO:0006869; F:GO:0005319	P:lipid transport; F:lipid transporter activity	0	0	IPR011030 (G3DSA:1.25.10.GENE3D); IPR001747 (PFAM); IPR015816 (G3DSA:2.30.230.GENE3D); PTHR23345 (PANTHER); IPR001747 (PROSITE_PROFILES); IPR015819 (SUPERFAMILY); IPR011030 (SUPERFAMILY)	P:GO:0006869; F:GO:0005319	P:lipid transport; F:lipid transporter activity
DEGAL248g00050	actin 3 actin, cytoplasmic 2 [Clostridium sp. chh4-2]hypothetical protein FF38_04907 actin-like protein	889.515	16355.3	3076.47	1289.42	600.516	821.418	5	7	P:GO:0000281; F:GO:0005524; C:GO:0005856; C:GO:0005886; C:GO:0005925; C:GO:0035060; C:GO:0097433	P:mitotic cytokinesis; F:ATP binding; C:cytoskeleton; C:plasma membrane; C:focal adhesion; C:brahma complex; C:dense body	0	0	IPR004000 (PRINTS); IPR004000 (PFAM); G3DSA:3.90.640.10 (GENE3D); G3DSA:3.30.420.40 (GENE3D); G3DSA:3.30.420.40 (GENE3D); IPR004000 (PANTHER); PTHR11937:SF397 (PANTHER); IPR004001 (PROSITE_PATTERNS); IPR004001 (PROSITE_PATTERNS); IPR020902 (PROSITE_PATTERNS); cd00012 (CDD); SSF53067 (SUPERFAMILY); SSF53067 (SUPERFAMILY)	no GO terms	no GO terms
DEGAL6038g00050	protein disulfide-isomerase isoform X1 protein disulfide-isomerase-like isoform X2 protein disulfide-isomerase isoform X2	24942.5	16317.9	4958.34	10281.8	13070.1	11763.3	9	4	P:GO:0045454; F:GO:0003756; C:GO:0005623; C:GO:0016021	P:cell redox homeostasis; F:protein disulfide isomerase activity; C:cell; C:integral component of membrane	EC:5.3.4.1	Protein disulfide-isomerase	PR00421 (PRINTS); G3DSA:3.40.30.10 (GENE3D); G3DSA:3.40.30.10 (GENE3D); G3DSA:3.40.30.10 (GENE3D); IPR005792 (TIGRFAM); IPR005788 (TIGRFAM); G3DSA:3.40.30.10 (GENE3D); IPR013766 (PFAM); PF13848 (PFAM); mobidb-lite (MOBIDB_LITE); PTHR18929:SF101 (PANTHER); PTHR18929 (PANTHER); IPR017937 (PROSITE_PATTERNS); IPR013766 (PROSITE_PROFILES); cd02982 (CDD); cd02981 (CDD); cd02961 (CDD); cd02995 (CDD); IP…	P:GO:0045454; F:GO:0003756; F:GO:0016853	P:cell redox homeostasis; F:protein disulfide isomerase activity; F:isomerase activity
DEGAL1701g00130	troponin T-like protein troponin T isoform X1 troponin T troponin T, skeletal muscle-like troponin T-like troponin T-like isoform X2	1061	16176	11037	9156	3611	4766	5	8	P:GO:0003009; P:GO:0006937; P:GO:0045214; P:GO:0060048; F:GO:0005509; F:GO:0005523; F:GO:0030899; C:GO:0005861	P:skeletal muscle contraction; P:regulation of muscle contraction; P:sarcomere organization; P:cardiac muscle contraction; F:calcium ion binding; F:tropomyosin binding; F:calcium-dependent ATPase activity; C:troponin complex	EC:3.6.1.3; EC:3.6.1.15	Adenosinetriphosphatase; Nucleoside-triphosphate phosphatase	IPR001978 (PFAM); IPR038077 (G3DSA:1.20.5.GENE3D); mobidb-lite (MOBIDB_LITE); mobidb-lite (MOBIDB_LITE); mobidb-lite (MOBIDB_LITE); mobidb-lite (MOBIDB_LITE); mobidb-lite (MOBIDB_LITE); mobidb-lite (MOBIDB_LITE); IPR027707 (PANTHER); PTHR11521:SF1 (PANTHER); SSF90250 (SUPERFAMILY)	P:GO:0006937; C:GO:0005861	P:regulation of muscle contraction; C:troponin complex
DEGAL4253g00020	cathepsin L-like cysteine proteinase B cathepsin L-like cysteine proteinase cathepsin L cathepsin L1-like cathepsin i, partial	268.895	16135.5	11093.8	38268	20738.8	31357.1	16	1	F:GO:0008233	F:peptidase activity	0	0	IPR000668 (PRINTS); IPR013201 (PFAM); IPR000668 (PFAM); G3DSA:3.90.70.10 (GENE3D); PTHR12411:SF631 (PANTHER); PTHR12411 (PANTHER); IPR025660 (PROSITE_PATTERNS); IPR000169 (PROSITE_PATTERNS); IPR025661 (PROSITE_PATTERNS); IPR039417 (CDD); IPR038765 (SUPERFAMILY)	P:GO:0006508; F:GO:0008234	P:proteolysis; F:cysteine-type peptidase activity
DEGAL4872g00210	hypothetical protein DV515_00000709 antizyme inhibitor 2	16449	15887	20607	42892	37005	20745	15	3	P:GO:0006596; F:GO:0016829; C:GO:0005737	P:polyamine biosynthetic process; F:lyase activity; C:cytoplasm	0	0	IPR000183 (PRINTS); IPR002433 (PRINTS); IPR029066 (G3DSA:3.20.20.GENE3D); IPR022643 (PFAM); IPR022644 (PFAM); IPR009006 (G3DSA:2.40.37.GENE3D); mobidb-lite (MOBIDB_LITE); IPR002433 (PANTHER); IPR022653 (PROSITE_PATTERNS); cd00622 (CDD); IPR029066 (SUPERFAMILY); IPR009006 (SUPERFAMILY)	P:GO:0006596; F:GO:0003824	P:polyamine biosynthetic process; F:catalytic activity
DEGAL3224g00050	DEAD box ATP-dependent RNA helicase, putative ATP-dependent RNA helicase DDX3Y-like isoform X5 ATP-dependent RNA helicase DDX3X-like ATP-dependent RNA helicase DDX3X-like isoform X2	34178	15817	11016	25793	26855	9360	7	7	P:GO:0007276; P:GO:0030154; F:GO:0003723; F:GO:0004386; F:GO:0005524; C:GO:0005634; C:GO:0043186	P:gamete generation; P:cell differentiation; F:RNA binding; F:helicase activity; F:ATP binding; C:nucleus; C:P granule	EC:3.6.1.3; EC:3.6.1.15	Adenosinetriphosphatase; Nucleoside-triphosphate phosphatase	IPR011545 (PFAM); G3DSA:3.40.50.300 (GENE3D); IPR001650 (PFAM); G3DSA:3.40.50.300 (GENE3D); mobidb-lite (MOBIDB_LITE); mobidb-lite (MOBIDB_LITE); mobidb-lite (MOBIDB_LITE); PTHR24031:SF584 (PANTHER); PTHR24031 (PANTHER); IPR000629 (PROSITE_PATTERNS); IPR001650 (PROSITE_PROFILES); IPR014014 (PROSITE_PROFILES); IPR014001 (PROSITE_PROFILES); cd18787 (CDD); cd18051 (CDD); IPR027417 (SUPERFAMILY)	F:GO:0003676; F:GO:0005524	F:nucleic acid binding; F:ATP binding
DEGAL4007g00220	peroxiredoxin 6 Peroxiredoxin-6, putative peroxiredoxin peroxiredoxin-6	6407	15782	6206	5498	10229	8621	10	7	P:GO:0045454; P:GO:0055114; P:GO:0098869; F:GO:0004601; F:GO:0051920; C:GO:0005623; C:GO:0005829	P:cell redox homeostasis; P:oxidation-reduction process; P:cellular oxidant detoxification; F:peroxidase activity; F:peroxiredoxin activity; C:cell; C:cytosol	EC:1.11.1.15; EC:1.11.1.7	Peroxiredoxin; Peroxidase	IPR000866 (PFAM); IPR024706 (PIRSF); G3DSA:3.40.30.10 (GENE3D); G3DSA:3.30.1020.10 (GENE3D); IPR019479 (PFAM); PTHR43503 (PANTHER); PTHR43503:SF4 (PANTHER); IPR013766 (PROSITE_PROFILES); cd03016 (CDD); IPR036249 (SUPERFAMILY)	P:GO:0045454; P:GO:0055114; F:GO:0016209; F:GO:0016491; F:GO:0051920	P:cell redox homeostasis; P:oxidation-reduction process; F:antioxidant activity; F:oxidoreductase activity; F:peroxiredoxin activity
DEGAL6416g00250	programmed cell death protein 6 isoform X2 programmed cell death protein 6-like isoform X2 hypothetical protein Y032_0007g3458 EF-hand programmed cell death protein 6-like	24680.9	15773.2	8003.22	11676.6	12786.1	5384.02	6	1	F:GO:0005509	F:calcium ion binding	0	0	IPR002048 (PFAM); PF13833 (PFAM); G3DSA:1.10.238.10 (GENE3D); PTHR46212 (PANTHER); PTHR46212:SF2 (PANTHER); IPR018247 (PROSITE_PATTERNS); IPR018247 (PROSITE_PATTERNS); IPR002048 (PROSITE_PROFILES); IPR002048 (PROSITE_PROFILES); IPR002048 (PROSITE_PROFILES); IPR002048 (PROSITE_PROFILES); IPR011992 (SUPERFAMILY)	F:GO:0005509	F:calcium ion binding
DEGAL283g00090	protein NDRG3 isoform X6 Misexpression suppressor of KSR, putative Protein NDRG3, partial protein NDRG3-like protein NDRG3-like isoform X3	4738	15736	15191	13896	12429	4591	14	2	P:GO:0007165; C:GO:0005737	P:signal transduction; C:cytoplasm	0	0	IPR004142 (PFAM); IPR029058 (G3DSA:3.40.50.GENE3D); PTHR11034:SF19 (PANTHER); IPR004142 (PANTHER); IPR029058 (SUPERFAMILY)	no GO terms	no GO terms
DEGAL5126g00030	twitchin isoform X27 twitchin isoform X10 twitchin isoform X1	3701.56	15625.7	9588.11	6405.11	3351.49	2644.7	5	3	P:GO:0006468; F:GO:0004672; F:GO:0005524	P:protein phosphorylation; F:protein kinase activity; F:ATP binding	0	0	0	0	0
DEGAL2897g00010	H+ transporting ATP synthase O subunit mitochondrial ATP synthase subunit OSCP-like precursor [Mesenchytraeus cf. gelidus SL-2017]ATP synthase subunit O, mitochondrial-like ATP synthase, H+ transporti	6451	15594	7217	5333	9416	4718	10	3	P:GO:0015986; F:GO:0046933; C:GO:0005756	P:ATP synthesis coupled proton transport; F:proton-transporting ATP synthase activity, rotational mechanism; C:mitochondrial proton-transporting ATP synthase, central stalk	0	0	IPR000711 (PRINTS); IPR000711 (PFAM); IPR026015 (G3DSA:1.10.520.GENE3D); IPR000711 (TIGRFAM); IPR000711 (PANTHER); PTHR11910:SF1 (PANTHER); IPR000711 (HAMAP); IPR026015 (SUPERFAMILY)	P:GO:0015986; F:GO:0046933	P:ATP synthesis coupled proton transport; F:proton-transporting ATP synthase activity, rotational mechanism
DEGAL5427g00210	fibrillin-2 isoform X2 fibrillin-1 isoform X1 hypothetical protein FF38_08702, partial	402	15034	8623	5030	4992	3445	5	5	P:GO:0007155; F:GO:0005509; F:GO:0030246; C:GO:0016020; C:GO:0016021	P:cell adhesion; F:calcium ion binding; F:carbohydrate binding; C:membrane; C:integral component of membrane	0	0	G3DSA:2.10.70.10 (GENE3D); G3DSA:2.10.70.10 (GENE3D); G3DSA:2.10.70.10 (GENE3D); G3DSA:2.10.70.10 (GENE3D); G3DSA:2.10.70.10 (GENE3D); IPR000436 (PFAM); G3DSA:2.10.70.10 (GENE3D); mobidb-lite (MOBIDB_LITE); mobidb-lite (MOBIDB_LITE); mobidb-lite (MOBIDB_LITE); mobidb-lite (MOBIDB_LITE); mobidb-lite (MOBIDB_LITE); mobidb-lite (MOBIDB_LITE); mobidb-lite (MOBIDB_LITE); mobidb-lite (MOBIDB_LITE); mob…	no GO terms	no GO terms
DEGAL6254g00070	hypothetical protein B5V51_13654 uncharacterized protein Dvir_GJ12126 GH15429 ATP synthase B chain, putative putative ATP synthase-like protein putative ATP synthase protein	7680	14793	8616	6693	12225	3920	10	3	P:GO:0015986; F:GO:0046933; C:GO:0000276	P:ATP synthesis coupled proton transport; F:proton-transporting ATP synthase activity, rotational mechanism; C:mitochondrial proton-transporting ATP synthase complex, coupling factor F(o)	0	0	IPR008688 (PFAM); IPR013837 (PANTHER); SSF161060 (SUPERFAMILY)	P:GO:0015986; F:GO:0015078; C:GO:0000276	P:ATP synthesis coupled proton transport; F:proton transmembrane transporter activity; C:mitochondrial proton-transporting ATP synthase complex, coupling factor F(o)
DEGAL4961g00100	putative tumor suppressor QM protein qm-like protein hypothetical protein CAPTEDRAFT_218942 hypothetical protein C0Q70_00534 putative 60S ribosomal protein RPL10, partial	31589	14777	40559	57123	63108	50032	16	4	P:GO:0000027; P:GO:0006412; F:GO:0003735; C:GO:0022625	P:ribosomal large subunit assembly; P:translation; F:structural constituent of ribosome; C:cytosolic large ribosomal subunit	0	0	G3DSA:2.20.25.330 (GENE3D); IPR036920 (G3DSA:3.90.1170.GENE3D); IPR016180 (PFAM); IPR001197 (PANTHER); IPR018255 (PROSITE_PATTERNS); IPR016180 (CDD); IPR036920 (SUPERFAMILY)	P:GO:0006412; F:GO:0003735; C:GO:0005840	P:translation; F:structural constituent of ribosome; C:ribosome
DEGAL2196g00040	tropomyosin isoform X2 tropomyosin-like Sar s 10 allergen	766	14731	12671	11449	3327	4020	14	0	0	0	0	0	G3DSA:1.20.5.340 (GENE3D); IPR000533 (PFAM); mobidb-lite (MOBIDB_LITE); PTHR19269 (PANTHER); PTHR19269:SF53 (PANTHER); SSF57997 (SUPERFAMILY)	no GO terms	no GO terms
DEGAL5996g00030	peptidyl-tRNA hydrolase 2, mitochondrial-like peptidyl-tRNA hydrolase 2, mitochondrial isoform X3 PTRH2 isoform 1 peptidyl-tRNA hydrolase 2 hypothetical protein DV515_00012130 peptidyl-tRNA hydrolase	6232.9	14709.2	4942.29	7223.09	7487.53	2263.5	10	4	P:GO:2000209; F:GO:0004045; C:GO:0005739; C:GO:0005829	P:regulation of anoikis; F:aminoacyl-tRNA hydrolase activity; C:mitochondrion; C:cytosol	EC:3.1.1.29; EC:3.1.1.1	Aminoacyl-tRNA hydrolase; Carboxylesterase	IPR023476 (G3DSA:3.40.1490.GENE3D); IPR002833 (PFAM); IPR002833 (TIGRFAM); mobidb-lite (MOBIDB_LITE); IPR002833 (PANTHER); IPR002833 (CDD); IPR023476 (SUPERFAMILY)	F:GO:0004045	F:aminoacyl-tRNA hydrolase activity
DEGAL1737g00090	ATPase synthase protein 9, partial ATP synthase F	7991	14624	6041	3875	16117	5723	10	5	P:GO:0015986; F:GO:0008289; F:GO:0015078; C:GO:0016021; C:GO:0045263	P:ATP synthesis coupled proton transport; F:lipid binding; F:proton transmembrane transporter activity; C:integral component of membrane; C:proton-transporting ATP synthase complex, coupling factor F(o)	0	0	IPR000454 (PRINTS); IPR002379 (PFAM); IPR038662 (G3DSA:1.20.20.GENE3D); PTHR10031:SF31 (PANTHER); IPR000454 (PANTHER); IPR020537 (PROSITE_PATTERNS); IPR000454 (HAMAP); cd18182 (CDD); IPR035921 (SUPERFAMILY)	P:GO:0015986; P:GO:1902600; F:GO:0015078; C:GO:0033177; C:GO:0045263	P:ATP synthesis coupled proton transport; P:proton transmembrane transport; F:proton transmembrane transporter activity; C:proton-transporting two-sector ATPase complex, proton-transporting domain; C:proton-transporting ATP synthase complex, coupling factor F(o)
DEGAL2307g00070	adenine nucleotide translocase 2 hypothetical protein BIW11_01253	13462	14562	5601	10785	45994	7746	1	6	P:GO:0015866; P:GO:0015867; P:GO:0055085; F:GO:0005471; C:GO:0005743; C:GO:0016021	P:ADP transport; P:ATP transport; P:transmembrane transport; F:ATP:ADP antiporter activity; C:mitochondrial inner membrane; C:integral component of membrane	0	0	IPR002067 (PRINTS); IPR002113 (PRINTS); IPR018108 (PFAM); IPR023395 (G3DSA:1.50.40.GENE3D); PTHR45635 (PANTHER); PTHR45635:SF7 (PANTHER); IPR018108 (PROSITE_PROFILES); IPR018108 (PROSITE_PROFILES); IPR018108 (PROSITE_PROFILES); IPR023395 (SUPERFAMILY)	P:GO:0055085; F:GO:0022857; C:GO:0005743	P:transmembrane transport; F:transmembrane transporter activity; C:mitochondrial inner membrane
DEGAL5375g00060	alpha-2-macroglobulin-like isoform X12 alpha-2-macroglobulin-like isoform X13 ovostatin-like, partial	6320	14475	6956	7752	8204	7942	10	0	0	0	0	0	G3DSA:1.50.10.20 (GENE3D); G3DSA:2.20.130.20 (GENE3D); IPR036595 (G3DSA:2.60.40.GENE3D); IPR013783 (G3DSA:2.60.40.GENE3D); IPR009048 (PFAM); IPR011626 (PFAM); IPR001599 (PFAM); G3DSA:2.60.120.1540 (GENE3D); mobidb-lite (MOBIDB_LITE); mobidb-lite (MOBIDB_LITE); PTHR11412 (PANTHER); IPR019742 (PROSITE_PATTERNS); cd18047 (CDD); IPR008930 (SUPERFAMILY); IPR014756 (SUPERFAMILY); IPR036595 (SUPERFAMILY)	F:GO:0004866; C:GO:0005576; C:GO:0005615	F:endopeptidase inhibitor activity; C:extracellular region; C:extracellular space
DEGAL2687g00010	proline-rich extensin-like protein EPR1 isoform X2 uncharacterized protein LOC100903743	114	14442	15	6	3	19	5	1	F:GO:0042302	F:structural constituent of cuticle	0	0	mobidb-lite (MOBIDB_LITE); mobidb-lite (MOBIDB_LITE)	no GO terms	no GO terms
DEGAL3574g00200	extensin-like	7453.38	14385.9	8191.5	11772.6	12997.2	5914.03	10	0	0	0	0	0	PR01217 (PRINTS); mobidb-lite (MOBIDB_LITE); mobidb-lite (MOBIDB_LITE); mobidb-lite (MOBIDB_LITE)	no GO terms	no GO terms
DEGAL121g00140	hypothetical protein BRAFLDRAFT_72748 glutathione S-transferase Mu 1 isoform X2 hypothetical protein EGM_00918 glutathione S-transferase Mu 1-like, partial glutathione S-transferase Mu 1-like glutathi	121	14333	24530	11957	16445	5831	14	3	P:GO:0006749; F:GO:0004364; F:GO:0016740	P:glutathione metabolic process; F:glutathione transferase activity; F:transferase activity	0	0	IPR004045 (PFAM); G3DSA:1.20.1050.10 (GENE3D); IPR004046 (PFAM); G3DSA:3.40.30.10 (GENE3D),SFLDG01205 (SFLD),SFLDG00363 (SFLD); PTHR11571 (PANTHER); PTHR11571:SF222 (PANTHER); IPR010987 (PROSITE_PROFILES); IPR004045 (PROSITE_PROFILES); IPR036249 (SUPERFAMILY); IPR036282 (SUPERFAMILY)	F:GO:0005515	F:protein binding
DEGAL2098g00020	cytochrome c oxidase subunit NDUFA4, partial cytochrome c oxidase subunit NDUFA4 cytochrome c oxidase subunit NDUFA4-like NADH dehydrogenase 1 alpha subcomplex-like	7562	14047	8937	5908	8927	6356	10	5	P:GO:0022900; P:GO:1902600; F:GO:0004129; C:GO:0005751; C:GO:0016021	P:electron transport chain; P:proton transmembrane transport; F:cytochrome-c oxidase activity; C:mitochondrial respiratory chain complex IV; C:integral component of membrane	EC:1.9.3.1	Cytochrome-c oxidase	IPR010530 (PFAM); IPR010530 (PANTHER); PTHR14256:SF1 (PANTHER); PS51257 (PROSITE_PROFILES)	no GO terms	no GO terms
DEGAL3518g00030	hypothetical protein BIW11_00142 ctenidin-1-like glycine-rich cell wall structural protein 2-like	116	13985.5	8.5	4	0.5	7.5	5	0	0	0	0	0	PR01228 (PRINTS); mobidb-lite (MOBIDB_LITE); mobidb-lite (MOBIDB_LITE); mobidb-lite (MOBIDB_LITE)	no GO terms	no GO terms
DEGAL6700g00030	hypothetical protein BIW11_00142 ctenidin-1-like glycine-rich cell wall structural protein 2-like	116	13985.5	8.5	4	0.5	7.5	5	0	0	0	0	0	PR01228 (PRINTS); mobidb-lite (MOBIDB_LITE); mobidb-lite (MOBIDB_LITE); mobidb-lite (MOBIDB_LITE)	no GO terms	no GO terms
DEGAL3304g00010	endochitinase chitinase 5 endochitinase isoform X1 endochitinase-like isoform X3 chitinase-like protein 5	377	13841	7	0	2	1	5	5	P:GO:0005975; P:GO:0006032; F:GO:0004568; F:GO:0008061; C:GO:0005576	P:carbohydrate metabolic process; P:chitin catabolic process; F:chitinase activity; F:chitin binding; C:extracellular region	EC:3.2.1.14	Chitinase	IPR002557 (PFAM); G3DSA:3.20.20.80 (GENE3D); G3DSA:3.20.20.80 (GENE3D); IPR001223 (PFAM); IPR029070 (G3DSA:3.10.50.GENE3D); mobidb-lite (MOBIDB_LITE); mobidb-lite (MOBIDB_LITE); mobidb-lite (MOBIDB_LITE); mobidb-lite (MOBIDB_LITE); mobidb-lite (MOBIDB_LITE); PTHR11177:SF144 (PANTHER); PTHR11177 (PANTHER); IPR001579 (PROSITE_PATTERNS); IPR002557 (PROSITE_PROFILES); cd02872 (CDD); IPR029070 (SUPERF…	P:GO:0005975; P:GO:0006030; F:GO:0004553; F:GO:0008061; C:GO:0005576	P:carbohydrate metabolic process; P:chitin metabolic process; F:hydrolase activity, hydrolyzing O-glycosyl compounds; F:chitin binding; C:extracellular region
DEGAL5375g00080	carboxypeptidase A2-like carboxypeptidase B carboxypeptidase B-like isoform X1	309	13813	228	282	990	202	5	5	P:GO:0006508; F:GO:0004180; F:GO:0004181; F:GO:0008270; C:GO:0005615	P:proteolysis; F:carboxypeptidase activity; F:metallocarboxypeptidase activity; F:zinc ion binding; C:extracellular space	0	0	IPR000834 (PRINTS); IPR000834 (PFAM); IPR036990 (G3DSA:3.30.70.GENE3D); G3DSA:3.40.630.10 (GENE3D); IPR003146 (PFAM); mobidb-lite (MOBIDB_LITE); mobidb-lite (MOBIDB_LITE); mobidb-lite (MOBIDB_LITE); mobidb-lite (MOBIDB_LITE); mobidb-lite (MOBIDB_LITE); PTHR11705 (PANTHER); IPR000834 (PROSITE_PATTERNS); IPR000834 (PROSITE_PATTERNS); cd03860 (CDD); SSF54897 (SUPERFAMILY); SSF53187 (SUPERFAMILY)	P:GO:0006508; F:GO:0004180; F:GO:0004181; F:GO:0008270	P:proteolysis; F:carboxypeptidase activity; F:metallocarboxypeptidase activity; F:zinc ion binding
DEGAL4756g00010	Ras-like protein 3 uncharacterized protein LOC111249864 isoform X1 leucine-rich repeat extensin-like protein 3, partial	237	13791	68	71	123	73	5	4	P:GO:0007399; P:GO:0050794; P:GO:0050896; F:GO:0005102	P:nervous system development; P:regulation of cellular process; P:response to stimulus; F:signaling receptor binding	0	0	IPR032104 (PFAM); IPR029034 (G3DSA:2.10.90.GENE3D); mobidb-lite (MOBIDB_LITE); mobidb-lite (MOBIDB_LITE); mobidb-lite (MOBIDB_LITE); mobidb-lite (MOBIDB_LITE); mobidb-lite (MOBIDB_LITE); mobidb-lite (MOBIDB_LITE); mobidb-lite (MOBIDB_LITE); PTHR23199 (PANTHER); PTHR23199:SF12 (PANTHER); IPR029034 (SUPERFAMILY)	no GO terms	no GO terms
[Egg]
DEGAL3492g00020	putative elongation factor 1-alpha elongation factor 1-alpha isoform X1 elongation factor 1-alpha isoform X2	195783	63587	166845	218097	360311	145576	7	5	P:GO:0006414; F:GO:0003746; F:GO:0003924; F:GO:0005525; F:GO:0016779	P:translational elongation; F:translation elongation factor activity; F:GTPase activity; F:GTP binding; F:nucleotidyltransferase activity	EC:3.6.1.15	Nucleoside-triphosphate phosphatase	IPR000795 (PRINTS); G3DSA:3.40.50.300 (GENE3D); IPR000795 (PFAM); IPR004160 (PFAM); G3DSA:2.40.30.10 (GENE3D); IPR004161 (PFAM); G3DSA:2.40.30.10 (GENE3D); IPR004539 (TIGRFAM); PTHR23115:SF236 (PANTHER); PTHR23115 (PANTHER); IPR031157 (PROSITE_PATTERNS); IPR000795 (PROSITE_PROFILES); IPR004539 (HAMAP); cd03693 (CDD); cd01883 (CDD); cd03705 (CDD); IPR009001 (SUPERFAMILY); IPR027417 (SUPERFAMILY); …	P:GO:0006414; F:GO:0003746; F:GO:0003924; F:GO:0005525	P:translational elongation; F:translation elongation factor activity; F:GTPase activity; F:GTP binding
DEGAL5202g00190	uncharacterized protein LOC109404203 apolipophorin 2A hypothetical protein CGI_10006238 hypothetical protein BIW11_11172	94216	97658	90287	154326	265815	110836	1	2	P:GO:0006869; F:GO:0005319	P:lipid transport; F:lipid transporter activity	0	0	IPR011030 (G3DSA:1.25.10.GENE3D); IPR015817 (G3DSA:2.20.50.GENE3D); IPR015255 (PFAM); IPR001747 (PFAM); IPR001846 (PFAM); PTHR23345 (PANTHER); IPR001846 (PROSITE_PROFILES); IPR001747 (PROSITE_PROFILES); IPR011030 (SUPERFAMILY); IPR015819 (SUPERFAMILY)	P:GO:0006869; F:GO:0005319	P:lipid transport; F:lipid transporter activity
DEGAL4430g00050	elongation factor 2-like translation elongation factor 2-like	90775	61123.9	145864	181394	195581	63821	15	4	P:GO:0006414; F:GO:0003746; F:GO:0003924; F:GO:0005525	P:translational elongation; F:translation elongation factor activity; F:GTPase activity; F:GTP binding	EC:3.6.1.15	Nucleoside-triphosphate phosphatase	IPR000795 (PRINTS); IPR005225 (TIGRFAM); G3DSA:3.40.50.300 (GENE3D); IPR041095 (PFAM); G3DSA:2.40.30.10 (GENE3D); G3DSA:3.30.70.870 (GENE3D); IPR000640 (PFAM); IPR000795 (PFAM); G3DSA:3.90.1430.10 (GENE3D); IPR004161 (PFAM); G3DSA:3.30.70.240 (GENE3D); IPR005517 (PFAM); IPR014721 (G3DSA:3.30.230.GENE3D); PTHR42908 (PANTHER); PTHR42908:SF20 (PANTHER); IPR031157 (PROSITE_PATTERNS); IPR000795 (PROSI…	F:GO:0003924; F:GO:0005525	F:GTPase activity; F:GTP binding
DEGAL766g00030	actin 3 beta actin RecName: Full=Actin, clone 403; Flags: Precursor [actin-5C uncharacterized protein Dyak_GE19434 actin related protein 1 actin, clone 403 isoform X2	80450	34656	34129.4	43674	63645	40204	7	14	P:GO:0000281; P:GO:0006338; P:GO:0007291; P:GO:0032507; P:GO:0035148; F:GO:0005515; F:GO:0005524; C:GO:0005623; C:GO:0005886; C:GO:0005925; C:GO:0015629; C:GO:0031011; C:GO:0035060; C:GO:0097433	P:mitotic cytokinesis; P:chromatin remodeling; P:sperm individualization; P:maintenance of protein location in cell; P:tube formation; F:protein binding; F:ATP binding; C:cell; C:plasma membrane; C:focal adhesion; C:actin cytoskeleton; C:Ino80 complex; C:brahma complex; C:dense body	0	0	IPR004000 (PRINTS); G3DSA:3.30.420.40 (GENE3D); IPR004000 (PFAM); G3DSA:3.90.640.10 (GENE3D); G3DSA:3.30.420.40 (GENE3D); PTHR11937:SF162 (PANTHER); IPR004000 (PANTHER); IPR004001 (PROSITE_PATTERNS); IPR004001 (PROSITE_PATTERNS); IPR020902 (PROSITE_PATTERNS); cd00012 (CDD); SSF53067 (SUPERFAMILY); SSF53067 (SUPERFAMILY)	no GO terms	no GO terms
DEGAL5556g00030	hypothetical protein BIW11_08785, partial zinc finger and BTB domain-containing protein 45-like isoform X1 protein bric-a-brac 2-like isoform X1 uncharacterized protein LOC111266577 zinc finger protei	73861	38443	51266	51577	48427	20437	6	0	0	0	0	0	IPR000210 (PFAM); G3DSA:3.30.710.10 (GENE3D); mobidb-lite (MOBIDB_LITE); mobidb-lite (MOBIDB_LITE); mobidb-lite (MOBIDB_LITE); mobidb-lite (MOBIDB_LITE); mobidb-lite (MOBIDB_LITE); mobidb-lite (MOBIDB_LITE); mobidb-lite (MOBIDB_LITE); mobidb-lite (MOBIDB_LITE); mobidb-lite (MOBIDB_LITE); mobidb-lite (MOBIDB_LITE); PTHR23110 (PANTHER); IPR000210 (PROSITE_PROFILES); IPR000210 (PROSITE_PROFILES); cd…	F:GO:0005515	F:protein binding
DEGAL2818g00040	receptor for activated protein kinase C RACK 1 isoform 1 guanine nucleotide-binding protein subunit beta-2 1-like	72585	39028	91647	100165	113063	84694	16	2	P:GO:0016310; F:GO:0016301	P:phosphorylation; F:kinase activity	0	0	IPR020472 (PRINTS); IPR015943 (G3DSA:2.130.10.GENE3D); IPR001680 (PFAM); PTHR19868 (PANTHER); IPR019775 (PROSITE_PATTERNS); IPR019775 (PROSITE_PATTERNS); IPR019775 (PROSITE_PATTERNS); IPR019775 (PROSITE_PATTERNS); IPR001680 (PROSITE_PROFILES); IPR001680 (PROSITE_PROFILES); IPR017986 (PROSITE_PROFILES); IPR001680 (PROSITE_PROFILES); IPR001680 (PROSITE_PROFILES); IPR001680 (PROSITE_PROFILES); IPR00…	F:GO:0005515	F:protein binding
DEGAL561g00020	high mobility group protein B2-like isoform X3 DNA-binding protein, putative high mobility group protein DSP1-like protein	45166	3078	3996	5033	5747	2836	6	9	P:GO:0006310; P:GO:0045089; P:GO:0045944; P:GO:0055114; F:GO:0008134; F:GO:0008301; F:GO:0032440; C:GO:0000790; C:GO:0005737	P:DNA recombination; P:positive regulation of innate immune response; P:positive regulation of transcription by RNA polymerase II; P:oxidation-reduction process; F:transcription factor binding; F:DNA binding, bending; F:2-alkenal reductase [NAD(P)+] activity; C:nuclear chromatin; C:cytoplasm	EC:1.3.1.74	2-alkenal reductase (NAD(P)(+))	PR00886 (PRINTS); IPR009071 (PFAM); IPR036910 (G3DSA:1.10.30.GENE3D); IPR009071 (PFAM); IPR036910 (G3DSA:1.10.30.GENE3D); mobidb-lite (MOBIDB_LITE); mobidb-lite (MOBIDB_LITE); PTHR13711 (PANTHER); PTHR13711:SF302 (PANTHER); IPR017967 (PROSITE_PATTERNS); IPR009071 (PROSITE_PROFILES); IPR009071 (PROSITE_PROFILES); cd01390 (CDD); cd01390 (CDD); IPR036910 (SUPERFAMILY); IPR036910 (SUPERFAMILY)	F:GO:0003677; C:GO:0005634	F:DNA binding; C:nucleus
DEGAL1757g00040	hypothetical protein YQE_06329, partial hypothetical protein ZTR_02383	36305	11413	16139	21301	32915	10192	7	4	P:GO:0006413; F:GO:0003743; F:GO:0004386; F:GO:0005524	P:translational initiation; F:translation initiation factor activity; F:helicase activity; F:ATP binding	EC:3.6.1.3; EC:3.6.1.15	Adenosinetriphosphatase; Nucleoside-triphosphate phosphatase	G3DSA:3.40.50.300 (GENE3D); IPR011545 (PFAM); PTHR24031 (PANTHER); PTHR24031:SF621 (PANTHER); IPR000629 (PROSITE_PATTERNS); IPR014014 (PROSITE_PROFILES); IPR014001 (PROSITE_PROFILES); cd18046 (CDD); cd18787 (CDD); IPR027417 (SUPERFAMILY); IPR027417 (SUPERFAMILY)	F:GO:0003676; F:GO:0005524	F:nucleic acid binding; F:ATP binding
DEGAL5424g00050	hypothetical protein HELRODRAFT_144967, partial histone 1o hypothetical protein	35123	1036	124	150	738	235	6	9	P:GO:0006334; P:GO:0016584; P:GO:0030261; P:GO:0031936; P:GO:0045910; F:GO:0003690; F:GO:0031492; C:GO:0000786; C:GO:0005634	P:nucleosome assembly; P:nucleosome positioning; P:chromosome condensation; P:negative regulation of chromatin silencing; P:negative regulation of DNA recombination; F:double-stranded DNA binding; F:nucleosomal DNA binding; C:nucleosome; C:nucleus	0	0	IPR005819 (PRINTS); IPR005818 (PFAM); IPR036388 (G3DSA:1.10.10.GENE3D); mobidb-lite (MOBIDB_LITE); mobidb-lite (MOBIDB_LITE); mobidb-lite (MOBIDB_LITE); mobidb-lite (MOBIDB_LITE); PTHR11467:SF112 (PANTHER); PTHR11467 (PANTHER); IPR005818 (PROSITE_PROFILES); IPR005818 (CDD); IPR036390 (SUPERFAMILY)	P:GO:0006334; F:GO:0003677; C:GO:0000786; C:GO:0005634	P:nucleosome assembly; F:DNA binding; C:nucleosome; C:nucleus
DEGAL3224g00050	DEAD box ATP-dependent RNA helicase, putative ATP-dependent RNA helicase DDX3Y-like isoform X5 ATP-dependent RNA helicase DDX3X-like ATP-dependent RNA helicase DDX3X-like isoform X2	34178	15817	11016	25793	26855	9360	7	7	P:GO:0007276; P:GO:0030154; F:GO:0003723; F:GO:0004386; F:GO:0005524; C:GO:0005634; C:GO:0043186	P:gamete generation; P:cell differentiation; F:RNA binding; F:helicase activity; F:ATP binding; C:nucleus; C:P granule	EC:3.6.1.3; EC:3.6.1.15	Adenosinetriphosphatase; Nucleoside-triphosphate phosphatase	IPR011545 (PFAM); G3DSA:3.40.50.300 (GENE3D); IPR001650 (PFAM); G3DSA:3.40.50.300 (GENE3D); mobidb-lite (MOBIDB_LITE); mobidb-lite (MOBIDB_LITE); mobidb-lite (MOBIDB_LITE); PTHR24031:SF584 (PANTHER); PTHR24031 (PANTHER); IPR000629 (PROSITE_PATTERNS); IPR001650 (PROSITE_PROFILES); IPR014014 (PROSITE_PROFILES); IPR014001 (PROSITE_PROFILES); cd18787 (CDD); cd18051 (CDD); IPR027417 (SUPERFAMILY)	F:GO:0003676; F:GO:0005524	F:nucleic acid binding; F:ATP binding
DEGAL3900g00020	LOW QUALITY PROTEIN: uncharacterized protein LOC111252583 uncharacterized protein LOC111263733	32327	11081	593	1173	236	444	9	3	P:GO:0006030; F:GO:0008061; C:GO:0005576	P:chitin metabolic process; F:chitin binding; C:extracellular region	0	0	G3DSA:2.170.140.10 (GENE3D); IPR002557 (PFAM); G3DSA:3.20.20.80 (GENE3D); mobidb-lite (MOBIDB_LITE); mobidb-lite (MOBIDB_LITE); mobidb-lite (MOBIDB_LITE); mobidb-lite (MOBIDB_LITE); mobidb-lite (MOBIDB_LITE); mobidb-lite (MOBIDB_LITE); mobidb-lite (MOBIDB_LITE); mobidb-lite (MOBIDB_LITE); mobidb-lite (MOBIDB_LITE); mobidb-lite (MOBIDB_LITE); mobidb-lite (MOBIDB_LITE); mobidb-lite (MOBIDB_LITE); m…	P:GO:0006030; F:GO:0008061; C:GO:0005576	P:chitin metabolic process; F:chitin binding; C:extracellular region
DEGAL1622g00080	ATP-dependent RNA helicase p62-like ATP-dependent RNA helicase p62	31836	13440	133459	102068	97603	60296	14	7	P:GO:0000398; P:GO:0016246; F:GO:0003676; F:GO:0004386; F:GO:0005524; C:GO:0005634; C:GO:0005700	P:mRNA splicing, via spliceosome; P:RNA interference; F:nucleic acid binding; F:helicase activity; F:ATP binding; C:nucleus; C:polytene chromosome	EC:3.6.1.3; EC:3.6.1.15	Adenosinetriphosphatase; Nucleoside-triphosphate phosphatase	G3DSA:3.40.50.300 (GENE3D); IPR011545 (PFAM); G3DSA:3.40.50.300 (GENE3D); IPR001650 (PFAM); mobidb-lite (MOBIDB_LITE); mobidb-lite (MOBIDB_LITE); PTHR24031 (PANTHER); PTHR24031:SF683 (PANTHER); IPR000629 (PROSITE_PATTERNS); IPR014001 (PROSITE_PROFILES); IPR014014 (PROSITE_PROFILES); IPR001650 (PROSITE_PROFILES); cd18787 (CDD); cd17966 (CDD); IPR027417 (SUPERFAMILY); IPR027417 (SUPERFAMILY)	F:GO:0003676; F:GO:0005524	F:nucleic acid binding; F:ATP binding
DEGAL4961g00100	putative tumor suppressor QM protein qm-like protein hypothetical protein CAPTEDRAFT_218942 hypothetical protein C0Q70_00534 putative 60S ribosomal protein RPL10, partial	31589	14777	40559	57123	63108	50032	16	4	P:GO:0000027; P:GO:0006412; F:GO:0003735; C:GO:0022625	P:ribosomal large subunit assembly; P:translation; F:structural constituent of ribosome; C:cytosolic large ribosomal subunit	0	0	G3DSA:2.20.25.330 (GENE3D); IPR036920 (G3DSA:3.90.1170.GENE3D); IPR016180 (PFAM); IPR001197 (PANTHER); IPR018255 (PROSITE_PATTERNS); IPR016180 (CDD); IPR036920 (SUPERFAMILY)	P:GO:0006412; F:GO:0003735; C:GO:0005840	P:translation; F:structural constituent of ribosome; C:ribosome
DEGAL5835g00230	putative translationally controlled tumor protein histamine release factor, partial RecName: Full=Translationally-controlled tumor protein homolog; Short=GTx-TCTP1 [translationally-controlled tumor pr	30795	13506	51471	63593	55346	31780	16	1	C:GO:0005576	C:extracellular region	0	0	IPR018105 (PRINTS); IPR011323 (G3DSA:2.170.150.GENE3D); IPR018105 (PFAM); IPR018105 (PANTHER); IPR034737 (PROSITE_PROFILES); IPR011057 (SUPERFAMILY)	no GO terms	no GO terms
DEGAL6861g00030	ATP synthase subunit beta, mitochondrial, partial blast:ATP synthase subunit beta%2C mitochondrial ATP synthase, beta subunit, isoform C aTP synthase subunit beta	28707	50714	25841	17103	48884	13788	10	6	P:GO:0042776; F:GO:0005524; F:GO:0016887; F:GO:0046933; C:GO:0005753; C:GO:0045261	P:mitochondrial ATP synthesis coupled proton transport; F:ATP binding; F:ATPase activity; F:proton-transporting ATP synthase activity, rotational mechanism; C:mitochondrial proton-transporting ATP synthase complex; C:proton-transporting ATP synthase complex, catalytic core F(1)	EC:3.6.1.3; EC:3.6.1.15	Adenosinetriphosphatase; Nucleoside-triphosphate phosphatase	G3DSA:2.40.10.170 (GENE3D); IPR000194 (PFAM); IPR005722 (TIGRFAM); IPR004100 (PFAM); IPR024034 (G3DSA:1.10.1140.GENE3D); PIRSF039072 (PIRSF); G3DSA:3.40.50.300 (GENE3D); PTHR15184:SF44 (PANTHER); PTHR15184 (PANTHER); IPR020003 (PROSITE_PATTERNS); IPR005722 (HAMAP); cd18110 (CDD); cd01133 (CDD); cd18115 (CDD); SSF47917 (SUPERFAMILY); IPR027417 (SUPERFAMILY); IPR036121 (SUPERFAMILY)	P:GO:0015986; P:GO:0046034; P:GO:1902600; F:GO:0005524; F:GO:0046933; C:GO:0045261	P:ATP synthesis coupled proton transport; P:ATP metabolic process; P:proton transmembrane transport; F:ATP binding; F:proton-transporting ATP synthase activity, rotational mechanism; C:proton-transporting ATP synthase complex, catalytic core F(1)
DEGAL3795g00070	uncharacterized protein LOC105084588 hypothetical protein A6R68_16515 histone cluster 1, H2bb, partial INCONCLUSIVE hypothetical protein TRIUR3_06579 hypothetical protein I79_005256 INCONCLUSIVE hypot	28434	1932	1504	2223	9205	1586	6	5	P:GO:0006325; F:GO:0003677; F:GO:0046982; C:GO:0000786; C:GO:0000790	P:chromatin organization; F:DNA binding; F:protein heterodimerization activity; C:nucleosome; C:nuclear chromatin	0	0	IPR002119 (PRINTS); IPR007125 (PFAM); IPR009072 (G3DSA:1.10.20.GENE3D); IPR032454 (PFAM); mobidb-lite (MOBIDB_LITE); PTHR23430:SF47 (PANTHER); PTHR23430 (PANTHER); IPR032458 (PROSITE_PATTERNS); IPR002119 (CDD); IPR009072 (SUPERFAMILY)	F:GO:0003677; F:GO:0046982; C:GO:0000786	F:DNA binding; F:protein heterodimerization activity; C:nucleosome
DEGAL6351g00050	hypothetical protein LOTGIDRAFT_223043 tubulin, beta, 2 Tubulin, beta 2C tubulin beta-4B chain isoform X2 tubulin beta-4A chain beta-tubulin, partial beta-tubulin, partial [Halichondria sp. AR-2003] [	27359.6	11328.3	4036.57	9178.24	22738.5	4941.62	7	7	P:GO:0007010; P:GO:0007017; F:GO:0003924; F:GO:0005200; F:GO:0005525; C:GO:0005737; C:GO:0005874	P:cytoskeleton organization; P:microtubule-based process; F:GTPase activity; F:structural constituent of cytoskeleton; F:GTP binding; C:cytoplasm; C:microtubule	EC:3.6.1.15	Nucleoside-triphosphate phosphatase	IPR000217 (PRINTS); IPR002453 (PRINTS); IPR018316 (PFAM); IPR023123 (G3DSA:1.10.287.GENE3D); IPR037103 (G3DSA:3.30.1330.GENE3D); IPR003008 (PFAM); IPR036525 (G3DSA:3.40.50.GENE3D); mobidb-lite (MOBIDB_LITE); mobidb-lite (MOBIDB_LITE); PTHR11588:SF340 (PANTHER); IPR000217 (PANTHER); PTHR11588:SF340 (PANTHER); IPR000217 (PANTHER); IPR017975 (PROSITE_PATTERNS); cd02187 (CDD); IPR036525 (SUPERFAMILY)…	P:GO:0007017; F:GO:0003924; F:GO:0005200; F:GO:0005525; C:GO:0005874	P:microtubule-based process; F:GTPase activity; F:structural constituent of cytoskeleton; F:GTP binding; C:microtubule
DEGAL3574g00210	calreticulin isoform X1 calreticulin-like protein	27116	28058	5724	22201	16058	14395	#N/A	4	P:GO:0006457; F:GO:0005509; F:GO:0051082; C:GO:0005788	P:protein folding; F:calcium ion binding; F:unfolded protein binding; C:endoplasmic reticulum lumen	0	0	IPR001580 (PRINTS); IPR001580 (PFAM); IPR009169 (PIRSF); IPR009033 (G3DSA:2.10.250.GENE3D); G3DSA:2.60.120.200 (GENE3D); G3DSA:2.60.120.200 (GENE3D); mobidb-lite (MOBIDB_LITE); mobidb-lite (MOBIDB_LITE); mobidb-lite (MOBIDB_LITE); mobidb-lite (MOBIDB_LITE); IPR001580 (PANTHER); PTHR11073:SF16 (PANTHER); IPR018124 (PROSITE_PATTERNS); IPR018124 (PROSITE_PATTERNS); IPR018124 (PROSITE_PATTERNS); IPR0…	P:GO:0006457; F:GO:0005509; F:GO:0005515; F:GO:0051082; C:GO:0005783	P:protein folding; F:calcium ion binding; F:protein binding; F:unfolded protein binding; C:endoplasmic reticulum
DEGAL5375g00180	RNA-binding protein Rsf1-like isoform X2 RNA-binding protein Rsf1-like isoform X3 probable splicing factor, arginine/serine-rich 6 glycine-rich RNA-binding protein-like isoform X1	27004	11865	7735	13799	11238	9902	6	4	P:GO:0000381; P:GO:0045292; F:GO:0003723; C:GO:0016607	P:regulation of alternative mRNA splicing, via spliceosome; P:mRNA cis splicing, via spliceosome; F:RNA binding; C:nuclear speck	0	0	IPR000504 (PFAM); IPR012677 (G3DSA:3.30.70.GENE3D); mobidb-lite (MOBIDB_LITE); mobidb-lite (MOBIDB_LITE); mobidb-lite (MOBIDB_LITE); PTHR23147:SF18 (PANTHER); PTHR23147 (PANTHER); IPR000504 (PROSITE_PROFILES); cd12373 (CDD); IPR035979 (SUPERFAMILY)	F:GO:0003676	F:nucleic acid binding
DEGAL2189g00680	gluthathione S-transferase mu glutathione S-transferases-3	26106	4116	1004	1235	556	1597	6	2	P:GO:0006749; F:GO:0004364	P:glutathione metabolic process; F:glutathione transferase activity	EC:2.5.1.18	Glutathione transferase	IPR003081 (PRINTS); IPR028896 (PIRSF); G3DSA:1.20.1050.10 (GENE3D); G3DSA:3.40.30.10 (GENE3D); IPR004045 (PFAM); G3DSA:2.40.30.110 (GENE3D); G3DSA:4.10.1250.10 (GENE3D); IPR013977 (PFAM); IPR004046 (PFAM); IPR040079 (mobidb-MOBIDB_LITE); PTHR11571 (PANTHER); PTHR11571:SF220 (PANTHER); IPR010987 (PROSITE_PROFILES); IPR004045 (PROSITE_PROFILES); cd03075 (CDD); SSF103025 (SUPERFAMILY); IPR036282 (SU…	F:GO:0004364; F:GO:0005515	F:glutathione transferase activity; F:protein binding
DEGAL3824g00100	nucleoside diphosphate kinase B isoform X1 nucleoside diphosphate kinase B nucleoside diphosphate kinase B isoform a non-metastatic cells 2 nucleoside diphosphate kinase B isoform X2 nucleoside diphos	25778	27410.1	4877.67	5445.66	28807.9	8131.29	7	18	P:GO:0006165; P:GO:0006183; P:GO:0006228; P:GO:0006241; P:GO:0007229; P:GO:0043066; P:GO:0045618; P:GO:0045944; P:GO:0050679; F:GO:0003713; F:GO:0004550; F:GO:0005524; F:GO:0019003; F:GO:0051880; C:GO:0001726; C:GO:0005737; C:GO:0030027; C:GO:0071944	P:nucleoside diphosphate phosphorylation; P:GTP biosynthetic process; P:UTP biosynthetic process; P:CTP biosynthetic process; P:integrin-mediated signaling pathway; P:negative regulation of apoptotic process; P:positive regulation of keratinocyte differentiation; P:positive regulation of transcription by RNA polymerase II; P:positive regulation of epithelial cell proliferation; F:transcription co…	EC:2.7.4.6	Nucleoside-diphosphate kinase	IPR001564 (PRINTS); IPR036850 (G3DSA:3.30.70.GENE3D); IPR034907 (PFAM); PTHR11349:SF102 (PANTHER); PTHR11349 (PANTHER); IPR023005 (PROSITE_PATTERNS); IPR001564 (HAMAP); cd04413 (CDD); IPR036850 (SUPERFAMILY)	P:GO:0006165; P:GO:0006183; P:GO:0006228; P:GO:0006241; F:GO:0004550	P:nucleoside diphosphate phosphorylation; P:GTP biosynthetic process; P:UTP biosynthetic process; P:CTP biosynthetic process; F:nucleoside diphosphate kinase activity
DEGAL4146g00090	glyceraldehyde 3 phosphate dehydrogenase 2, isoform A glyceraldehyde-3-phosphate dehydrogenase 2 isoform X2 glyceraldehyde 3-phosphate dehydrogenase, putative	25735	30889	15622	9878	24506	8501	7	8	P:GO:0006006; P:GO:0006096; P:GO:0055114; F:GO:0004365; F:GO:0050661; F:GO:0051287; C:GO:0005737; C:GO:0015630	P:glucose metabolic process; P:glycolytic process; P:oxidation-reduction process; F:glyceraldehyde-3-phosphate dehydrogenase (NAD+) (phosphorylating) activity; F:NADP binding; F:NAD binding; C:cytoplasm; C:microtubule cytoskeleton	EC:1.2.1.59; EC:1.2.1.12	Glyceraldehyde-3-phosphate dehydrogenase (NAD(P)(+)) (phosphorylating); Glyceraldehyde-3-phosphate dehydrogenase (phosphorylating)	IPR020831 (PRINTS); G3DSA:3.30.360.10 (GENE3D); IPR020828 (PFAM); IPR006424 (TIGRFAM); G3DSA:3.40.50.720 (GENE3D); IPR020829 (PFAM); IPR020831 (PIRSF); IPR020831 (PANTHER); PTHR10836:SF79 (PANTHER); IPR020830 (PROSITE_PATTERNS); IPR036291 (SUPERFAMILY); SSF55347 (SUPERFAMILY)	P:GO:0006006; P:GO:0055114; F:GO:0016620; F:GO:0050661; F:GO:0051287	P:glucose metabolic process; P:oxidation-reduction process; F:oxidoreductase activity, acting on the aldehyde or oxo group of donors, NAD or NADP as acceptor; F:NADP binding; F:NAD binding
DEGAL3659g00030	Zinc finger protein, partial zinc finger protein 708-like gastrula zinc finger protein XlCGF57.1-like, partial	25730.9	13581.9	11348.7	17165.7	22128.2	9551.31	7	1	F:GO:0003676	F:nucleic acid binding	0	0	G3DSA:3.30.160.60 (GENE3D); PF12874 (PFAM); IPR013087 (PFAM); G3DSA:3.30.160.60 (GENE3D); G3DSA:3.30.160.60 (GENE3D); G3DSA:3.30.160.60 (GENE3D); mobidb-lite (MOBIDB_LITE); mobidb-lite (MOBIDB_LITE); mobidb-lite (MOBIDB_LITE); mobidb-lite (MOBIDB_LITE); mobidb-lite (MOBIDB_LITE); mobidb-lite (MOBIDB_LITE); PTHR24377 (PANTHER); PTHR24377:SF807 (PANTHER); PTHR24377:SF807 (PANTHER); PTHR24377 (PANTH…	F:GO:0003676	F:nucleic acid binding
DEGAL1748g00060	hypothetical protein BIW11_08785, partial protein bric-a-brac 2 hypothetical protein BIW11_03570	25329	6801	9120	8804	6934	3775	6	2	P:GO:0006357; C:GO:0005634	P:regulation of transcription by RNA polymerase II; C:nucleus	0	0	G3DSA:3.30.710.10 (GENE3D); IPR000210 (PFAM); mobidb-lite (MOBIDB_LITE); mobidb-lite (MOBIDB_LITE); mobidb-lite (MOBIDB_LITE); PTHR23110 (PANTHER); IPR000210 (PROSITE_PROFILES); cd18315 (CDD); IPR011333 (SUPERFAMILY)	F:GO:0005515	F:protein binding
DEGAL6925g00030	polyadenylate-binding protein 1 polyadenylate-binding protein LOW QUALITY PROTEIN: polyadenylate-binding protein 4-like polyadenylate-binding protein 4-like isoform X2	25300	12915	26623	39546	37437	27038	16	7	F:GO:0003730; F:GO:0008143; F:GO:0008266; C:GO:0005634; C:GO:0005829; C:GO:0010494; C:GO:1990904	F:mRNA 3'-UTR binding; F:poly(A) binding; F:poly(U) RNA binding; C:nucleus; C:cytosol; C:cytoplasmic stress granule; C:ribonucleoprotein complex	0	0	G3DSA:1.10.1900.10 (GENE3D); IPR012677 (G3DSA:3.30.70.GENE3D); IPR006515 (TIGRFAM); IPR012677 (G3DSA:3.30.70.GENE3D); IPR000504 (PFAM); IPR002004 (PFAM); IPR012677 (G3DSA:3.30.70.GENE3D); IPR012677 (G3DSA:3.30.70.GENE3D); mobidb-lite (MOBIDB_LITE); mobidb-lite (MOBIDB_LITE); mobidb-lite (MOBIDB_LITE); PTHR24012:SF409 (PANTHER); PTHR24012 (PANTHER); IPR000504 (PROSITE_PROFILES); IPR000504 (PROSITE…	F:GO:0003676; F:GO:0003723	F:nucleic acid binding; F:RNA binding
DEGAL3253g00080	hypothetical protein SORBI_3001G136150 protein argonaute PNH1-like isoform X1 protein argonaute 1B isoform X1 argonaute 1 protein argonaute-3-like	25273	11362.1	10836.5	14022.2	23867	11434.2	7	5	P:GO:0010608; P:GO:0031047; P:GO:0034641; P:GO:0040029; P:GO:0044238	P:posttranscriptional regulation of gene expression; P:gene silencing by RNA; P:cellular nitrogen compound metabolic process; P:regulation of gene expression, epigenetic; P:primary metabolic process	0	0	G3DSA:3.40.50.2300 (GENE3D); IPR003100 (PFAM); G3DSA:2.170.260.10 (GENE3D); IPR003165 (PFAM); IPR014811 (PFAM); IPR036397 (G3DSA:3.30.420.GENE3D); mobidb-lite (MOBIDB_LITE); mobidb-lite (MOBIDB_LITE); mobidb-lite (MOBIDB_LITE); mobidb-lite (MOBIDB_LITE); mobidb-lite (MOBIDB_LITE); PTHR22891 (PANTHER); IPR003165 (PROSITE_PROFILES); IPR003100 (PROSITE_PROFILES); cd02846 (CDD); IPR036085 (SUPERFAMIL…	F:GO:0003676; F:GO:0005515	F:nucleic acid binding; F:protein binding
DEGAL2021g00010	uncharacterized protein LOC111245329 hypothetical protein BIW11_01358	25065.1	38154.1	5561.03	924.707	990.183	7063.56	5	0	0	0	0	0	no IPS match	no IPS match	no IPS match
DEGAL6858g00130	DNA topoisomerase 2-beta-like DNA topoisomerase 2-alpha isoform X1	25000	2701	2569	4376	7763	1301	6	10	P:GO:0000712; P:GO:0000819; P:GO:0006265; P:GO:0044774; P:GO:0055114; F:GO:0003677; F:GO:0003918; F:GO:0005524; F:GO:0016491; C:GO:0005634	P:resolution of meiotic recombination intermediates; P:sister chromatid segregation; P:DNA topological change; P:mitotic DNA integrity checkpoint; P:oxidation-reduction process; F:DNA binding; F:DNA topoisomerase type II (double strand cut, ATP-hydrolyzing) activity; F:ATP binding; F:oxidoreductase activity; C:nucleus	EC:3.6.1.3; EC:5.6.2.2; EC:3.6.1.15	Adenosinetriphosphatase; DNA topoisomerase; Nucleoside-triphosphate phosphatase	PR00418 (PRINTS); IPR001154 (PRINTS); IPR013759 (G3DSA:3.40.50.GENE3D); G3DSA:3.30.1360.40 (GENE3D); IPR013757 (G3DSA:1.10.268.GENE3D); IPR013758 (G3DSA:3.90.199.GENE3D); IPR036890 (G3DSA:3.30.565.GENE3D); IPR031660 (PFAM); IPR013506 (PFAM); IPR014721 (G3DSA:3.30.230.GENE3D); G3DSA:3.30.1490.30 (GENE3D); IPR003594 (PFAM); IPR006171 (PFAM); IPR002205 (PFAM); mobidb-lite (MOBIDB_LITE); mobidb-lite …	P:GO:0006259; P:GO:0006265; F:GO:0003677; F:GO:0003918; F:GO:0005524	P:DNA metabolic process; P:DNA topological change; F:DNA binding; F:DNA topoisomerase type II (double strand cut, ATP-hydrolyzing) activity; F:ATP binding
DEGAL6038g00050	protein disulfide-isomerase isoform X1 protein disulfide-isomerase-like isoform X2 protein disulfide-isomerase isoform X2	24942.5	16317.9	4958.34	10281.8	13070.1	11763.3	9	4	P:GO:0045454; F:GO:0003756; C:GO:0005623; C:GO:0016021	P:cell redox homeostasis; F:protein disulfide isomerase activity; C:cell; C:integral component of membrane	EC:5.3.4.1	Protein disulfide-isomerase	PR00421 (PRINTS); G3DSA:3.40.30.10 (GENE3D); G3DSA:3.40.30.10 (GENE3D); G3DSA:3.40.30.10 (GENE3D); IPR005792 (TIGRFAM); IPR005788 (TIGRFAM); G3DSA:3.40.30.10 (GENE3D); IPR013766 (PFAM); PF13848 (PFAM); mobidb-lite (MOBIDB_LITE); PTHR18929:SF101 (PANTHER); PTHR18929 (PANTHER); IPR017937 (PROSITE_PATTERNS); IPR013766 (PROSITE_PROFILES); cd02982 (CDD); cd02981 (CDD); cd02961 (CDD); cd02995 (CDD); IP…	P:GO:0045454; F:GO:0003756; F:GO:0016853	P:cell redox homeostasis; F:protein disulfide isomerase activity; F:isomerase activity
DEGAL6416g00250	programmed cell death protein 6 isoform X2 programmed cell death protein 6-like isoform X2 hypothetical protein Y032_0007g3458 EF-hand programmed cell death protein 6-like	24680.9	15773.2	8003.22	11676.6	12786.1	5384.02	6	1	F:GO:0005509	F:calcium ion binding	0	0	IPR002048 (PFAM); PF13833 (PFAM); G3DSA:1.10.238.10 (GENE3D); PTHR46212 (PANTHER); PTHR46212:SF2 (PANTHER); IPR018247 (PROSITE_PATTERNS); IPR018247 (PROSITE_PATTERNS); IPR002048 (PROSITE_PROFILES); IPR002048 (PROSITE_PROFILES); IPR002048 (PROSITE_PROFILES); IPR002048 (PROSITE_PROFILES); IPR011992 (SUPERFAMILY)	F:GO:0005509	F:calcium ion binding
DEGAL153g00020	ferritin, middle subunit ferritin heavy chain isoform X2 ferritin heavy chain-like ferritin heavy chain-1a soma ferritin-like	23955	25054	15566	16273	14359	12560	9	2	P:GO:0006879; F:GO:0005506	P:cellular iron ion homeostasis; F:iron ion binding	0	0	IPR012347 (G3DSA:1.20.1260.GENE3D); IPR008331 (PFAM); IPR012347 (G3DSA:1.20.1260.GENE3D); IPR001519 (PANTHER); IPR001519 (PANTHER); PTHR11431:SF75 (PANTHER); IPR009040 (PROSITE_PROFILES); cd01056 (CDD); IPR009078 (SUPERFAMILY)	P:GO:0006826; P:GO:0006879; F:GO:0008199	P:iron ion transport; P:cellular iron ion homeostasis; F:ferric iron binding
DEGAL870g00010	uncharacterized protein LOC111266560	22780	5760	15746	20425	14447	4865	8	4	P:GO:0051276; F:GO:0005524; C:GO:0005634; C:GO:0005694	P:chromosome organization; F:ATP binding; C:nucleus; C:chromosome	0	0	G3DSA:1.20.1060.20 (GENE3D); G3DSA:3.40.50.300 (GENE3D); G3DSA:3.40.50.300 (GENE3D); IPR003395 (PFAM); G3DSA:3.30.70.1620 (GENE3D); G3DSA:3.40.50.300 (GENE3D); IPR010935 (PFAM); G3DSA:3.40.50.300 (GENE3D); G3DSA:1.20.1060.20 (GENE3D); IPR003395 (PFAM); mobidb-lite (MOBIDB_LITE); mobidb-lite (MOBIDB_LITE); mobidb-lite (MOBIDB_LITE); mobidb-lite (MOBIDB_LITE); mobidb-lite (MOBIDB_LITE); mobidb-lite…	P:GO:0051276; F:GO:0005515; F:GO:0005524; C:GO:0005694	P:chromosome organization; F:protein binding; F:ATP binding; C:chromosome
DEGAL4407g00160	hypothetical protein B5V51_12675 eukaryotic translation initiation factor 3 subunit D eukaryotic translation initiation factor 3 subunit, putative	22411.9	9108.49	6206.27	14771.5	23436.1	8094.1	7	7	P:GO:0001732; P:GO:0002191; F:GO:0003743; F:GO:0098808; C:GO:0005852; C:GO:0016282; C:GO:0033290	P:formation of cytoplasmic translation initiation complex; P:cap-dependent translational initiation; F:translation initiation factor activity; F:mRNA cap binding; C:eukaryotic translation initiation factor 3 complex; C:eukaryotic 43S preinitiation complex; C:eukaryotic 48S preinitiation complex	0	0	IPR007783 (PIRSF); IPR007783 (PFAM); mobidb-lite (MOBIDB_LITE); mobidb-lite (MOBIDB_LITE); IPR007783 (PANTHER); IPR007783 (HAMAP)	F:GO:0003743; C:GO:0005737; C:GO:0005852	F:translation initiation factor activity; C:cytoplasm; C:eukaryotic translation initiation factor 3 complex
DEGAL2772g00010	fatty acid-binding protein, liver-like fatty acid-binding protein, heart fatty acid-binding protein	22027	16796	31879	37846	42659	35551	16	2	P:GO:0007275; F:GO:0008289	P:multicellular organism development; F:lipid binding	0	0	IPR000463 (PRINTS); IPR000566 (PFAM); IPR012674 (G3DSA:2.40.128.GENE3D); IPR031259 (PANTHER); IPR000463 (PROSITE_PATTERNS); IPR012674 (SUPERFAMILY)	F:GO:0008289	F:lipid binding
DEGAL6243g00060	INCONCLUSIVE probable ATP-dependent RNA helicase DDX4 Cellular nucleic acid-binding protein, partial DNA-binding protein HEXBP-like isoform X4 TPA_inf: hypothetical glycine-rich secreted protein 95 co	21939	3327	6513	14227	18709	8225	7	3	F:GO:0003676; F:GO:0003677; F:GO:0008270	F:nucleic acid binding; F:DNA binding; F:zinc ion binding	0	0	G3DSA:4.10.60.10 (GENE3D); IPR001878 (PFAM); mobidb-lite (MOBIDB_LITE); mobidb-lite (MOBIDB_LITE); IPR001878 (PROSITE_PROFILES); IPR036875 (SUPERFAMILY)	F:GO:0003676; F:GO:0008270	F:nucleic acid binding; F:zinc ion binding
DEGAL5008g00080	ATP synthase subunit alpha, mitochondrial-like F0F1 ATP synthase subunit alpha atp synthase subunit mitochondrial	21448	39309	18300	13373	40932	9894	10	14	P:GO:0001937; P:GO:0006629; P:GO:0015986; P:GO:0043536; F:GO:0005524; F:GO:0016887; F:GO:0042288; F:GO:0043531; F:GO:0043532; F:GO:0046933; C:GO:0005753; C:GO:0005886; C:GO:0008180; C:GO:0045261	P:negative regulation of endothelial cell proliferation; P:lipid metabolic process; P:ATP synthesis coupled proton transport; P:positive regulation of blood vessel endothelial cell migration; F:ATP binding; F:ATPase activity; F:MHC class I protein binding; F:ADP binding; F:angiostatin binding; F:proton-transporting ATP synthase activity, rotational mechanism; C:mitochondrial proton-transporting A…	EC:3.6.1.3; EC:3.6.1.15	Adenosinetriphosphatase; Nucleoside-triphosphate phosphatase	IPR005294 (PIRSF); IPR004100 (PFAM); IPR000194 (PFAM); IPR000793 (PFAM); IPR023366 (G3DSA:2.40.30.GENE3D); IPR038376 (G3DSA:1.20.150.GENE3D); IPR005294 (TIGRFAM); G3DSA:3.40.50.300 (GENE3D); PTHR43089:SF6 (PANTHER); PTHR43089 (PANTHER); IPR020003 (PROSITE_PATTERNS); IPR005294 (HAMAP); cd18113 (CDD); IPR033732 (CDD); cd18116 (CDD); SSF47917 (SUPERFAMILY); IPR036121 (SUPERFAMILY); IPR027417 (SUPERF…	P:GO:0015986; P:GO:0046034; P:GO:1902600; F:GO:0005524; F:GO:0032559; F:GO:0046933; C:GO:0045261	P:ATP synthesis coupled proton transport; P:ATP metabolic process; P:proton transmembrane transport; F:ATP binding; F:adenyl ribonucleotide binding; F:proton-transporting ATP synthase activity, rotational mechanism; C:proton-transporting ATP synthase complex, catalytic core F(1)
DEGAL7094g00110	uncharacterized protein Dvir_GJ15793 innexin-like protein	20999	165	29	113	1508	29	6	6	P:GO:0006811; P:GO:0055085; F:GO:0005243; C:GO:0005886; C:GO:0005921; C:GO:0016021	P:ion transport; P:transmembrane transport; F:gap junction channel activity; C:plasma membrane; C:gap junction; C:integral component of membrane	0	0	IPR000990 (PRINTS); IPR000990 (PFAM); PTHR11893:SF41 (PANTHER); IPR000990 (PANTHER); IPR000990 (PROSITE_PROFILES)	no GO terms	no GO terms
[truncated: 63 more rows]

## Sheet: Unfiltered transcripts
Top 100 most abundant unfiltered* transcripts expressed in each Dermanyssus gallinae life stage.
*This list contains all transcripts, unfiltered for ribosomal transcripts or those with little of no associated annotation.
Transcript	Top Hit Protein Homologue Description (BLASTp E value of < 1e-5).	Expression Profile Transcripts Per Million (TPM)						Network analysis	Associated Annotation
		Eggs	Larvae	Protonymph	Deutonymph	Adult Female	Adult Male	Super Cluster ID	#GO	GO IDs	GO Names	Enzyme Codes	Enzyme Names	InterPro IDs	InterPro GO IDs	InterPro GO Names
[Adult Female]
[truncated: 605 more rows]
