# Supplementary material for: Transcriptomic analysis of the poultry red mite, Dermanyssus gallinae, across all stages of the lifecycle
Source: BMC Genomics. 2021 Apr 7;22:248. doi: 10.1186/s12864-021-07547-9 (PMC8028124; doi:10.1186/s12864-021-07547-9)
Supplement: Supplementary file 4 — Additional file 4: Supplementary file 4. Summary of inferred transcript functions in selected Venn clades, representing the individual life stages and multiple stage comprising of the ‘blood feeding’ stages of Dermanyssus gallinae. The transcripts localising to the individual life stages (egg, larvae, protonymph, deutonymph, adult female and adult male) and multiple blood feeding life stages (protonymph, deutonymph, adult female and adult male) of the Venn/Eular diagram were organized in broad categories indicative of their biological function (Gene function category and Inferred function) based on the comprehensive assessment of data from Blastp homology, associated GO annotations and InterPro terms. [file 12864_2021_7547_MOESM4_ESM.xlsx]

## Sheet: Sheet1
Supplementary File 4. Summary of inferred functions of the most abundantly expressed transcripts from the 6-way Venn/Euler diagram analysis, representing the individual lifecycle stages and multiple stages comprising of the ‘blood feeding’ stages.
The transcripts localising to the individual and multiple blood feeding life stages of the Venn/Eular diagram were organized in broad categories indicative of their biological function (Gene function category and Inferred function) based on the
comprehensive assessment of data from BLASTp homology, associated GO annotations and InterPro terms.
Gene function category	Inferred function	Number of transcripts	Transcript identifiers
Adult Female (n = 35)
Nucleic acid binding protein	Histone	5	DEGAL3535g00160	DEGAL4653g00020	DEGAL3190g00070	DEGAL3535g00140	DEGAL2812g00110
Nucleic acid binding protein	Helicase	2	DEGAL1221g00050	DEGAL4234g00030
Nucleic acid binding protein	Other function	5	DEGAL5130g00010	DEGAL4146g00280	DEGAL3449g00020	DEGAL4566g00010	DEGAL4229g00050
Defence	Heat shock protein 10	3	DEGAL4639g00020	DEGAL3163g00010	DEGAL6541g00010
Defence	Anti-oxidant	1	DEGAL4937g00010
Defence	Possible complement control protein	1	DEGAL3914g00030
Proteolysis	Serine and aminopeptidase	3	DEGAL3831g00030	DEGAL5588g00010	DEGAL2901g00200
Cytoskeleton	Alpha 1- tubulin	3	DEGAL3563g00110	DEGAL6508g00010	DEGAL6508g00020
Reproduction	Vitellogenin	2	DEGAL5400g00090	DEGAL3689g00030
Reproduction	Vitellogenin receptor	1	DEGAL2803g00030
Other		9	DEGAL2693g00090	DEGAL4928g00060	DEGAL2954g00030	DEGAL5513g00180	DEGAL3159g00070	DEGAL7089g00040	DEGAL5491g00040	DEGAL5925g00060	DEGAL6092g00020
Adult Male (n = 25)
Proteolysis	Cysteine-type peptidase	6	DEGAL577g00060	DEGAL2094g00010	DEGAL5284g00210	DEGAL577g00070	DEGAL5284g00220	DEGAL577g00080
Proteolysis	Serine-type endopeptidase	5	DEGAL530g00010	DEGAL530g00130	DEGAL5838g00030	DEGAL6161g00070	DEGAL5838g00050
Defence response	Defensin	3	DEGAL540g00040	DEGAL540g00040	DEGAL4003g00020
Defence response	Heat-shock protein	1	DEGAL2061g00110
Serine protease inhibitor	Serine protease inhibitor	2	DEGAL6577g00030	DEGAL5529g00010
Cholesterol transport	Niemann-Pick C2/Group 2 allergen	1	DEGAL6668g00010
Chitin binding	Peritrophic matrix protein	1	DEGAL3530g00010
Other		6	DEGAL728g00050	DEGAL4735g00020	DEGAL4910g00030	DEGAL4545g00020	DEGAL6033g00080	DEGAL663g00040
Deutonymph (n = 7)
Calcium binding	Glycoprotein folding/calnexin	1	DEGAL6897g00080
Calcium binding	Prevents calcium crystalisation	1	DEGAL5401g00010
Proteolysis	Peptidase	2	DEGAL5427g00050	DEGAL2067g00070
Biosynthesis	Purine/fatty acid synthesis	2	DEGAL3850g00030	DEGAL1126g00020
Cell membrane transport protein	Amino acid transmembrane transport	1	DEGAL2323g00080
Protonymph (n = 5)
Cytoskeleton	Muscle proteins	2	DEGAL5258g00020	DEGAL3881g00010
Nuclear protein	Organisation of nucleus during mitosis	1	DEGAL156g00020
Proteolysis	Pan/apple domain serine protease/coagulant	1	DEGAL4983g00090
Defence	Glutathione peroxidase/anti-oxidant	1	DEGAL7112g00190
Larvae (n = 39)
Cuticle	Cuticle	6	DEGAL1578g00100	DEGAL1916g00020	DEGAL2687g00010	DEGAL2920g00060	DEGAL5607g00060	DEGAL6100g00040
Chitin binding	Chitinase	3	DEGAL283g00150	DEGAL557g00040	DEGAL3304g00010
Chitin binding	Peritrophin-A -like	1	DEGAL728g00120
Chitin binding	Peritrophic glycoside hydrolase/deacetylase	1	DEGAL1194g00010
Proteolysis	carboxypeptidase A2-like	3	DEGAL1797g00070	DEGAL3237g00030	DEGAL5375g00080
Proteolysis	Protease inhibitor	1	DEGAL5375g00060
Energy metabolism	ATP synthase	4	DEGAL1737g00090	DEGAL2754g00080	DEGAL2897g00010	DEGAL6254g00070
Energy metabolism	Cytochrome subunit	3	DEGAL2098g00020	DEGAL2098g00020	DEGAL2568g00020
Nucleic acid binding	Transcription regulation	3	DEGAL2961g00010	DEGAL5395g00050	DEGAL6004g00030
Cytoskeleton	Actin/Myosin	3	DEGAL248g00050	DEGAL4646g00080	DEGAL6427g00040
Defence	Anti-microbial/egg shell protein signature	2	DEGAL3518g00030
Defence	Anti-oxidant	2	DEGAL3901g00500	DEGAL4007g00220
Defence	Sushi domain/CCP	1	DEGAL5427g00210
Lipid transport	Lipid transport	1	DEGAL4011g00130
Other		5	DEGAL2307g00110	DEGAL3574g00200	DEGAL4756g00010	DEGAL5202g00150	DEGAL5996g00030
Egg (n = 47)
Nucleic acid binding	Histone	4	DEGAL5424g00050	DEGAL3795g00070	DEGAL4558g00010	DEGAL6858g00210
Nucleic acid binding	Splicing factor	3	DEGAL5375g00180	DEGAL1748g00060	DEGAL4011g00360
Nucleic acid binding	RNA helicase	3	DEGAL6206g00040	DEGAL1782g00050	DEGAL6170g00050
Nucleic acid binding	Transcription regulation	2	DEGAL561g00020	DEGAL6858g00130
Nucleic acid binding	DNA replication	2	DEGAL2192g00010	DEGAL7040g00040
Nucleic acid binding	mRNA stability	1	DEGAL6206g00030
Protein metabolism	Protein translation	6	DEGAL6096g00030	DEGAL2307g00130	DEGAL1595g00450	DEGAL5301g00020	DEGAL2050g00060	DEGAL6751g00030
Protein metabolism	Protein folding	4	DEGAL6134g00040	DEGAL7092g00020	DEGAL4260g00010	DEGAL6824g00230
Protein metabolism	(De)ubiquitination	2	DEGAL5706g00010	DEGAL4188g00470
Protein metabolism	Translation regulation	1	DEGAL3776g00010
Embryogenesis	Cellular adhesion	3	DEGAL5925g00080	DEGAL5964g00020	DEGAL5425g00020
Embryogenesis	Cellular division/migration	1	DEGAL1595g00470
Chromatin remodelling	Histone interacting	4	DEGAL6351g00010	DEGAL2192g00210	DEGAL4146g00210	DEGAL6858g00050
Chromatin remodelling	multifunctional nucleoprotein	2	DEGAL5861g00020	DEGAL7167g00110
Membrane	Structure and gap junctions	2	DEGAL2021g00010	DEGAL7094g00110
Gene silencing	Silencing complex stability/P body formation	2	DEGAL4146g00030	DEGAL7112g00080
Cell cycle	Regulation of mitotic spindle	2	DEGAL1562g00120	DEGAL525g00030
Other		3	DEGAL3900g00020	DEGAL2189g00680	DEGAL3865g00030
All blood -feeding stages (n=6)
Chitin binding	Mucin/peritrophin-A -like salivary antigen	2	DEGAL6771g00070	DEGAL6824g00220
Digestion	Activator of lysosomal lipid degrading enzyme	1	DEGAL3347g00030
Digestion	Serine-type endopeptidase	1	DEGAL4040g00020
Other	unknown	1	DEGAL3125g00050
Other	Serine/threonine-protein kinase RIO	1	DEGAL4788g00020
