# Supplementary material for: Transcriptomic analysis of the poultry red mite, Dermanyssus gallinae, across all stages of the lifecycle
Source: BMC Genomics. 2021 Apr 7;22:248. doi: 10.1186/s12864-021-07547-9 (PMC8028124; doi:10.1186/s12864-021-07547-9)
Supplement: Supplementary file 5 — Additional file 5: Supplementary file 5. Differentially expressed genes (DEGs) at a simulation probability of P > 0.95. Fifteen pairwise comparisons were performed at the simulation probability cut-off of P > 0.95 between the different Dermanyssus gallinae life stages as shown. [file 12864_2021_7547_MOESM5_ESM.xlsx]

## Sheet: Pairwise summary
Name	Contrast	Reference	Probability	DE	Up-regulated genes number	down-regulated genes number	Check
AM vs AF	AM	AF	0.95	4624	2363	2261	x
D vs AF	D	AF	0.95	4338	2090	2248	x
AM vs D	AM	D	0.95	3457	1849	1608	x
L vs P	L	P	0.95	3743	1961	1782	x
P vs D	P	D	0.95	3063	1545	1518	x
E vs P	E	P	0.95	5123	2626	2497	x
E vs D	E	D	0.95	4791	2204	2587	x
E vs AM	E	AM	0.95	4888	2229	2659	x
E vs AF	E	AF	0.95	4654	1886	2768	x
E vs L	E	L	0.95	5619	2697	2922	x
L vs D	L	D	0.95	5118	2529	2589	x
L vs AM	L	AM	0.95	5177	2544	2633	x
L vs AF	L	AF	0.95	5729	2692	3037	x
P vs AM	P	AM	0.95	4398	2087	2311	x
P vs AF	P	AF	0.95	5086	2373	2713	x

## Sheet: DEG List in Each Pairwise resul
P vs D	AF vs AM	D vs AF	AM vs D	L vs P	E vs AF	E vs AM	E vs L	E vs P	E vs D	L vs D	L vs AM	L vs AF	P vs AM	P vs AF
DEGAL1175g00010	DEGAL2993g00010	DEGAL4563g00030	DEGAL2993g00010	DEGAL4003g00120	DEGAL4027g00050	DEGAL2993g00010	DEGAL4563g00030	DEGAL4563g00030	DEGAL4563g00030	DEGAL4003g00120	DEGAL2993g00010	DEGAL4563g00030	DEGAL2993g00010	DEGAL4563g00030
DEGAL5655g00090	DEGAL4563g00030	DEGAL2457g00030	DEGAL4027g00050	DEGAL4027g00050	DEGAL6564g00030	DEGAL4563g00030	DEGAL4003g00120	DEGAL4027g00050	DEGAL2457g00030	DEGAL5655g00090	DEGAL4003g00120	DEGAL4003g00120	DEGAL4563g00030	DEGAL6564g00030
DEGAL2457g00030	DEGAL2457g00030	DEGAL2998g00030	DEGAL6564g00030	DEGAL6564g00030	DEGAL2998g00030	DEGAL2457g00030	DEGAL4027g00050	DEGAL2998g00030	DEGAL4027g00050	DEGAL2457g00030	DEGAL2457g00030	DEGAL6564g00030	DEGAL2457g00030	DEGAL2998g00030
DEGAL2998g00030	DEGAL4027g00050	DEGAL6824g00130	DEGAL2998g00030	DEGAL7152g00010	DEGAL4453g00010	DEGAL2998g00030	DEGAL6564g00030	DEGAL489g00010	DEGAL2998g00030	DEGAL6564g00030	DEGAL4027g00050	DEGAL2998g00030	DEGAL4027g00050	DEGAL489g00010
DEGAL7112g00130	DEGAL6564g00030	DEGAL4975g00100	DEGAL4453g00010	DEGAL489g00010	DEGAL489g00010	DEGAL4975g00100	DEGAL2998g00030	DEGAL5910g00170	DEGAL6824g00130	DEGAL2998g00030	DEGAL6564g00030	DEGAL4975g00100	DEGAL2998g00030	DEGAL5910g00170
DEGAL806g00010	DEGAL4453g00010	DEGAL4901g00010	DEGAL4132g00050	DEGAL4132g00050	DEGAL1304g00120	DEGAL4901g00010	DEGAL4975g00100	DEGAL1304g00120	DEGAL4453g00010	DEGAL4901g00010	DEGAL2998g00030	DEGAL7152g00010	DEGAL4453g00010	DEGAL1304g00120
DEGAL4901g00010	DEGAL4975g00100	DEGAL2178g00020	DEGAL3860g00010	DEGAL5910g00170	DEGAL1304g00110	DEGAL2178g00020	DEGAL7152g00010	DEGAL3860g00010	DEGAL4975g00100	DEGAL489g00010	DEGAL4901g00010	DEGAL4132g00050	DEGAL4901g00010	DEGAL1304g00110
DEGAL3624g00010	DEGAL4901g00010	DEGAL489g00010	DEGAL3865g00030	DEGAL1304g00110	DEGAL4889g00010	DEGAL5910g00170	DEGAL489g00010	DEGAL4889g00010	DEGAL4901g00010	DEGAL4132g00050	DEGAL7152g00010	DEGAL5910g00170	DEGAL489g00010	DEGAL3865g00030
DEGAL489g00010	DEGAL2178g00020	DEGAL5910g00170	DEGAL5435g00050	DEGAL3865g00030	DEGAL3865g00030	DEGAL4889g00010	DEGAL4132g00050	DEGAL3865g00030	DEGAL5910g00170	DEGAL5910g00170	DEGAL489g00010	DEGAL1304g00110	DEGAL3860g00010	DEGAL5435g00050
DEGAL5730g00010	DEGAL489g00010	DEGAL1304g00120	DEGAL5430g00030	DEGAL5435g00050	DEGAL1397g00120	DEGAL3865g00030	DEGAL5910g00170	DEGAL5435g00050	DEGAL3860g00010	DEGAL1304g00110	DEGAL4132g00050	DEGAL4889g00010	DEGAL3865g00030	DEGAL5861g00010
DEGAL3455g00020	DEGAL5910g00170	DEGAL1304g00110	DEGAL1397g00120	DEGAL721g00050	DEGAL2626g00010	DEGAL5435g00050	DEGAL1304g00120	DEGAL5861g00010	DEGAL4889g00010	DEGAL3865g00030	DEGAL5910g00170	DEGAL3865g00030	DEGAL5861g00010	DEGAL2626g00010
DEGAL7053g00160	DEGAL1304g00120	DEGAL3865g00030	DEGAL2626g00010	DEGAL4011g00340	DEGAL3586g00020	DEGAL1397g00120	DEGAL3860g00010	DEGAL2626g00010	DEGAL3150g00020	DEGAL5435g00050	DEGAL3860g00010	DEGAL5435g00050	DEGAL1397g00120	DEGAL3586g00020
DEGAL5625g00010	DEGAL1304g00110	DEGAL5861g00010	DEGAL611g00030	DEGAL3324g00030	DEGAL611g00030	DEGAL2626g00010	DEGAL1304g00110	DEGAL611g00030	DEGAL5866g00030	DEGAL1213g00010	DEGAL1304g00110	DEGAL1213g00010	DEGAL2626g00010	DEGAL611g00030
DEGAL3865g00030	DEGAL3865g00030	DEGAL2626g00010	DEGAL3324g00030	DEGAL3755g00010	DEGAL3755g00010	DEGAL3150g00020	DEGAL4889g00010	DEGAL3324g00030	DEGAL611g00030	DEGAL5430g00030	DEGAL3865g00030	DEGAL5861g00010	DEGAL3150g00020	DEGAL6454g00010
DEGAL2626g00010	DEGAL5435g00050	DEGAL3150g00020	DEGAL3755g00010	DEGAL4027g00060	DEGAL4027g00060	DEGAL5866g00030	DEGAL3865g00030	DEGAL3755g00010	DEGAL3324g00030	DEGAL5861g00010	DEGAL5435g00050	DEGAL1397g00120	DEGAL5866g00030	DEGAL3324g00030
DEGAL1564g00050	DEGAL1397g00120	DEGAL3586g00020	DEGAL4284g00010	DEGAL4284g00010	DEGAL6564g00040	DEGAL611g00030	DEGAL5435g00050	DEGAL4027g00060	DEGAL4027g00060	DEGAL3150g00020	DEGAL1213g00010	DEGAL2626g00010	DEGAL611g00030	DEGAL3755g00010
DEGAL3150g00020	DEGAL3150g00020	DEGAL5866g00030	DEGAL2173g00010	DEGAL2173g00010	DEGAL1690g00010	DEGAL4027g00060	DEGAL1213g00010	DEGAL2900g00020	DEGAL2900g00020	DEGAL4011g00340	DEGAL5861g00010	DEGAL4011g00340	DEGAL3324g00030	DEGAL2900g00020
DEGAL1628g00020	DEGAL3586g00020	DEGAL3324g00030	DEGAL2457g00020	DEGAL2900g00020	DEGAL4975g00110	DEGAL2173g00010	DEGAL5430g00030	DEGAL4563g00040	DEGAL4003g00110	DEGAL5866g00030	DEGAL1397g00120	DEGAL3586g00020	DEGAL3755g00010	DEGAL4563g00040
DEGAL5866g00030	DEGAL5866g00030	DEGAL2900g00020	DEGAL227g00010	DEGAL1304g00130	DEGAL5910g00180	DEGAL2900g00020	DEGAL5861g00010	DEGAL4003g00110	DEGAL2457g00020	DEGAL3324g00030	DEGAL2626g00010	DEGAL3324g00030	DEGAL2173g00010	DEGAL6564g00040
DEGAL2806g00170	DEGAL611g00030	DEGAL6564g00040	DEGAL1304g00130	DEGAL5151g00010	DEGAL4132g00040	DEGAL1690g00010	DEGAL4011g00340	DEGAL2457g00020	DEGAL1690g00010	DEGAL3755g00010	DEGAL3150g00020	DEGAL3755g00010	DEGAL4563g00040	DEGAL4003g00110
DEGAL3755g00010	DEGAL3755g00010	DEGAL4003g00110	DEGAL5151g00010	DEGAL4889g00020	DEGAL5151g00010	DEGAL5910g00180	DEGAL611g00030	DEGAL1690g00010	DEGAL5261g00050	DEGAL4027g00060	DEGAL4011g00340	DEGAL4027g00060	DEGAL2457g00020	DEGAL2457g00020
DEGAL4094g00070	DEGAL2173g00010	DEGAL2457g00020	DEGAL1397g00110	DEGAL3865g00020	DEGAL6801g00090	DEGAL1304g00130	DEGAL3324g00030	DEGAL4975g00110	DEGAL5910g00180	DEGAL4284g00010	DEGAL5866g00030	DEGAL4284g00010	DEGAL227g00010	DEGAL4975g00110
DEGAL4563g00040	DEGAL2900g00020	DEGAL4975g00110	DEGAL5866g00020	DEGAL4416g00080	DEGAL4889g00020	DEGAL5151g00010	DEGAL3755g00010	DEGAL5910g00180	DEGAL5151g00010	DEGAL2457g00020	DEGAL611g00030	DEGAL2173g00010	DEGAL4975g00110	DEGAL4132g00040
DEGAL5020g00030	DEGAL6564g00040	DEGAL5261g00050	DEGAL611g00020	DEGAL611g00020	DEGAL5976g00060	DEGAL4889g00020	DEGAL4027g00060	DEGAL1304g00130	DEGAL4889g00020	DEGAL5261g00050	DEGAL3324g00030	DEGAL2900g00020	DEGAL1304g00130	DEGAL1304g00130
DEGAL2457g00020	DEGAL227g00010	DEGAL5151g00010	DEGAL5301g00110	DEGAL5301g00110	DEGAL5692g00010	DEGAL5976g00060	DEGAL4284g00010	DEGAL5151g00010	DEGAL5976g00060	DEGAL1304g00130	DEGAL3755g00010	DEGAL6564g00040	DEGAL6481g00140	DEGAL5151g00010
DEGAL6864g00020	DEGAL4975g00110	DEGAL6801g00090	DEGAL4563g00010	DEGAL5375g00200	DEGAL5430g00040	DEGAL5692g00010	DEGAL2900g00020	DEGAL4889g00020	DEGAL5692g00010	DEGAL5151g00010	DEGAL4027g00060	DEGAL4003g00110	DEGAL1397g00110	DEGAL6801g00090
DEGAL1454g00010	DEGAL1304g00130	DEGAL983g00030	DEGAL6824g00150	DEGAL4563g00010	DEGAL3865g00020	DEGAL6481g00140	DEGAL4003g00110	DEGAL5976g00060	DEGAL6481g00140	DEGAL5692g00010	DEGAL4284g00010	DEGAL2457g00020	DEGAL7152g00020	DEGAL5430g00040
DEGAL4048g00010	DEGAL6801g00090	DEGAL6481g00140	DEGAL5655g00070	DEGAL2173g00020	DEGAL7152g00020	DEGAL3865g00020	DEGAL2457g00020	DEGAL5692g00010	DEGAL3865g00020	DEGAL983g00030	DEGAL2173g00010	DEGAL4975g00110	DEGAL4416g00080	DEGAL3865g00020
DEGAL463g00010	DEGAL6481g00140	DEGAL5430g00040	DEGAL2173g00020	DEGAL2626g00040	DEGAL4416g00080	DEGAL1397g00110	DEGAL1690g00010	DEGAL721g00060	DEGAL4416g00080	DEGAL6481g00140	DEGAL2457g00020	DEGAL4132g00040	DEGAL5866g00020	DEGAL5266g00070
DEGAL806g00020	DEGAL5430g00040	DEGAL3865g00020	DEGAL2626g00040	DEGAL2323g00100	DEGAL5866g00020	DEGAL4416g00080	DEGAL227g00010	DEGAL3865g00020	DEGAL5866g00020	DEGAL3865g00020	DEGAL227g00010	DEGAL1304g00130	DEGAL611g00020	DEGAL5866g00020
DEGAL4975g00110	DEGAL3865g00020	DEGAL5266g00070	DEGAL6569g00030	DEGAL3828g00080	DEGAL611g00020	DEGAL5866g00020	DEGAL4975g00110	DEGAL7152g00020	DEGAL611g00020	DEGAL5866g00020	DEGAL5151g00010	DEGAL5151g00010	DEGAL3691g00010	DEGAL4011g00350
DEGAL5261g00050	DEGAL1397g00110	DEGAL5866g00020	DEGAL2323g00100	DEGAL7157g00010	DEGAL3324g00020	DEGAL611g00020	DEGAL1304g00130	DEGAL4416g00080	DEGAL3691g00010	DEGAL611g00020	DEGAL6481g00140	DEGAL6801g00090	DEGAL5301g00110	DEGAL3324g00020
DEGAL1304g00130	DEGAL7152g00020	DEGAL4011g00350	DEGAL4078g00090	DEGAL3865g00050	DEGAL3691g00010	DEGAL4011g00350	DEGAL4889g00020	DEGAL5866g00020	DEGAL5375g00200	DEGAL3691g00010	DEGAL3865g00020	DEGAL4889g00020	DEGAL6349g00020	DEGAL5301g00110
DEGAL983g00030	DEGAL5266g00070	DEGAL3324g00020	DEGAL2246g00080	DEGAL6344g00010	DEGAL5301g00110	DEGAL3691g00010	DEGAL5976g00060	DEGAL611g00020	DEGAL6349g00020	DEGAL5375g00200	DEGAL1397g00110	DEGAL5692g00010	DEGAL4563g00010	DEGAL3755g00020
DEGAL5887g00010	DEGAL4416g00080	DEGAL3691g00010	DEGAL4132g00070	DEGAL163g00010	DEGAL3755g00020	DEGAL5301g00110	DEGAL5692g00010	DEGAL4011g00350	DEGAL506g00010	DEGAL6349g00020	DEGAL5866g00020	DEGAL5430g00040	DEGAL2173g00020	DEGAL6349g00020
DEGAL6481g00140	DEGAL5866g00020	DEGAL3755g00020	DEGAL5430g00050	DEGAL5430g00050	DEGAL5375g00200	DEGAL5375g00200	DEGAL721g00060	DEGAL3691g00010	DEGAL6824g00150	DEGAL4563g00010	DEGAL611g00020	DEGAL5266g00070	DEGAL2626g00040	DEGAL506g00010
DEGAL3865g00020	DEGAL4011g00350	DEGAL5375g00200	DEGAL611g00010	DEGAL5861g00030	DEGAL6349g00020	DEGAL6349g00020	DEGAL3865g00020	DEGAL5375g00200	DEGAL5655g00070	DEGAL6824g00150	DEGAL3691g00010	DEGAL5866g00020	DEGAL6569g00030	DEGAL3828g00080
DEGAL728g00130	DEGAL3691g00010	DEGAL506g00010	DEGAL337g00020	DEGAL337g00020	DEGAL6824g00150	DEGAL4027g00070	DEGAL4416g00080	DEGAL6349g00020	DEGAL2998g00010	DEGAL5655g00070	DEGAL5301g00110	DEGAL611g00020	DEGAL2342g00010	DEGAL6843g00020
DEGAL2326g00030	DEGAL3755g00020	DEGAL6824g00150	DEGAL1580g00020	DEGAL5976g00030	DEGAL5655g00070	DEGAL506g00010	DEGAL5866g00020	DEGAL4563g00010	DEGAL2323g00100	DEGAL2998g00010	DEGAL5375g00200	DEGAL4011g00350	DEGAL6243g00050	DEGAL5435g00070
DEGAL1733g00030	DEGAL4563g00010	DEGAL5655g00070	DEGAL2457g00040	DEGAL1580g00020	DEGAL2323g00100	DEGAL6824g00150	DEGAL3691g00010	DEGAL4027g00070	DEGAL2342g00010	DEGAL2626g00040	DEGAL6349g00020	DEGAL3324g00020	DEGAL5435g00070	DEGAL2246g00080
DEGAL3691g00010	DEGAL506g00010	DEGAL2998g00010	DEGAL6564g00020	DEGAL506g00020	DEGAL4394g00020	DEGAL5655g00070	DEGAL5375g00200	DEGAL506g00010	DEGAL3828g00080	DEGAL2323g00100	DEGAL2626g00040	DEGAL5301g00110	DEGAL4132g00070	DEGAL4132g00070
DEGAL5301g00110	DEGAL2626g00040	DEGAL2323g00100	DEGAL2173g00030	DEGAL6674g00020	DEGAL2342g00010	DEGAL2173g00020	DEGAL4027g00070	DEGAL6824g00150	DEGAL5910g00190	DEGAL3828g00080	DEGAL6569g00030	DEGAL3755g00020	DEGAL6344g00010	DEGAL6344g00010
DEGAL5375g00200	DEGAL6569g00030	DEGAL2342g00010	DEGAL2626g00030	DEGAL6564g00020	DEGAL3828g00080	DEGAL2626g00040	DEGAL506g00010	DEGAL5655g00070	DEGAL7157g00010	DEGAL4078g00090	DEGAL2323g00100	DEGAL5375g00200	DEGAL6760g00130	DEGAL6760g00130
DEGAL6349g00020	DEGAL2342g00010	DEGAL3828g00080	DEGAL6170g00010	DEGAL1218g00010	DEGAL6843g00020	DEGAL6569g00030	DEGAL6824g00150	DEGAL2323g00100	DEGAL5435g00070	DEGAL3865g00050	DEGAL3828g00080	DEGAL6349g00020	DEGAL163g00010	DEGAL163g00010
DEGAL1628g00010	DEGAL3828g00080	DEGAL6843g00020	DEGAL2511g00010	DEGAL4027g00080	DEGAL4078g00090	DEGAL2323g00100	DEGAL5655g00070	DEGAL2342g00010	DEGAL2246g00080	DEGAL5435g00070	DEGAL3865g00050	DEGAL4563g00010	DEGAL5430g00050	DEGAL5430g00050
DEGAL2098g00090	DEGAL6843g00020	DEGAL4078g00090	DEGAL6843g00010	DEGAL4842g00010	DEGAL7157g00010	DEGAL4394g00020	DEGAL2626g00040	DEGAL3828g00080	DEGAL6344g00010	DEGAL2246g00080	DEGAL5435g00070	DEGAL506g00010	DEGAL5866g00050	DEGAL5861g00030
DEGAL1175g00030	DEGAL2246g00080	DEGAL2246g00080	DEGAL112g00010	DEGAL2562g00020	DEGAL5435g00070	DEGAL2342g00010	DEGAL2342g00010	DEGAL4078g00090	DEGAL5861g00030	DEGAL6344g00010	DEGAL4132g00070	DEGAL2626g00040	DEGAL5325g00010	DEGAL4416g00070
DEGAL6824g00150	DEGAL5861g00030	DEGAL6344g00010	DEGAL2246g00070	DEGAL946g00090	DEGAL4132g00070	DEGAL3828g00080	DEGAL3828g00080	DEGAL7157g00010	DEGAL5866g00050	DEGAL6760g00130	DEGAL6344g00010	DEGAL2323g00100	DEGAL337g00020	DEGAL3755g00030
DEGAL5655g00070	DEGAL4416g00070	DEGAL5430g00050	DEGAL5861g00020	DEGAL5105g00010	DEGAL5430g00050	DEGAL4078g00090	DEGAL4078g00090	DEGAL5435g00070	DEGAL611g00010	DEGAL5430g00050	DEGAL6760g00130	DEGAL2342g00010	DEGAL5976g00030	DEGAL5325g00010
DEGAL2998g00010	DEGAL3755g00030	DEGAL4416g00070	DEGAL5435g00080	DEGAL6344g00020	DEGAL5861g00030	DEGAL7157g00010	DEGAL7157g00010	DEGAL2246g00080	DEGAL5976g00030	DEGAL5861g00030	DEGAL5430g00050	DEGAL6843g00020	DEGAL5301g00120	DEGAL4343g00010
DEGAL3734g00010	DEGAL5866g00050	DEGAL3755g00030	DEGAL2626g00020	DEGAL4906g00010	DEGAL4416g00070	DEGAL5435g00070	DEGAL3865g00050	DEGAL6344g00010	DEGAL3324g00010	DEGAL5866g00050	DEGAL4416g00070	DEGAL7157g00010	DEGAL3104g00010	DEGAL337g00020
DEGAL3624g00030	DEGAL4343g00010	DEGAL5866g00050	DEGAL5866g00040	DEGAL2246g00070	DEGAL3755g00030	DEGAL2246g00080	DEGAL5435g00070	DEGAL163g00010	DEGAL3860g00030	DEGAL5325g00010	DEGAL5866g00050	DEGAL3865g00050	DEGAL6824g00160	DEGAL5976g00030
DEGAL2323g00100	DEGAL3860g00030	DEGAL4343g00010	DEGAL4416g00060	DEGAL5861g00020	DEGAL4343g00010	DEGAL4132g00070	DEGAL2246g00080	DEGAL5430g00050	DEGAL1580g00020	DEGAL611g00010	DEGAL5325g00010	DEGAL5435g00070	DEGAL4563g00020	DEGAL5301g00120
DEGAL2848g00100	DEGAL1580g00020	DEGAL611g00010	DEGAL273g00020	DEGAL6243g00060	DEGAL337g00020	DEGAL6344g00010	DEGAL6344g00010	DEGAL5861g00030	DEGAL3104g00010	DEGAL5976g00030	DEGAL3324g00010	DEGAL2246g00080	DEGAL2457g00040	DEGAL1580g00020
DEGAL3828g00080	DEGAL6824g00160	DEGAL337g00020	DEGAL6674g00010	DEGAL5435g00080	DEGAL5976g00030	DEGAL5430g00050	DEGAL5861g00030	DEGAL5325g00010	DEGAL6824g00160	DEGAL3104g00010	DEGAL3860g00030	DEGAL4132g00070	DEGAL6674g00020	DEGAL3104g00010
DEGAL6243g00050	DEGAL5215g00010	DEGAL5976g00030	DEGAL662g00050	DEGAL1580g00030	DEGAL3324g00010	DEGAL5861g00030	DEGAL4416g00070	DEGAL5976g00030	DEGAL5215g00010	DEGAL6824g00160	DEGAL1580g00020	DEGAL6344g00010	DEGAL6564g00020	DEGAL6824g00160
DEGAL4207g00190	DEGAL6674g00020	DEGAL6824g00160	DEGAL4568g00010	DEGAL273g00020	DEGAL3860g00030	DEGAL5866g00050	DEGAL5325g00010	DEGAL3324g00010	DEGAL6674g00020	DEGAL506g00020	DEGAL6824g00160	DEGAL6760g00130	DEGAL1218g00010	DEGAL5215g00010
DEGAL747g00030	DEGAL2342g00020	DEGAL5215g00010	DEGAL6170g00020	DEGAL5976g00040	DEGAL1580g00020	DEGAL337g00020	DEGAL337g00020	DEGAL3860g00030	DEGAL2342g00020	DEGAL6674g00020	DEGAL4563g00020	DEGAL5430g00050	DEGAL2173g00030	DEGAL4563g00020
DEGAL5676g00040	DEGAL2173g00030	DEGAL2457g00040	DEGAL3197g00020	DEGAL5472g00010	DEGAL3104g00010	DEGAL5976g00030	DEGAL5976g00030	DEGAL1580g00020	DEGAL6564g00020	DEGAL2342g00020	DEGAL506g00020	DEGAL5861g00030	DEGAL2626g00030	DEGAL2457g00040
DEGAL4078g00090	DEGAL6170g00010	DEGAL6674g00020	DEGAL548g00020	DEGAL4568g00010	DEGAL6824g00160	DEGAL3324g00010	DEGAL3860g00030	DEGAL3104g00010	DEGAL4027g00080	DEGAL1218g00010	DEGAL2457g00040	DEGAL4416g00070	DEGAL6170g00010	DEGAL2342g00020
DEGAL5435g00070	DEGAL5105g00010	DEGAL2342g00020	DEGAL112g00020	DEGAL2626g00060	DEGAL5215g00010	DEGAL1580g00020	DEGAL1580g00020	DEGAL6824g00160	DEGAL2173g00030	DEGAL4027g00080	DEGAL6674g00020	DEGAL3755g00030	DEGAL946g00090	DEGAL6564g00020
DEGAL7053g00140	DEGAL112g00010	DEGAL6170g00010	DEGAL3608g00010	DEGAL3197g00020	DEGAL2457g00040	DEGAL3104g00010	DEGAL3104g00010	DEGAL5215g00010	DEGAL2562g00020	DEGAL4842g00010	DEGAL1218g00010	DEGAL5325g00010	DEGAL2511g00010	DEGAL1218g00010
DEGAL2246g00080	DEGAL6623g00010	DEGAL2511g00010	DEGAL2246g00060	DEGAL7093g00010	DEGAL6674g00020	DEGAL6824g00160	DEGAL5215g00010	DEGAL6674g00020	DEGAL6170g00010	DEGAL2562g00020	DEGAL4842g00010	DEGAL4343g00010	DEGAL6843g00010	DEGAL946g00090
DEGAL6344g00010	DEGAL4512g00010	DEGAL6843g00010	DEGAL6591g00120	DEGAL548g00020	DEGAL6564g00020	DEGAL5215g00010	DEGAL506g00020	DEGAL2342g00020	DEGAL946g00090	DEGAL6170g00010	DEGAL2562g00020	DEGAL3104g00010	DEGAL112g00010	DEGAL5105g00010
DEGAL2307g00150	DEGAL4906g00010	DEGAL6344g00020	DEGAL5266g00020	DEGAL3608g00010	DEGAL1218g00010	DEGAL2457g00040	DEGAL6674g00020	DEGAL6564g00020	DEGAL4003g00130	DEGAL5105g00010	DEGAL6170g00010	DEGAL6824g00160	DEGAL6344g00020	DEGAL2511g00010
DEGAL163g00010	DEGAL3865g00040	DEGAL6623g00010	DEGAL717g00010	DEGAL3975g00010	DEGAL4027g00080	DEGAL6674g00020	DEGAL2342g00020	DEGAL4027g00080	DEGAL5105g00010	DEGAL6843g00010	DEGAL4132g00060	DEGAL5215g00010	DEGAL1044g00010	DEGAL6843g00010
DEGAL5430g00050	DEGAL5861g00020	DEGAL4512g00010	DEGAL6760g00110	DEGAL6591g00120	DEGAL2173g00030	DEGAL2342g00020	DEGAL6564g00020	DEGAL2173g00030	DEGAL2511g00010	DEGAL6344g00020	DEGAL5105g00010	DEGAL4563g00020	DEGAL2246g00070	DEGAL6344g00020
DEGAL5909g00010	DEGAL5435g00080	DEGAL4906g00010	DEGAL7000g00010	DEGAL721g00010	DEGAL2562g00020	DEGAL6564g00020	DEGAL1218g00010	DEGAL2626g00030	DEGAL6344g00020	DEGAL4906g00010	DEGAL2511g00010	DEGAL506g00020	DEGAL3865g00040	DEGAL6623g00010
DEGAL899g00030	DEGAL5866g00040	DEGAL3865g00040	DEGAL3828g00050	DEGAL717g00010	DEGAL946g00090	DEGAL1218g00010	DEGAL2173g00030	DEGAL2562g00020	DEGAL1044g00010	DEGAL3865g00040	DEGAL112g00010	DEGAL2457g00040	DEGAL5861g00020	DEGAL4512g00010
DEGAL1564g00030	DEGAL4416g00060	DEGAL2626g00020	DEGAL4011g00300	DEGAL4011g00300	DEGAL4003g00130	DEGAL2173g00030	DEGAL4842g00010	DEGAL946g00090	DEGAL4906g00010	DEGAL5861g00020	DEGAL6344g00020	DEGAL6674g00020	DEGAL5430g00060	DEGAL4906g00010
DEGAL5866g00050	DEGAL273g00020	DEGAL5866g00040	DEGAL6234g00010	DEGAL5866g00070	DEGAL5105g00010	DEGAL6170g00010	DEGAL946g00090	DEGAL4003g00130	DEGAL3865g00040	DEGAL6243g00060	DEGAL4906g00010	DEGAL2342g00020	DEGAL2626g00020	DEGAL2246g00070
DEGAL5325g00010	DEGAL5976g00040	DEGAL4416g00060	DEGAL5866g00070	DEGAL2305g00030	DEGAL6843g00010	DEGAL4132g00060	DEGAL4003g00130	DEGAL5105g00010	DEGAL6760g00140	DEGAL5430g00060	DEGAL3865g00040	DEGAL1218g00010	DEGAL1580g00030	DEGAL5861g00020
DEGAL6955g00110	DEGAL4027g00090	DEGAL5976g00040	DEGAL2305g00030	DEGAL4238g00030	DEGAL6344g00020	DEGAL946g00090	DEGAL5105g00010	DEGAL2511g00010	DEGAL5301g00130	DEGAL5435g00080	DEGAL6243g00060	DEGAL4842g00010	DEGAL3755g00040	DEGAL5430g00060
DEGAL789g00010	DEGAL662g00050	DEGAL6390g00010	DEGAL1649g00050	DEGAL4526g00070	DEGAL6623g00010	DEGAL4003g00130	DEGAL2511g00010	DEGAL6344g00020	DEGAL5435g00080	DEGAL2626g00020	DEGAL5430g00060	DEGAL2562g00020	DEGAL5866g00040	DEGAL5435g00080
DEGAL5172g00010	DEGAL4188g00090	DEGAL5920g00010	DEGAL5435g00010	DEGAL6958g00050	DEGAL4512g00010	DEGAL5105g00010	DEGAL6843g00010	DEGAL1044g00010	DEGAL5866g00040	DEGAL1580g00030	DEGAL5435g00080	DEGAL812g00140	DEGAL4416g00060	DEGAL2626g00020
DEGAL611g00010	DEGAL3712g00200	DEGAL6674g00010	DEGAL489g00060	DEGAL1649g00030	DEGAL1044g00010	DEGAL6843g00010	DEGAL1044g00010	DEGAL4906g00010	DEGAL273g00020	DEGAL5866g00040	DEGAL2626g00020	DEGAL5105g00010	DEGAL273g00020	DEGAL1580g00030
DEGAL337g00020	DEGAL2626g00060	DEGAL4407g00010	DEGAL6958g00050	DEGAL3608g00020	DEGAL4906g00010	DEGAL112g00010	DEGAL6760g00140	DEGAL2246g00070	DEGAL6390g00010	DEGAL4416g00060	DEGAL5866g00040	DEGAL2511g00010	DEGAL6390g00010	DEGAL4011g00330
DEGAL5976g00030	DEGAL3197g00020	DEGAL662g00050	DEGAL6170g00030	DEGAL3712g00210	DEGAL6760g00140	DEGAL6344g00020	DEGAL5301g00130	DEGAL6760g00140	DEGAL5920g00010	DEGAL273g00020	DEGAL4416g00060	DEGAL6344g00020	DEGAL6674g00010	DEGAL4416g00060
DEGAL5301g00120	DEGAL548g00020	DEGAL4188g00090	DEGAL4568g00020	DEGAL4568g00020	DEGAL5301g00130	DEGAL4906g00010	DEGAL5861g00020	DEGAL5301g00130	DEGAL6674g00010	DEGAL6513g00010	DEGAL273g00020	DEGAL6623g00010	DEGAL5910g00130	DEGAL5976g00040
DEGAL2152g00010	DEGAL489g00050	DEGAL3828g00060	DEGAL721g00020	DEGAL2246g00050	DEGAL6243g00060	DEGAL3865g00040	DEGAL6243g00060	DEGAL5861g00020	DEGAL4948g00010	DEGAL5976g00040	DEGAL6513g00010	DEGAL4512g00010	DEGAL4948g00010	DEGAL6390g00010
DEGAL4868g00060	DEGAL2246g00060	DEGAL3712g00200	DEGAL3975g00020	DEGAL721g00020	DEGAL5430g00060	DEGAL6760g00140	DEGAL1580g00030	DEGAL6243g00060	DEGAL4407g00010	DEGAL6674g00010	DEGAL5976g00040	DEGAL4906g00010	DEGAL4407g00010	DEGAL5920g00010
DEGAL1580g00020	DEGAL6591g00120	DEGAL6170g00020	DEGAL4526g00080	DEGAL3975g00020	DEGAL5435g00080	DEGAL5301g00130	DEGAL3755g00040	DEGAL5435g00080	DEGAL6958g00040	DEGAL4948g00010	DEGAL6390g00010	DEGAL5861g00020	DEGAL662g00050	DEGAL6674g00010
DEGAL1302g00040	DEGAL721g00010	DEGAL2626g00060	DEGAL4889g00060	DEGAL548g00010	DEGAL2626g00020	DEGAL5861g00020	DEGAL4416g00060	DEGAL1580g00030	DEGAL6170g00020	DEGAL5472g00010	DEGAL6674g00010	DEGAL6243g00060	DEGAL4132g00010	DEGAL5910g00130
DEGAL2806g00150	DEGAL5266g00020	DEGAL3197g00020	DEGAL812g00120	DEGAL4526g00080	DEGAL4011g00330	DEGAL5435g00080	DEGAL6390g00010	DEGAL4416g00060	DEGAL3197g00020	DEGAL4407g00010	DEGAL4948g00010	DEGAL5430g00060	DEGAL4568g00010	DEGAL4948g00010
DEGAL3104g00010	DEGAL6801g00060	DEGAL548g00020	DEGAL5866g00060	DEGAL6760g00120	DEGAL4416g00060	DEGAL2626g00020	DEGAL5920g00010	DEGAL273g00020	DEGAL7093g00010	DEGAL662g00050	DEGAL5472g00010	DEGAL5435g00080	DEGAL2626g00060	DEGAL4407g00010
DEGAL6824g00160	DEGAL717g00010	DEGAL489g00050	DEGAL3814g00010	DEGAL5866g00060	DEGAL273g00020	DEGAL3755g00040	DEGAL6674g00010	DEGAL5976g00040	DEGAL548g00020	DEGAL6170g00020	DEGAL4407g00010	DEGAL2626g00020	DEGAL3197g00020	DEGAL662g00050
DEGAL3844g00020	DEGAL6760g00110	DEGAL2246g00060	DEGAL3260g00010	DEGAL3814g00010	DEGAL5920g00010	DEGAL5866g00040	DEGAL4948g00010	DEGAL6390g00010	DEGAL3608g00010	DEGAL3197g00020	DEGAL6170g00020	DEGAL1580g00030	DEGAL548g00020	DEGAL4132g00010
DEGAL5655g00080	DEGAL4783g00040	DEGAL6591g00120	DEGAL337g00010	DEGAL3260g00010	DEGAL4948g00010	DEGAL273g00020	DEGAL5472g00010	DEGAL5920g00010	DEGAL2246g00060	DEGAL548g00020	DEGAL2626g00060	DEGAL4011g00330	DEGAL112g00020	DEGAL4188g00090
DEGAL6674g00020	DEGAL3828g00050	DEGAL721g00010	DEGAL4003g00100	DEGAL6801g00050	DEGAL6958g00040	DEGAL5920g00010	DEGAL4407g00010	DEGAL6674g00010	DEGAL5976g00090	DEGAL3975g00010	DEGAL3197g00020	DEGAL273g00020	DEGAL721g00010	DEGAL3712g00200
DEGAL5785g00200	DEGAL4011g00300	DEGAL5266g00020	DEGAL4022g00010	DEGAL4238g00020	DEGAL662g00050	DEGAL4948g00010	DEGAL6958g00040	DEGAL4948g00010	DEGAL5266g00020	DEGAL2246g00060	DEGAL3608g00010	DEGAL6513g00010	DEGAL5266g00020	DEGAL4568g00010
DEGAL2342g00020	DEGAL6234g00010	DEGAL6801g00060	DEGAL3476g00010	DEGAL337g00010	DEGAL4188g00090	DEGAL6958g00040	DEGAL4132g00010	DEGAL4407g00010	DEGAL6801g00060	DEGAL721g00010	DEGAL489g00050	DEGAL6390g00010	DEGAL717g00010	DEGAL6170g00020
DEGAL1454g00030	DEGAL2305g00030	DEGAL717g00010	DEGAL5655g00030	DEGAL4003g00100	DEGAL3712g00200	DEGAL3197g00020	DEGAL3712g00200	DEGAL6958g00040	DEGAL717g00010	DEGAL5266g00020	DEGAL3975g00010	DEGAL5920g00010	DEGAL4011g00300	DEGAL3197g00020
DEGAL1218g00010	DEGAL5435g00010	DEGAL6760g00110	DEGAL6170g00040	DEGAL493g00040	DEGAL6170g00020	DEGAL7093g00010	DEGAL2626g00060	DEGAL4132g00010	DEGAL6760g00110	DEGAL717g00010	DEGAL2246g00060	DEGAL6674g00010	DEGAL6234g00010	DEGAL548g00020
DEGAL2189g00180	DEGAL6958g00050	DEGAL4889g00050	DEGAL6801g00080	DEGAL5508g00080	DEGAL2626g00060	DEGAL548g00020	DEGAL2754g00100	DEGAL3712g00200	DEGAL3828g00050	DEGAL5866g00070	DEGAL6591g00120	DEGAL4948g00010	DEGAL4407g00020	DEGAL112g00020
DEGAL6170g00010	DEGAL112g00030	DEGAL7000g00010	DEGAL6591g00100	DEGAL5910g00150	DEGAL3197g00020	DEGAL3608g00010	DEGAL7093g00010	DEGAL2626g00060	DEGAL6234g00010	DEGAL2305g00030	DEGAL721g00010	DEGAL5472g00010	DEGAL1649g00050	DEGAL3608g00010
DEGAL946g00090	DEGAL1649g00030	DEGAL3828g00050	DEGAL7152g00030	DEGAL4563g00050	DEGAL7093g00010	DEGAL2246g00060	DEGAL548g00020	DEGAL2754g00100	DEGAL5866g00070	DEGAL4238g00030	DEGAL5266g00020	DEGAL4407g00010	DEGAL1539g00010	DEGAL489g00050
DEGAL5105g00010	DEGAL5655g00060	DEGAL6234g00010	DEGAL3828g00030	DEGAL662g00030	DEGAL3608g00010	DEGAL5976g00090	DEGAL3608g00010	DEGAL7093g00010	DEGAL4407g00020	DEGAL4526g00070	DEGAL6801g00060	DEGAL662g00050	DEGAL5435g00010	DEGAL6591g00120
DEGAL2307g00160	DEGAL5284g00100	DEGAL5866g00070	DEGAL3865g00010	DEGAL5655g00030	DEGAL489g00050	DEGAL5266g00020	DEGAL3975g00010	DEGAL548g00020	DEGAL2305g00030	DEGAL1539g00010	DEGAL717g00010	DEGAL4132g00010	DEGAL489g00060	DEGAL721g00010
DEGAL2246g00070	DEGAL2626g00050	DEGAL112g00030	DEGAL721g00030	DEGAL5467g00130	DEGAL2246g00060	DEGAL6801g00060	DEGAL2246g00060	DEGAL112g00020	DEGAL1649g00050	DEGAL5435g00010	DEGAL4011g00300	DEGAL4188g00090	DEGAL6958g00050	DEGAL6801g00060
DEGAL3865g00040	DEGAL3197g00010	DEGAL1649g00030	DEGAL1708g00020	DEGAL6248g00030	DEGAL721g00010	DEGAL717g00010	DEGAL721g00010	DEGAL3608g00010	DEGAL5435g00010	DEGAL1649g00030	DEGAL6234g00010	DEGAL3712g00200	DEGAL1649g00030	DEGAL6760g00110
DEGAL5781g00090	DEGAL6170g00030	DEGAL5655g00060	DEGAL6944g00020	DEGAL5976g00070	DEGAL5976g00090	DEGAL6760g00110	DEGAL5976g00090	DEGAL2246g00060	DEGAL112g00030	DEGAL5284g00100	DEGAL5866g00070	DEGAL6170g00020	DEGAL2626g00050	DEGAL4783g00040
DEGAL899g00020	DEGAL4568g00020	DEGAL5284g00100	DEGAL5193g00020	DEGAL6801g00080	DEGAL717g00010	DEGAL4011g00300	DEGAL6760g00110	DEGAL5976g00090	DEGAL1649g00030	DEGAL3608g00020	DEGAL2305g00030	DEGAL2626g00060	DEGAL6170g00030	DEGAL4889g00050
DEGAL5435g00080	DEGAL3975g00020	DEGAL2626g00050	DEGAL611g00050	DEGAL812g00110	DEGAL6760g00110	DEGAL6234g00010	DEGAL6234g00010	DEGAL6801g00060	DEGAL5655g00060	DEGAL2626g00050	DEGAL4238g00030	DEGAL3197g00020	DEGAL4568g00020	DEGAL3828g00050
DEGAL2626g00020	DEGAL548g00010	DEGAL3197g00010	DEGAL662g00040	DEGAL3865g00010	DEGAL4783g00040	DEGAL5866g00070	DEGAL5866g00070	DEGAL717g00010	DEGAL3087g00010	DEGAL3712g00210	DEGAL1539g00010	DEGAL548g00020	DEGAL2246g00050	DEGAL6234g00010
DEGAL1580g00030	DEGAL4526g00080	DEGAL721g00020	DEGAL1081g00010	DEGAL2897g00060	DEGAL4889g00050	DEGAL4407g00020	DEGAL4407g00020	DEGAL6760g00110	DEGAL4678g00020	DEGAL3197g00010	DEGAL5435g00010	DEGAL3975g00010	DEGAL721g00020	DEGAL4407g00020
DEGAL5866g00040	DEGAL5866g00060	DEGAL3975g00020	DEGAL489g00040	DEGAL1708g00020	DEGAL5866g00070	DEGAL1539g00010	DEGAL2305g00030	DEGAL3828g00050	DEGAL5284g00100	DEGAL4568g00020	DEGAL6958g00050	DEGAL721g00010	DEGAL3975g00020	DEGAL5435g00010
DEGAL2693g00040	DEGAL7089g00010	DEGAL548g00010	DEGAL6170g00050	DEGAL5193g00020	DEGAL4407g00020	DEGAL5435g00010	DEGAL4238g00030	DEGAL6234g00010	DEGAL7093g00020	DEGAL2246g00050	DEGAL1649g00030	DEGAL717g00010	DEGAL548g00010	DEGAL112g00030
DEGAL5456g00030	DEGAL4783g00030	DEGAL3718g00020	DEGAL1304g00100	DEGAL5508g00090	DEGAL2305g00030	DEGAL6958g00050	DEGAL1649g00050	DEGAL5866g00070	DEGAL2626g00050	DEGAL3975g00020	DEGAL2626g00050	DEGAL6760g00110	DEGAL3054g00070	DEGAL5655g00060
DEGAL4416g00060	DEGAL7101g00010	DEGAL4889g00060	DEGAL6591g00110	DEGAL5910g00160	DEGAL1649g00050	DEGAL112g00030	DEGAL112g00030	DEGAL4407g00020	DEGAL3197g00010	DEGAL3054g00070	DEGAL3712g00210	DEGAL4783g00040	DEGAL4526g00080	DEGAL5284g00100
DEGAL5931g00140	DEGAL4238g00020	DEGAL7089g00010	DEGAL5266g00050	DEGAL3476g00020	DEGAL5435g00010	DEGAL1649g00030	DEGAL5655g00060	DEGAL1649g00050	DEGAL2993g00040	DEGAL4526g00080	DEGAL6170g00030	DEGAL4889g00050	DEGAL5866g00060	DEGAL3608g00020
DEGAL789g00020	DEGAL4003g00100	DEGAL4783g00030	DEGAL5866g00080	DEGAL3178g00100	DEGAL1649g00030	DEGAL5655g00060	DEGAL3087g00010	DEGAL6958g00050	DEGAL548g00010	DEGAL5266g00030	DEGAL2246g00050	DEGAL3828g00050	DEGAL2063g00010	DEGAL3197g00010
DEGAL5341g00010	DEGAL5508g00080	DEGAL3814g00010	DEGAL2832g00010	DEGAL5655g00040	DEGAL3087g00010	DEGAL3087g00010	DEGAL4678g00020	DEGAL112g00030	DEGAL4526g00080	DEGAL6760g00120	DEGAL3975g00020	DEGAL4011g00300	DEGAL7101g00010	DEGAL2246g00050
DEGAL7095g00100	DEGAL3476g00010	DEGAL7101g00010	DEGAL812g00100	DEGAL6248g00040	DEGAL4678g00020	DEGAL4678g00020	DEGAL3608g00020	DEGAL1649g00030	DEGAL5266g00030	DEGAL5866g00060	DEGAL3054g00070	DEGAL6234g00010	DEGAL3260g00010	DEGAL721g00020
DEGAL5976g00040	DEGAL662g00030	DEGAL3260g00010	DEGAL3586g00010	DEGAL3425g00010	DEGAL5284g00100	DEGAL2626g00050	DEGAL3712g00210	DEGAL5655g00060	DEGAL3718g00020	DEGAL4783g00030	DEGAL4526g00080	DEGAL5866g00070	DEGAL5435g00020	DEGAL3975g00020
DEGAL705g00070	DEGAL3535g00020	DEGAL4238g00020	DEGAL6944g00010	DEGAL4399g00010	DEGAL3608g00020	DEGAL3197g00010	DEGAL3197g00010	DEGAL3087g00010	DEGAL6760g00120	DEGAL4011g00310	DEGAL5266g00030	DEGAL4238g00030	DEGAL6801g00050	DEGAL548g00010
DEGAL6674g00010	DEGAL5976g00070	DEGAL337g00010	DEGAL2246g00030	DEGAL1304g00100	DEGAL3197g00010	DEGAL6170g00030	DEGAL2993g00040	DEGAL4678g00020	DEGAL5866g00060	DEGAL2063g00010	DEGAL6760g00120	DEGAL5435g00010	DEGAL4238g00020	DEGAL3054g00070
DEGAL3844g00010	DEGAL6801g00080	DEGAL4003g00100	DEGAL1539g00020	DEGAL5435g00040	DEGAL2993g00040	DEGAL2993g00040	DEGAL4568g00020	DEGAL7093g00020	DEGAL2063g00010	DEGAL3260g00010	DEGAL812g00120	DEGAL112g00030	DEGAL337g00010	DEGAL3718g00020
DEGAL2098g00040	DEGAL4526g00090	DEGAL5508g00080	DEGAL2342g00070	DEGAL6801g00070	DEGAL721g00020	DEGAL4568g00020	DEGAL2246g00050	DEGAL3197g00010	DEGAL3814g00010	DEGAL5435g00020	DEGAL5866g00060	DEGAL5655g00060	DEGAL4003g00100	DEGAL7089g00010
DEGAL463g00060	DEGAL7152g00030	DEGAL4022g00010	DEGAL4572g00060	DEGAL5976g00080	DEGAL3975g00020	DEGAL721g00020	DEGAL721g00020	DEGAL2993g00040	DEGAL7101g00010	DEGAL6801g00050	DEGAL4011g00310	DEGAL5284g00100	DEGAL5910g00150	DEGAL4783g00030
DEGAL4948g00010	DEGAL3865g00010	DEGAL662g00030	DEGAL5224g00030	DEGAL2365g00100	DEGAL4526g00080	DEGAL548g00010	DEGAL3975g00020	DEGAL2246g00050	DEGAL3260g00010	DEGAL4238g00020	DEGAL2063g00010	DEGAL3712g00210	DEGAL4022g00010	DEGAL4011g00310
DEGAL4094g00020	DEGAL5866g00090	DEGAL5655g00030	DEGAL16g00010	DEGAL5866g00080	DEGAL5266g00030	DEGAL4526g00080	DEGAL548g00010	DEGAL3975g00020	DEGAL4003g00100	DEGAL4003g00100	DEGAL7101g00010	DEGAL3197g00010	DEGAL662g00030	DEGAL7101g00010
DEGAL6730g00100	DEGAL721g00030	DEGAL3535g00020	DEGAL5055g00040	DEGAL6760g00100	DEGAL3718g00020	DEGAL5266g00030	DEGAL3054g00070	DEGAL548g00010	DEGAL5508g00080	DEGAL493g00040	DEGAL5435g00020	DEGAL4568g00020	DEGAL5655g00030	DEGAL3260g00010
DEGAL4407g00010	DEGAL1708g00020	DEGAL6170g00040	DEGAL3511g00110	DEGAL812g00100	DEGAL6760g00120	DEGAL3718g00020	DEGAL3718g00020	DEGAL3054g00070	DEGAL4563g00050	DEGAL5508g00080	DEGAL6801g00050	DEGAL2246g00050	DEGAL3535g00020	DEGAL5435g00020
DEGAL4207g00170	DEGAL4238g00010	DEGAL6801g00080	DEGAL1086g00040	DEGAL3586g00010	DEGAL5866g00060	DEGAL6760g00120	DEGAL6760g00120	DEGAL5266g00030	DEGAL662g00030	DEGAL5910g00150	DEGAL4238g00020	DEGAL3975g00020	DEGAL5467g00130	DEGAL6801g00050
DEGAL5955g00030	DEGAL5193g00020	DEGAL3828g00030	DEGAL484g00070	DEGAL1708g00010	DEGAL7089g00010	DEGAL5866g00060	DEGAL4011g00310	DEGAL3718g00020	DEGAL5655g00030	DEGAL3476g00010	DEGAL493g00040	DEGAL548g00010	DEGAL6170g00040	DEGAL4238g00020
DEGAL421g00030	DEGAL1822g00010	DEGAL3865g00010	DEGAL4910g00040	DEGAL2246g00030	DEGAL4783g00030	DEGAL2063g00010	DEGAL3814g00010	DEGAL6760g00120	DEGAL3535g00020	DEGAL4563g00050	DEGAL5508g00080	DEGAL3054g00070	DEGAL6801g00080	DEGAL337g00010
DEGAL3712g00200	DEGAL5435g00030	DEGAL5866g00090	DEGAL3595g00040	DEGAL2305g00020	DEGAL3814g00010	DEGAL3814g00010	DEGAL7101g00010	DEGAL5866g00060	DEGAL6170g00040	DEGAL5467g00130	DEGAL5910g00150	DEGAL4526g00080	DEGAL7152g00030	DEGAL4003g00100
DEGAL6170g00020	DEGAL611g00050	DEGAL1708g00020	DEGAL2189g00590	DEGAL2342g00070	DEGAL3260g00010	DEGAL7101g00010	DEGAL3260g00010	DEGAL4011g00310	DEGAL2883g00010	DEGAL6248g00030	DEGAL4022g00010	DEGAL3718g00020	DEGAL5266g00040	DEGAL5508g00080
DEGAL2626g00060	DEGAL5508g00090	DEGAL4238g00010	DEGAL4961g00090	DEGAL5224g00030	DEGAL337g00010	DEGAL3260g00010	DEGAL5435g00020	DEGAL3814g00010	DEGAL6824g00190	DEGAL5976g00070	DEGAL4563g00050	DEGAL6760g00120	DEGAL721g00030	DEGAL4022g00010
DEGAL2189g00150	DEGAL4301g00010	DEGAL5193g00020	DEGAL3535g00040	DEGAL3511g00110	DEGAL4003g00100	DEGAL4238g00020	DEGAL6801g00050	DEGAL7101g00010	DEGAL6801g00080	DEGAL6801g00080	DEGAL3535g00020	DEGAL5866g00060	DEGAL1708g00020	DEGAL662g00030
DEGAL3197g00020	DEGAL5655g00040	DEGAL1822g00010	DEGAL3054g00040	DEGAL662g00010	DEGAL5508g00080	DEGAL337g00010	DEGAL4003g00100	DEGAL3260g00010	DEGAL4526g00090	DEGAL4526g00090	DEGAL5467g00130	DEGAL7089g00010	DEGAL5193g00020	DEGAL5655g00030
DEGAL3396g00010	DEGAL658g00030	DEGAL5435g00030	DEGAL3113g00010	DEGAL5270g00070	DEGAL4022g00010	DEGAL4003g00100	DEGAL493g00040	DEGAL5435g00020	DEGAL7152g00030	DEGAL7152g00030	DEGAL6170g00040	DEGAL4783g00030	DEGAL611g00050	DEGAL3535g00020
DEGAL5291g00080	DEGAL1081g00010	DEGAL611g00050	DEGAL974g00010	DEGAL3535g00040	DEGAL6170g00040	DEGAL5508g00080	DEGAL3476g00010	DEGAL6801g00050	DEGAL3865g00010	DEGAL812g00110	DEGAL6248g00030	DEGAL4011g00310	DEGAL5508g00090	DEGAL5467g00130
DEGAL548g00020	DEGAL3425g00010	DEGAL4301g00010	DEGAL4352g00020	DEGAL3054g00040	DEGAL2883g00010	DEGAL4022g00010	DEGAL4563g00050	DEGAL4003g00100	DEGAL4238g00010	DEGAL2897g00060	DEGAL5976g00070	DEGAL3814g00010	DEGAL4301g00010	DEGAL6170g00040
DEGAL7068g00020	DEGAL489g00040	DEGAL5655g00040	DEGAL5284g00150	DEGAL5334g00050	DEGAL6824g00190	DEGAL3476g00010	DEGAL3535g00020	DEGAL5508g00080	DEGAL2415g00030	DEGAL1708g00020	DEGAL6801g00080	DEGAL5435g00020	DEGAL3476g00020	DEGAL5976g00070
DEGAL3608g00010	DEGAL1304g00100	DEGAL658g00030	DEGAL5114g00010	DEGAL5467g00110	DEGAL7152g00030	DEGAL662g00030	DEGAL5467g00130	DEGAL4563g00050	DEGAL6944g00020	DEGAL6944g00020	DEGAL6591g00100	DEGAL6801g00050	DEGAL5655g00040	DEGAL6801g00080
DEGAL3235g00020	DEGAL2681g00090	DEGAL3425g00010	DEGAL4788g00020	DEGAL2681g00080	DEGAL5266g00040	DEGAL3535g00020	DEGAL6170g00040	DEGAL662g00030	DEGAL5193g00020	DEGAL5193g00020	DEGAL7152g00030	DEGAL4003g00100	DEGAL1081g00010	DEGAL4526g00090
DEGAL801g00030	DEGAL5976g00080	DEGAL6170g00050	DEGAL2351g00020	DEGAL974g00010	DEGAL3865g00010	DEGAL6170g00040	DEGAL6248g00030	DEGAL5655g00030	DEGAL5435g00030	DEGAL611g00050	DEGAL812g00110	DEGAL493g00040	DEGAL5467g00120	DEGAL3828g00030
DEGAL2246g00060	DEGAL5266g00050	DEGAL1304g00100	DEGAL4416g00010	DEGAL3828g00010	DEGAL5866g00090	DEGAL2883g00010	DEGAL2883g00010	DEGAL3535g00020	DEGAL611g00050	DEGAL5910g00160	DEGAL5266g00040	DEGAL5508g00080	DEGAL6481g00120	DEGAL5266g00040
DEGAL6591g00120	DEGAL4490g00010	DEGAL2681g00090	DEGAL2342g00080	DEGAL4352g00020	DEGAL1708g00020	DEGAL6824g00190	DEGAL6824g00190	DEGAL5467g00130	DEGAL4301g00010	DEGAL3178g00100	DEGAL3865g00010	DEGAL5910g00150	DEGAL489g00040	DEGAL3865g00010
DEGAL5266g00020	DEGAL5866g00080	DEGAL6801g00070	DEGAL5508g00070	DEGAL2897g00040	DEGAL6944g00020	DEGAL6801g00080	DEGAL4526g00090	DEGAL2883g00010	DEGAL662g00040	DEGAL5655g00040	DEGAL2897g00060	DEGAL4022g00010	DEGAL6170g00050	DEGAL5866g00090
DEGAL1949g00020	DEGAL7089g00030	DEGAL5976g00080	DEGAL4741g00060	DEGAL2832g00020	DEGAL5193g00020	DEGAL4526g00090	DEGAL812g00110	DEGAL6824g00190	DEGAL5655g00040	DEGAL5467g00120	DEGAL721g00030	DEGAL3476g00010	DEGAL1304g00100	DEGAL1708g00020
DEGAL7000g00010	DEGAL721g00040	DEGAL4490g00010	DEGAL3823g00010	DEGAL5793g00010	DEGAL1822g00010	DEGAL6591g00100	DEGAL3865g00010	DEGAL5976g00070	DEGAL6248g00040	DEGAL3425g00010	DEGAL1708g00020	DEGAL4563g00050	DEGAL6591g00110	DEGAL4238g00010
DEGAL5866g00070	DEGAL6760g00100	DEGAL5866g00080	DEGAL3595g00030	DEGAL4788g00020	DEGAL3476g00020	DEGAL7152g00030	DEGAL2897g00060	DEGAL6801g00080	DEGAL3425g00010	DEGAL6481g00120	DEGAL5193g00020	DEGAL662g00030	DEGAL6801g00070	DEGAL5193g00020
DEGAL789g00030	DEGAL3828g00040	DEGAL7089g00030	DEGAL3054g00030	DEGAL2351g00020	DEGAL658g00030	DEGAL5266g00040	DEGAL4238g00010	DEGAL4526g00090	DEGAL2883g00020	DEGAL4399g00010	DEGAL611g00050	DEGAL3535g00020	DEGAL2365g00100	DEGAL1822g00010
DEGAL6196g00010	DEGAL3586g00010	DEGAL3828g00040	DEGAL2681g00070	DEGAL2246g00020	DEGAL6248g00040	DEGAL3865g00010	DEGAL6944g00020	DEGAL3865g00010	DEGAL6170g00050	DEGAL1304g00100	DEGAL3178g00100	DEGAL5467g00130	DEGAL5266g00050	DEGAL5435g00030
DEGAL248g00030	DEGAL611g00040	DEGAL5193g00010	DEGAL2520g00020	DEGAL4898g00040	DEGAL2883g00020	DEGAL3439g00050	DEGAL5193g00020	DEGAL4238g00010	DEGAL1304g00100	DEGAL5435g00040	DEGAL5467g00120	DEGAL6170g00040	DEGAL4490g00010	DEGAL2305g00010
DEGAL5435g00010	DEGAL6944g00010	DEGAL2246g00030	DEGAL3828g00020	DEGAL3511g00120	DEGAL6170g00050	DEGAL721g00030	DEGAL5435g00030	DEGAL6944g00020	DEGAL2365g00100	DEGAL6801g00070	DEGAL3425g00010	DEGAL6248g00030	DEGAL5866g00080	DEGAL5508g00090
DEGAL2811g00010	DEGAL2246g00030	DEGAL1539g00020	DEGAL484g00090	DEGAL493g00030	DEGAL1304g00100	DEGAL1708g00020	DEGAL2305g00010	DEGAL5193g00020	DEGAL5866g00080	DEGAL5976g00080	DEGAL6481g00120	DEGAL4526g00090	DEGAL2832g00010	DEGAL4301g00010
DEGAL1649g00030	DEGAL1539g00020	DEGAL4851g00070	DEGAL2067g00200	DEGAL5910g00100	DEGAL6591g00110	DEGAL4238g00010	DEGAL5910g00160	DEGAL5435g00030	DEGAL721g00040	DEGAL4490g00010	DEGAL6170g00050	DEGAL7152g00030	DEGAL721g00040	DEGAL3476g00020
DEGAL463g00050	DEGAL2342g00070	DEGAL4741g00050	DEGAL218g00010	DEGAL3823g00010	DEGAL2681g00090	DEGAL6944g00020	DEGAL4301g00010	DEGAL2305g00010	DEGAL6760g00100	DEGAL5866g00080	DEGAL4399g00010	DEGAL3828g00030	DEGAL4889g00040	DEGAL658g00030
DEGAL1692g00110	DEGAL5224g00030	DEGAL16g00010	DEGAL4851g00050	DEGAL662g00020	DEGAL5976g00080	DEGAL5193g00020	DEGAL3476g00020	DEGAL5508g00090	DEGAL812g00100	DEGAL2832g00010	DEGAL1304g00100	DEGAL812g00110	DEGAL3586g00010	DEGAL5467g00120
DEGAL4094g00030	DEGAL4741g00050	DEGAL5508g00060	DEGAL2189g00570	DEGAL3595g00030	DEGAL2365g00100	DEGAL5435g00030	DEGAL3178g00100	DEGAL4301g00010	DEGAL3586g00010	DEGAL6760g00100	DEGAL6591g00110	DEGAL5266g00040	DEGAL1708g00010	DEGAL3425g00010
DEGAL5284g00100	DEGAL5508g00060	DEGAL5055g00040	DEGAL3769g00030	DEGAL5284g00140	DEGAL5866g00080	DEGAL611g00050	DEGAL5655g00040	DEGAL5467g00120	DEGAL611g00040	DEGAL3828g00040	DEGAL5435g00040	DEGAL3865g00010	DEGAL6944g00010	DEGAL6481g00120
DEGAL2626g00050	DEGAL3511g00110	DEGAL3511g00110	DEGAL3595g00020	DEGAL2681g00070	DEGAL7089g00030	DEGAL5508g00090	DEGAL5467g00120	DEGAL3425g00010	DEGAL5193g00010	DEGAL3586g00010	DEGAL6801g00070	DEGAL5866g00090	DEGAL5193g00010	DEGAL2883g00020
DEGAL3197g00010	DEGAL1086g00040	DEGAL484g00070	DEGAL5719g00010	DEGAL2246g00010	DEGAL721g00040	DEGAL4301g00010	DEGAL6248g00040	DEGAL6481g00120	DEGAL2246g00030	DEGAL1708g00010	DEGAL5976g00080	DEGAL2897g00060	DEGAL2246g00030	DEGAL6170g00050
DEGAL142g00010	DEGAL4910g00040	DEGAL5467g00110	DEGAL5284g00130	DEGAL4851g00050	DEGAL812g00100	DEGAL5655g00040	DEGAL3425g00010	DEGAL2883g00020	DEGAL1539g00020	DEGAL2246g00030	DEGAL5266g00050	DEGAL1708g00020	DEGAL2305g00020	DEGAL1304g00100
DEGAL2246g00050	DEGAL5270g00070	DEGAL5284g00150	DEGAL4889g00070	DEGAL2189g00570	DEGAL3586g00010	DEGAL6248g00040	DEGAL6481g00120	DEGAL6170g00050	DEGAL2342g00070	DEGAL2305g00020	DEGAL4490g00010	DEGAL4238g00010	DEGAL1539g00020	DEGAL2681g00090
DEGAL548g00010	DEGAL2189g00590	DEGAL2897g00040	DEGAL2520g00030	DEGAL1796g00010	DEGAL1708g00010	DEGAL3425g00010	DEGAL2883g00020	DEGAL6801g00070	DEGAL4572g00060	DEGAL1539g00020	DEGAL5866g00080	DEGAL5193g00020	DEGAL2342g00070	DEGAL6801g00070
DEGAL3054g00070	DEGAL4961g00090	DEGAL5793g00010	DEGAL4407g00040	DEGAL16g00030	DEGAL611g00040	DEGAL2883g00020	DEGAL6170g00050	DEGAL2365g00100	DEGAL5224g00030	DEGAL3769g00050	DEGAL2832g00010	DEGAL1822g00010	DEGAL4572g00060	DEGAL5976g00080
DEGAL4526g00080	DEGAL3054g00040	DEGAL2415g00010	DEGAL2067g00210	DEGAL6496g00010	DEGAL6944g00010	DEGAL6170g00050	DEGAL4399g00010	DEGAL4490g00010	DEGAL5508g00060	DEGAL4572g00060	DEGAL6760g00100	DEGAL5435g00030	DEGAL5224g00030	DEGAL4490g00010
DEGAL3235g00010	DEGAL5467g00110	DEGAL4526g00030	DEGAL2782g00020	DEGAL3595g00020	DEGAL2246g00030	DEGAL1304g00100	DEGAL1304g00100	DEGAL5866g00080	DEGAL3511g00110	DEGAL5224g00030	DEGAL4889g00040	DEGAL2305g00010	DEGAL16g00010	DEGAL5866g00080
DEGAL1564g00080	DEGAL974g00010	DEGAL4788g00020	DEGAL4526g00050	DEGAL484g00050	DEGAL2305g00020	DEGAL6591g00110	DEGAL5435g00040	DEGAL2832g00010	DEGAL1086g00040	DEGAL4851g00070	DEGAL3828g00040	DEGAL5910g00160	DEGAL5055g00040	DEGAL7089g00030
DEGAL1949g00010	DEGAL4352g00020	DEGAL2012g00010	DEGAL653g00050	DEGAL3718g00010	DEGAL4572g00060	DEGAL2365g00100	DEGAL6801g00070	DEGAL721g00040	DEGAL3595g00040	DEGAL5055g00040	DEGAL812g00100	DEGAL4301g00010	DEGAL3511g00110	DEGAL3828g00040
DEGAL5866g00060	DEGAL5284g00150	DEGAL2246g00020	DEGAL4851g00040	DEGAL2012g00030	DEGAL5224g00030	DEGAL5266g00050	DEGAL5976g00080	DEGAL6760g00100	DEGAL2189g00590	DEGAL3511g00110	DEGAL3586g00010	DEGAL3178g00100	DEGAL484g00070	DEGAL5193g00010
DEGAL2715g00010	DEGAL2897g00040	DEGAL2182g00030	DEGAL3769g00020	DEGAL2951g00010	DEGAL4741g00050	DEGAL5866g00080	DEGAL2365g00100	DEGAL4889g00040	DEGAL3535g00040	DEGAL1086g00040	DEGAL1708g00010	DEGAL5655g00040	DEGAL3595g00040	DEGAL2246g00030
DEGAL3814g00010	DEGAL5114g00010	DEGAL3511g00120	DEGAL5508g00050	DEGAL6880g00030	DEGAL16g00010	DEGAL721g00040	DEGAL4490g00010	DEGAL3828g00040	DEGAL3054g00040	DEGAL484g00070	DEGAL6944g00010	DEGAL658g00030	DEGAL5270g00070	DEGAL2342g00070
DEGAL3260g00010	DEGAL4526g00030	DEGAL493g00030	DEGAL5910g00120	DEGAL2401g00020	DEGAL5055g00040	DEGAL6760g00100	DEGAL2832g00010	DEGAL812g00100	DEGAL3113g00010	DEGAL662g00010	DEGAL2246g00030	DEGAL5467g00120	DEGAL2189g00590	DEGAL4572g00060
DEGAL5435g00020	DEGAL4788g00020	DEGAL5224g00020	DEGAL1484g00010	DEGAL2067g00210	DEGAL3511g00110	DEGAL812g00100	DEGAL721g00040	DEGAL3586g00010	DEGAL5334g00050	DEGAL5270g00070	DEGAL2305g00020	DEGAL6481g00120	DEGAL4961g00090	DEGAL4741g00050
DEGAL6801g00050	DEGAL2012g00010	DEGAL5910g00100	DEGAL4910g00030	DEGAL2782g00020	DEGAL3659g00030	DEGAL3586g00010	DEGAL4889g00040	DEGAL1708g00010	DEGAL5467g00110	DEGAL3535g00040	DEGAL1539g00020	DEGAL6170g00050	DEGAL3054g00040	DEGAL16g00010
DEGAL248g00040	DEGAL2246g00020	DEGAL4741g00060	DEGAL2897g00030	DEGAL5224g00040	DEGAL1086g00040	DEGAL2246g00030	DEGAL3828g00040	DEGAL5193g00010	DEGAL4352g00020	DEGAL3054g00040	DEGAL3769g00050	DEGAL4399g00010	DEGAL3113g00010	DEGAL5508g00060
DEGAL337g00010	DEGAL2182g00030	DEGAL3823g00010	DEGAL3659g00010	DEGAL1374g00010	DEGAL484g00070	DEGAL2305g00020	DEGAL812g00100	DEGAL2246g00030	DEGAL2897g00040	DEGAL5334g00050	DEGAL2342g00070	DEGAL1304g00100	DEGAL974g00010	DEGAL5055g00040
DEGAL189g00050	DEGAL3511g00120	DEGAL4910g00050	DEGAL3769g00010	DEGAL2448g00010	DEGAL3595g00040	DEGAL1539g00020	DEGAL3586g00010	DEGAL1539g00020	DEGAL2832g00020	DEGAL5467g00110	DEGAL4572g00060	DEGAL2681g00090	DEGAL4352g00020	DEGAL3511g00110
DEGAL463g00080	DEGAL493g00030	DEGAL3595g00030	DEGAL4238g00040	DEGAL3769g00020	DEGAL2189g00590	DEGAL2342g00070	DEGAL1708g00010	DEGAL2342g00070	DEGAL5114g00010	DEGAL2681g00080	DEGAL16g00010	DEGAL5435g00040	DEGAL5114g00010	DEGAL1086g00040
DEGAL2189g00130	DEGAL2342g00080	DEGAL4078g00020	DEGAL2448g00040	DEGAL493g00010	DEGAL3535g00040	DEGAL16g00010	DEGAL611g00040	DEGAL4572g00060	DEGAL6037g00080	DEGAL974g00010	DEGAL5055g00040	DEGAL5976g00080	DEGAL2246g00020	DEGAL484g00070
DEGAL5910g00150	DEGAL5224g00020	DEGAL3828g00020	DEGAL374g00010	DEGAL484g00060	DEGAL3054g00040	DEGAL5508g00060	DEGAL5193g00010	DEGAL5224g00030	DEGAL4788g00020	DEGAL3828g00010	DEGAL3511g00110	DEGAL4490g00010	DEGAL2182g00030	DEGAL2189g00590
DEGAL421g00010	DEGAL5910g00100	DEGAL4188g00060	DEGAL2173g00040	DEGAL3054g00050	DEGAL3113g00010	DEGAL5055g00040	DEGAL2305g00020	DEGAL5508g00060	DEGAL2246g00020	DEGAL4352g00020	DEGAL484g00070	DEGAL5866g00080	DEGAL3511g00120	DEGAL3113g00010
DEGAL662g00030	DEGAL4741g00060	DEGAL2897g00050	DEGAL1369g00220	DEGAL2189g00580	DEGAL5334g00050	DEGAL3511g00110	DEGAL4572g00060	DEGAL3511g00110	DEGAL4416g00010	DEGAL2897g00040	DEGAL5270g00070	DEGAL7089g00030	DEGAL2342g00080	DEGAL5467g00110
DEGAL5414g00010	DEGAL3823g00010	DEGAL484g00090	DEGAL4906g00070	DEGAL2681g00050	DEGAL5467g00110	DEGAL484g00070	DEGAL5508g00060	DEGAL3595g00040	DEGAL2182g00030	DEGAL2832g00020	DEGAL2189g00590	DEGAL2832g00010	DEGAL5508g00070	DEGAL4352g00020
DEGAL252g00020	DEGAL3054g00030	DEGAL2246g00010	DEGAL2406g00010	DEGAL2782g00010	DEGAL1319g00010	DEGAL4910g00040	DEGAL3511g00110	DEGAL3535g00040	DEGAL3511g00120	DEGAL5793g00010	DEGAL4961g00090	DEGAL3828g00040	DEGAL5224g00020	DEGAL5284g00150
DEGAL3535g00020	DEGAL2681g00070	DEGAL6142g00070	DEGAL4027g00010	DEGAL4788g00030	DEGAL5284g00150	DEGAL3595g00040	DEGAL4910g00040	DEGAL3054g00040	DEGAL493g00030	DEGAL4788g00020	DEGAL3535g00040	DEGAL3586g00010	DEGAL5910g00100	DEGAL5114g00010
DEGAL5904g00040	DEGAL2520g00020	DEGAL2067g00200	DEGAL3713g00020	DEGAL383g00020	DEGAL2897g00040	DEGAL2189g00590	DEGAL3595g00040	DEGAL3113g00010	DEGAL5910g00100	DEGAL2351g00020	DEGAL3113g00010	DEGAL1708g00010	DEGAL4741g00060	DEGAL4526g00030
DEGAL5467g00130	DEGAL3828g00020	DEGAL4572g00070	DEGAL1745g00020	DEGAL159g00010	DEGAL5114g00010	DEGAL4961g00090	DEGAL5270g00070	DEGAL5334g00050	DEGAL4741g00060	DEGAL2246g00020	DEGAL5334g00050	DEGAL5193g00010	DEGAL3764g00020	DEGAL4788g00020
DEGAL2848g00140	DEGAL4188g00060	DEGAL4526g00040	DEGAL2672g00020	DEGAL4889g00080	DEGAL2415g00010	DEGAL5334g00050	DEGAL2189g00590	DEGAL5467g00110	DEGAL5334g00060	DEGAL4898g00040	DEGAL5467g00110	DEGAL2246g00030	DEGAL3823g00010	DEGAL2012g00010
DEGAL2307g00100	DEGAL2897g00050	DEGAL1095g00010	DEGAL6271g00010	DEGAL3769g00010	DEGAL4526g00030	DEGAL5467g00110	DEGAL3535g00040	DEGAL4352g00020	DEGAL3823g00010	DEGAL2182g00030	DEGAL2681g00080	DEGAL2305g00020	DEGAL3595g00030	DEGAL2246g00020
DEGAL5976g00070	DEGAL484g00090	DEGAL5224g00050	DEGAL2841g00010	DEGAL4898g00030	DEGAL6037g00080	DEGAL974g00010	DEGAL3113g00010	DEGAL2897g00040	DEGAL4910g00050	DEGAL3511g00120	DEGAL4352g00020	DEGAL3769g00050	DEGAL5284g00140	DEGAL3511g00120
DEGAL4707g00010	DEGAL2246g00010	DEGAL4851g00050	DEGAL2448g00030	DEGAL2448g00040	DEGAL4788g00020	DEGAL4352g00020	DEGAL2681g00080	DEGAL2832g00020	DEGAL2681g00070	DEGAL493g00030	DEGAL2897g00040	DEGAL4572g00060	DEGAL3054g00030	DEGAL493g00030
DEGAL5493g00010	DEGAL2067g00200	DEGAL2342g00090	DEGAL3535g00070	DEGAL2740g00010	DEGAL2012g00010	DEGAL2897g00040	DEGAL974g00010	DEGAL5114g00010	DEGAL4078g00020	DEGAL5910g00100	DEGAL2832g00020	DEGAL5224g00030	DEGAL2681g00070	DEGAL2342g00080
DEGAL4601g00010	DEGAL4572g00070	DEGAL5508g00040	DEGAL2998g00060	DEGAL4906g00070	DEGAL2246g00020	DEGAL2832g00020	DEGAL3828g00010	DEGAL2415g00010	DEGAL3828g00020	DEGAL4741g00060	DEGAL5114g00010	DEGAL4741g00050	DEGAL2520g00020	DEGAL5508g00070
DEGAL3865g00010	DEGAL4526g00040	DEGAL5910g00110	DEGAL2173g00050	DEGAL4027g00010	DEGAL4416g00010	DEGAL2415g00010	DEGAL4352g00020	DEGAL6037g00080	DEGAL2897g00050	DEGAL3823g00010	DEGAL4788g00020	DEGAL16g00010	DEGAL3828g00020	DEGAL5910g00100
DEGAL2897g00060	DEGAL218g00010	DEGAL6496g00010	DEGAL4200g00020	DEGAL4078g00070	DEGAL3511g00120	DEGAL6037g00080	DEGAL2897g00040	DEGAL4788g00020	DEGAL2246g00010	DEGAL4910g00050	DEGAL2246g00020	DEGAL5508g00060	DEGAL4188g00060	DEGAL3595g00030
DEGAL37g00010	DEGAL4851g00050	DEGAL3595g00020	DEGAL5508g00030	DEGAL6206g00030	DEGAL5910g00100	DEGAL4788g00020	DEGAL5114g00010	DEGAL2351g00020	DEGAL2067g00200	DEGAL662g00020	DEGAL4898g00040	DEGAL5055g00040	DEGAL484g00090	DEGAL4078g00020
DEGAL4868g00020	DEGAL2189g00570	DEGAL5284g00130	DEGAL1369g00230	DEGAL4898g00080	DEGAL3823g00010	DEGAL2351g00020	DEGAL2415g00010	DEGAL2246g00020	DEGAL4572g00070	DEGAL3595g00030	DEGAL4407g00060	DEGAL1086g00040	DEGAL2067g00200	DEGAL4188g00060
DEGAL2806g00110	DEGAL3769g00030	DEGAL2998g00090	DEGAL1914g00010	DEGAL3324g00070	DEGAL3595g00030	DEGAL2246g00020	DEGAL6037g00080	DEGAL4416g00010	DEGAL4898g00050	DEGAL3535g00030	DEGAL2182g00030	DEGAL484g00070	DEGAL4788g00010	DEGAL2897g00050
DEGAL5193g00020	DEGAL3764g00010	DEGAL2897g00020	DEGAL3713g00010	DEGAL2672g00020	DEGAL2681g00070	DEGAL4416g00010	DEGAL4788g00020	DEGAL493g00030	DEGAL1095g00010	DEGAL5284g00140	DEGAL3511g00120	DEGAL4910g00040	DEGAL4898g00050	DEGAL484g00090
DEGAL2305g00010	DEGAL5508g00040	DEGAL4889g00070	DEGAL1745g00030	DEGAL6880g00010	DEGAL4188g00060	DEGAL2182g00030	DEGAL2351g00020	DEGAL2342g00080	DEGAL5224g00050	DEGAL3828g00020	DEGAL493g00030	DEGAL3535g00040	DEGAL1095g00010	DEGAL2246g00010
DEGAL2216g00040	DEGAL5910g00110	DEGAL2401g00020	DEGAL3324g00060	DEGAL2131g00020	DEGAL484g00090	DEGAL3511g00120	DEGAL2246g00020	DEGAL5910g00100	DEGAL4851g00050	DEGAL4188g00060	DEGAL2342g00080	DEGAL3054g00040	DEGAL4851g00050	DEGAL2067g00200
DEGAL611g00050	DEGAL6496g00010	DEGAL2067g00210	DEGAL5284g00180	DEGAL1369g00210	DEGAL2067g00200	DEGAL493g00030	DEGAL4898g00040	DEGAL5334g00060	DEGAL5910g00110	DEGAL2897g00050	DEGAL5910g00100	DEGAL2681g00080	DEGAL2189g00570	DEGAL4572g00070
DEGAL5508g00090	DEGAL3595g00020	DEGAL2448g00010	DEGAL2067g00240	DEGAL1090g00010	DEGAL4572g00070	DEGAL2342g00080	DEGAL4407g00060	DEGAL3823g00010	DEGAL6496g00010	DEGAL484g00090	DEGAL4741g00060	DEGAL974g00010	DEGAL3769g00030	DEGAL4526g00040
DEGAL3835g00010	DEGAL3054g00060	DEGAL3769g00020	DEGAL4188g00020	DEGAL213g00010	DEGAL4526g00040	DEGAL5910g00100	DEGAL4416g00010	DEGAL5284g00140	DEGAL3595g00020	DEGAL2246g00010	DEGAL3823g00010	DEGAL3828g00010	DEGAL2342g00090	DEGAL4788g00010
DEGAL3476g00020	DEGAL2998g00090	DEGAL5910g00120	DEGAL2897g00010	DEGAL273g00010	DEGAL4898g00050	DEGAL5334g00060	DEGAL3511g00120	DEGAL3054g00030	DEGAL5719g00010	DEGAL2067g00200	DEGAL662g00020	DEGAL4352g00020	DEGAL3764g00010	DEGAL4898g00050
DEGAL4207g00160	DEGAL653g00040	DEGAL4188g00080	DEGAL4898g00090	DEGAL6271g00010	DEGAL5224g00050	DEGAL3823g00010	DEGAL493g00030	DEGAL2681g00070	DEGAL484g00050	DEGAL4788g00010	DEGAL3535g00030	DEGAL5284g00150	DEGAL5508g00040	DEGAL1095g00010
DEGAL421g00020	DEGAL2897g00020	DEGAL3595g00010	DEGAL2507g00010	DEGAL2067g00230	DEGAL5508g00040	DEGAL3595g00030	DEGAL5910g00100	DEGAL4078g00020	DEGAL2998g00090	DEGAL1095g00010	DEGAL5284g00140	DEGAL5114g00010	DEGAL5910g00110	DEGAL2342g00090
DEGAL5655g00040	DEGAL2401g00020	DEGAL4910g00030	DEGAL6880g00020	DEGAL2998g00060	DEGAL3595g00020	DEGAL3054g00030	DEGAL4741g00060	DEGAL4188g00060	DEGAL3535g00060	DEGAL4851g00050	DEGAL3054g00030	DEGAL4526g00030	DEGAL6496g00010	DEGAL5508g00040
DEGAL2363g00010	DEGAL2067g00210	DEGAL2189g00580	DEGAL1090g00020	DEGAL2173g00050	DEGAL5719g00010	DEGAL2681g00070	DEGAL5334g00060	DEGAL2897g00050	DEGAL653g00040	DEGAL2189g00570	DEGAL2681g00070	DEGAL2012g00010	DEGAL3595g00020	DEGAL6496g00010
DEGAL5467g00120	DEGAL653g00050	DEGAL2681g00050	DEGAL2998g00050	DEGAL2342g00040	DEGAL484g00050	DEGAL2520g00020	DEGAL662g00020	DEGAL484g00090	DEGAL2897g00020	DEGAL2448g00020	DEGAL3828g00020	DEGAL2351g00020	DEGAL5719g00010	DEGAL3595g00020
DEGAL6481g00120	DEGAL4851g00040	DEGAL3324g00080	DEGAL2457g00010	DEGAL928g00010	DEGAL2681g00060	DEGAL3828g00020	DEGAL3595g00030	DEGAL2246g00010	DEGAL4889g00070	DEGAL5270g00090	DEGAL4188g00060	DEGAL2246g00020	DEGAL3054g00060	DEGAL2998g00090
DEGAL6170g00050	DEGAL2448g00010	DEGAL2897g00030	DEGAL2342g00050	DEGAL4906g00080	DEGAL3535g00060	DEGAL2897g00050	DEGAL3535g00030	DEGAL4572g00070	DEGAL2067g00210	DEGAL1796g00010	DEGAL2897g00050	DEGAL4898g00040	DEGAL3535g00060	DEGAL653g00040
DEGAL5904g00050	DEGAL5508g00050	DEGAL3659g00010	DEGAL6257g00060	DEGAL4961g00060	DEGAL653g00040	DEGAL2246g00010	DEGAL5284g00140	DEGAL4788g00010	DEGAL2782g00020	DEGAL16g00030	DEGAL484g00090	DEGAL4407g00060	DEGAL3718g00010	DEGAL2897g00020
DEGAL2307g00110	DEGAL1484g00010	DEGAL2892g00010	DEGAL2021g00010	DEGAL5719g00020	DEGAL1576g00010	DEGAL2067g00200	DEGAL4188g00060	DEGAL4898g00050	DEGAL5224g00040	DEGAL5910g00110	DEGAL2246g00010	DEGAL3511g00120	DEGAL4889g00070	DEGAL4889g00070
DEGAL1304g00100	DEGAL4188g00080	DEGAL3769g00010	DEGAL7033g00020	DEGAL6986g00010	DEGAL4889g00070	DEGAL4572g00070	DEGAL2897g00050	DEGAL1095g00010	DEGAL1374g00010	DEGAL6496g00010	DEGAL2067g00200	DEGAL493g00030	DEGAL2012g00030	DEGAL2012g00030
DEGAL2848g00160	DEGAL3595g00010	DEGAL4238g00040	DEGAL4027g00030	DEGAL2681g00030	DEGAL6880g00030	DEGAL4898g00050	DEGAL484g00090	DEGAL5224g00050	DEGAL2448g00010	DEGAL3595g00020	DEGAL4788g00010	DEGAL5224g00020	DEGAL2520g00030	DEGAL2401g00020
DEGAL3776g00030	DEGAL3439g00010	DEGAL2998g00070	DEGAL6660g00020	DEGAL5284g00180	DEGAL2401g00020	DEGAL5224g00050	DEGAL4572g00070	DEGAL2189g00570	DEGAL3769g00020	DEGAL484g00050	DEGAL1095g00010	DEGAL5910g00100	DEGAL4407g00040	DEGAL2067g00210
DEGAL6801g00070	DEGAL4910g00030	DEGAL4741g00090	DEGAL1914g00020	DEGAL2067g00240	DEGAL5224g00040	DEGAL4851g00050	DEGAL4788g00010	DEGAL2342g00090	DEGAL484g00060	DEGAL4910g00020	DEGAL2189g00570	DEGAL3823g00010	DEGAL2067g00210	DEGAL2448g00010
DEGAL4490g00010	DEGAL2681g00050	DEGAL3535g00080	DEGAL3324g00050	DEGAL6206g00040	DEGAL1374g00010	DEGAL2189g00570	DEGAL4898g00050	DEGAL2448g00020	DEGAL4910g00030	DEGAL3054g00060	DEGAL5270g00090	DEGAL662g00020	DEGAL4526g00050	DEGAL3769g00020
DEGAL248g00020	DEGAL2401g00010	DEGAL2740g00010	DEGAL2067g00250	DEGAL6876g00010	DEGAL2448g00010	DEGAL3764g00010	DEGAL1095g00010	DEGAL5508g00040	DEGAL2681g00050	DEGAL5284g00130	DEGAL1796g00010	DEGAL3535g00030	DEGAL653g00050	DEGAL3375g00010
DEGAL562g00350	DEGAL3324g00080	DEGAL374g00010	DEGAL4906g00040	DEGAL3603g00010	DEGAL3769g00020	DEGAL5910g00110	DEGAL5224g00050	DEGAL6496g00010	DEGAL5284g00120	DEGAL1855g00010	DEGAL16g00030	DEGAL5284g00140	DEGAL5224g00040	DEGAL5910g00120
DEGAL1708g00010	DEGAL2892g00010	DEGAL4200g00010	DEGAL2960g00120	DEGAL2507g00010	DEGAL5910g00120	DEGAL6496g00010	DEGAL4851g00050	DEGAL3595g00020	DEGAL3485g00010	DEGAL2951g00010	DEGAL5910g00110	DEGAL4188g00060	DEGAL4851g00040	DEGAL4188g00080
DEGAL189g00030	DEGAL4238g00040	DEGAL5334g00090	DEGAL1090g00030	DEGAL6880g00020	DEGAL484g00060	DEGAL3595g00020	DEGAL2189g00570	DEGAL5719g00010	DEGAL2782g00010	DEGAL3324g00090	DEGAL6496g00010	DEGAL2897g00050	DEGAL2998g00080	DEGAL3595g00010
DEGAL700g00010	DEGAL2998g00070	DEGAL4906g00070	DEGAL2288g00010	DEGAL1090g00020	DEGAL2189g00580	DEGAL5719g00010	DEGAL2448g00020	DEGAL484g00050	DEGAL3324g00080	DEGAL6880g00030	DEGAL3595g00020	DEGAL484g00090	DEGAL3769g00020	DEGAL484g00060
DEGAL5193g00010	DEGAL4741g00090	DEGAL2681g00040	DEGAL2189g00540	DEGAL4407g00090	DEGAL5284g00120	DEGAL484g00050	DEGAL1796g00010	DEGAL3054g00060	DEGAL3659g00010	DEGAL2401g00020	DEGAL484g00050	DEGAL2067g00200	DEGAL5508g00050	DEGAL4910g00030
DEGAL531g00020	DEGAL2448g00040	DEGAL4146g00100	DEGAL6161g00020	DEGAL103g00010	DEGAL2782g00010	DEGAL3054g00060	DEGAL16g00030	DEGAL2681g00060	DEGAL4407g00030	DEGAL2067g00210	DEGAL4910g00020	DEGAL4572g00070	DEGAL3375g00010	DEGAL3054g00050
DEGAL1539g00020	DEGAL3535g00080	DEGAL2406g00010	DEGAL6257g00070	DEGAL2998g00050	DEGAL3324g00080	DEGAL2998g00090	DEGAL3595g00020	DEGAL2998g00090	DEGAL2672g00010	DEGAL2782g00020	DEGAL3054g00060	DEGAL4526g00040	DEGAL5910g00120	DEGAL2189g00580
DEGAL4207g00130	DEGAL2740g00010	DEGAL2947g00010	DEGAL6824g00120	DEGAL1255g00010	DEGAL2897g00030	DEGAL3535g00060	DEGAL5719g00010	DEGAL3535g00060	DEGAL3769g00010	DEGAL5224g00040	DEGAL1855g00010	DEGAL4788g00010	DEGAL1484g00010	DEGAL2681g00050
DEGAL5291g00040	DEGAL2173g00040	DEGAL4027g00010	DEGAL2998g00040	DEGAL1534g00020	DEGAL3659g00010	DEGAL653g00040	DEGAL4910g00020	DEGAL653g00040	DEGAL4238g00040	DEGAL1374g00010	DEGAL2951g00010	DEGAL1095g00010	DEGAL484g00060	DEGAL5284g00120
DEGAL4572g00060	DEGAL4200g00010	DEGAL2672g00020	DEGAL6550g00010	DEGAL5224g00090	DEGAL2892g00010	DEGAL2897g00020	DEGAL3054g00060	DEGAL2897g00020	DEGAL2998g00070	DEGAL3769g00020	DEGAL2520g00030	DEGAL5224g00050	DEGAL3439g00010	DEGAL3485g00010
DEGAL2115g00020	DEGAL1369g00220	DEGAL2131g00020	DEGAL7033g00010	DEGAL6257g00060	DEGAL4407g00030	DEGAL4889g00070	DEGAL5284g00130	DEGAL4889g00070	DEGAL4741g00090	DEGAL3375g00010	DEGAL6880g00030	DEGAL4851g00050	DEGAL4910g00030	DEGAL3324g00080
DEGAL4851g00070	DEGAL5229g00010	DEGAL5284g00190	DEGAL2681g00010	DEGAL2021g00010	DEGAL2672g00010	DEGAL3324g00090	DEGAL2998g00090	DEGAL2012g00030	DEGAL2448g00040	DEGAL5910g00120	DEGAL2401g00020	DEGAL2189g00570	DEGAL3054g00050	DEGAL2897g00030
DEGAL1086g00040	DEGAL4906g00070	DEGAL5508g00010	DEGAL4906g00060	DEGAL2947g00030	DEGAL3769g00010	DEGAL2520g00030	DEGAL3535g00060	DEGAL3324g00090	DEGAL3535g00080	DEGAL493g00010	DEGAL2782g00020	DEGAL2342g00090	DEGAL2681g00050	DEGAL3659g00010
DEGAL484g00070	DEGAL2681g00040	DEGAL1090g00010	DEGAL653g00010	DEGAL6660g00020	DEGAL2448g00040	DEGAL6880g00030	DEGAL653g00040	DEGAL2067g00210	DEGAL374g00010	DEGAL484g00060	DEGAL4526g00050	DEGAL1796g00010	DEGAL3485g00010	DEGAL3769g00010
DEGAL5126g00030	DEGAL4146g00100	DEGAL4416g00050	DEGAL4146g00110	DEGAL1914g00020	DEGAL2740g00010	DEGAL4407g00040	DEGAL2897g00020	DEGAL653g00050	DEGAL1369g00220	DEGAL4910g00030	DEGAL653g00050	DEGAL16g00030	DEGAL3324g00080	DEGAL2998g00070
DEGAL5270g00070	DEGAL3713g00020	DEGAL6271g00010	DEGAL4188g00040	DEGAL5229g00030	DEGAL1369g00220	DEGAL2067g00210	DEGAL4889g00070	DEGAL1374g00010	DEGAL4961g00050	DEGAL3054g00050	DEGAL5224g00040	DEGAL5508g00040	DEGAL3659g00010	DEGAL4741g00090
DEGAL1522g00020	DEGAL1745g00020	DEGAL2067g00230	DEGAL4906g00050	DEGAL484g00010	DEGAL2681g00040	DEGAL4526g00050	DEGAL2951g00010	DEGAL2448g00010	DEGAL5334g00090	DEGAL2189g00580	DEGAL4851g00040	DEGAL3595g00020	DEGAL2672g00010	DEGAL3535g00080
DEGAL1578g00090	DEGAL5508g00010	DEGAL3535g00070	DEGAL1369g00200	DEGAL4898g00060	DEGAL4146g00100	DEGAL653g00050	DEGAL3324g00090	DEGAL3769g00020	DEGAL4906g00070	DEGAL2681g00050	DEGAL1374g00010	DEGAL484g00050	DEGAL4238g00040	DEGAL2740g00010
DEGAL1958g00010	DEGAL1090g00010	DEGAL4200g00020	DEGAL2182g00020	DEGAL3324g00050	DEGAL2406g00010	DEGAL5224g00040	DEGAL6880g00030	DEGAL4188g00080	DEGAL2681g00040	DEGAL5284g00120	DEGAL5508g00050	DEGAL4910g00020	DEGAL2448g00040	DEGAL374g00010
DEGAL5891g00010	DEGAL4416g00050	DEGAL5508g00030	DEGAL6206g00060	DEGAL5284g00170	DEGAL4027g00010	DEGAL4851g00040	DEGAL2401g00020	DEGAL484g00060	DEGAL2947g00010	DEGAL2782g00010	DEGAL5910g00120	DEGAL3054g00060	DEGAL374g00010	DEGAL2342g00030
DEGAL646g00050	DEGAL6271g00010	DEGAL1369g00230	DEGAL4961g00010	DEGAL2067g00250	DEGAL4078g00070	DEGAL1374g00010	DEGAL383g00010	DEGAL4910g00030	DEGAL4027g00010	DEGAL3324g00080	DEGAL493g00010	DEGAL2998g00090	DEGAL2342g00030	DEGAL4200g00010
DEGAL4964g00010	DEGAL2841g00010	DEGAL4961g00060	DEGAL4007g00290	DEGAL4188g00030	DEGAL6206g00030	DEGAL2448g00010	DEGAL2067g00210	DEGAL3054g00050	DEGAL4078g00070	DEGAL4788g00030	DEGAL1484g00010	DEGAL2897g00020	DEGAL2173g00040	DEGAL1369g00220
DEGAL2351g00020	DEGAL2067g00230	DEGAL2681g00030	DEGAL4315g00010	DEGAL3755g00070	DEGAL6880g00010	DEGAL3769g00020	DEGAL2782g00020	DEGAL2681g00050	DEGAL6206g00030	DEGAL159g00010	DEGAL3439g00010	DEGAL4889g00070	DEGAL4200g00010	DEGAL4906g00070
DEGAL6365g00040	DEGAL2448g00030	DEGAL1086g00010	DEGAL1369g00260	DEGAL2173g00060	DEGAL2131g00020	DEGAL5508g00050	DEGAL5224g00040	DEGAL3485g00010	DEGAL2672g00020	DEGAL4889g00080	DEGAL4910g00030	DEGAL2951g00010	DEGAL1369g00220	DEGAL2681g00040
DEGAL2246g00020	DEGAL2173g00050	DEGAL653g00030	DEGAL4723g00070	DEGAL1475g00020	DEGAL1369g00210	DEGAL1484g00010	DEGAL2448g00010	DEGAL2782g00010	DEGAL6880g00010	DEGAL2672g00010	DEGAL3054g00050	DEGAL3324g00090	DEGAL6986g00020	DEGAL4146g00100
DEGAL2182g00030	DEGAL2342g00040	DEGAL3324g00060	DEGAL708g00020	DEGAL1534g00010	DEGAL5284g00190	DEGAL484g00060	DEGAL3769g00020	DEGAL3324g00080	DEGAL1369g00210	DEGAL3769g00010	DEGAL2189g00580	DEGAL6880g00030	DEGAL4961g00050	DEGAL2406g00010
DEGAL2623g00150	DEGAL1914g00010	DEGAL5284g00180	DEGAL1630g00020	DEGAL2342g00060	DEGAL213g00010	DEGAL3439g00010	DEGAL493g00010	DEGAL3659g00010	DEGAL5284g00190	DEGAL4898g00030	DEGAL2681g00050	DEGAL2782g00020	DEGAL5229g00010	DEGAL4027g00010
DEGAL6319g00010	DEGAL4961g00060	DEGAL2067g00240	DEGAL5852g00060	DEGAL103g00020	DEGAL4416g00050	DEGAL4910g00030	DEGAL484g00060	DEGAL4407g00030	DEGAL5508g00010	DEGAL4238g00040	DEGAL2782g00010	DEGAL5224g00040	DEGAL2406g00010	DEGAL3324g00070
DEGAL3511g00120	DEGAL2681g00030	DEGAL4188g00020	DEGAL5838g00050	DEGAL4741g00080	DEGAL6271g00010	DEGAL2681g00050	DEGAL4910g00030	DEGAL2672g00010	DEGAL213g00010	DEGAL2448g00040	DEGAL3324g00080	DEGAL1374g00010	DEGAL4027g00010	DEGAL2672g00020
DEGAL493g00030	DEGAL1086g00010	DEGAL4898g00090	DEGAL6935g00010	DEGAL5224g00080	DEGAL2960g00100	DEGAL5284g00120	DEGAL3054g00050	DEGAL3769g00010	DEGAL6271g00010	DEGAL3535g00080	DEGAL4788g00030	DEGAL2448g00010	DEGAL3713g00020	DEGAL6880g00010
DEGAL5836g00010	DEGAL3713g00010	DEGAL6880g00020	DEGAL6766g00020	DEGAL2998g00040	DEGAL2448g00030	DEGAL2782g00010	DEGAL2189g00580	DEGAL2998g00070	DEGAL2960g00100	DEGAL374g00010	DEGAL159g00010	DEGAL3375g00010	DEGAL1745g00020	DEGAL2131g00020
DEGAL5910g00100	DEGAL1745g00030	DEGAL1090g00020	DEGAL1246g00010	DEGAL6550g00010	DEGAL3535g00070	DEGAL3324g00080	DEGAL2681g00050	DEGAL4741g00090	DEGAL3535g00070	DEGAL2342g00030	DEGAL4889g00080	DEGAL5910g00120	DEGAL3324g00070	DEGAL2668g00010
DEGAL4922g00050	DEGAL5284g00180	DEGAL3874g00010	DEGAL1946g00060	DEGAL1914g00030	DEGAL2740g00020	DEGAL3659g00010	DEGAL3485g00010	DEGAL2448g00040	DEGAL2740g00020	DEGAL4200g00010	DEGAL2672g00010	DEGAL493g00010	DEGAL2672g00020	DEGAL5284g00190
DEGAL4741g00060	DEGAL2067g00240	DEGAL5508g00020	DEGAL2448g00070	DEGAL4146g00110	DEGAL2189g00560	DEGAL4407g00030	DEGAL3324g00080	DEGAL3535g00080	DEGAL2173g00050	DEGAL1369g00220	DEGAL4898g00030	DEGAL4188g00080	DEGAL2131g00020	DEGAL5508g00010
DEGAL2192g00300	DEGAL6206g00040	DEGAL4416g00040	DEGAL2145g00130	DEGAL4078g00040	DEGAL2173g00050	DEGAL2672g00010	DEGAL3659g00010	DEGAL374g00010	DEGAL4200g00020	DEGAL4961g00050	DEGAL4238g00040	DEGAL4910g00030	DEGAL5284g00190	DEGAL1090g00010
DEGAL3764g00020	DEGAL2507g00010	DEGAL4407g00090	DEGAL6986g00050	DEGAL4188g00040	DEGAL5508g00030	DEGAL3769g00010	DEGAL4788g00030	DEGAL2342g00030	DEGAL5508g00030	DEGAL5334g00090	DEGAL374g00010	DEGAL3054g00050	DEGAL6271g00010	DEGAL4416g00050
DEGAL7017g00020	DEGAL6880g00020	DEGAL1255g00010	DEGAL2681g00110	DEGAL2351g00010	DEGAL6824g00100	DEGAL4238g00040	DEGAL383g00020	DEGAL4200g00010	DEGAL928g00010	DEGAL4146g00100	DEGAL2342g00030	DEGAL2189g00580	DEGAL2841g00010	DEGAL6271g00010
DEGAL6768g00030	DEGAL3874g00010	DEGAL6161g00010	DEGAL7038g00050	DEGAL1946g00070	DEGAL5224g00060	DEGAL2998g00070	DEGAL159g00010	DEGAL4906g00070	DEGAL5719g00020	DEGAL4027g00010	DEGAL4200g00010	DEGAL2681g00050	DEGAL2960g00100	DEGAL2067g00230
DEGAL3823g00010	DEGAL4416g00040	DEGAL2850g00010	DEGAL1369g00270	DEGAL6700g00020	DEGAL928g00010	DEGAL4741g00090	DEGAL4889g00080	DEGAL2681g00040	DEGAL6986g00010	DEGAL4078g00070	DEGAL1369g00220	DEGAL5284g00120	DEGAL2448g00030	DEGAL2960g00100
DEGAL4910g00050	DEGAL2998g00050	DEGAL4851g00090	DEGAL4723g00080	DEGAL4146g00020	DEGAL1914g00010	DEGAL2448g00040	DEGAL4407g00030	DEGAL2947g00010	DEGAL2681g00030	DEGAL6206g00030	DEGAL4961g00050	DEGAL3485g00010	DEGAL3535g00070	DEGAL3535g00070
DEGAL1522g00030	DEGAL1255g00010	DEGAL2189g00530	DEGAL4146g00010	DEGAL2189g00510	DEGAL4961g00060	DEGAL3535g00080	DEGAL2672g00010	DEGAL4027g00010	DEGAL484g00040	DEGAL4898g00080	DEGAL5229g00010	DEGAL2401g00010	DEGAL2740g00020	DEGAL2740g00020
DEGAL5284g00140	DEGAL6161g00010	DEGAL2461g00020	DEGAL429g00020	DEGAL4315g00010	DEGAL5719g00020	DEGAL2173g00040	DEGAL3769g00010	DEGAL6206g00030	DEGAL653g00030	DEGAL3324g00070	DEGAL4906g00070	DEGAL2782g00010	DEGAL2998g00060	DEGAL2189g00560
DEGAL3807g00030	DEGAL2850g00010	DEGAL6824g00110	DEGAL5508g00100	DEGAL5184g00010	DEGAL6986g00010	DEGAL1369g00220	DEGAL2998g00070	DEGAL2672g00020	DEGAL1745g00030	DEGAL2672g00020	DEGAL2406g00010	DEGAL3324g00080	DEGAL2173g00050	DEGAL4200g00020
DEGAL5016g00020	DEGAL2457g00010	DEGAL2681g00020	DEGAL5985g00010	DEGAL1369g00260	DEGAL2681g00030	DEGAL4961g00050	DEGAL4741g00090	DEGAL1369g00210	DEGAL3324g00060	DEGAL6100g00090	DEGAL3713g00020	DEGAL2897g00030	DEGAL4200g00020	DEGAL5508g00030
DEGAL3638g00050	DEGAL4851g00090	DEGAL7033g00020	DEGAL6142g00020	DEGAL5294g00030	DEGAL1086g00010	DEGAL5229g00010	DEGAL2448g00040	DEGAL2668g00010	DEGAL5284g00180	DEGAL6880g00010	DEGAL1745g00020	DEGAL2892g00010	DEGAL5508g00030	DEGAL5224g00060
DEGAL646g00060	DEGAL2189g00530	DEGAL6660g00020	DEGAL1946g00050	DEGAL5852g00060	DEGAL484g00040	DEGAL4906g00070	DEGAL3535g00080	DEGAL5284g00190	DEGAL2067g00240	DEGAL2131g00020	DEGAL4078g00070	DEGAL4788g00030	DEGAL5224g00060	DEGAL2850g00020
DEGAL3828g00020	DEGAL2461g00020	DEGAL979g00010	DEGAL6257g00020	DEGAL6935g00010	DEGAL653g00030	DEGAL2681g00040	DEGAL374g00010	DEGAL5508g00010	DEGAL6206g00040	DEGAL1369g00210	DEGAL6206g00030	DEGAL383g00020	DEGAL2850g00020	DEGAL1369g00230
DEGAL4188g00060	DEGAL2448g00060	DEGAL1914g00020	DEGAL1246g00020	DEGAL1246g00010	DEGAL1745g00030	DEGAL2406g00010	DEGAL2342g00030	DEGAL213g00010	DEGAL4898g00090	DEGAL2668g00010	DEGAL4898g00080	DEGAL159g00010	DEGAL1369g00230	DEGAL4961g00060
DEGAL2897g00050	DEGAL6257g00060	DEGAL4146g00120	DEGAL1369g00240	DEGAL1946g00060	DEGAL3324g00060	DEGAL4027g00010	DEGAL4200g00010	DEGAL6271g00010	DEGAL2507g00010	DEGAL5284g00190	DEGAL2672g00020	DEGAL4889g00080	DEGAL1914g00010	DEGAL2681g00030
DEGAL484g00090	DEGAL2681g00020	DEGAL484g00010	DEGAL4961g00030	DEGAL6700g00010	DEGAL5284g00180	DEGAL1745g00020	DEGAL2681g00040	DEGAL2067g00230	DEGAL6880g00020	DEGAL1090g00010	DEGAL6100g00090	DEGAL4898g00030	DEGAL6986g00010	DEGAL1086g00010
DEGAL2067g00200	DEGAL2021g00010	DEGAL3324g00050	DEGAL5294g00010	DEGAL4334g00050	DEGAL2067g00240	DEGAL4078g00070	DEGAL4146g00100	DEGAL2960g00100	DEGAL5508g00020	DEGAL213g00010	DEGAL6880g00010	DEGAL2998g00070	DEGAL2681g00030	DEGAL484g00040
DEGAL4080g00020	DEGAL979g00010	DEGAL2067g00250	DEGAL3017g00020	DEGAL2189g00520	DEGAL6206g00040	DEGAL6206g00030	DEGAL4027g00010	DEGAL2448g00030	DEGAL3755g00060	DEGAL273g00010	DEGAL2131g00020	DEGAL4741g00090	DEGAL484g00040	DEGAL653g00030
DEGAL4788g00010	DEGAL4146g00120	DEGAL4188g00030	DEGAL2067g00170	DEGAL2828g00010	DEGAL6876g00010	DEGAL6100g00090	DEGAL4078g00070	DEGAL3535g00070	DEGAL4357g00010	DEGAL6271g00010	DEGAL1369g00210	DEGAL2448g00040	DEGAL3713g00010	DEGAL5284g00180
DEGAL1095g00010	DEGAL484g00010	DEGAL4906g00040	DEGAL2960g00040	DEGAL4146g00010	DEGAL4898g00090	DEGAL1369g00210	DEGAL6206g00030	DEGAL2173g00050	DEGAL4407g00090	DEGAL2067g00230	DEGAL5284g00190	DEGAL3535g00080	DEGAL1745g00030	DEGAL2067g00240
DEGAL4851g00050	DEGAL2237g00010	DEGAL1090g00030	DEGAL5838g00030	DEGAL130g00020	DEGAL3603g00010	DEGAL5284g00190	DEGAL4898g00080	DEGAL4200g00020	DEGAL6161g00010	DEGAL2960g00100	DEGAL1090g00010	DEGAL2740g00010	DEGAL5284g00180	DEGAL6206g00040
DEGAL2189g00570	DEGAL3324g00050	DEGAL4526g00010	DEGAL4229g00020	DEGAL5508g00100	DEGAL2507g00010	DEGAL5508g00010	DEGAL3324g00070	DEGAL5508g00030	DEGAL2850g00010	DEGAL2740g00020	DEGAL213g00010	DEGAL374g00010	DEGAL4898g00090	DEGAL4188g00020
DEGAL2448g00020	DEGAL5284g00170	DEGAL6037g00060	DEGAL6257g00030	DEGAL5985g00010	DEGAL6880g00020	DEGAL213g00010	DEGAL2672g00020	DEGAL5224g00060	DEGAL5224g00090	DEGAL2189g00560	DEGAL273g00010	DEGAL2342g00030	DEGAL2507g00010	DEGAL2897g00010
DEGAL4207g00110	DEGAL2067g00250	DEGAL4572g00080	DEGAL5243g00010	DEGAL4114g00010	DEGAL1090g00020	DEGAL3755g00050	DEGAL6880g00010	DEGAL928g00010	DEGAL2461g00020	DEGAL2998g00060	DEGAL6271g00010	DEGAL4200g00010	DEGAL6880g00020	DEGAL6880g00020
DEGAL5291g00060	DEGAL4906g00040	DEGAL4407g00080	DEGAL6252g00010	DEGAL6257g00020	DEGAL3874g00010	DEGAL6271g00010	DEGAL2131g00020	DEGAL2850g00020	DEGAL2342g00050	DEGAL2173g00050	DEGAL2841g00010	DEGAL2681g00040	DEGAL5508g00020	DEGAL2841g00020
DEGAL4373g00010	DEGAL2960g00120	DEGAL2342g00060	DEGAL309g00030	DEGAL2480g00010	DEGAL3755g00060	DEGAL2841g00010	DEGAL2668g00010	DEGAL1914g00010	DEGAL2448g00060	DEGAL2342g00040	DEGAL2067g00230	DEGAL4146g00100	DEGAL3755g00060	DEGAL3874g00010
DEGAL6196g00070	DEGAL4526g00010	DEGAL2189g00540	DEGAL5248g00030	DEGAL1246g00020	DEGAL4416g00040	DEGAL2960g00100	DEGAL5284g00190	DEGAL5719g00020	DEGAL6257g00060	DEGAL4200g00020	DEGAL2960g00100	DEGAL2406g00010	DEGAL6037g00050	DEGAL5508g00020
DEGAL1911g00030	DEGAL6037g00060	DEGAL4027g00040	DEGAL6986g00030	DEGAL1772g00040	DEGAL4407g00090	DEGAL3535g00070	DEGAL5508g00010	DEGAL2681g00030	DEGAL6824g00110	DEGAL5224g00060	DEGAL3535g00070	DEGAL4078g00070	DEGAL4407g00090	DEGAL3755g00060
DEGAL5910g00110	DEGAL2173g00060	DEGAL6161g00020	DEGAL5463g00010	DEGAL4007g00270	DEGAL1255g00010	DEGAL2740g00020	DEGAL1090g00010	DEGAL484g00040	DEGAL3054g00020	DEGAL928g00010	DEGAL2740g00020	DEGAL6206g00030	DEGAL2998g00050	DEGAL6037g00050
DEGAL5786g00020	DEGAL4572g00080	DEGAL4741g00080	DEGAL2823g00010	DEGAL5294g00010	DEGAL6161g00010	DEGAL2342g00040	DEGAL3755g00050	DEGAL653g00030	DEGAL2681g00020	DEGAL2850g00020	DEGAL2998g00060	DEGAL4898g00080	DEGAL1255g00010	DEGAL4416g00040
DEGAL3492g00050	DEGAL4407g00080	DEGAL6824g00120	DEGAL5948g00040	DEGAL5417g00010	DEGAL2850g00010	DEGAL5508g00030	DEGAL273g00010	DEGAL1745g00030	DEGAL2021g00010	DEGAL4906g00080	DEGAL2342g00040	DEGAL2672g00020	DEGAL2850g00010	DEGAL4407g00090
DEGAL3010g00010	DEGAL2342g00060	DEGAL4851g00080	DEGAL2823g00020	DEGAL5948g00050	DEGAL3223g00010	DEGAL928g00010	DEGAL6271g00010	DEGAL3324g00060	DEGAL979g00010	DEGAL4961g00060	DEGAL4200g00020	DEGAL2131g00020	DEGAL2457g00010	DEGAL1255g00010
DEGAL2853g00010	DEGAL2288g00010	DEGAL6550g00010	DEGAL5852g00070	DEGAL1611g00010	DEGAL5224g00090	DEGAL5719g00020	DEGAL2960g00100	DEGAL5284g00180	DEGAL1914g00020	DEGAL5719g00020	DEGAL5508g00030	DEGAL1369g00210	DEGAL2461g00020	DEGAL6161g00010
DEGAL3054g00060	DEGAL103g00020	DEGAL2178g00010	DEGAL5838g00040	DEGAL2654g00020	DEGAL4851g00090	DEGAL6986g00010	DEGAL3535g00070	DEGAL2067g00240	DEGAL484g00010	DEGAL484g00040	DEGAL5224g00060	DEGAL2668g00010	DEGAL6824g00110	DEGAL2850g00010
DEGAL5284g00130	DEGAL2189g00540	DEGAL5334g00080	DEGAL6018g00220	DEGAL6037g00020	DEGAL2189g00530	DEGAL2681g00030	DEGAL2998g00060	DEGAL6206g00040	DEGAL3324g00050	DEGAL6660g00030	DEGAL928g00010	DEGAL5284g00190	DEGAL2681g00020	DEGAL2189g00530
DEGAL1899g00030	DEGAL4027g00040	DEGAL4906g00060	DEGAL510g00120	DEGAL4146g00030	DEGAL2342g00050	DEGAL484g00040	DEGAL4200g00020	DEGAL2897g00010	DEGAL5284g00170	DEGAL1745g00030	DEGAL2850g00020	DEGAL5508g00010	DEGAL7033g00020	DEGAL6257g00060
DEGAL6442g00040	DEGAL6161g00020	DEGAL2947g00020	DEGAL2576g00040	DEGAL1246g00030	DEGAL2448g00060	DEGAL653g00030	DEGAL5508g00030	DEGAL6880g00020	DEGAL2067g00250	DEGAL5284g00180	DEGAL1914g00010	DEGAL213g00010	DEGAL4027g00030	DEGAL6824g00110
DEGAL6818g00030	DEGAL4741g00080	DEGAL1914g00030	DEGAL2297g00030	DEGAL4007g00280	DEGAL3054g00020	DEGAL3713g00010	DEGAL5224g00060	DEGAL2841g00020	DEGAL4906g00040	DEGAL2067g00240	DEGAL4961g00060	DEGAL4416g00050	DEGAL6660g00020	DEGAL2681g00020
DEGAL3718g00010	DEGAL6824g00120	DEGAL2067g00260	DEGAL2439g00010	DEGAL2189g00500	DEGAL2681g00020	DEGAL3324g00060	DEGAL928g00010	DEGAL5508g00020	DEGAL1090g00030	DEGAL6206g00040	DEGAL5719g00020	DEGAL273g00010	DEGAL1914g00020	DEGAL2021g00010
DEGAL2012g00030	DEGAL2998g00040	DEGAL4078g00040	DEGAL4146g00060	DEGAL4961g00040	DEGAL2021g00010	DEGAL1745g00030	DEGAL2850g00020	DEGAL3755g00060	DEGAL6037g00060	DEGAL4188g00020	DEGAL6660g00030	DEGAL2960g00100	DEGAL484g00010	DEGAL7033g00020
DEGAL248g00050	DEGAL2448g00050	DEGAL4188g00040	DEGAL6416g00190	DEGAL2823g00010	DEGAL6660g00020	DEGAL5284g00180	DEGAL4906g00080	DEGAL6037g00050	DEGAL2173g00060	DEGAL2897g00010	DEGAL3713g00010	DEGAL3535g00070	DEGAL5284g00170	DEGAL4027g00030
DEGAL5224g00040	DEGAL5229g00020	DEGAL1369g00200	DEGAL2466g00020	DEGAL5948g00040	DEGAL979g00010	DEGAL2067g00240	DEGAL1914g00010	DEGAL4357g00010	DEGAL4572g00080	DEGAL4898g00090	DEGAL5284g00180	DEGAL2740g00020	DEGAL2067g00250	DEGAL979g00010
DEGAL2189g00100	DEGAL7033g00010	DEGAL4526g00020	DEGAL6700g00060	DEGAL2823g00020	DEGAL484g00010	DEGAL6206g00040	DEGAL4961g00060	DEGAL4407g00090	DEGAL1475g00020	DEGAL3603g00010	DEGAL2067g00240	DEGAL2189g00560	DEGAL4188g00030	DEGAL1914g00020
DEGAL4207g00120	DEGAL2681g00010	DEGAL2173g00070	DEGAL7033g00080	DEGAL6206g00020	DEGAL2237g00010	DEGAL4898g00090	DEGAL5719g00020	DEGAL2288g00020	DEGAL2342g00060	DEGAL6880g00020	DEGAL6206g00040	DEGAL2998g00060	DEGAL4906g00040	DEGAL4146g00120
DEGAL4749g00010	DEGAL5334g00080	DEGAL1681g00070	DEGAL6766g00060	DEGAL6876g00030	DEGAL3324g00050	DEGAL2507g00010	DEGAL6986g00010	DEGAL4741g00070	DEGAL2288g00010	DEGAL1090g00020	DEGAL2897g00010	DEGAL2173g00050	DEGAL1090g00030	DEGAL484g00010
DEGAL6196g00060	DEGAL653g00010	DEGAL4961g00010	DEGAL5307g00010	DEGAL6018g00220	DEGAL2067g00250	DEGAL6880g00020	DEGAL2681g00030	DEGAL6161g00010	DEGAL2189g00540	DEGAL5508g00020	DEGAL3603g00010	DEGAL4200g00020	DEGAL6037g00060	DEGAL2237g00010
DEGAL3769g00020	DEGAL2947g00020	DEGAL4856g00010	DEGAL708g00060	DEGAL997g00020	DEGAL4188g00030	DEGAL1090g00020	DEGAL484g00040	DEGAL2850g00010	DEGAL4027g00040	DEGAL6037g00050	DEGAL2507g00010	DEGAL5508g00030	DEGAL2173g00060	DEGAL6100g00070
DEGAL3375g00010	DEGAL2067g00260	DEGAL4315g00010	DEGAL6751g00040	DEGAL1681g00030	DEGAL4906g00040	DEGAL3755g00060	DEGAL653g00030	DEGAL3223g00010	DEGAL6161g00020	DEGAL4407g00090	DEGAL6880g00020	DEGAL5224g00060	DEGAL2189g00540	DEGAL4188g00030
DEGAL5910g00120	DEGAL4906g00050	DEGAL2681g00120	DEGAL3205g00020	DEGAL2297g00030	DEGAL4526g00010	DEGAL4407g00090	DEGAL1745g00030	DEGAL5224g00090	DEGAL6824g00120	DEGAL103g00010	DEGAL5508g00020	DEGAL928g00010	DEGAL6161g00020	DEGAL4906g00040
DEGAL4859g00010	DEGAL1369g00200	DEGAL5184g00010	DEGAL6257g00010	DEGAL1772g00020	DEGAL6037g00060	DEGAL2288g00020	DEGAL3324g00060	DEGAL2342g00050	DEGAL2448g00050	DEGAL2998g00050	DEGAL6037g00050	DEGAL2850g00020	DEGAL6824g00120	DEGAL2960g00120
DEGAL484g00060	DEGAL4526g00020	DEGAL1369g00260	DEGAL6810g00010	DEGAL2466g00020	DEGAL2173g00060	DEGAL2998g00050	DEGAL5284g00180	DEGAL2448g00060	DEGAL5334g00080	DEGAL1255g00010	DEGAL103g00010	DEGAL4906g00080	DEGAL6550g00010	DEGAL1090g00030
DEGAL3439g00010	DEGAL6037g00070	DEGAL4723g00070	DEGAL2466g00010	DEGAL6198g00030	DEGAL4572g00080	DEGAL6161g00010	DEGAL2067g00240	DEGAL6257g00060	DEGAL4906g00060	DEGAL1534g00020	DEGAL2998g00050	DEGAL1369g00230	DEGAL2448g00050	DEGAL4526g00010
DEGAL4910g00030	DEGAL2173g00070	DEGAL3511g00070	DEGAL429g00060	DEGAL5334g00130	DEGAL1475g00020	DEGAL2850g00010	DEGAL6206g00040	DEGAL6824g00110	DEGAL653g00010	DEGAL6161g00010	DEGAL1255g00010	DEGAL4961g00060	DEGAL3054g00010	DEGAL6037g00060
DEGAL3054g00050	DEGAL3819g00010	DEGAL4229g00040	DEGAL4229g00070	DEGAL6700g00060	DEGAL4741g00080	DEGAL2457g00010	DEGAL6876g00010	DEGAL3054g00020	DEGAL484g00020	DEGAL2850g00010	DEGAL1534g00020	DEGAL5719g00020	DEGAL5229g00020	DEGAL4572g00080
DEGAL2681g00050	DEGAL2182g00020	DEGAL2067g00150	DEGAL6751g00050	DEGAL5224g00110	DEGAL6824g00120	DEGAL5224g00090	DEGAL2897g00010	DEGAL2681g00020	DEGAL1914g00030	DEGAL5224g00090	DEGAL2850g00010	DEGAL2681g00030	DEGAL7033g00010	DEGAL4407g00080
DEGAL646g00080	DEGAL4146g00020	DEGAL1351g00010	DEGAL2187g00020	DEGAL7033g00080	DEGAL4851g00080	DEGAL2461g00020	DEGAL2507g00010	DEGAL6004g00100	DEGAL4146g00110	DEGAL2461g00020	DEGAL2457g00010	DEGAL1086g00010	DEGAL2681g00010	DEGAL2342g00060
DEGAL3324g00080	DEGAL2681g00120	DEGAL1630g00020	DEGAL2879g00020	DEGAL6766g00060	DEGAL6550g00010	DEGAL2342g00050	DEGAL1090g00020	DEGAL2021g00010	DEGAL2131g00010	DEGAL2342g00050	DEGAL5224g00090	DEGAL484g00040	DEGAL2178g00010	DEGAL2288g00010
DEGAL2216g00090	DEGAL4723g00070	DEGAL5852g00060	DEGAL6861g00050	DEGAL708g00060	DEGAL2448g00050	DEGAL2448g00060	DEGAL2841g00020	DEGAL7033g00020	DEGAL1369g00200	DEGAL6257g00060	DEGAL2461g00020	DEGAL3324g00060	DEGAL5334g00080	DEGAL103g00020
DEGAL3330g00110	DEGAL3511g00070	DEGAL5838g00050	DEGAL4347g00110	DEGAL686g00010	DEGAL2178g00010	DEGAL6257g00060	DEGAL5508g00020	DEGAL4027g00030	DEGAL6037g00070	DEGAL2681g00020	DEGAL6257g00060	DEGAL5284g00180	DEGAL4906g00060	DEGAL4027g00040
DEGAL383g00020	DEGAL4229g00040	DEGAL6935g00010	DEGAL1163g00020	DEGAL5573g00010	DEGAL4906g00060	DEGAL3054g00020	DEGAL3755g00060	DEGAL979g00010	DEGAL2960g00110	DEGAL2021g00010	DEGAL2681g00020	DEGAL6206g00040	DEGAL4856g00020	DEGAL6824g00120
DEGAL248g00060	DEGAL2067g00150	DEGAL6766g00020	DEGAL2439g00030	DEGAL2879g00010	DEGAL484g00020	DEGAL2681g00020	DEGAL6037g00050	DEGAL1914g00020	DEGAL1475g00010	DEGAL2947g00030	DEGAL2021g00010	DEGAL2897g00010	DEGAL653g00010	DEGAL2998g00040
DEGAL2672g00010	DEGAL1351g00010	DEGAL5334g00100	DEGAL4160g00010	DEGAL5852g00020	DEGAL2947g00020	DEGAL2021g00010	DEGAL4357g00010	DEGAL4146g00120	DEGAL2182g00020	DEGAL6660g00020	DEGAL7033g00020	DEGAL3603g00010	DEGAL1914g00030	DEGAL6550g00010
DEGAL4575g00010	DEGAL1630g00020	DEGAL1246g00010	DEGAL510g00100	DEGAL6142g00040	DEGAL4146g00110	DEGAL6660g00020	DEGAL4407g00090	DEGAL484g00010	DEGAL6206g00060	DEGAL979g00010	DEGAL2947g00030	DEGAL2507g00010	DEGAL4146g00110	DEGAL7033g00010
DEGAL5405g00020	DEGAL5838g00050	DEGAL4444g00050	DEGAL4146g00080	DEGAL510g00130	DEGAL2067g00260	DEGAL979g00010	DEGAL103g00010	DEGAL3324g00050	DEGAL4572g00090	DEGAL4961g00070	DEGAL4027g00030	DEGAL6880g00020	DEGAL4078g00040	DEGAL2178g00010
DEGAL4238g00040	DEGAL6935g00010	DEGAL6700g00010	DEGAL121g00110	DEGAL2718g00010	DEGAL2131g00010	DEGAL484g00010	DEGAL2998g00050	DEGAL2067g00250	DEGAL4146g00020	DEGAL5229g00030	DEGAL1914g00020	DEGAL2841g00020	DEGAL2131g00010	DEGAL4906g00060
DEGAL6365g00050	DEGAL5334g00100	DEGAL2576g00010	DEGAL2466g00040	DEGAL6257g00010	DEGAL4526g00020	DEGAL3324g00050	DEGAL1255g00010	DEGAL6100g00070	DEGAL5632g00010	DEGAL4898g00060	DEGAL5229g00030	DEGAL3874g00010	DEGAL4906g00050	DEGAL4856g00020
DEGAL1578g00050	DEGAL1946g00060	DEGAL2145g00130	DEGAL4682g00020	DEGAL4146g00050	DEGAL2960g00110	DEGAL5284g00170	DEGAL1534g00020	DEGAL2960g00120	DEGAL4444g00060	DEGAL5284g00170	DEGAL4898g00060	DEGAL5508g00020	DEGAL1369g00200	DEGAL2947g00020
DEGAL5676g00020	DEGAL2576g00010	DEGAL4961g00020	DEGAL7038g00040	DEGAL1410g00020	DEGAL2173g00070	DEGAL2067g00250	DEGAL6161g00010	DEGAL1090g00030	DEGAL1681g00070	DEGAL2067g00250	DEGAL3324g00050	DEGAL6037g00050	DEGAL2960g00110	DEGAL1914g00030
DEGAL374g00010	DEGAL4334g00050	DEGAL2189g00520	DEGAL4851g00010	DEGAL2466g00010	DEGAL1475g00010	DEGAL4188g00030	DEGAL2850g00010	DEGAL6037g00060	DEGAL4961g00010	DEGAL4188g00030	DEGAL5284g00170	DEGAL4416g00040	DEGAL1090g00040	DEGAL4146g00110
DEGAL2623g00100	DEGAL4961g00020	DEGAL2681g00110	DEGAL1351g00030	DEGAL121g00100	DEGAL2182g00020	DEGAL4906g00040	DEGAL2342g00050	DEGAL2173g00060	DEGAL4007g00290	DEGAL4906g00040	DEGAL2067g00250	DEGAL4357g00010	DEGAL2182g00020	DEGAL2067g00260
DEGAL3038g00050	DEGAL6257g00050	DEGAL5248g00010	DEGAL6861g00040	DEGAL6198g00020	DEGAL6206g00060	DEGAL6037g00060	DEGAL2448g00060	DEGAL4572g00080	DEGAL4856g00010	DEGAL3755g00070	DEGAL4188g00030	DEGAL103g00010	DEGAL6206g00060	DEGAL2131g00010
DEGAL2342g00030	DEGAL5248g00010	DEGAL7038g00050	DEGAL2187g00030	DEGAL2091g00010	DEGAL4572g00090	DEGAL4572g00080	DEGAL6257g00060	DEGAL4407g00080	DEGAL4315g00010	DEGAL2960g00120	DEGAL4906g00040	DEGAL2998g00050	DEGAL4572g00090	DEGAL4526g00020
DEGAL4200g00010	DEGAL4146g00010	DEGAL1369g00270	DEGAL1163g00010	DEGAL309g00010	DEGAL4146g00020	DEGAL1475g00020	DEGAL6824g00110	DEGAL1475g00020	DEGAL6051g00010	DEGAL1090g00030	DEGAL3755g00070	DEGAL1255g00010	DEGAL1946g00070	DEGAL6037g00070
DEGAL1369g00220	DEGAL429g00020	DEGAL4146g00010	DEGAL1681g00040	DEGAL5334g00140	DEGAL5632g00010	DEGAL2342g00060	DEGAL3054g00020	DEGAL2342g00060	DEGAL1369g00260	DEGAL2173g00060	DEGAL1090g00030	DEGAL1534g00020	DEGAL4146g00020	DEGAL2960g00110
DEGAL4961g00050	DEGAL2067g00160	DEGAL429g00020	DEGAL4146g00070	DEGAL7038g00010	DEGAL4444g00060	DEGAL2189g00540	DEGAL6004g00100	DEGAL103g00020	DEGAL4723g00070	DEGAL1475g00020	DEGAL1475g00020	DEGAL2850g00010	DEGAL1525g00010	DEGAL1090g00040
DEGAL6442g00020	DEGAL130g00020	DEGAL2067g00160	DEGAL510g00110	DEGAL1850g00010	DEGAL4007g00290	DEGAL3535g00090	DEGAL2947g00030	DEGAL4027g00040	DEGAL4229g00040	DEGAL1534g00010	DEGAL1534g00010	DEGAL4851g00090	DEGAL4007g00290	DEGAL2173g00070
DEGAL5334g00090	DEGAL2960g00010	DEGAL4229g00030	DEGAL2145g00110	DEGAL4229g00070	DEGAL4334g00040	DEGAL4027g00040	DEGAL6660g00020	DEGAL6824g00120	DEGAL708g00020	DEGAL2342g00060	DEGAL103g00020	DEGAL2189g00530	DEGAL4315g00010	DEGAL4146g00020
DEGAL4906g00070	DEGAL1946g00050	DEGAL130g00020	DEGAL2466g00030	DEGAL5573g00020	DEGAL4856g00010	DEGAL6161g00020	DEGAL1914g00020	DEGAL2998g00040	DEGAL5294g00030	DEGAL2288g00010	DEGAL6161g00020	DEGAL6257g00060	DEGAL2681g00120	DEGAL1525g00010
DEGAL3877g00010	DEGAL5074g00010	DEGAL2960g00010	DEGAL7038g00030	DEGAL7033g00070	DEGAL2681g00120	DEGAL6824g00120	DEGAL4961g00070	DEGAL6550g00010	DEGAL1630g00020	DEGAL103g00020	DEGAL6824g00120	DEGAL6824g00110	DEGAL5184g00010	DEGAL1681g00070
DEGAL2115g00060	DEGAL6257g00020	DEGAL5508g00100	DEGAL4229g00050	DEGAL6751g00050	DEGAL5184g00010	DEGAL2998g00040	DEGAL5229g00030	DEGAL2448g00050	DEGAL5838g00050	DEGAL6161g00020	DEGAL5224g00080	DEGAL2681g00020	DEGAL7038g00060	DEGAL4007g00290
DEGAL5400g00070	DEGAL1246g00020	DEGAL5985g00010	DEGAL4352g00010	DEGAL708g00050	DEGAL6051g00010	DEGAL2448g00050	DEGAL484g00010	DEGAL484g00020	DEGAL6935g00010	DEGAL5224g00080	DEGAL2998g00040	DEGAL2021g00010	DEGAL4723g00070	DEGAL4334g00040
DEGAL3324g00070	DEGAL1369g00240	DEGAL6142g00020	DEGAL3563g00010	DEGAL2187g00020	DEGAL708g00020	DEGAL7033g00010	DEGAL4898g00060	DEGAL1914g00030	DEGAL6766g00020	DEGAL2998g00040	DEGAL6550g00010	DEGAL7033g00020	DEGAL3511g00070	DEGAL4315g00010
DEGAL5071g00030	DEGAL6751g00060	DEGAL5074g00010	DEGAL4160g00020	DEGAL2439g00030	DEGAL5294g00030	DEGAL2681g00010	DEGAL3324g00050	DEGAL2067g00260	DEGAL5334g00100	DEGAL6550g00010	DEGAL2448g00050	DEGAL2947g00030	DEGAL1630g00020	DEGAL2681g00120
DEGAL6818g00010	DEGAL2654g00020	DEGAL1246g00020	DEGAL6861g00030	DEGAL2145g00120	DEGAL2067g00150	DEGAL5334g00080	DEGAL5284g00170	DEGAL4078g00040	DEGAL1246g00010	DEGAL7033g00010	DEGAL3054g00010	DEGAL979g00010	DEGAL5852g00060	DEGAL5184g00010
DEGAL756g00030	DEGAL5838g00030	DEGAL5248g00020	DEGAL914g00010	DEGAL2297g00050	DEGAL5852g00060	DEGAL4906g00060	DEGAL2067g00250	DEGAL2131g00010	DEGAL4444g00050	DEGAL5334g00080	DEGAL7033g00010	DEGAL1914g00020	DEGAL5838g00050	DEGAL6051g00010
DEGAL6880g00010	DEGAL4229g00020	DEGAL1369g00240	DEGAL887g00070	DEGAL121g00110	DEGAL6766g00020	DEGAL653g00010	DEGAL4188g00030	DEGAL6037g00070	DEGAL6700g00010	DEGAL4856g00020	DEGAL2681g00010	DEGAL4146g00120	DEGAL6935g00010	DEGAL7038g00060
DEGAL2668g00010	DEGAL5184g00030	DEGAL4961g00030	DEGAL1112g00010	DEGAL6100g00110	DEGAL1383g00020	DEGAL484g00020	DEGAL3755g00070	DEGAL2960g00110	DEGAL6257g00050	DEGAL653g00010	DEGAL2178g00010	DEGAL4961g00070	DEGAL5334g00100	DEGAL1369g00260
DEGAL5284g00190	DEGAL4146g00030	DEGAL5294g00010	DEGAL121g00130	DEGAL708g00080	DEGAL1246g00010	DEGAL2131g00010	DEGAL2960g00120	DEGAL1090g00040	DEGAL2681g00110	DEGAL4146g00110	DEGAL5334g00080	DEGAL5229g00030	DEGAL1946g00060	DEGAL4229g00040
DEGAL3061g00010	DEGAL5074g00020	DEGAL2960g00040	DEGAL4385g00010	DEGAL2466g00040	DEGAL6700g00010	DEGAL4906g00050	DEGAL1090g00030	DEGAL1475g00010	DEGAL7038g00050	DEGAL4961g00080	DEGAL4906g00060	DEGAL4898g00060	DEGAL6700g00010	DEGAL5294g00030
DEGAL5946g00010	DEGAL6536g00020	DEGAL6751g00060	DEGAL6416g00150	DEGAL4682g00020	DEGAL2576g00010	DEGAL1369g00200	DEGAL6037g00060	DEGAL2182g00020	DEGAL1369g00270	DEGAL4078g00040	DEGAL4856g00020	DEGAL2237g00010	DEGAL6257g00050	DEGAL2067g00150
DEGAL2960g00100	DEGAL1246g00030	DEGAL2654g00020	DEGAL4003g00080	DEGAL4851g00010	DEGAL2145g00130	DEGAL6037g00070	DEGAL4572g00080	DEGAL6206g00060	DEGAL4146g00010	DEGAL4188g00040	DEGAL653g00010	DEGAL3324g00050	DEGAL6986g00050	DEGAL1351g00010
DEGAL5405g00010	DEGAL5243g00010	DEGAL5838g00030	DEGAL3737g00020	DEGAL2960g00080	DEGAL4961g00020	DEGAL2960g00110	DEGAL1534g00010	DEGAL4572g00090	DEGAL3511g00080	DEGAL2131g00010	DEGAL4146g00110	DEGAL5284g00170	DEGAL2681g00110	DEGAL6935g00010
DEGAL3535g00070	DEGAL6252g00010	DEGAL4146g00030	DEGAL1998g00010	DEGAL6751g00020	DEGAL2189g00520	DEGAL1475g00010	DEGAL2342g00060	DEGAL4146g00020	DEGAL2960g00010	DEGAL1369g00200	DEGAL4961g00080	DEGAL2067g00250	DEGAL1369g00270	DEGAL4444g00050
DEGAL4643g00020	DEGAL5463g00010	DEGAL5074g00020	DEGAL3732g00010	DEGAL6766g00080	DEGAL2681g00110	DEGAL4572g00090	DEGAL103g00020	DEGAL5632g00010	DEGAL5985g00010	DEGAL2351g00010	DEGAL4078g00040	DEGAL4188g00030	DEGAL4723g00080	DEGAL6700g00010
DEGAL4922g00010	DEGAL4961g00040	DEGAL6536g00020	DEGAL4073g00010	DEGAL6861g00040	DEGAL5248g00010	DEGAL4146g00020	DEGAL2189g00540	DEGAL1525g00010	DEGAL6142g00020	DEGAL1090g00040	DEGAL2131g00010	DEGAL4906g00040	DEGAL2960g00010	DEGAL2576g00010
DEGAL5676g00010	DEGAL3511g00060	DEGAL1246g00030	DEGAL850g00020	DEGAL4898g00100	DEGAL7033g00030	DEGAL4444g00060	DEGAL4027g00040	DEGAL4444g00060	DEGAL1946g00050	DEGAL4572g00090	DEGAL1369g00200	DEGAL2960g00120	DEGAL5508g00100	DEGAL4961g00020
DEGAL6365g00070	DEGAL429g00040	DEGAL6252g00010	DEGAL2356g00040	DEGAL2187g00030	DEGAL3511g00080	DEGAL4007g00290	DEGAL6824g00120	DEGAL1681g00070	DEGAL5074g00010	DEGAL6700g00020	DEGAL2351g00010	DEGAL1090g00030	DEGAL5985g00010	DEGAL6986g00050
DEGAL2740g00020	DEGAL5948g00040	DEGAL309g00030	DEGAL5301g00060	DEGAL1163g00010	DEGAL429g00020	DEGAL4856g00010	DEGAL5224g00080	DEGAL4856g00010	DEGAL1246g00020	DEGAL1525g00010	DEGAL2960g00110	DEGAL4526g00010	DEGAL4114g00010	DEGAL2681g00110
DEGAL2192g00340	DEGAL708g00030	DEGAL1369g00250	DEGAL5375g00270	DEGAL2297g00040	DEGAL2067g00160	DEGAL5184g00010	DEGAL2998g00040	DEGAL4315g00010	DEGAL1772g00040	DEGAL2189g00510	DEGAL1090g00040	DEGAL6037g00060	DEGAL6142g00020	DEGAL5248g00010
DEGAL1578g00060	DEGAL2823g00020	DEGAL429g00040	DEGAL3563g00020	DEGAL1946g00080	DEGAL4229g00030	DEGAL6051g00010	DEGAL6550g00010	DEGAL2681g00120	DEGAL5248g00020	DEGAL4315g00010	DEGAL2182g00020	DEGAL2173g00060	DEGAL1946g00050	DEGAL1369g00270
DEGAL2189g00560	DEGAL5852g00070	DEGAL708g00030	DEGAL3530g00010	DEGAL6700g00030	DEGAL130g00020	DEGAL4723g00070	DEGAL2448g00050	DEGAL6051g00010	DEGAL4961g00030	DEGAL6051g00010	DEGAL6206g00060	DEGAL4572g00080	DEGAL1246g00020	DEGAL4723g00080
DEGAL2173g00050	DEGAL304g00010	DEGAL304g00010	DEGAL4975g00070	DEGAL510g00110	DEGAL5508g00100	DEGAL3511g00070	DEGAL4906g00060	DEGAL7038g00060	DEGAL5838g00020	DEGAL4723g00070	DEGAL4572g00090	DEGAL1475g00020	DEGAL2681g00100	DEGAL4146g00010
DEGAL6196g00080	DEGAL5838g00040	DEGAL5838g00040	DEGAL2297g00060	DEGAL2466g00030	DEGAL1946g00050	DEGAL708g00020	DEGAL1914g00030	DEGAL1369g00260	DEGAL4007g00270	DEGAL708g00020	DEGAL6700g00020	DEGAL1534g00010	DEGAL5294g00010	DEGAL429g00020
DEGAL3038g00060	DEGAL6751g00070	DEGAL6751g00070	DEGAL4146g00090	DEGAL5224g00120	DEGAL5074g00010	DEGAL5294g00030	DEGAL4961g00080	DEGAL4229g00040	DEGAL5294g00010	DEGAL5294g00030	DEGAL1525g00010	DEGAL2342g00060	DEGAL3017g00020	DEGAL2654g00010
DEGAL5224g00060	DEGAL6018g00220	DEGAL6766g00030	DEGAL6100g00100	DEGAL1369g00290	DEGAL2297g00010	DEGAL1630g00020	DEGAL4078g00040	DEGAL708g00020	DEGAL5417g00010	DEGAL1630g00020	DEGAL2189g00510	DEGAL103g00020	DEGAL5948g00050	DEGAL2067g00160
DEGAL2850g00020	DEGAL1946g00030	DEGAL510g00120	DEGAL6416g00140	DEGAL5573g00040	DEGAL1772g00040	DEGAL5852g00060	DEGAL2131g00010	DEGAL5294g00030	DEGAL6206g00010	DEGAL5852g00060	DEGAL4007g00290	DEGAL2189g00540	DEGAL4205g00010	DEGAL4229g00030
DEGAL6103g00020	DEGAL6037g00030	DEGAL2576g00040	DEGAL3420g00010	DEGAL4229g00050	DEGAL1369g00240	DEGAL5838g00050	DEGAL4906g00050	DEGAL1351g00010	DEGAL6751g00060	DEGAL5838g00050	DEGAL2681g00120	DEGAL4027g00040	DEGAL2067g00170	DEGAL130g00020
DEGAL484g00040	DEGAL6766g00030	DEGAL3511g00030	DEGAL887g00080	DEGAL6751g00030	DEGAL4961g00030	DEGAL6935g00010	DEGAL2351g00010	DEGAL5852g00060	DEGAL2654g00020	DEGAL6935g00010	DEGAL7038g00060	DEGAL4741g00080	DEGAL2960g00040	DEGAL5508g00100
DEGAL5781g00030	DEGAL4851g00030	DEGAL2323g00080	DEGAL2323g00030	DEGAL4352g00010	DEGAL5838g00020	DEGAL6766g00020	DEGAL2960g00110	DEGAL6935g00010	DEGAL5838g00030	DEGAL6766g00020	DEGAL1369g00260	DEGAL6824g00120	DEGAL5838g00030	DEGAL5985g00010
DEGAL806g00060	DEGAL2297g00030	DEGAL882g00010	DEGAL4007g00220	DEGAL2965g00010	DEGAL5417g00010	DEGAL5334g00100	DEGAL1090g00040	DEGAL6766g00020	DEGAL130g00010	DEGAL5334g00100	DEGAL4723g00070	DEGAL5224g00080	DEGAL1946g00040	DEGAL4114g00010
DEGAL4474g00030	DEGAL3511g00030	DEGAL4146g00060	DEGAL3471g00060	DEGAL2466g00060	DEGAL6206g00010	DEGAL1383g00020	DEGAL1475g00010	DEGAL1246g00010	DEGAL1946g00040	DEGAL1246g00010	DEGAL4229g00040	DEGAL4851g00080	DEGAL6257g00030	DEGAL6142g00020
DEGAL1299g00030	DEGAL2439g00010	DEGAL1772g00020	DEGAL6234g00040	DEGAL2297g00070	DEGAL6751g00060	DEGAL1246g00010	DEGAL2182g00020	DEGAL4444g00050	DEGAL6257g00030	DEGAL6700g00010	DEGAL5294g00030	DEGAL2998g00040	DEGAL1246g00030	DEGAL5074g00010
DEGAL5284g00180	DEGAL882g00010	DEGAL4572g00020	DEGAL6766g00090	DEGAL121g00130	DEGAL130g00010	DEGAL1946g00060	DEGAL6206g00060	DEGAL6700g00010	DEGAL4146g00030	DEGAL2576g00010	DEGAL1630g00020	DEGAL6550g00010	DEGAL4444g00070	DEGAL6257g00020
DEGAL4973g00010	DEGAL4146g00060	DEGAL6700g00060	DEGAL850g00030	DEGAL3347g00020	DEGAL1946g00040	DEGAL6700g00010	DEGAL4572g00090	DEGAL2681g00110	DEGAL6536g00020	DEGAL2448g00070	DEGAL5852g00060	DEGAL7033g00010	DEGAL5243g00010	DEGAL2681g00100
DEGAL5400g00060	DEGAL1772g00020	DEGAL7033g00080	DEGAL3563g00030	DEGAL4385g00010	DEGAL6257g00030	DEGAL2145g00130	DEGAL1946g00070	DEGAL7033g00030	DEGAL1246g00030	DEGAL4334g00050	DEGAL5838g00050	DEGAL2178g00010	DEGAL6252g00010	DEGAL5248g00020
DEGAL2067g00240	DEGAL4572g00020	DEGAL6766g00060	DEGAL1708g00030	DEGAL946g00040	DEGAL5074g00020	DEGAL6257g00050	DEGAL6700g00020	DEGAL1369g00270	DEGAL1772g00030	DEGAL2828g00010	DEGAL6935g00010	DEGAL4906g00060	DEGAL309g00030	DEGAL1369g00240
DEGAL2897g00010	DEGAL6416g00190	DEGAL708g00060	DEGAL3082g00030	DEGAL5655g00010	DEGAL6536g00020	DEGAL1681g00060	DEGAL4146g00020	DEGAL4146g00010	DEGAL6252g00010	DEGAL7038g00050	DEGAL5334g00100	DEGAL4856g00020	DEGAL5248g00030	DEGAL5294g00010
DEGAL4898g00090	DEGAL309g00020	DEGAL2914g00010	DEGAL6861g00010	DEGAL6416g00150	DEGAL1246g00030	DEGAL2681g00110	DEGAL5632g00010	DEGAL3511g00080	DEGAL1369g00250	DEGAL4146g00010	DEGAL1246g00010	DEGAL2947g00020	DEGAL5184g00020	DEGAL6206g00010
DEGAL2507g00010	DEGAL7033g00080	DEGAL5074g00030	DEGAL4774g00040	DEGAL4003g00080	DEGAL1772g00030	DEGAL4146g00010	DEGAL1525g00010	DEGAL2654g00010	DEGAL2823g00010	DEGAL429g00020	DEGAL6700g00010	DEGAL1914g00030	DEGAL6986g00030	DEGAL2960g00040
DEGAL6880g00020	DEGAL5307g00010	DEGAL4347g00120	DEGAL510g00140	DEGAL3737g00020	DEGAL5248g00030	DEGAL3511g00080	DEGAL1681g00070	DEGAL5985g00010	DEGAL5294g00020	DEGAL130g00020	DEGAL2576g00010	DEGAL4146g00110	DEGAL429g00040	DEGAL6751g00060
DEGAL6703g00050	DEGAL2914g00010	DEGAL5852g00020	DEGAL6958g00020	DEGAL6824g00090	DEGAL2448g00090	DEGAL2960g00010	DEGAL2189g00510	DEGAL4114g00010	DEGAL3511g00060	DEGAL2960g00010	DEGAL2448g00070	DEGAL4961g00080	DEGAL5948g00040	DEGAL2654g00020
DEGAL5080g00110	DEGAL2067g00190	DEGAL6142g00040	DEGAL3420g00020	DEGAL3906g00010	DEGAL5294g00020	DEGAL1946g00050	DEGAL4856g00010	DEGAL6142g00020	DEGAL429g00040	DEGAL5508g00100	DEGAL4334g00050	DEGAL2067g00260	DEGAL5852g00070	DEGAL4229g00020
DEGAL646g00020	DEGAL5074g00030	DEGAL510g00130	DEGAL2466g00080	DEGAL2323g00040	DEGAL6876g00030	DEGAL5074g00010	DEGAL6051g00010	DEGAL1946g00050	DEGAL708g00030	DEGAL5985g00010	DEGAL6986g00050	DEGAL4078g00040	DEGAL304g00010	DEGAL5184g00030
DEGAL2841g00020	DEGAL4347g00120	DEGAL2323g00070	DEGAL245g00020	DEGAL6170g00060	DEGAL4205g00020	DEGAL6257g00020	DEGAL7038g00060	DEGAL5074g00010	DEGAL6876g00030	DEGAL4114g00010	DEGAL2189g00520	DEGAL2131g00010	DEGAL5838g00040	DEGAL130g00010
DEGAL5997g00050	DEGAL5852g00020	DEGAL1681g00020	DEGAL3906g00030	DEGAL3732g00010	DEGAL4229g00010	DEGAL1246g00020	DEGAL1369g00260	DEGAL6257g00020	DEGAL304g00010	DEGAL2480g00010	DEGAL2828g00010	DEGAL4906g00050	DEGAL6018g00220	DEGAL4146g00030
DEGAL5508g00020	DEGAL6142g00040	DEGAL1410g00020	DEGAL6416g00130	DEGAL4073g00010	DEGAL6751g00070	DEGAL1772g00040	DEGAL3511g00070	DEGAL2681g00100	DEGAL4205g00020	DEGAL1246g00020	DEGAL1369g00270	DEGAL2351g00010	DEGAL1946g00030	DEGAL5074g00020
DEGAL2276g00070	DEGAL2323g00070	DEGAL6416g00180	DEGAL1993g00020	DEGAL2356g00040	DEGAL1946g00030	DEGAL5248g00020	DEGAL4229g00040	DEGAL1772g00040	DEGAL5838g00040	DEGAL2681g00100	DEGAL4723g00080	DEGAL4526g00020	DEGAL6037g00030	DEGAL6536g00020
DEGAL6037g00050	DEGAL6257g00010	DEGAL2466g00010	DEGAL6784g00010	DEGAL7089g00040	DEGAL6037g00030	DEGAL4961g00030	DEGAL708g00020	DEGAL5248g00020	DEGAL4229g00010	DEGAL1772g00040	DEGAL4146g00010	DEGAL1090g00040	DEGAL997g00020	DEGAL4007g00280
DEGAL7026g00010	DEGAL4146g00050	DEGAL429g00060	DEGAL887g00090	DEGAL1708g00040	DEGAL6766g00030	DEGAL5838g00020	DEGAL6766g00020	DEGAL4961g00030	DEGAL1946g00030	DEGAL4961g00030	DEGAL4229g00030	DEGAL2173g00070	DEGAL510g00120	DEGAL309g00030
DEGAL1962g00060	DEGAL1681g00020	DEGAL7038g00010	DEGAL3471g00030	DEGAL3082g00020	DEGAL1681g00030	DEGAL3017g00020	DEGAL1246g00010	DEGAL5838g00020	DEGAL6037g00030	DEGAL4007g00270	DEGAL130g00020	DEGAL6700g00020	DEGAL2297g00030	DEGAL5248g00030
DEGAL1299g00060	DEGAL1410g00020	DEGAL1850g00010	DEGAL4004g00080	DEGAL3621g00020	DEGAL2576g00040	DEGAL5417g00010	DEGAL4444g00050	DEGAL5294g00010	DEGAL997g00020	DEGAL5294g00010	DEGAL2960g00010	DEGAL6257g00040	DEGAL2323g00080	DEGAL5184g00020
DEGAL697g00050	DEGAL6416g00180	DEGAL2914g00020	DEGAL611g00090	DEGAL6170g00070	DEGAL2297g00030	DEGAL6206g00010	DEGAL1946g00060	DEGAL5417g00010	DEGAL1681g00030	DEGAL5417g00010	DEGAL4114g00010	DEGAL1525g00010	DEGAL2439g00010	DEGAL6986g00030
DEGAL3331g00010	DEGAL6810g00010	DEGAL2960g00050	DEGAL6234g00030	DEGAL3530g00010	DEGAL3511g00030	DEGAL2654g00020	DEGAL6700g00010	DEGAL6206g00010	DEGAL2576g00040	DEGAL1611g00010	DEGAL6142g00020	DEGAL1681g00070	DEGAL882g00010	DEGAL5463g00010
DEGAL1255g00010	DEGAL2466g00010	DEGAL5573g00020	DEGAL5301g00080	DEGAL2466g00050	DEGAL2323g00080	DEGAL5838g00030	DEGAL2576g00010	DEGAL2960g00040	DEGAL2297g00030	DEGAL4205g00010	DEGAL1946g00050	DEGAL2189g00510	DEGAL4146g00060	DEGAL4961g00040
DEGAL2850g00010	DEGAL429g00060	DEGAL2356g00010	DEGAL3563g00040	DEGAL121g00140	DEGAL882g00010	DEGAL4229g00020	DEGAL2448g00070	DEGAL6751g00060	DEGAL3511g00030	DEGAL6751g00060	DEGAL6257g00020	DEGAL4007g00290	DEGAL6416g00190	DEGAL2823g00020
DEGAL6103g00030	DEGAL7038g00010	DEGAL2439g00030	DEGAL6564g00090	DEGAL2297g00060	DEGAL4146g00060	DEGAL5184g00030	DEGAL4334g00050	DEGAL2654g00020	DEGAL2323g00080	DEGAL2654g00020	DEGAL2480g00010	DEGAL2681g00120	DEGAL2466g00020	DEGAL6751g00070
DEGAL3987g00010	DEGAL1850g00010	DEGAL5852g00010	DEGAL2323g00050	DEGAL3347g00030	DEGAL1772g00020	DEGAL130g00010	DEGAL6257g00050	DEGAL4229g00020	DEGAL882g00010	DEGAL5838g00030	DEGAL2681g00100	DEGAL5184g00010	DEGAL6700g00060	DEGAL6037g00030
DEGAL2461g00020	DEGAL2914g00020	DEGAL4160g00010	DEGAL4975g00090	DEGAL5591g00010	DEGAL4572g00020	DEGAL1946g00040	DEGAL1681g00060	DEGAL708g00040	DEGAL4146g00060	DEGAL6018g00230	DEGAL1772g00040	DEGAL6051g00010	DEGAL5224g00110	DEGAL6766g00030
DEGAL2342g00050	DEGAL2960g00050	DEGAL510g00100	DEGAL2297g00080	DEGAL708g00090	DEGAL309g00020	DEGAL6257g00030	DEGAL2681g00110	DEGAL5184g00030	DEGAL1772g00020	DEGAL6037g00020	DEGAL4961g00030	DEGAL1369g00260	DEGAL7033g00080	DEGAL997g00020
DEGAL1578g00030	DEGAL5573g00020	DEGAL4146g00080	DEGAL4003g00090	DEGAL4007g00220	DEGAL6700g00060	DEGAL4146g00030	DEGAL2828g00010	DEGAL130g00010	DEGAL4572g00020	DEGAL4007g00280	DEGAL4007g00270	DEGAL3511g00070	DEGAL6766g00060	DEGAL510g00120
DEGAL5130g00020	DEGAL2356g00010	DEGAL121g00110	DEGAL726g00020	DEGAL3471g00060	DEGAL7033g00080	DEGAL6536g00020	DEGAL7033g00030	DEGAL1946g00040	DEGAL309g00020	DEGAL2189g00500	DEGAL3017g00020	DEGAL4229g00040	DEGAL5307g00010	DEGAL2297g00030
DEGAL2681g00020	DEGAL7033g00070	DEGAL4682g00020	DEGAL3178g00020	DEGAL557g00010	DEGAL708g00060	DEGAL1246g00030	DEGAL1369g00270	DEGAL6257g00030	DEGAL6700g00060	DEGAL6252g00010	DEGAL5417g00010	DEGAL2067g00150	DEGAL708g00060	DEGAL6536g00010
DEGAL2021g00010	DEGAL2187g00020	DEGAL7038g00040	DEGAL3956g00070	DEGAL6766g00090	DEGAL2914g00010	DEGAL5243g00010	DEGAL4146g00010	DEGAL4146g00030	DEGAL5224g00110	DEGAL5184g00020	DEGAL1611g00010	DEGAL1351g00010	DEGAL2067g00190	DEGAL3511g00030
DEGAL3272g00040	DEGAL2879g00020	DEGAL4723g00090	DEGAL2433g00050	DEGAL850g00030	DEGAL2067g00190	DEGAL1772g00030	DEGAL3511g00080	DEGAL6536g00020	DEGAL2823g00030	DEGAL5463g00010	DEGAL4205g00010	DEGAL5852g00060	DEGAL5074g00030	DEGAL882g00010
DEGAL2115g00080	DEGAL6861g00050	DEGAL3471g00070	DEGAL4004g00070	DEGAL5301g00070	DEGAL6751g00040	DEGAL6252g00010	DEGAL429g00020	DEGAL1246g00030	DEGAL6766g00060	DEGAL4961g00040	DEGAL2960g00040	DEGAL1246g00010	DEGAL6142g00040	DEGAL4146g00060
DEGAL421g00090	DEGAL2439g00030	DEGAL4229g00060	DEGAL5375g00260	DEGAL5375g00280	DEGAL5573g00010	DEGAL5248g00030	DEGAL2654g00010	DEGAL1772g00030	DEGAL5307g00010	DEGAL2823g00010	DEGAL2654g00020	DEGAL6700g00010	DEGAL2323g00070	DEGAL1772g00020
DEGAL4027g00030	DEGAL4160g00010	DEGAL2356g00020	DEGAL6234g00020	DEGAL946g00030	DEGAL6861g00060	DEGAL5463g00010	DEGAL4229g00030	DEGAL5184g00020	DEGAL6751g00040	DEGAL429g00040	DEGAL5838g00030	DEGAL2576g00010	DEGAL2439g00020	DEGAL4572g00020
DEGAL979g00010	DEGAL2145g00120	DEGAL6142g00060	DEGAL2914g00040	DEGAL3900g00020	DEGAL3205g00020	DEGAL2448g00090	DEGAL130g00020	DEGAL6986g00030	DEGAL5573g00010	DEGAL708g00030	DEGAL6018g00230	DEGAL2448g00070	DEGAL4146g00050	DEGAL6700g00060
DEGAL1914g00020	DEGAL510g00100	DEGAL1163g00010	DEGAL2356g00070	DEGAL6861g00010	DEGAL5074g00030	DEGAL5294g00020	DEGAL5508g00100	DEGAL5463g00010	DEGAL3205g00020	DEGAL2823g00020	DEGAL6037g00020	DEGAL4334g00050	DEGAL6810g00010	DEGAL5224g00110
DEGAL5781g00040	DEGAL4146g00080	DEGAL1681g00040	DEGAL1649g00060	DEGAL2323g00060	DEGAL4347g00120	DEGAL3511g00060	DEGAL4114g00010	DEGAL2145g00150	DEGAL5852g00020	DEGAL6206g00020	DEGAL1246g00030	DEGAL4961g00020	DEGAL4444g00090	DEGAL7033g00080
DEGAL484g00010	DEGAL2466g00040	DEGAL6986g00070	DEGAL4774g00060	DEGAL3420g00020	DEGAL5852g00020	DEGAL429g00040	DEGAL6142g00020	DEGAL4961g00040	DEGAL6142g00040	DEGAL5838g00040	DEGAL4007g00280	DEGAL6986g00050	DEGAL2466g00010	DEGAL6766g00060
DEGAL1595g00320	DEGAL7038g00040	DEGAL4572g00010	DEGAL5747g00010	DEGAL634g00010	DEGAL6142g00040	DEGAL5948g00040	DEGAL1946g00050	DEGAL2823g00010	DEGAL510g00130	DEGAL4229g00010	DEGAL4444g00070	DEGAL1681g00060	DEGAL6198g00020	DEGAL708g00060
DEGAL3324g00050	DEGAL4851g00010	DEGAL6416g00160	DEGAL2433g00020	DEGAL2466g00080	DEGAL4572g00030	DEGAL2823g00020	DEGAL5074g00010	DEGAL5294g00020	DEGAL2323g00070	DEGAL6018g00220	DEGAL5243g00010	DEGAL2189g00520	DEGAL429g00060	DEGAL2914g00010
DEGAL5284g00170	DEGAL4723g00090	DEGAL5224g00120	DEGAL896g00100	DEGAL3956g00080	DEGAL2323g00070	DEGAL6876g00030	DEGAL2480g00010	DEGAL6876g00030	DEGAL6257g00010	DEGAL6037g00030	DEGAL2189g00500	DEGAL2828g00010	DEGAL4851g00020	DEGAL5074g00030
DEGAL5071g00010	DEGAL3471g00070	DEGAL1369g00290	DEGAL7089g00080	DEGAL3906g00030	DEGAL4146g00050	DEGAL5852g00070	DEGAL1246g00020	DEGAL4205g00020	DEGAL2297g00020	DEGAL510g00120	DEGAL6252g00010	DEGAL5248g00010	DEGAL4229g00070	DEGAL4347g00120
DEGAL2067g00250	DEGAL1351g00030	DEGAL4229g00050	DEGAL946g00080	DEGAL726g00010	DEGAL1410g00020	DEGAL304g00010	DEGAL2681g00100	DEGAL4229g00010	DEGAL4146g00050	DEGAL1681g00030	DEGAL5248g00030	DEGAL1369g00270	DEGAL2914g00020	DEGAL5852g00020
DEGAL4188g00030	DEGAL4229g00060	DEGAL4462g00010	DEGAL2104g00010	DEGAL7089g00060	DEGAL6088g00020	DEGAL4205g00020	DEGAL5248g00020	DEGAL3017g00010	DEGAL6416g00180	DEGAL2576g00040	DEGAL5184g00020	DEGAL4146g00010	DEGAL7033g00070	DEGAL6142g00030
DEGAL5887g00020	DEGAL2356g00020	DEGAL2187g00040	DEGAL6416g00110	DEGAL3471g00030	DEGAL1850g00010	DEGAL5838g00040	DEGAL5838g00020	DEGAL1946g00030	DEGAL6088g00020	DEGAL6536g00010	DEGAL6986g00030	DEGAL429g00020	DEGAL2187g00020	DEGAL510g00130
DEGAL4906g00040	DEGAL6861g00040	DEGAL2965g00010	DEGAL5417g00030	DEGAL3237g00020	DEGAL2914g00020	DEGAL4229g00010	DEGAL5417g00010	DEGAL6037g00030	DEGAL2466g00010	DEGAL2323g00080	DEGAL2448g00090	DEGAL2654g00010	DEGAL2879g00020	DEGAL2439g00020
DEGAL6928g00010	DEGAL2187g00030	DEGAL4160g00020	DEGAL3399g00010	DEGAL557g00020	DEGAL2960g00050	DEGAL6018g00220	DEGAL5948g00050	DEGAL997g00020	DEGAL429g00060	DEGAL4146g00060	DEGAL1369g00250	DEGAL2067g00160	DEGAL4347g00110	DEGAL6257g00010
DEGAL3551g00020	DEGAL6142g00060	DEGAL6142g00050	DEGAL4004g00020	DEGAL2919g00050	DEGAL686g00020	DEGAL1946g00030	DEGAL1611g00010	DEGAL510g00120	DEGAL1850g00010	DEGAL2466g00020	DEGAL4961g00040	DEGAL4229g00030	DEGAL1163g00020	DEGAL2297g00020
DEGAL2960g00120	DEGAL1163g00010	DEGAL6861g00030	DEGAL1946g00020	DEGAL4004g00080	DEGAL2187g00020	DEGAL6037g00030	DEGAL6206g00010	DEGAL1681g00030	DEGAL5224g00100	DEGAL6198g00030	DEGAL2823g00010	DEGAL4114g00010	DEGAL2439g00030	DEGAL1681g00020
DEGAL6703g00080	DEGAL4146g00070	DEGAL896g00140	DEGAL740g00040	DEGAL1997g00030	DEGAL1163g00020	DEGAL997g00020	DEGAL2960g00040	DEGAL2576g00040	DEGAL2356g00010	DEGAL5334g00130	DEGAL429g00040	DEGAL6142g00020	DEGAL5852g00010	DEGAL1410g00020
DEGAL4363g00130	DEGAL4572g00010	DEGAL2466g00060	DEGAL2984g00010	DEGAL6234g00030	DEGAL2439g00030	DEGAL1681g00030	DEGAL6751g00060	DEGAL3511g00030	DEGAL7033g00070	DEGAL6700g00060	DEGAL2823g00020	DEGAL5074g00010	DEGAL4160g00010	DEGAL6416g00180
DEGAL1090g00030	DEGAL510g00110	DEGAL887g00070	DEGAL1506g00010	DEGAL5301g00080	DEGAL3205g00030	DEGAL2576g00040	DEGAL4229g00020	DEGAL2323g00080	DEGAL686g00020	DEGAL5224g00110	DEGAL6206g00020	DEGAL2297g00010	DEGAL510g00100	DEGAL6198g00020
DEGAL6319g00030	DEGAL2145g00110	DEGAL121g00130	DEGAL6239g00030	DEGAL5375g00250	DEGAL3511g00010	DEGAL2297g00030	DEGAL708g00040	DEGAL882g00010	DEGAL2187g00020	DEGAL7033g00080	DEGAL5852g00070	DEGAL2480g00010	DEGAL2297g00050	DEGAL7038g00010
DEGAL1578g00040	DEGAL2466g00030	DEGAL3251g00010	DEGAL4007g00260	DEGAL3347g00010	DEGAL2576g00020	DEGAL2323g00080	DEGAL6018g00230	DEGAL4146g00060	DEGAL1163g00020	DEGAL6766g00060	DEGAL4205g00020	DEGAL1246g00020	DEGAL6198g00010	DEGAL1850g00010
DEGAL2288g00010	DEGAL6416g00160	DEGAL3347g00020	DEGAL946g00070	DEGAL5596g00010	DEGAL5224g00130	DEGAL2439g00010	DEGAL5184g00030	DEGAL1772g00020	DEGAL2439g00030	DEGAL708g00060	DEGAL5838g00040	DEGAL2681g00100	DEGAL121g00110	DEGAL2960g00050
DEGAL5020g00010	DEGAL7038g00030	DEGAL1126g00100	DEGAL182g00010	DEGAL3420g00030	DEGAL510g00100	DEGAL882g00010	DEGAL130g00010	DEGAL4572g00020	DEGAL3205g00030	DEGAL2067g00190	DEGAL2067g00180	DEGAL1772g00040	DEGAL6100g00110	DEGAL5573g00020
DEGAL6161g00020	DEGAL5224g00120	DEGAL3178g00030	DEGAL4003g00030	DEGAL2297g00080	DEGAL4146g00080	DEGAL4146g00060	DEGAL1946g00040	DEGAL309g00020	DEGAL5852g00010	DEGAL6751g00040	DEGAL3017g00010	DEGAL5248g00020	DEGAL2466g00040	DEGAL2356g00010
DEGAL2998g00040	DEGAL1369g00290	DEGAL5655g00010	DEGAL3678g00010	DEGAL5486g00010	DEGAL6198g00010	DEGAL1772g00020	DEGAL6037g00020	DEGAL6700g00060	DEGAL3511g00010	DEGAL686g00010	DEGAL6037g00030	DEGAL1369g00240	DEGAL4682g00020	DEGAL2439g00030
DEGAL6550g00010	DEGAL4229g00050	DEGAL6416g00150	DEGAL3627g00040	DEGAL2091g00030	DEGAL6100g00110	DEGAL4572g00020	DEGAL6257g00030	DEGAL5224g00110	DEGAL4160g00010	DEGAL5573g00010	DEGAL510g00120	DEGAL4961g00030	DEGAL4851g00010	DEGAL5852g00010
DEGAL3881g00010	DEGAL4352g00010	DEGAL3737g00020	DEGAL3563g00070	DEGAL4003g00090	DEGAL1850g00040	DEGAL309g00020	DEGAL4146g00030	DEGAL7033g00080	DEGAL510g00100	DEGAL2187g00010	DEGAL2323g00080	DEGAL5417g00010	DEGAL6751g00020	DEGAL2576g00020
DEGAL3038g00080	DEGAL3563g00010	DEGAL4929g00020	DEGAL1946g00010	DEGAL3956g00070	DEGAL4682g00020	DEGAL6700g00060	DEGAL6536g00020	DEGAL2823g00030	DEGAL4146g00080	DEGAL2879g00010	DEGAL2439g00010	DEGAL5948g00050	DEGAL1351g00030	DEGAL5224g00130
DEGAL7033g00010	DEGAL4462g00010	DEGAL3906g00010	DEGAL3200g00010	DEGAL2433g00050	DEGAL2356g00020	DEGAL2823g00030	DEGAL1246g00030	DEGAL6766g00060	DEGAL121g00110	DEGAL5852g00020	DEGAL882g00010	DEGAL1611g00010	DEGAL4229g00060	DEGAL510g00100
DEGAL5334g00080	DEGAL2187g00040	DEGAL2323g00040	DEGAL6564g00080	DEGAL611g00080	DEGAL2187g00030	DEGAL6766g00060	DEGAL4007g00280	DEGAL2067g00190	DEGAL6100g00110	DEGAL6142g00040	DEGAL6416g00190	DEGAL6206g00010	DEGAL2187g00030	DEGAL2297g00050
DEGAL4906g00060	DEGAL4160g00020	DEGAL6170g00060	DEGAL4011g00390	DEGAL4004g00070	DEGAL6142g00060	DEGAL5307g00010	DEGAL2189g00500	DEGAL5573g00010	DEGAL4723g00090	DEGAL3232g00010	DEGAL2466g00020	DEGAL2960g00040	DEGAL6142g00060	DEGAL4146g00080
DEGAL3272g00030	DEGAL6142g00050	DEGAL3732g00010	DEGAL4444g00040	DEGAL6234g00020	DEGAL1163g00010	DEGAL5573g00010	DEGAL1772g00030	DEGAL3205g00020	DEGAL3471g00070	DEGAL510g00130	DEGAL6198g00030	DEGAL6751g00060	DEGAL121g00120	DEGAL6198g00010
DEGAL1417g00020	DEGAL2466g00060	DEGAL7089g00040	DEGAL2429g00110	DEGAL2914g00040	DEGAL2989g00010	DEGAL3205g00020	DEGAL5184g00020	DEGAL5074g00030	DEGAL2823g00050	DEGAL2323g00070	DEGAL5334g00130	DEGAL4229g00020	DEGAL510g00110	DEGAL121g00110
DEGAL5130g00010	DEGAL914g00010	DEGAL5301g00060	DEGAL2044g00010	DEGAL1649g00060	DEGAL4572g00010	DEGAL5852g00020	DEGAL5463g00010	DEGAL4347g00120	DEGAL4229g00060	DEGAL2718g00010	DEGAL6700g00060	DEGAL708g00040	DEGAL2466g00030	DEGAL6100g00110
DEGAL4856g00020	DEGAL1112g00010	DEGAL5417g00070	DEGAL3511g00090	DEGAL5747g00010	DEGAL510g00110	DEGAL6142g00040	DEGAL1369g00250	DEGAL5852g00020	DEGAL2356g00020	DEGAL6257g00010	DEGAL5224g00110	DEGAL6018g00230	DEGAL5573g00040	DEGAL4682g00020
DEGAL4474g00010	DEGAL3251g00010	DEGAL1708g00040	DEGAL946g00060	DEGAL1506g00020	DEGAL2145g00110	DEGAL2323g00070	DEGAL2145g00150	DEGAL6142g00040	DEGAL4898g00100	DEGAL1410g00020	DEGAL6766g00060	DEGAL5184g00030	DEGAL6559g00100	DEGAL7038g00040
DEGAL2115g00090	DEGAL4385g00010	DEGAL1649g00090	DEGAL3956g00040	DEGAL6239g00020	DEGAL6416g00160	DEGAL6257g00010	DEGAL2823g00010	DEGAL6142g00030	DEGAL2187g00030	DEGAL2466g00010	DEGAL5307g00010	DEGAL6037g00020	DEGAL7033g00090	DEGAL4851g00010
DEGAL5835g00160	DEGAL5655g00010	DEGAL3621g00020	DEGAL740g00020	DEGAL1891g00110	DEGAL1369g00290	DEGAL4146g00050	DEGAL5294g00020	DEGAL510g00130	DEGAL6142g00060	DEGAL121g00100	DEGAL708g00060	DEGAL4146g00030	DEGAL4229g00050	DEGAL4723g00090
DEGAL1914g00030	DEGAL6416g00150	DEGAL4833g00020	DEGAL3901g00060	DEGAL896g00100	DEGAL7033g00090	DEGAL1681g00020	DEGAL3511g00060	DEGAL2323g00070	DEGAL3036g00010	DEGAL6198g00020	DEGAL2067g00190	DEGAL5074g00020	DEGAL4352g00010	DEGAL3471g00070
DEGAL4146g00110	DEGAL4929g00020	DEGAL3251g00020	DEGAL3288g00040	DEGAL4007g00250	DEGAL4229g00050	DEGAL6416g00180	DEGAL5948g00040	DEGAL2439g00020	DEGAL1163g00010	DEGAL2091g00010	DEGAL686g00010	DEGAL6536g00020	DEGAL708g00070	DEGAL6751g00020
DEGAL4034g00010	DEGAL3906g00010	DEGAL3530g00010	DEGAL5976g00110	DEGAL3471g00010	DEGAL708g00070	DEGAL6810g00010	DEGAL5417g00020	DEGAL6257g00010	DEGAL1681g00040	DEGAL309g00010	DEGAL5573g00010	DEGAL4007g00280	DEGAL2823g00060	DEGAL2356g00020
DEGAL4078g00040	DEGAL2323g00040	DEGAL2297g00060	DEGAL4943g00020	DEGAL946g00080	DEGAL4462g00010	DEGAL2466g00010	DEGAL6206g00020	DEGAL2297g00020	DEGAL6986g00070	DEGAL5334g00140	DEGAL2879g00010	DEGAL2189g00500	DEGAL3205g00010	DEGAL6861g00040
DEGAL2131g00010	DEGAL6170g00060	DEGAL3347g00030	DEGAL4011g00360	DEGAL5910g00090	DEGAL2965g00010	DEGAL429g00060	DEGAL6876g00030	DEGAL4146g00050	DEGAL510g00110	DEGAL429g00060	DEGAL5852g00020	DEGAL5248g00030	DEGAL4160g00020	DEGAL2187g00030
DEGAL646g00040	DEGAL850g00020	DEGAL4146g00090	DEGAL3082g00010	DEGAL2145g00180	DEGAL6142g00050	DEGAL4851g00020	DEGAL4205g00020	DEGAL1681g00020	DEGAL2145g00110	DEGAL1850g00010	DEGAL6142g00040	DEGAL5184g00020	DEGAL6861g00030	DEGAL6142g00060
DEGAL1369g00200	DEGAL2356g00040	DEGAL181g00020	DEGAL6239g00010	DEGAL6416g00110	DEGAL896g00140	DEGAL2823g00040	DEGAL4229g00010	DEGAL6416g00180	DEGAL5224g00120	DEGAL2823g00040	DEGAL3232g00010	DEGAL6986g00030	DEGAL4347g00130	DEGAL1163g00010
DEGAL1595g00310	DEGAL7089g00040	DEGAL5655g00020	DEGAL2429g00100	DEGAL4003g00040	DEGAL2466g00060	DEGAL2356g00010	DEGAL6018g00220	DEGAL4444g00090	DEGAL1369g00290	DEGAL4229g00070	DEGAL510g00130	DEGAL5463g00010	DEGAL896g00140	DEGAL2989g00010
DEGAL1090g00040	DEGAL5375g00270	DEGAL6416g00140	DEGAL520g00010	DEGAL3901g00040	DEGAL887g00070	DEGAL7033g00070	DEGAL3017g00010	DEGAL6198g00020	DEGAL7033g00090	DEGAL2914g00020	DEGAL2323g00070	DEGAL2448g00090	DEGAL2466g00060	DEGAL4146g00070
DEGAL4572g00090	DEGAL5417g00070	DEGAL7089g00050	DEGAL2433g00010	DEGAL5417g00030	DEGAL3347g00020	DEGAL686g00020	DEGAL1946g00030	DEGAL7038g00010	DEGAL4229g00050	DEGAL6751g00050	DEGAL2718g00010	DEGAL1369g00250	DEGAL914g00010	DEGAL121g00120
DEGAL4146g00020	DEGAL1708g00040	DEGAL887g00080	DEGAL3627g00010	DEGAL1997g00010	DEGAL524g00010	DEGAL2187g00020	DEGAL6037g00030	DEGAL5224g00100	DEGAL708g00070	DEGAL708g00050	DEGAL6257g00010	DEGAL2823g00010	DEGAL1112g00010	DEGAL4572g00010
DEGAL1525g00010	DEGAL1649g00090	DEGAL2323g00030	DEGAL4723g00020	DEGAL557g00040	DEGAL2091g00040	DEGAL2879g00020	DEGAL510g00120	DEGAL2823g00040	DEGAL2187g00040	DEGAL2187g00020	DEGAL1410g00020	DEGAL5417g00020	DEGAL121g00130	DEGAL510g00110
DEGAL2963g00090	DEGAL3563g00020	DEGAL6234g00040	DEGAL4774g00020	DEGAL4004g00020	DEGAL5655g00010	DEGAL6861g00050	DEGAL1681g00030	DEGAL2914g00020	DEGAL2965g00010	DEGAL4347g00110	DEGAL6810g00010	DEGAL6206g00020	DEGAL3251g00010	DEGAL2145g00110
DEGAL1051g00020	DEGAL3621g00020	DEGAL6766g00090	DEGAL5430g00020	DEGAL1020g00010	DEGAL6416g00150	DEGAL4347g00110	DEGAL2576g00040	DEGAL2960g00050	DEGAL4160g00020	DEGAL2439g00030	DEGAL2466g00010	DEGAL6751g00070	DEGAL4385g00010	DEGAL2466g00030
DEGAL4961g00010	DEGAL4833g00020	DEGAL292g00010	DEGAL4943g00010	DEGAL3627g00050	DEGAL4003g00080	DEGAL1163g00020	DEGAL2297g00030	DEGAL2356g00010	DEGAL887g00070	DEGAL5852g00010	DEGAL121g00100	DEGAL6018g00220	DEGAL524g00010	DEGAL6416g00160
DEGAL4007g00290	DEGAL3251g00020	DEGAL946g00030	DEGAL4011g00370	DEGAL4011g00380	DEGAL4490g00020	DEGAL2439g00030	DEGAL6536g00010	DEGAL686g00020	DEGAL121g00130	DEGAL4160g00010	DEGAL6198g00020	DEGAL3017g00010	DEGAL3178g00030	DEGAL7038g00030
DEGAL2802g00010	DEGAL3530g00010	DEGAL3900g00020	DEGAL3563g00090	DEGAL1946g00020	DEGAL3737g00020	DEGAL3205g00030	DEGAL3511g00030	DEGAL2187g00020	DEGAL3251g00010	DEGAL2145g00120	DEGAL2091g00010	DEGAL6037g00030	DEGAL5655g00010	DEGAL5224g00120
DEGAL261g00030	DEGAL4975g00070	DEGAL1708g00030	DEGAL3664g00010	DEGAL2984g00010	DEGAL2323g00040	DEGAL3511g00010	DEGAL2323g00080	DEGAL6861g00050	DEGAL3347g00020	DEGAL2297g00050	DEGAL309g00010	DEGAL6766g00030	DEGAL3737g00020	DEGAL1369g00290
DEGAL2681g00120	DEGAL2297g00060	DEGAL4728g00010	DEGAL6258g00010	DEGAL1506g00010	DEGAL6170g00060	DEGAL4160g00010	DEGAL882g00010	DEGAL1163g00020	DEGAL1126g00100	DEGAL4146g00080	DEGAL5334g00140	DEGAL510g00120	DEGAL4929g00020	DEGAL5573g00040
DEGAL5184g00010	DEGAL3347g00030	DEGAL1887g00020	DEGAL6824g00010	DEGAL2433g00030	DEGAL1998g00010	DEGAL510g00100	DEGAL4146g00060	DEGAL2439g00030	DEGAL524g00010	DEGAL6100g00110	DEGAL429g00060	DEGAL6536g00010	DEGAL6170g00060	DEGAL5852g00030
DEGAL6051g00010	DEGAL181g00020	DEGAL3082g00030	DEGAL4193g00030	DEGAL896g00110	DEGAL3732g00010	DEGAL6198g00010	DEGAL1772g00020	DEGAL3205g00030	DEGAL2091g00040	DEGAL2466g00040	DEGAL1850g00010	DEGAL3511g00030	DEGAL1998g00010	DEGAL6559g00100
DEGAL540g00040	DEGAL5655g00020	DEGAL2323g00060	DEGAL5200g00060	DEGAL5248g00050	DEGAL7089g00040	DEGAL6100g00110	DEGAL4572g00020	DEGAL5852g00010	DEGAL3178g00030	DEGAL429g00070	DEGAL4229g00070	DEGAL4146g00060	DEGAL570g00040	DEGAL7033g00090
DEGAL4642g00120	DEGAL6416g00140	DEGAL3251g00030	DEGAL5976g00170	DEGAL2104g00020	DEGAL5375g00270	DEGAL7038g00040	DEGAL6416g00190	DEGAL3511g00010	DEGAL5655g00010	DEGAL4682g00020	DEGAL2914g00020	DEGAL4572g00020	DEGAL3732g00010	DEGAL4229g00050
DEGAL7038g00060	DEGAL7089g00050	DEGAL510g00140	DEGAL6816g00040	DEGAL946g00070	DEGAL1708g00040	DEGAL4723g00090	DEGAL2466g00020	DEGAL510g00100	DEGAL6416g00150	DEGAL7038g00040	DEGAL6751g00050	DEGAL2466g00020	DEGAL4073g00010	DEGAL708g00070
DEGAL3253g00030	DEGAL887g00080	DEGAL1681g00010	DEGAL2361g00020	DEGAL3237g00030	DEGAL1649g00090	DEGAL3471g00070	DEGAL6198g00030	DEGAL2297g00050	DEGAL4003g00080	DEGAL2960g00080	DEGAL708g00050	DEGAL6198g00030	DEGAL5301g00060	DEGAL2823g00060
DEGAL4723g00070	DEGAL4007g00220	DEGAL3420g00020	DEGAL611g00150	DEGAL4003g00030	DEGAL3082g00020	DEGAL1351g00030	DEGAL309g00020	DEGAL121g00110	DEGAL4490g00020	DEGAL4229g00060	DEGAL2187g00020	DEGAL309g00020	DEGAL5375g00270	DEGAL4462g00010
DEGAL1220g00010	DEGAL3471g00060	DEGAL2466g00080	DEGAL2087g00030	DEGAL3471g00020	DEGAL3621g00020	DEGAL4229g00060	DEGAL5334g00130	DEGAL1850g00040	DEGAL4929g00020	DEGAL6766g00080	DEGAL2879g00020	DEGAL5334g00130	DEGAL5417g00070	DEGAL2187g00040
DEGAL3877g00050	DEGAL850g00030	DEGAL3956g00080	DEGAL5467g00060	DEGAL6018g00240	DEGAL4833g00020	DEGAL2356g00020	DEGAL5224g00110	DEGAL7038g00040	DEGAL3906g00010	DEGAL6861g00040	DEGAL4347g00110	DEGAL6700g00060	DEGAL1649g00090	DEGAL3205g00010
DEGAL5080g00140	DEGAL292g00010	DEGAL245g00020	DEGAL3072g00010	DEGAL5417g00040	DEGAL6861g00020	DEGAL6861g00040	DEGAL2823g00030	DEGAL4851g00010	DEGAL3283g00040	DEGAL4898g00100	DEGAL1163g00020	DEGAL5224g00110	DEGAL1887g00030	DEGAL2965g00010
DEGAL5763g00010	DEGAL946g00030	DEGAL6784g00010	DEGAL4210g00040	DEGAL1611g00040	DEGAL3530g00010	DEGAL2187g00030	DEGAL708g00060	DEGAL4723g00090	DEGAL2356g00040	DEGAL6142g00060	DEGAL2439g00030	DEGAL7033g00080	DEGAL3621g00020	DEGAL6142g00050
DEGAL1630g00020	DEGAL3563g00030	DEGAL3283g00060	DEGAL6564g00160	DEGAL3399g00020	DEGAL121g00140	DEGAL6142g00060	DEGAL2067g00190	DEGAL3471g00070	DEGAL5301g00060	DEGAL3036g00010	DEGAL5852g00010	DEGAL6766g00060	DEGAL3530g00010	DEGAL896g00140
DEGAL3657g00010	DEGAL3900g00020	DEGAL2919g00050	DEGAL5513g00030	DEGAL3457g00020	DEGAL2297g00060	DEGAL3036g00010	DEGAL686g00010	DEGAL2823g00050	DEGAL5375g00270	DEGAL1946g00080	DEGAL4160g00010	DEGAL2914g00010	DEGAL4975g00070	DEGAL2466g00060
DEGAL5838g00050	DEGAL1887g00020	DEGAL3901g00020	DEGAL5915g00080	DEGAL3563g00070	DEGAL3347g00030	DEGAL1163g00010	DEGAL5573g00010	DEGAL2356g00020	DEGAL1708g00040	DEGAL6700g00030	DEGAL2297g00050	DEGAL6751g00040	DEGAL896g00150	DEGAL121g00130
DEGAL1782g00350	DEGAL3082g00030	DEGAL611g00090	DEGAL6824g00020	DEGAL5976g00140	DEGAL181g00020	DEGAL4146g00070	DEGAL2187g00010	DEGAL6861g00040	DEGAL1649g00090	DEGAL6986g00070	DEGAL121g00110	DEGAL686g00010	DEGAL121g00140	DEGAL3347g00020
DEGAL3221g00010	DEGAL4774g00040	DEGAL2914g00030	DEGAL1786g00020	DEGAL5247g00060	DEGAL5591g00010	DEGAL510g00110	DEGAL2879g00010	DEGAL4898g00100	DEGAL3082g00020	DEGAL510g00110	DEGAL6100g00110	DEGAL5573g00010	DEGAL4146g00090	DEGAL3178g00030
DEGAL1683g00020	DEGAL2323g00060	DEGAL946g00020	DEGAL3669g00020	DEGAL3517g00040	DEGAL6100g00100	DEGAL2466g00030	DEGAL3205g00020	DEGAL3036g00010	DEGAL3621g00020	DEGAL2145g00110	DEGAL708g00080	DEGAL2879g00010	DEGAL6100g00100	DEGAL5655g00010
DEGAL2638g00050	DEGAL3251g00030	DEGAL3563g00040	DEGAL6165g00070	DEGAL4011g00390	DEGAL887g00080	DEGAL7038g00030	DEGAL4229g00080	DEGAL1163g00010	DEGAL3530g00010	DEGAL2466g00030	DEGAL429g00070	DEGAL4229g00080	DEGAL3420g00010	DEGAL6416g00150
DEGAL6935g00010	DEGAL510g00140	DEGAL2297g00090	DEGAL812g00040	DEGAL5100g00020	DEGAL2323g00030	DEGAL5224g00120	DEGAL5852g00020	DEGAL4146g00070	DEGAL121g00140	DEGAL6416g00160	DEGAL4851g00010	DEGAL5074g00030	DEGAL7089g00050	DEGAL4003g00080
DEGAL997g00010	DEGAL1681g00010	DEGAL2356g00060	DEGAL4439g00010	DEGAL2429g00110	DEGAL3906g00020	DEGAL1369g00290	DEGAL3232g00010	DEGAL121g00120	DEGAL2297g00060	DEGAL7038g00030	DEGAL2960g00080	DEGAL4347g00120	DEGAL887g00080	DEGAL3737g00020
DEGAL4551g00010	DEGAL6958g00020	DEGAL7110g00010	DEGAL5200g00070	DEGAL6564g00050	DEGAL557g00010	DEGAL7033g00090	DEGAL510g00130	DEGAL4572g00010	DEGAL3347g00030	DEGAL1369g00290	DEGAL1351g00030	DEGAL5852g00020	DEGAL3283g00050	DEGAL3906g00010
DEGAL4790g00080	DEGAL3420g00020	DEGAL2323g00050	DEGAL1384g00010	DEGAL1498g00010	DEGAL850g00030	DEGAL4352g00010	DEGAL2323g00070	DEGAL510g00110	DEGAL4146g00090	DEGAL5573g00040	DEGAL4229g00060	DEGAL6142g00040	DEGAL1791g00020	DEGAL2323g00040
DEGAL5334g00100	DEGAL121g00150	DEGAL3347g00010	DEGAL2095g00010	DEGAL3347g00040	DEGAL292g00010	DEGAL708g00070	DEGAL2718g00010	DEGAL2145g00110	DEGAL5591g00010	DEGAL5852g00030	DEGAL6766g00080	DEGAL3232g00010	DEGAL2323g00030	DEGAL6170g00060
DEGAL1246g00010	DEGAL2466g00080	DEGAL3251g00040	DEGAL3136g00020	DEGAL3178g00050	DEGAL946g00030	DEGAL2187g00040	DEGAL6257g00010	DEGAL2466g00030	DEGAL5655g00020	DEGAL6559g00100	DEGAL6861g00040	DEGAL4572g00030	DEGAL2365g00120	DEGAL1998g00010
DEGAL1946g00060	DEGAL3956g00080	DEGAL4975g00090	DEGAL3901g00090	DEGAL3511g00090	DEGAL3900g00020	DEGAL2965g00010	DEGAL2297g00020	DEGAL7038g00030	DEGAL6100g00100	DEGAL7033g00090	DEGAL4898g00100	DEGAL510g00130	DEGAL6234g00040	DEGAL3732g00010
DEGAL2448g00070	DEGAL6416g00130	DEGAL510g00150	DEGAL6829g00030	DEGAL2264g00010	DEGAL1708g00030	DEGAL4160g00020	DEGAL4146g00050	DEGAL5224g00120	DEGAL6416g00140	DEGAL4229g00050	DEGAL6142g00060	DEGAL2718g00010	DEGAL6751g00010	DEGAL4073g00010
DEGAL2638g00030	DEGAL1993g00020	DEGAL2297g00080	DEGAL2082g00020	DEGAL5430g00010	DEGAL6861g00010	DEGAL887g00070	DEGAL1681g00020	DEGAL1369g00290	DEGAL7089g00050	DEGAL6751g00030	DEGAL3036g00010	DEGAL6257g00010	DEGAL850g00030	DEGAL850g00020
DEGAL3901g00400	DEGAL887g00090	DEGAL2091g00030	DEGAL790g00010	DEGAL4452g00100	DEGAL2323g00060	DEGAL1112g00010	DEGAL1410g00020	DEGAL5573g00040	DEGAL557g00010	DEGAL4352g00010	DEGAL1163g00010	DEGAL2297g00020	DEGAL946g00030	DEGAL2356g00040
DEGAL540g00030	DEGAL3471g00030	DEGAL4003g00090	DEGAL6757g00060	DEGAL292g00020	DEGAL3251g00030	DEGAL3251g00010	DEGAL6416g00180	DEGAL5852g00030	DEGAL6234g00040	DEGAL2356g00030	DEGAL2297g00040	DEGAL1681g00020	DEGAL3563g00030	DEGAL7089g00040
DEGAL7038g00050	DEGAL3283g00060	DEGAL3956g00070	DEGAL6811g00030	DEGAL3677g00030	DEGAL510g00140	DEGAL3347g00020	DEGAL6088g00020	DEGAL6559g00100	DEGAL6766g00090	DEGAL708g00070	DEGAL6700g00030	DEGAL1410g00020	DEGAL1708g00030	DEGAL5301g00060
DEGAL3207g00010	DEGAL2919g00050	DEGAL2433g00050	DEGAL611g00140	DEGAL3288g00040	DEGAL1681g00010	DEGAL4385g00010	DEGAL121g00100	DEGAL4229g00050	DEGAL850g00030	DEGAL3205g00010	DEGAL2323g00090	DEGAL6416g00180	DEGAL3082g00030	DEGAL5417g00070
DEGAL4723g00080	DEGAL3901g00020	DEGAL1131g00010	DEGAL5306g00010	DEGAL3399g00030	DEGAL3420g00020	DEGAL524g00010	DEGAL6198g00020	DEGAL2823g00060	DEGAL292g00010	DEGAL2965g00010	DEGAL510g00110	DEGAL2466g00010	DEGAL2356g00050	DEGAL1708g00040
DEGAL4146g00010	DEGAL611g00090	DEGAL4929g00010	DEGAL5678g00020	DEGAL3627g00030	DEGAL634g00010	DEGAL2091g00040	DEGAL2091g00010	DEGAL2187g00040	DEGAL946g00030	DEGAL4160g00020	DEGAL1369g00290	DEGAL121g00100	DEGAL6861g00010	DEGAL1649g00090
DEGAL4188g00460	DEGAL6234g00030	DEGAL557g00030	DEGAL5234g00050	DEGAL1887g00010	DEGAL2466g00080	DEGAL5655g00010	DEGAL309g00010	DEGAL3205g00010	DEGAL3900g00020	DEGAL6861g00030	DEGAL5573g00040	DEGAL6198g00020	DEGAL4774g00040	DEGAL3563g00020
DEGAL2014g00020	DEGAL5301g00080	DEGAL3901g00030	DEGAL6229g00040	DEGAL4943g00020	DEGAL245g00020	DEGAL6416g00150	DEGAL5334g00140	DEGAL2965g00010	DEGAL4728g00010	DEGAL4347g00130	DEGAL7033g00090	DEGAL2091g00010	DEGAL510g00140	DEGAL3082g00020
DEGAL1782g00340	DEGAL2914g00030	DEGAL4004g00070	DEGAL5200g00040	DEGAL4011g00360	DEGAL3906g00030	DEGAL4490g00020	DEGAL1850g00010	DEGAL2466g00060	DEGAL1887g00020	DEGAL2466g00060	DEGAL4229g00050	DEGAL309g00010	DEGAL1681g00010	DEGAL3621g00020
DEGAL2960g00010	DEGAL3563g00040	DEGAL6234g00020	DEGAL2709g00010	DEGAL2919g00010	DEGAL726g00010	DEGAL3737g00020	DEGAL5224g00100	DEGAL887g00070	DEGAL6861g00010	DEGAL2297g00070	DEGAL6751g00030	DEGAL5334g00140	DEGAL3420g00020	DEGAL4833g00020
DEGAL4790g00090	DEGAL2297g00090	DEGAL2914g00040	DEGAL4003g00020	DEGAL4444g00030	DEGAL3901g00010	DEGAL4929g00020	DEGAL2823g00040	DEGAL1112g00010	DEGAL510g00140	DEGAL887g00070	DEGAL2356g00030	DEGAL7038g00010	DEGAL2466g00080	DEGAL896g00150
DEGAL4363g00120	DEGAL7110g00010	DEGAL2356g00070	DEGAL2961g00010	DEGAL2429g00100	DEGAL2919g00050	DEGAL3906g00010	DEGAL4229g00070	DEGAL121g00130	DEGAL1681g00010	DEGAL3347g00020	DEGAL708g00070	DEGAL1850g00010	DEGAL245g00020	DEGAL121g00140
DEGAL2579g00090	DEGAL3347g00010	DEGAL5747g00010	DEGAL3136g00030	DEGAL3627g00010	DEGAL4004g00080	DEGAL1998g00010	DEGAL2914g00020	DEGAL3251g00010	DEGAL3420g00020	DEGAL1126g00100	DEGAL2823g00060	DEGAL2823g00040	DEGAL3906g00030	DEGAL2297g00060
DEGAL4114g00010	DEGAL3251g00040	DEGAL2429g00130	DEGAL6703g00320	DEGAL6019g00010	DEGAL3901g00020	DEGAL3732g00010	DEGAL2356g00010	DEGAL3347g00020	DEGAL634g00010	DEGAL4385g00010	DEGAL3205g00010	DEGAL4229g00070	DEGAL1993g00020	DEGAL3347g00030
DEGAL2963g00070	DEGAL4975g00090	DEGAL4723g00030	DEGAL6760g00010	DEGAL946g00050	DEGAL6234g00030	DEGAL850g00020	DEGAL7033g00070	DEGAL2091g00040	DEGAL2466g00080	DEGAL946g00040	DEGAL4160g00020	DEGAL2960g00050	DEGAL6784g00010	DEGAL4146g00090
DEGAL3033g00010	DEGAL510g00150	DEGAL887g00030	DEGAL1401g00050	DEGAL3737g00010	DEGAL3563g00040	DEGAL5375g00270	DEGAL6751g00050	DEGAL3178g00030	DEGAL3956g00080	DEGAL5655g00010	DEGAL6861g00030	DEGAL2356g00010	DEGAL2091g00020	DEGAL181g00020
DEGAL6257g00020	DEGAL5486g00010	DEGAL1778g00010	DEGAL4198g00030	DEGAL410g00010	DEGAL6564g00090	DEGAL1708g00040	DEGAL686g00020	DEGAL5655g00010	DEGAL3906g00030	DEGAL6416g00150	DEGAL4347g00130	DEGAL6751g00050	DEGAL887g00090	DEGAL5591g00010
DEGAL1206g00020	DEGAL2091g00030	DEGAL3471g00010	DEGAL6537g00010	DEGAL2145g00190	DEGAL2323g00050	DEGAL1649g00090	DEGAL708g00050	DEGAL6416g00150	DEGAL6784g00010	DEGAL3737g00020	DEGAL2466g00060	DEGAL708g00050	DEGAL2919g00050	DEGAL5655g00020
DEGAL2681g00100	DEGAL4003g00090	DEGAL6569g00010	DEGAL3072g00040	DEGAL570g00030	DEGAL121g00160	DEGAL3563g00020	DEGAL2187g00020	DEGAL4490g00020	DEGAL887g00090	DEGAL6824g00090	DEGAL914g00010	DEGAL4347g00110	DEGAL4004g00080	DEGAL6416g00140
DEGAL2901g00200	DEGAL3178g00020	DEGAL946g00080	DEGAL2087g00010	DEGAL4943g00010	DEGAL3251g00040	DEGAL3082g00020	DEGAL6861g00050	DEGAL3906g00010	DEGAL3901g00010	DEGAL4929g00020	DEGAL2297g00070	DEGAL5852g00010	DEGAL611g00090	DEGAL887g00080
DEGAL1225g00010	DEGAL3956g00070	DEGAL2919g00030	DEGAL1931g00120	DEGAL4833g00010	DEGAL2297g00080	DEGAL3621g00020	DEGAL1163g00020	DEGAL2323g00040	DEGAL3283g00060	DEGAL3906g00010	DEGAL1112g00010	DEGAL5224g00130	DEGAL6234g00030	DEGAL3283g00050
DEGAL646g00110	DEGAL2433g00050	DEGAL4774g00010	DEGAL4003g00010	DEGAL6258g00010	DEGAL7089g00070	DEGAL3530g00010	DEGAL2439g00030	DEGAL6170g00060	DEGAL557g00020	DEGAL2323g00040	DEGAL3347g00020	DEGAL2145g00120	DEGAL5301g00080	DEGAL2323g00030
DEGAL325g00160	DEGAL3127g00010	DEGAL5417g00030	DEGAL6229g00030	DEGAL318g00010	DEGAL4003g00090	DEGAL4975g00070	DEGAL3205g00030	DEGAL4073g00010	DEGAL2919g00050	DEGAL6170g00060	DEGAL4385g00010	DEGAL510g00100	DEGAL4347g00100	DEGAL2365g00120
DEGAL4961g00030	DEGAL1131g00010	DEGAL4004g00020	DEGAL6004g00010	DEGAL5496g00020	DEGAL1993g00010	DEGAL121g00140	DEGAL5852g00010	DEGAL850g00020	DEGAL4004g00080	DEGAL1998g00010	DEGAL946g00040	DEGAL2297g00050	DEGAL3563g00040	DEGAL6234g00040
DEGAL3207g00020	DEGAL4929g00010	DEGAL5247g00070	DEGAL5521g00010	DEGAL4193g00030	DEGAL3178g00020	DEGAL2297g00060	DEGAL510g00100	DEGAL5301g00060	DEGAL611g00090	DEGAL3732g00010	DEGAL6416g00150	DEGAL4146g00080	DEGAL2297g00090	DEGAL6751g00010
DEGAL4188g00470	DEGAL4004g00070	DEGAL7110g00030	DEGAL969g00020	DEGAL5521g00020	DEGAL2433g00050	DEGAL3347g00030	DEGAL2297g00050	DEGAL5375g00270	DEGAL6234g00030	DEGAL3283g00040	DEGAL4003g00080	DEGAL121g00110	DEGAL2356g00060	DEGAL850g00030
DEGAL4272g00020	DEGAL2914g00040	DEGAL3517g00030	DEGAL4975g00010	DEGAL653g00100	DEGAL3283g00070	DEGAL5591g00010	DEGAL121g00110	DEGAL5417g00070	DEGAL2914g00030	DEGAL2356g00040	DEGAL6824g00090	DEGAL6100g00110	DEGAL7110g00010	DEGAL292g00010
DEGAL2960g00040	DEGAL2356g00070	DEGAL4011g00380	DEGAL1304g00030	DEGAL4375g00010	DEGAL6416g00120	DEGAL5655g00020	DEGAL708g00080	DEGAL1708g00040	DEGAL946g00020	DEGAL7089g00040	DEGAL4929g00020	DEGAL708g00080	DEGAL5596g00010	DEGAL946g00030
DEGAL5838g00030	DEGAL1649g00060	DEGAL1946g00020	DEGAL5834g00010	DEGAL3018g00010	DEGAL3901g00030	DEGAL6416g00140	DEGAL1850g00040	DEGAL1649g00090	DEGAL2297g00090	DEGAL5375g00270	DEGAL3906g00010	DEGAL2466g00040	DEGAL121g00160	DEGAL3900g00020
DEGAL2014g00010	DEGAL4774g00060	DEGAL740g00040	DEGAL6703g00300	DEGAL6481g00010	DEGAL4004g00070	DEGAL3420g00010	DEGAL4682g00020	DEGAL3563g00020	DEGAL7110g00010	DEGAL5417g00070	DEGAL2323g00040	DEGAL7038g00040	DEGAL4975g00090	DEGAL1708g00030
DEGAL2890g00020	DEGAL4723g00030	DEGAL1506g00010	DEGAL6481g00040	DEGAL6816g00040	DEGAL5375g00260	DEGAL7089g00050	DEGAL7038g00040	DEGAL3082g00020	DEGAL1649g00070	DEGAL1708g00040	DEGAL6170g00060	DEGAL4723g00090	DEGAL2297g00080	DEGAL3082g00030
DEGAL4666g00030	DEGAL887g00030	DEGAL3640g00010	DEGAL1701g00210	DEGAL4011g00220	DEGAL2914g00040	DEGAL2323g00030	DEGAL4723g00090	DEGAL3530g00010	DEGAL2323g00050	DEGAL1649g00090	DEGAL1998g00010	DEGAL2960g00080	DEGAL4003g00090	DEGAL6861g00010
DEGAL2633g00010	DEGAL1778g00010	DEGAL896g00110	DEGAL2763g00040	DEGAL6829g00020	DEGAL3563g00050	DEGAL4007g00220	DEGAL2960g00080	DEGAL896g00150	DEGAL3251g00040	DEGAL3563g00020	DEGAL3732g00010	DEGAL3471g00070	DEGAL3178g00020	DEGAL2323g00060
DEGAL1206g00010	DEGAL1506g00020	DEGAL1993g00030	DEGAL3627g00060	DEGAL611g00150	DEGAL5376g00010	DEGAL3906g00020	DEGAL3471g00070	DEGAL121g00140	DEGAL4975g00090	DEGAL3082g00020	DEGAL2356g00040	DEGAL2356g00020	DEGAL2433g00050	DEGAL3251g00030
DEGAL1782g00330	DEGAL2433g00020	DEGAL292g00060	DEGAL611g00120	DEGAL1778g00060	DEGAL5747g00010	DEGAL850g00030	DEGAL2823g00050	DEGAL2297g00060	DEGAL510g00150	DEGAL3621g00020	DEGAL7089g00040	DEGAL6861g00040	DEGAL4929g00010	DEGAL510g00140
DEGAL893g00120	DEGAL896g00100	DEGAL946g00070	DEGAL4198g00020	DEGAL26g00020	DEGAL1708g00050	DEGAL292g00010	DEGAL2356g00020	DEGAL3347g00030	DEGAL2297g00080	DEGAL6170g00070	DEGAL5301g00060	DEGAL6142g00060	DEGAL611g00080	DEGAL1681g00010
DEGAL1962g00050	DEGAL7089g00080	DEGAL182g00010	DEGAL5247g00040	DEGAL479g00080	DEGAL2429g00130	DEGAL946g00030	DEGAL6861g00040	DEGAL5591g00010	DEGAL2466g00070	DEGAL3530g00010	DEGAL5375g00270	DEGAL1163g00010	DEGAL3901g00030	DEGAL6958g00020
DEGAL4790g00060	DEGAL3471g00010	DEGAL4003g00030	DEGAL2087g00020	DEGAL4210g00040	DEGAL887g00030	DEGAL3563g00030	DEGAL2187g00030	DEGAL5655g00020	DEGAL5486g00010	DEGAL896g00150	DEGAL5417g00070	DEGAL2989g00010	DEGAL4004g00070	DEGAL121g00150
DEGAL2963g00080	DEGAL6569g00010	DEGAL3471g00020	DEGAL1931g00110	DEGAL3669g00020	DEGAL1778g00010	DEGAL3900g00020	DEGAL1163g00010	DEGAL6100g00100	DEGAL2091g00030	DEGAL2466g00050	DEGAL1708g00040	DEGAL2297g00040	DEGAL6234g00020	DEGAL2466g00080
DEGAL7164g00070	DEGAL946g00080	DEGAL3678g00010	DEGAL5976g00160	DEGAL2269g00020	DEGAL896g00100	DEGAL1708g00030	DEGAL1946g00080	DEGAL6416g00140	DEGAL7089g00070	DEGAL3347g00030	DEGAL1649g00090	DEGAL6700g00030	DEGAL2914g00040	DEGAL3956g00080
DEGAL1246g00030	DEGAL2104g00010	DEGAL4444g00010	DEGAL6757g00080	DEGAL812g00040	DEGAL5248g00040	DEGAL1887g00020	DEGAL6700g00030	DEGAL3283g00050	DEGAL4003g00090	DEGAL4146g00090	DEGAL3082g00020	DEGAL2323g00090	DEGAL2356g00070	DEGAL245g00020
DEGAL4007g00280	DEGAL2919g00030	DEGAL3901g00050	DEGAL5375g00300	DEGAL1384g00010	DEGAL3471g00010	DEGAL3082g00030	DEGAL4572g00010	DEGAL2365g00120	DEGAL1993g00010	DEGAL2155g00030	DEGAL3621g00020	DEGAL4572g00010	DEGAL3563g00050	DEGAL3906g00030
DEGAL4444g00070	DEGAL5417g00030	DEGAL740g00030	DEGAL3914g00030	DEGAL305g00010	DEGAL6569g00010	DEGAL6861g00010	DEGAL510g00110	DEGAL6234g00040	DEGAL3178g00020	DEGAL5591g00010	DEGAL6170g00070	DEGAL510g00110	DEGAL4774g00060	DEGAL6784g00010
DEGAL1737g00170	DEGAL4004g00020	DEGAL3399g00020	DEGAL3250g00080	DEGAL3136g00020	DEGAL946g00080	DEGAL4774g00040	DEGAL2145g00110	DEGAL6751g00010	DEGAL3956g00070	DEGAL7089g00050	DEGAL3530g00010	DEGAL2145g00110	DEGAL5747g00010	DEGAL2091g00020
DEGAL4076g00030	DEGAL5247g00070	DEGAL3627g00040	DEGAL3013g00030	DEGAL6481g00020	DEGAL2104g00010	DEGAL1681g00010	DEGAL2466g00030	DEGAL6766g00090	DEGAL1131g00010	DEGAL887g00080	DEGAL4975g00070	DEGAL2466g00030	DEGAL1708g00050	DEGAL3471g00030
DEGAL6252g00010	DEGAL7110g00030	DEGAL6899g00010	DEGAL305g00060	DEGAL4198g00040	DEGAL2145g00180	DEGAL3420g00020	DEGAL7038g00030	DEGAL850g00030	DEGAL3283g00070	DEGAL3283g00050	DEGAL896g00150	DEGAL6416g00160	DEGAL4723g00030	DEGAL3283g00060
DEGAL5248g00030	DEGAL4452g00120	DEGAL3563g00070	DEGAL4975g00020	DEGAL6757g00060	DEGAL4003g00040	DEGAL634g00010	DEGAL5224g00120	DEGAL292g00010	DEGAL4929g00010	DEGAL4007g00220	DEGAL2466g00050	DEGAL7038g00030	DEGAL121g00170	DEGAL3901g00020
DEGAL5463g00010	DEGAL3517g00030	DEGAL1946g00010	DEGAL6609g00020	DEGAL1524g00020	DEGAL4444g00020	DEGAL121g00150	DEGAL1369g00290	DEGAL946g00030	DEGAL6416g00120	DEGAL2365g00120	DEGAL2297g00060	DEGAL5224g00120	DEGAL2433g00020	DEGAL6234g00030
DEGAL4961g00040	DEGAL4011g00380	DEGAL3200g00010	DEGAL4430g00050	DEGAL749g00010	DEGAL2919g00030	DEGAL2466g00080	DEGAL5573g00040	DEGAL3900g00020	DEGAL3901g00030	DEGAL3471g00060	DEGAL3347g00030	DEGAL1369g00290	DEGAL896g00100	DEGAL2914g00030
DEGAL5988g00040	DEGAL1946g00020	DEGAL4011g00390	DEGAL5276g00020	DEGAL4210g00030	DEGAL1883g00020	DEGAL3956g00080	DEGAL5852g00030	DEGAL1887g00020	DEGAL4004g00070	DEGAL557g00010	DEGAL4146g00090	DEGAL5573g00040	DEGAL7089g00080	DEGAL2356g00060
DEGAL429g00040	DEGAL740g00040	DEGAL4444g00040	DEGAL2489g00020	DEGAL6829g00050	DEGAL5417g00030	DEGAL245g00020	DEGAL6559g00100	DEGAL2356g00050	DEGAL6234g00020	DEGAL6751g00010	DEGAL2155g00030	DEGAL5852g00030	DEGAL2104g00010	DEGAL1649g00070
DEGAL5948g00040	DEGAL2984g00010	DEGAL5100g00020	DEGAL2607g00020	DEGAL3535g00100	DEGAL1020g00010	DEGAL3906g00030	DEGAL4229g00050	DEGAL510g00140	DEGAL2914g00040	DEGAL6766g00090	DEGAL5591g00010	DEGAL6559g00100	DEGAL6416g00110	DEGAL2323g00050
DEGAL708g00030	DEGAL1506g00010	DEGAL3347g00040	DEGAL3672g00030	DEGAL2709g00010	DEGAL4452g00120	DEGAL1993g00020	DEGAL6751g00030	DEGAL1681g00010	DEGAL2356g00070	DEGAL850g00030	DEGAL3420g00010	DEGAL7033g00090	DEGAL4003g00040	DEGAL3347g00010
DEGAL2823g00020	DEGAL3640g00010	DEGAL3905g00020	DEGAL2053g00020	DEGAL6703g00310	DEGAL3517g00030	DEGAL887g00090	DEGAL4352g00010	DEGAL3420g00020	DEGAL3563g00050	DEGAL5375g00280	DEGAL7089g00050	DEGAL4229g00050	DEGAL2919g00030	DEGAL5596g00010
DEGAL304g00010	DEGAL896g00110	DEGAL3178g00050	DEGAL3136g00050	DEGAL1384g00020	DEGAL4011g00380	DEGAL3901g00010	DEGAL2356g00030	DEGAL121g00150	DEGAL5376g00010	DEGAL3900g00020	DEGAL887g00080	DEGAL6751g00030	DEGAL3901g00040	DEGAL121g00160
DEGAL5838g00040	DEGAL1993g00030	DEGAL3511g00090	DEGAL3914g00040	DEGAL4003g00020	DEGAL1946g00020	DEGAL3283g00060	DEGAL2823g00060	DEGAL2466g00080	DEGAL1708g00050	DEGAL1708g00030	DEGAL3283g00050	DEGAL2356g00030	DEGAL5417g00030	DEGAL3251g00040
DEGAL4181g00010	DEGAL292g00060	DEGAL3956g00040	DEGAL3250g00070	DEGAL5513g00060	DEGAL2466g00090	DEGAL2919g00050	DEGAL2187g00040	DEGAL3956g00080	DEGAL2429g00130	DEGAL4728g00010	DEGAL1791g00020	DEGAL708g00070	DEGAL6018g00250	DEGAL510g00150
DEGAL1782g00320	DEGAL4007g00260	DEGAL740g00020	DEGAL3914g00020	DEGAL2961g00010	DEGAL2984g00010	DEGAL4004g00080	DEGAL3205g00010	DEGAL3906g00030	DEGAL4723g00030	DEGAL2323g00060	DEGAL2323g00030	DEGAL2823g00060	DEGAL1997g00010	DEGAL2297g00080
DEGAL6037g00030	DEGAL946g00070	DEGAL5375g00210	DEGAL2082g00060	DEGAL3728g00010	DEGAL1506g00010	DEGAL3901g00020	DEGAL2965g00010	DEGAL6784g00010	DEGAL791g00020	DEGAL1681g00010	DEGAL2365g00120	DEGAL4462g00010	DEGAL3399g00010	DEGAL2091g00030
DEGAL1962g00040	DEGAL182g00010	DEGAL3677g00030	DEGAL2332g00020	DEGAL1566g00010	DEGAL6239g00030	DEGAL611g00090	DEGAL6861g00030	DEGAL2091g00020	DEGAL1506g00020	DEGAL3420g00020	DEGAL557g00010	DEGAL2187g00040	DEGAL4004g00020	DEGAL4003g00090
DEGAL997g00020	DEGAL3471g00020	DEGAL3288g00040	DEGAL533g00010	DEGAL3136g00030	DEGAL887g00040	DEGAL6234g00030	DEGAL2466g00060	DEGAL3901g00010	DEGAL3471g00010	DEGAL2466g00080	DEGAL6234g00040	DEGAL3205g00010	DEGAL7110g00030	DEGAL3178g00020
DEGAL6400g00050	DEGAL3901g00050	DEGAL5866g00130	DEGAL4975g00030	DEGAL6703g00320	DEGAL4007g00260	DEGAL5301g00080	DEGAL2297g00070	DEGAL3283g00060	DEGAL2104g00010	DEGAL3956g00080	DEGAL6751g00010	DEGAL6142g00050	DEGAL1020g00010	DEGAL3956g00070
DEGAL2297g00030	DEGAL740g00030	DEGAL4943g00020	DEGAL4430g00040	DEGAL5555g00010	DEGAL946g00070	DEGAL2914g00030	DEGAL3251g00010	DEGAL2919g00050	DEGAL2145g00180	DEGAL3906g00030	DEGAL5375g00280	DEGAL2297g00070	DEGAL3627g00050	DEGAL2433g00050
DEGAL6536g00010	DEGAL2919g00040	DEGAL4774g00030	DEGAL4756g00020	DEGAL1778g00040	DEGAL3237g00030	DEGAL2297g00090	DEGAL4385g00010	DEGAL4004g00080	DEGAL182g00020	DEGAL726g00010	DEGAL946g00030	DEGAL887g00070	DEGAL4452g00120	DEGAL3127g00010
DEGAL2323g00080	DEGAL1611g00040	DEGAL1777g00010	DEGAL5200g00030	DEGAL4193g00010	DEGAL4003g00030	DEGAL7110g00010	DEGAL524g00010	DEGAL2914g00030	DEGAL4003g00040	DEGAL7089g00060	DEGAL3563g00030	DEGAL3251g00010	DEGAL1946g00020	DEGAL1131g00010
DEGAL4146g00060	DEGAL3457g00020	DEGAL791g00010	DEGAL4434g00030	DEGAL6537g00010	DEGAL3678g00010	DEGAL6564g00090	DEGAL2091g00040	DEGAL2356g00060	DEGAL1611g00030	DEGAL3901g00010	DEGAL3900g00020	DEGAL3347g00020	DEGAL740g00040	DEGAL4929g00010
DEGAL2115g00100	DEGAL1946g00010	DEGAL3082g00010	DEGAL3292g00010	DEGAL3627g00070	DEGAL740g00030	DEGAL1649g00070	DEGAL946g00040	DEGAL6564g00090	DEGAL4774g00010	DEGAL3471g00030	DEGAL1708g00030	DEGAL4385g00010	DEGAL2429g00120	DEGAL6416g00120
DEGAL5224g00110	DEGAL3200g00010	DEGAL520g00010	DEGAL5284g00220	DEGAL3398g00020	DEGAL2919g00040	DEGAL2323g00050	DEGAL3178g00030	DEGAL1649g00070	DEGAL5417g00030	DEGAL3237g00020	DEGAL3082g00030	DEGAL181g00010	DEGAL2984g00010	DEGAL611g00080
DEGAL5988g00030	DEGAL4011g00390	DEGAL292g00040	DEGAL2141g00010	DEGAL2087g00010	DEGAL4495g00010	DEGAL3251g00040	DEGAL5655g00010	DEGAL2323g00050	DEGAL4004g00020	DEGAL557g00020	DEGAL2356g00050	DEGAL946g00040	DEGAL1506g00010	DEGAL3901g00030
DEGAL3253g00070	DEGAL4444g00040	DEGAL2323g00010	DEGAL2929g00020	DEGAL1931g00120	DEGAL6899g00010	DEGAL4975g00090	DEGAL6416g00150	DEGAL5596g00010	DEGAL7110g00030	DEGAL4004g00080	DEGAL4774g00040	DEGAL3178g00030	DEGAL3640g00010	DEGAL6234g00020
DEGAL1271g00030	DEGAL2429g00110	DEGAL570g00030	DEGAL5301g00030	DEGAL6229g00030	DEGAL3200g00010	DEGAL510g00150	DEGAL4003g00080	DEGAL3251g00040	DEGAL4452g00120	DEGAL611g00090	DEGAL2323g00060	DEGAL5655g00010	DEGAL6239g00030	DEGAL3563g00050
DEGAL6751g00040	DEGAL2044g00010	DEGAL740g00010	DEGAL5399g00030	DEGAL6564g00140	DEGAL6564g00080	DEGAL2297g00080	DEGAL4490g00020	DEGAL510g00150	DEGAL3517g00030	DEGAL1997g00030	DEGAL510g00140	DEGAL6416g00150	DEGAL4007g00260	DEGAL5747g00010
DEGAL1737g00150	DEGAL3905g00020	DEGAL1611g00060	DEGAL1164g00010	DEGAL525g00070	DEGAL4011g00390	DEGAL5486g00010	DEGAL6824g00090	DEGAL2297g00080	DEGAL4011g00380	DEGAL6234g00030	DEGAL1681g00010	DEGAL1791g00010	DEGAL946g00070	DEGAL1708g00050
DEGAL5074g00030	DEGAL3178g00050	DEGAL4943g00010	DEGAL3512g00020	DEGAL969g00020	DEGAL5866g00100	DEGAL2091g00030	DEGAL2323g00040	DEGAL2091g00030	DEGAL1946g00020	DEGAL5301g00080	DEGAL3420g00020	DEGAL6824g00090	DEGAL182g00010	DEGAL2429g00130
DEGAL4188g00410	DEGAL3511g00090	DEGAL5866g00120	DEGAL4933g00010	DEGAL812g00020	DEGAL4444g00040	DEGAL7089g00070	DEGAL6170g00060	DEGAL7089g00070	DEGAL740g00040	DEGAL5375g00250	DEGAL2466g00080	DEGAL2323g00040	DEGAL4003g00030	DEGAL887g00030
DEGAL6142g00040	DEGAL946g00060	DEGAL3563g00090	DEGAL313g00020	DEGAL5513g00050	DEGAL5100g00020	DEGAL4003g00090	DEGAL3732g00010	DEGAL4003g00090	DEGAL2466g00090	DEGAL946g00020	DEGAL3956g00080	DEGAL6170g00060	DEGAL3678g00010	DEGAL121g00170
DEGAL6142g00030	DEGAL5375g00210	DEGAL1649g00120	DEGAL4210g00070	DEGAL6703g00300	DEGAL6564g00050	DEGAL1993g00010	DEGAL850g00020	DEGAL1993g00010	DEGAL2984g00010	DEGAL4347g00100	DEGAL245g00020	DEGAL1998g00010	DEGAL4444g00010	DEGAL1506g00020
DEGAL724g00020	DEGAL4452g00100	DEGAL6258g00010	DEGAL6004g00060	DEGAL479g00060	DEGAL5467g00090	DEGAL3178g00020	DEGAL2356g00040	DEGAL3956g00070	DEGAL3640g00010	DEGAL2297g00090	DEGAL726g00010	DEGAL2356g00040	DEGAL7089g00090	DEGAL3471g00010
DEGAL2323g00070	DEGAL3677g00030	DEGAL6564g00150	DEGAL1245g00010	DEGAL1287g00010	DEGAL2044g00010	DEGAL3956g00070	DEGAL7089g00040	DEGAL1131g00010	DEGAL1993g00030	DEGAL2356g00060	DEGAL1993g00020	DEGAL7089g00040	DEGAL1997g00020	DEGAL6569g00010
DEGAL4492g00010	DEGAL3288g00040	DEGAL6824g00010	DEGAL1649g00140	DEGAL6481g00040	DEGAL3347g00040	DEGAL2433g00050	DEGAL5301g00060	DEGAL3283g00070	DEGAL292g00060	DEGAL7110g00010	DEGAL2091g00020	DEGAL5301g00060	DEGAL3457g00020	DEGAL946g00080
DEGAL4146g00050	DEGAL5866g00130	DEGAL1663g00010	DEGAL1562g00080	DEGAL3131g00020	DEGAL4929g00040	DEGAL1131g00010	DEGAL5417g00070	DEGAL4929g00010	DEGAL4007g00260	DEGAL6564g00090	DEGAL7089g00060	DEGAL5417g00070	DEGAL1946g00010	DEGAL2104g00010
DEGAL6416g00180	DEGAL5976g00110	DEGAL5496g00020	DEGAL5284g00210	DEGAL3627g00060	DEGAL5375g00210	DEGAL3283g00070	DEGAL1708g00040	DEGAL6416g00120	DEGAL182g00010	DEGAL2323g00050	DEGAL887g00090	DEGAL3563g00020	DEGAL5247g00060	DEGAL6416g00110
DEGAL2466g00010	DEGAL4774g00030	DEGAL525g00060	DEGAL4215g00010	DEGAL3136g00040	DEGAL5430g00010	DEGAL4929g00010	DEGAL1649g00090	DEGAL611g00080	DEGAL3237g00030	DEGAL3347g00010	DEGAL3901g00010	DEGAL3082g00020	DEGAL3200g00010	DEGAL182g00020
DEGAL6198g00020	DEGAL1777g00010	DEGAL4375g00010	DEGAL1782g00090	DEGAL5976g00160	DEGAL292g00020	DEGAL6416g00120	DEGAL3563g00020	DEGAL3901g00030	DEGAL4003g00030	DEGAL5596g00010	DEGAL3471g00030	DEGAL4833g00020	DEGAL4011g00390	DEGAL4003g00040
DEGAL325g00170	DEGAL791g00010	DEGAL6224g00040	DEGAL3449g00010	DEGAL6824g00050	DEGAL3677g00030	DEGAL3901g00030	DEGAL3621g00020	DEGAL4004g00070	DEGAL3471g00020	DEGAL4975g00090	DEGAL3237g00020	DEGAL6170g00070	DEGAL5866g00100	DEGAL2919g00030
DEGAL429g00060	DEGAL2429g00100	DEGAL3018g00010	DEGAL3906g00080	DEGAL6261g00010	DEGAL570g00020	DEGAL4004g00070	DEGAL6861g00020	DEGAL5375g00260	DEGAL3678g00010	DEGAL3420g00030	DEGAL557g00020	DEGAL3251g00020	DEGAL4444g00040	DEGAL1611g00030
DEGAL2963g00060	DEGAL2433g00010	DEGAL5976g00170	DEGAL1025g00010	DEGAL1562g00060	DEGAL1611g00050	DEGAL5375g00260	DEGAL6170g00070	DEGAL6234g00020	DEGAL4444g00010	DEGAL2297g00080	DEGAL3901g00020	DEGAL3530g00010	DEGAL4929g00040	DEGAL1883g00020
DEGAL4404g00130	DEGAL946g00050	DEGAL3901g00080	DEGAL5491g00060	DEGAL3250g00080	DEGAL3627g00030	DEGAL2914g00040	DEGAL3251g00020	DEGAL2914g00040	DEGAL3901g00050	DEGAL5486g00010	DEGAL611g00090	DEGAL896g00150	DEGAL3511g00090	DEGAL5375g00230
DEGAL5913g00020	DEGAL2323g00010	DEGAL1401g00030	DEGAL313g00010	DEGAL525g00020	DEGAL4011g00360	DEGAL2356g00070	DEGAL896g00150	DEGAL3563g00050	DEGAL2919g00040	DEGAL4003g00090	DEGAL1997g00030	DEGAL2466g00050	DEGAL2264g00010	DEGAL5417g00030
DEGAL2914g00020	DEGAL4774g00020	DEGAL6757g00070	DEGAL3672g00010	DEGAL3013g00030	DEGAL4444g00030	DEGAL3563g00050	DEGAL2466g00050	DEGAL5376g00010	DEGAL3399g00020	DEGAL726g00020	DEGAL6234g00030	DEGAL2297g00060	DEGAL3956g00040	DEGAL6018g00250
DEGAL2960g00050	DEGAL570g00030	DEGAL5678g00010	DEGAL195g00010	DEGAL2332g00030	DEGAL1777g00010	DEGAL5376g00010	DEGAL121g00140	DEGAL1649g00060	DEGAL4495g00010	DEGAL3178g00020	DEGAL5301g00080	DEGAL3347g00030	DEGAL4452g00100	DEGAL1997g00010
DEGAL7033g00070	DEGAL740g00010	DEGAL6811g00020	DEGAL5284g00200	DEGAL5395g00070	DEGAL2044g00020	DEGAL1649g00060	DEGAL2297g00060	DEGAL1708g00050	DEGAL3457g00020	DEGAL3956g00070	DEGAL5375g00250	DEGAL4146g00090	DEGAL292g00020	DEGAL4004g00020
DEGAL6751g00050	DEGAL1611g00060	DEGAL26g00020	DEGAL3535g00130	DEGAL6004g00040	DEGAL6239g00010	DEGAL4774g00060	DEGAL2155g00030	DEGAL2429g00130	DEGAL3563g00070	DEGAL2433g00050	DEGAL4347g00100	DEGAL181g00020	DEGAL3901g00060	DEGAL5247g00070
DEGAL6172g00050	DEGAL4011g00370	DEGAL479g00080	DEGAL1309g00090	DEGAL6858g00020	DEGAL5467g00080	DEGAL5747g00010	DEGAL5591g00010	DEGAL791g00020	DEGAL1946g00010	DEGAL3127g00010	DEGAL3563g00040	DEGAL2155g00030	DEGAL1887g00010	DEGAL3517g00030
DEGAL5852g00010	DEGAL5866g00120	DEGAL3072g00010	DEGAL305g00030	DEGAL6609g00020	DEGAL3627g00010	DEGAL1708g00050	DEGAL5655g00020	DEGAL121g00170	DEGAL3200g00010	DEGAL3283g00070	DEGAL2297g00090	DEGAL5591g00010	DEGAL4943g00020	DEGAL4011g00380
DEGAL224g00050	DEGAL1649g00120	DEGAL4210g00040	DEGAL3664g00060	DEGAL4430g00050	DEGAL4723g00020	DEGAL2429g00130	DEGAL6100g00100	DEGAL1506g00020	DEGAL6564g00080	DEGAL4929g00010	DEGAL2356g00060	DEGAL5655g00020	DEGAL4011g00360	DEGAL1946g00020
DEGAL6892g00010	DEGAL6564g00150	DEGAL5915g00080	DEGAL6824g00080	DEGAL3449g00030	DEGAL946g00050	DEGAL4723g00030	DEGAL6416g00140	DEGAL896g00100	DEGAL4444g00040	DEGAL3901g00030	DEGAL7110g00010	DEGAL6416g00140	DEGAL4774g00030	DEGAL2429g00120
DEGAL2670g00010	DEGAL1663g00010	DEGAL6824g00020	DEGAL6609g00010	DEGAL4595g00020	DEGAL2323g00010	DEGAL1506g00020	DEGAL887g00080	DEGAL3471g00010	DEGAL5100g00020	DEGAL6234g00020	DEGAL3347g00010	DEGAL887g00080	DEGAL3517g00010	DEGAL2984g00010
DEGAL4160g00010	DEGAL5496g00020	DEGAL1786g00020	DEGAL2420g00020	DEGAL6532g00050	DEGAL410g00010	DEGAL2433g00020	DEGAL708g00090	DEGAL946g00080	DEGAL3347g00040	DEGAL2914g00040	DEGAL5596g00010	DEGAL3283g00050	DEGAL791g00010	DEGAL1506g00010
DEGAL3646g00210	DEGAL525g00060	DEGAL1649g00110	DEGAL1566g00040	DEGAL1566g00030	DEGAL2145g00190	DEGAL896g00100	DEGAL3283g00050	DEGAL2145g00180	DEGAL3627g00020	DEGAL2356g00070	DEGAL121g00160	DEGAL2323g00030	DEGAL3082g00010	DEGAL896g00110
DEGAL5533g00100	DEGAL4375g00010	DEGAL4193g00020	DEGAL2067g00300	DEGAL4092g00070	DEGAL570g00030	DEGAL5248g00040	DEGAL4007g00220	DEGAL6416g00110	DEGAL3905g00020	DEGAL3563g00050	DEGAL4975g00090	DEGAL4007g00220	DEGAL6239g00010	DEGAL5248g00050
DEGAL4235g00170	DEGAL6224g00040	DEGAL4439g00010	DEGAL6811g00010	DEGAL2607g00020	DEGAL740g00010	DEGAL7089g00080	DEGAL2365g00120	DEGAL182g00020	DEGAL3178g00050	DEGAL4723g00030	DEGAL3420g00030	DEGAL2365g00120	DEGAL887g00060	DEGAL6239g00030
DEGAL4146g00080	DEGAL3018g00010	DEGAL3018g00020	DEGAL5491g00050	DEGAL2053g00020	DEGAL1611g00060	DEGAL3471g00010	DEGAL557g00010	DEGAL4003g00040	DEGAL3511g00090	DEGAL6239g00020	DEGAL5486g00010	DEGAL3471g00060	DEGAL520g00010	DEGAL887g00040
DEGAL6198g00010	DEGAL5976g00170	DEGAL2095g00010	DEGAL5224g00150	DEGAL3136g00050	DEGAL6074g00150	DEGAL946g00080	DEGAL6234g00040	DEGAL4444g00020	DEGAL3956g00040	DEGAL1891g00110	DEGAL4003g00090	DEGAL557g00010	DEGAL2433g00010	DEGAL1993g00030
DEGAL121g00110	DEGAL1401g00030	DEGAL3136g00020	DEGAL6385g00040	DEGAL5737g00020	DEGAL850g00010	DEGAL2104g00010	DEGAL6751g00010	DEGAL2919g00030	DEGAL5375g00210	DEGAL896g00100	DEGAL3178g00020	DEGAL6234g00040	DEGAL4723g00020	DEGAL292g00060
DEGAL5159g00010	DEGAL611g00150	DEGAL2361g00010	DEGAL2188g00020	DEGAL6824g00060	DEGAL630g00010	DEGAL2145g00180	DEGAL850g00030	DEGAL1611g00030	DEGAL5430g00010	DEGAL4007g00250	DEGAL3956g00070	DEGAL6751g00010	DEGAL2323g00010	DEGAL946g00070
DEGAL7038g00040	DEGAL6757g00070	DEGAL3627g00080	DEGAL5910g00210	DEGAL6229g00010	DEGAL4943g00010	DEGAL4003g00040	DEGAL292g00010	DEGAL3901g00040	DEGAL292g00020	DEGAL3471g00010	DEGAL2433g00050	DEGAL292g00010	DEGAL4774g00020	DEGAL3471g00020
DEGAL2963g00030	DEGAL2087g00030	DEGAL3914g00070	DEGAL6038g00050	DEGAL1524g00010	DEGAL1649g00120	DEGAL1611g00030	DEGAL5301g00070	DEGAL5417g00030	DEGAL3677g00030	DEGAL946g00080	DEGAL3127g00010	DEGAL5375g00280	DEGAL5375g00220	DEGAL3678g00010
DEGAL4851g00010	DEGAL5678g00010	DEGAL5306g00010	DEGAL2898g00010	DEGAL4976g00060	DEGAL3072g00020	DEGAL5417g00030	DEGAL5375g00280	DEGAL6018g00250	DEGAL570g00020	DEGAL2104g00010	DEGAL4929g00010	DEGAL946g00030	DEGAL570g00030	DEGAL4444g00010
DEGAL224g00040	DEGAL479g00080	DEGAL1401g00020	DEGAL4430g00010	DEGAL6004g00030	DEGAL6258g00010	DEGAL3399g00010	DEGAL946g00030	DEGAL1997g00010	DEGAL1611g00050	DEGAL5910g00090	DEGAL3901g00030	DEGAL3900g00020	DEGAL6074g00150	DEGAL3901g00050
DEGAL4229g00060	DEGAL4210g00040	DEGAL5467g00050	DEGAL3535g00160	DEGAL2332g00020	DEGAL1663g00010	DEGAL4004g00020	DEGAL3900g00020	DEGAL557g00040	DEGAL5866g00130	DEGAL2145g00180	DEGAL4004g00070	DEGAL1708g00030	DEGAL4943g00010	DEGAL740g00030
DEGAL6011g00030	DEGAL6564g00160	DEGAL3664g00030	DEGAL5394g00060	DEGAL2049g00020	DEGAL5496g00020	DEGAL7110g00030	DEGAL1887g00020	DEGAL4004g00020	DEGAL5976g00110	DEGAL6416g00110	DEGAL6234g00020	DEGAL3082g00030	DEGAL4011g00370	DEGAL1997g00020
DEGAL412g00060	DEGAL5513g00030	DEGAL6824g00030	DEGAL6326g00010	DEGAL4756g00020	DEGAL2709g00030	DEGAL4452g00120	DEGAL6861g00010	DEGAL5247g00070	DEGAL4011g00360	DEGAL4003g00040	DEGAL2914g00040	DEGAL2323g00060	DEGAL3664g00010	DEGAL6899g00010
DEGAL4570g00020	DEGAL1649g00110	DEGAL5234g00050	DEGAL6041g00010	DEGAL5200g00030	DEGAL653g00100	DEGAL3517g00030	DEGAL1649g00080	DEGAL1020g00010	DEGAL4774g00030	DEGAL2919g00030	DEGAL2356g00070	DEGAL3251g00030	DEGAL3072g00020	DEGAL3563g00070
DEGAL4872g00150	DEGAL3669g00020	DEGAL3535g00100	DEGAL6638g00020	DEGAL1309g00070	DEGAL4375g00010	DEGAL4011g00380	DEGAL2323g00060	DEGAL3517g00030	DEGAL791g00010	DEGAL3901g00040	DEGAL3563g00050	DEGAL510g00140	DEGAL6258g00010	DEGAL5247g00060
DEGAL2802g00040	DEGAL4193g00020	DEGAL2709g00010	DEGAL5008g00160	DEGAL4434g00030	DEGAL5976g00170	DEGAL1946g00020	DEGAL510g00140	DEGAL4011g00380	DEGAL2044g00020	DEGAL4774g00010	DEGAL1649g00060	DEGAL1681g00010	DEGAL6824g00010	DEGAL3200g00010
DEGAL2187g00030	DEGAL6165g00070	DEGAL812g00030	DEGAL2448g00110	DEGAL5513g00070	DEGAL5925g00100	DEGAL740g00040	DEGAL3420g00020	DEGAL1946g00020	DEGAL520g00010	DEGAL1883g00020	DEGAL4774g00060	DEGAL3420g00020	DEGAL1663g00010	DEGAL4011g00390
DEGAL6142g00060	DEGAL812g00040	DEGAL6258g00030	DEGAL883g00020	DEGAL3449g00020	DEGAL6829g00020	DEGAL2466g00090	DEGAL634g00010	DEGAL2466g00090	DEGAL5467g00080	DEGAL5417g00030	DEGAL5747g00010	DEGAL121g00150	DEGAL318g00010	DEGAL4444g00040
DEGAL1000g00030	DEGAL3018g00020	DEGAL1701g00220	DEGAL212g00010	DEGAL5301g00030	DEGAL611g00150	DEGAL2984g00010	DEGAL121g00150	DEGAL2429g00120	DEGAL3627g00010	DEGAL1997g00010	DEGAL4723g00030	DEGAL2466g00080	DEGAL5467g00070	DEGAL5100g00020
DEGAL1163g00010	DEGAL6829g00030	DEGAL3728g00010	DEGAL6385g00030	DEGAL5399g00030	DEGAL5247g00030	DEGAL1506g00010	DEGAL2466g00080	DEGAL2984g00010	DEGAL292g00040	DEGAL557g00040	DEGAL6239g00020	DEGAL245g00020	DEGAL5496g00020	DEGAL2429g00110
DEGAL5964g00010	DEGAL2082g00020	DEGAL1566g00010	DEGAL2329g00040	DEGAL2489g00010	DEGAL6757g00070	DEGAL3640g00010	DEGAL3906g00030	DEGAL5248g00050	DEGAL2323g00010	DEGAL4004g00020	DEGAL1891g00110	DEGAL726g00010	DEGAL653g00100	DEGAL3347g00040
DEGAL5548g00010	DEGAL2361g00010	DEGAL6703g00320	DEGAL3883g00010	DEGAL3906g00070	DEGAL5678g00010	DEGAL6239g00030	DEGAL726g00010	DEGAL1993g00030	DEGAL410g00010	DEGAL7110g00030	DEGAL2433g00020	DEGAL2091g00020	DEGAL6224g00040	DEGAL3905g00020
DEGAL2802g00020	DEGAL790g00010	DEGAL2763g00030	DEGAL6038g00040	DEGAL5990g00010	DEGAL4531g00010	DEGAL292g00060	DEGAL2091g00020	DEGAL292g00060	DEGAL2145g00190	DEGAL3627g00050	DEGAL4007g00250	DEGAL7089g00060	DEGAL3018g00010	DEGAL3178g00050
DEGAL4146g00070	DEGAL3627g00080	DEGAL6760g00010	DEGAL2607g00080	DEGAL2607g00030	DEGAL479g00080	DEGAL4007g00260	DEGAL7089g00060	DEGAL4007g00260	DEGAL570g00030	DEGAL4452g00120	DEGAL7089g00080	DEGAL3901g00010	DEGAL5976g00170	DEGAL4929g00040
DEGAL6986g00070	DEGAL3914g00070	DEGAL5399g00020	DEGAL4151g00010	DEGAL313g00020	DEGAL3072g00010	DEGAL946g00070	DEGAL3471g00030	DEGAL946g00070	DEGAL850g00010	DEGAL4011g00380	DEGAL3471g00010	DEGAL3237g00020	DEGAL6816g00040	DEGAL3511g00090
DEGAL4922g00070	DEGAL611g00140	DEGAL4011g00200	DEGAL6977g00020	DEGAL4210g00070	DEGAL4210g00040	DEGAL182g00010	DEGAL3237g00020	DEGAL3237g00030	DEGAL5976g00120	DEGAL1946g00020	DEGAL946g00080	DEGAL3283g00060	DEGAL6829g00020	DEGAL2264g00010
DEGAL510g00110	DEGAL5306g00010	DEGAL3512g00030	DEGAL3173g00020	DEGAL6004g00060	DEGAL6564g00160	DEGAL3237g00030	DEGAL3283g00060	DEGAL4003g00030	DEGAL4452g00110	DEGAL740g00040	DEGAL2104g00010	DEGAL557g00020	DEGAL611g00150	DEGAL946g00060
DEGAL2145g00110	DEGAL5678g00020	DEGAL1401g00050	DEGAL5961g00020	DEGAL1649g00140	DEGAL6824g00020	DEGAL4003g00030	DEGAL557g00020	DEGAL3471g00020	DEGAL5866g00120	DEGAL2429g00120	DEGAL5910g00090	DEGAL3901g00020	DEGAL2087g00030	DEGAL3956g00040
DEGAL2466g00030	DEGAL5467g00050	DEGAL611g00130	DEGAL4092g00020	DEGAL4976g00050	DEGAL1786g00020	DEGAL3471g00020	DEGAL2919g00050	DEGAL3678g00010	DEGAL3563g00090	DEGAL2984g00010	DEGAL2145g00180	DEGAL1997g00030	DEGAL4531g00010	DEGAL5375g00210
DEGAL7038g00030	DEGAL3664g00030	DEGAL5008g00100	DEGAL6723g00010	DEGAL305g00040	DEGAL1649g00110	DEGAL3678g00010	DEGAL4004g00080	DEGAL4444g00010	DEGAL3072g00020	DEGAL1506g00010	DEGAL6416g00110	DEGAL6234g00030	DEGAL3072g00010	DEGAL292g00020
DEGAL7118g00050	DEGAL6824g00030	DEGAL2087g00010	DEGAL2058g00010	DEGAL6824g00070	DEGAL4193g00020	DEGAL1611g00040	DEGAL1997g00030	DEGAL3901g00050	DEGAL6258g00010	DEGAL3640g00010	DEGAL4003g00040	DEGAL5301g00080	DEGAL6564g00160	DEGAL3677g00030
DEGAL1815g00040	DEGAL749g00010	DEGAL6004g00010	DEGAL6638g00030	DEGAL1782g00090	DEGAL2269g00020	DEGAL4495g00010	DEGAL5301g00080	DEGAL2919g00040	DEGAL6564g00150	DEGAL2433g00030	DEGAL2919g00030	DEGAL5375g00250	DEGAL5513g00030	DEGAL570g00020
DEGAL4488g00100	DEGAL5234g00050	DEGAL1663g00020	DEGAL5335g00040	DEGAL5301g00040	DEGAL6165g00070	DEGAL3627g00040	DEGAL5375g00250	DEGAL4495g00010	DEGAL5513g00040	DEGAL5248g00050	DEGAL3901g00040	DEGAL2914g00030	DEGAL5915g00080	DEGAL3288g00040
DEGAL5573g00040	DEGAL6229g00040	DEGAL969g00020	DEGAL3712g00140	DEGAL5247g00010	DEGAL2966g00010	DEGAL3457g00020	DEGAL2914g00030	DEGAL1997g00020	DEGAL6824g00010	DEGAL2104g00020	DEGAL5417g00030	DEGAL2356g00060	DEGAL6824g00020	DEGAL5866g00130
DEGAL5852g00030	DEGAL3535g00100	DEGAL812g00020	DEGAL5491g00070	DEGAL1845g00010	DEGAL653g00110	DEGAL1946g00010	DEGAL2356g00060	DEGAL5247g00060	DEGAL1663g00010	DEGAL946g00070	DEGAL6018g00250	DEGAL1649g00070	DEGAL3669g00020	DEGAL1887g00010
DEGAL6559g00100	DEGAL2709g00010	DEGAL6258g00020	DEGAL1034g00010	DEGAL3906g00080	DEGAL3018g00020	DEGAL3200g00010	DEGAL6564g00090	DEGAL3200g00010	DEGAL5496g00020	DEGAL3237g00030	DEGAL1997g00010	DEGAL3347g00010	DEGAL6165g00070	DEGAL5976g00110
DEGAL7033g00090	DEGAL6258g00030	DEGAL6703g00300	DEGAL5224g00170	DEGAL4092g00090	DEGAL3136g00020	DEGAL5100g00020	DEGAL1649g00070	DEGAL6564g00080	DEGAL4193g00030	DEGAL4003g00030	DEGAL3399g00010	DEGAL5596g00010	DEGAL812g00040	DEGAL4943g00020
DEGAL6011g00020	DEGAL4003g00020	DEGAL479g00060	DEGAL4741g00150	DEGAL3229g00010	DEGAL3901g00090	DEGAL2429g00110	DEGAL2323g00050	DEGAL5866g00100	DEGAL2709g00030	DEGAL3471g00020	DEGAL557g00040	DEGAL121g00160	DEGAL5200g00070	DEGAL4011g00360
DEGAL496g00020	DEGAL6101g00010	DEGAL6481g00040	DEGAL2898g00030	DEGAL5986g00030	DEGAL6829g00030	DEGAL6564g00050	DEGAL3347g00010	DEGAL4444g00040	DEGAL653g00100	DEGAL4444g00010	DEGAL4004g00020	DEGAL3251g00040	DEGAL3018g00020	DEGAL3517g00010
DEGAL1271g00020	DEGAL1701g00220	DEGAL6811g00050	DEGAL4151g00020	DEGAL2687g00020	DEGAL4198g00040	DEGAL3347g00040	DEGAL5596g00010	DEGAL5100g00020	DEGAL6224g00040	DEGAL3568g00010	DEGAL7110g00030	DEGAL510g00150	DEGAL4430g00080	DEGAL1777g00010
DEGAL5373g00090	DEGAL2961g00010	DEGAL2763g00040	DEGAL4430g00030	DEGAL1562g00090	DEGAL2087g00040	DEGAL3905g00020	DEGAL3251g00040	DEGAL2429g00110	DEGAL3018g00010	DEGAL6018g00240	DEGAL3627g00050	DEGAL3420g00030	DEGAL3136g00020	DEGAL791g00010
DEGAL6121g00020	DEGAL3728g00010	DEGAL3627g00060	DEGAL305g00080	DEGAL4976g00040	DEGAL790g00010	DEGAL3511g00090	DEGAL510g00150	DEGAL3347g00040	DEGAL5976g00170	DEGAL5417g00040	DEGAL4452g00120	DEGAL5486g00010	DEGAL3901g00090	DEGAL3082g00010
DEGAL708g00070	DEGAL1566g00010	DEGAL3914g00090	DEGAL6041g00030	DEGAL2709g00040	DEGAL6757g00060	DEGAL5375g00210	DEGAL3420g00030	DEGAL3905g00020	DEGAL3901g00080	DEGAL1611g00040	DEGAL4011g00380	DEGAL4003g00090	DEGAL4654g00020	DEGAL887g00060
DEGAL4318g00020	DEGAL6703g00320	DEGAL611g00120	DEGAL6760g00090	DEGAL5513g00090	DEGAL3914g00070	DEGAL5430g00010	DEGAL2297g00080	DEGAL3178g00050	DEGAL1401g00030	DEGAL3399g00020	DEGAL740g00040	DEGAL726g00020	DEGAL6829g00030	DEGAL2429g00100
DEGAL3205g00010	DEGAL2763g00030	DEGAL4198g00020	DEGAL6541g00010	DEGAL3535g00130	DEGAL611g00140	DEGAL4452g00100	DEGAL2466g00070	DEGAL3511g00090	DEGAL5925g00100	DEGAL4495g00010	DEGAL2429g00120	DEGAL3178g00020	DEGAL2082g00020	DEGAL520g00010
DEGAL6400g00010	DEGAL6760g00010	DEGAL5247g00040	DEGAL6638g00040	DEGAL6858g00010	DEGAL1401g00020	DEGAL3677g00030	DEGAL2091g00030	DEGAL2264g00010	DEGAL6829g00020	DEGAL1997g00020	DEGAL2984g00010	DEGAL2433g00050	DEGAL4198g00040	DEGAL4723g00020
DEGAL4160g00020	DEGAL5399g00020	DEGAL1931g00110	DEGAL3712g00110	DEGAL4430g00060	DEGAL5467g00050	DEGAL570g00020	DEGAL7089g00070	DEGAL3956g00040	DEGAL611g00150	DEGAL6899g00010	DEGAL3640g00010	DEGAL3127g00010	DEGAL790g00010	DEGAL946g00050
DEGAL5489g00010	DEGAL4011g00200	DEGAL5976g00160	DEGAL4789g00010	DEGAL5200g00010	DEGAL1524g00020	DEGAL3288g00040	DEGAL4003g00090	DEGAL740g00020	DEGAL5247g00030	DEGAL3563g00070	DEGAL2433g00030	DEGAL1131g00010	DEGAL6757g00060	DEGAL2323g00010
DEGAL6861g00030	DEGAL3512g00030	DEGAL6824g00050	DEGAL153g00010	DEGAL1309g00090	DEGAL525g00080	DEGAL4011g00360	DEGAL1993g00010	DEGAL5375g00210	DEGAL4531g00010	DEGAL5976g00140	DEGAL5248g00050	DEGAL4929g00010	DEGAL3627g00080	DEGAL5375g00220
DEGAL4347g00130	DEGAL1778g00040	DEGAL3914g00030	DEGAL3224g00030	DEGAL6824g00080	DEGAL6564g00130	DEGAL4774g00030	DEGAL3956g00070	DEGAL5430g00010	DEGAL26g00020	DEGAL1946g00010	DEGAL6239g00030	DEGAL3901g00030	DEGAL6811g00030	DEGAL570g00030
DEGAL1595g00390	DEGAL1401g00050	DEGAL3250g00080	DEGAL5961g00010	DEGAL6609g00010	DEGAL6829g00050	DEGAL791g00010	DEGAL2433g00050	DEGAL292g00020	DEGAL3072g00010	DEGAL5247g00060	DEGAL2104g00020	DEGAL4004g00070	DEGAL611g00140	DEGAL740g00010
DEGAL6296g00110	DEGAL611g00130	DEGAL525g00020	DEGAL2607g00060	DEGAL3174g00020	DEGAL26g00030	DEGAL2044g00020	DEGAL3127g00010	DEGAL3677g00030	DEGAL4210g00040	DEGAL3517g00040	DEGAL946g00070	DEGAL6234g00020	DEGAL5306g00010	DEGAL1611g00060
DEGAL729g00070	DEGAL6537g00010	DEGAL3013g00030	DEGAL6038g00020	DEGAL2420g00020	DEGAL6229g00040	DEGAL6239g00010	DEGAL1131g00010	DEGAL570g00020	DEGAL6564g00160	DEGAL4011g00390	DEGAL182g00010	DEGAL2914g00040	DEGAL1401g00020	DEGAL6074g00150
DEGAL2466g00060	DEGAL5008g00100	DEGAL2332g00030	DEGAL4430g00020	DEGAL5399g00050	DEGAL5200g00040	DEGAL2429g00100	DEGAL4929g00010	DEGAL1611g00050	DEGAL5915g00080	DEGAL4444g00040	DEGAL3237g00030	DEGAL3563g00050	DEGAL5467g00050	DEGAL4943g00010
DEGAL302g00020	DEGAL1931g00120	DEGAL2082g00050	DEGAL2709g00080	DEGAL1566g00040	DEGAL4003g00020	DEGAL5467g00080	DEGAL6416g00120	DEGAL5866g00130	DEGAL6824g00020	DEGAL5100g00020	DEGAL4003g00030	DEGAL2429g00130	DEGAL749g00010	DEGAL3563g00090
DEGAL2297g00070	DEGAL4003g00010	DEGAL6038g00010	DEGAL3535g00170	DEGAL6532g00020	DEGAL5513g00060	DEGAL2433g00010	DEGAL3901g00030	DEGAL4943g00020	DEGAL1786g00020	DEGAL2429g00110	DEGAL3956g00050	DEGAL791g00020	DEGAL525g00080	DEGAL1649g00120
DEGAL887g00070	DEGAL6229g00030	DEGAL4215g00030	DEGAL4027g00120	DEGAL2687g00010	DEGAL6101g00010	DEGAL3627g00010	DEGAL4004g00070	DEGAL4444g00030	DEGAL3669g00020	DEGAL6564g00050	DEGAL3471g00020	DEGAL887g00030	DEGAL5234g00050	DEGAL3072g00020
DEGAL4500g00030	DEGAL1663g00020	DEGAL3906g00050	DEGAL6541g00020	DEGAL3672g00020	DEGAL1701g00220	DEGAL4723g00020	DEGAL6234g00020	DEGAL791g00010	DEGAL2269g00020	DEGAL1498g00010	DEGAL3678g00010	DEGAL1778g00010	DEGAL6004g00020	DEGAL6258g00010
DEGAL3251g00010	DEGAL969g00020	DEGAL2709g00070	DEGAL3712g00120	DEGAL5491g00050	DEGAL2961g00010	DEGAL2323g00010	DEGAL3563g00050	DEGAL2044g00020	DEGAL2966g00010	DEGAL3347g00040	DEGAL4444g00010	DEGAL6239g00020	DEGAL6229g00040	DEGAL6564g00150
DEGAL1126g00100	DEGAL812g00020	DEGAL5513g00080	DEGAL158g00020	DEGAL6385g00050	DEGAL3728g00010	DEGAL410g00010	DEGAL5376g00010	DEGAL887g00060	DEGAL4439g00010	DEGAL4929g00040	DEGAL7089g00090	DEGAL1891g00110	DEGAL6224g00020	DEGAL6824g00010
DEGAL2482g00010	DEGAL4975g00010	DEGAL3449g00030	DEGAL5491g00090	DEGAL2580g00010	DEGAL1566g00010	DEGAL2145g00190	DEGAL5747g00010	DEGAL520g00010	DEGAL653g00110	DEGAL3511g00090	DEGAL3568g00010	DEGAL896g00100	DEGAL5200g00040	DEGAL318g00010
DEGAL3178g00030	DEGAL1304g00030	DEGAL5276g00020	DEGAL6546g00010	DEGAL5224g00150	DEGAL3136g00030	DEGAL4774g00020	DEGAL1708g00050	DEGAL5467g00080	DEGAL1384g00010	DEGAL2264g00010	DEGAL6018g00240	DEGAL3471g00010	DEGAL2709g00010	DEGAL5467g00070
DEGAL6346g00010	DEGAL6258g00020	DEGAL2489g00020	DEGAL2836g00020	DEGAL534g00090	DEGAL2763g00030	DEGAL570g00030	DEGAL2429g00130	DEGAL3627g00010	DEGAL3018g00020	DEGAL946g00060	DEGAL5417g00040	DEGAL6569g00010	DEGAL812g00030	DEGAL5496g00020
DEGAL4003g00080	DEGAL5513g00050	DEGAL1401g00070	DEGAL749g00030	DEGAL6038g00050	DEGAL3512g00030	DEGAL6074g00150	DEGAL791g00020	DEGAL2323g00010	DEGAL2095g00010	DEGAL3956g00040	DEGAL1611g00040	DEGAL946g00080	DEGAL6258g00030	DEGAL4375g00010
DEGAL6730g00020	DEGAL1384g00030	DEGAL4092g00070	DEGAL3942g00010	DEGAL5174g00010	DEGAL611g00130	DEGAL850g00010	DEGAL121g00170	DEGAL410g00010	DEGAL6829g00030	DEGAL740g00020	DEGAL3399g00020	DEGAL2104g00010	DEGAL4003g00020	DEGAL5976g00170
DEGAL4929g00020	DEGAL6481g00040	DEGAL2328g00010	DEGAL5953g00010	DEGAL4976g00030	DEGAL4198g00030	DEGAL5976g00120	DEGAL1506g00020	DEGAL2145g00190	DEGAL2361g00010	DEGAL5430g00010	DEGAL1997g00020	DEGAL5910g00090	DEGAL2961g00010	DEGAL3901g00080
DEGAL5433g00020	DEGAL1701g00210	DEGAL2607g00020	DEGAL6760g00070	DEGAL1304g00080	DEGAL6537g00010	DEGAL4011g00370	DEGAL6239g00020	DEGAL5375g00220	DEGAL4198g00040	DEGAL4452g00100	DEGAL3627g00040	DEGAL2145g00180	DEGAL3728g00010	DEGAL1401g00030
DEGAL2323g00040	DEGAL6811g00050	DEGAL3672g00030	DEGAL2067g00350	DEGAL4430g00010	DEGAL1931g00100	DEGAL5866g00120	DEGAL1891g00110	DEGAL570g00030	DEGAL790g00010	DEGAL3677g00030	DEGAL6899g00010	DEGAL6416g00110	DEGAL3136g00030	DEGAL6816g00040
DEGAL6170g00060	DEGAL3728g00020	DEGAL6752g00010	DEGAL6481g00050	DEGAL6858g00060	DEGAL3627g00070	DEGAL3664g00010	DEGAL896g00100	DEGAL850g00010	DEGAL6757g00060	DEGAL3288g00040	DEGAL5976g00140	DEGAL182g00020	DEGAL6703g00320	DEGAL6829g00020
DEGAL1998g00010	DEGAL2763g00040	DEGAL1649g00170	DEGAL6757g00030	DEGAL3535g00160	DEGAL3398g00020	DEGAL3072g00020	DEGAL5248g00040	DEGAL5976g00120	DEGAL3627g00080	DEGAL3399g00030	DEGAL1946g00010	DEGAL4003g00040	DEGAL2763g00030	DEGAL611g00150
DEGAL6895g00230	DEGAL3914g00090	DEGAL6816g00080	DEGAL4347g00080	DEGAL4092g00030	DEGAL2087g00010	DEGAL6258g00010	DEGAL4007g00250	DEGAL4943g00010	DEGAL611g00140	DEGAL3627g00030	DEGAL5247g00060	DEGAL2919g00030	DEGAL5399g00020	DEGAL6757g00070
DEGAL3125g00040	DEGAL4198g00020	DEGAL5491g00040	DEGAL4188g00130	DEGAL6326g00010	DEGAL5496g00030	DEGAL6564g00150	DEGAL3471g00010	DEGAL5866g00120	DEGAL5306g00010	DEGAL1887g00010	DEGAL3200g00010	DEGAL1611g00030	DEGAL1778g00040	DEGAL5678g00010
DEGAL2871g00050	DEGAL5247g00040	DEGAL3914g00040	DEGAL3712g00170	DEGAL6041g00010	DEGAL4003g00010	DEGAL5513g00040	DEGAL946g00080	DEGAL3563g00090	DEGAL5467g00050	DEGAL5976g00110	DEGAL3517g00040	DEGAL3901g00040	DEGAL1401g00050	DEGAL4531g00010
DEGAL850g00020	DEGAL6757g00080	DEGAL6824g00060	DEGAL611g00110	DEGAL4188g00170	DEGAL6824g00040	DEGAL1663g00010	DEGAL5910g00090	DEGAL3072g00020	DEGAL1524g00020	DEGAL4943g00020	DEGAL6564g00080	DEGAL1883g00020	DEGAL4198g00030	DEGAL6811g00020
DEGAL2356g00040	DEGAL3914g00030	DEGAL1649g00150	DEGAL158g00010	DEGAL3224g00010	DEGAL6229g00030	DEGAL5496g00020	DEGAL6416g00110	DEGAL6258g00010	DEGAL525g00080	DEGAL4011g00360	DEGAL5866g00100	DEGAL5375g00230	DEGAL6537g00010	DEGAL479g00080
DEGAL7089g00040	DEGAL525g00020	DEGAL6229g00010	DEGAL4872g00410	DEGAL4189g00020	DEGAL6564g00140	DEGAL2709g00030	DEGAL182g00020	DEGAL6564g00150	DEGAL5234g00050	DEGAL2919g00010	DEGAL4444g00040	DEGAL5417g00030	DEGAL3072g00040	DEGAL3072g00010
DEGAL5417g00070	DEGAL3013g00030	DEGAL525g00010	DEGAL5008g00120	DEGAL5008g00160	DEGAL6004g00010	DEGAL653g00100	DEGAL4003g00040	DEGAL5513g00040	DEGAL6829g00050	DEGAL4774g00030	DEGAL5100g00020	DEGAL6018g00250	DEGAL5008g00100	DEGAL4210g00040
DEGAL5524g00020	DEGAL5395g00070	DEGAL2082g00060	DEGAL4970g00010	DEGAL2067g00310	DEGAL1722g00010	DEGAL6224g00040	DEGAL2919g00030	DEGAL6824g00010	DEGAL26g00030	DEGAL4444g00030	DEGAL2429g00110	DEGAL1997g00010	DEGAL4003g00010	DEGAL6564g00160
DEGAL1649g00090	DEGAL6038g00010	DEGAL6564g00120	DEGAL3535g00190	DEGAL2448g00110	DEGAL5521g00010	DEGAL3018g00010	DEGAL1611g00030	DEGAL1663g00010	DEGAL6229g00040	DEGAL791g00010	DEGAL6564g00050	DEGAL557g00040	DEGAL5521g00010	DEGAL5915g00080
DEGAL3621g00020	DEGAL3906g00050	DEGAL2332g00020	DEGAL6825g00010	DEGAL1287g00060	DEGAL812g00020	DEGAL5976g00170	DEGAL3901g00040	DEGAL318g00010	DEGAL969g00010	DEGAL2429g00100	DEGAL1498g00010	DEGAL4004g00020	DEGAL812g00020	DEGAL6824g00020
DEGAL4130g00030	DEGAL6609g00020	DEGAL305g00050	DEGAL2836g00010	DEGAL4976g00020	DEGAL1384g00030	DEGAL3901g00080	DEGAL5417g00030	DEGAL5467g00070	DEGAL6224g00020	DEGAL3627g00010	DEGAL3347g00040	DEGAL5247g00070	DEGAL4975g00010	DEGAL1649g00110
DEGAL3530g00010	DEGAL2709g00070	DEGAL2709g00060	DEGAL4311g00010	DEGAL1749g00010	DEGAL1701g00210	DEGAL1401g00030	DEGAL1997g00010	DEGAL5496g00020	DEGAL812g00030	DEGAL4723g00020	DEGAL3178g00050	DEGAL3627g00050	DEGAL1304g00030	DEGAL4193g00020
DEGAL896g00150	DEGAL5284g00230	DEGAL4756g00020	DEGAL6160g00010	DEGAL5224g00140	DEGAL3914g00090	DEGAL5925g00100	DEGAL557g00040	DEGAL2709g00030	DEGAL6258g00030	DEGAL4007g00240	DEGAL4929g00040	DEGAL4452g00120	DEGAL5834g00010	DEGAL5200g00070
DEGAL4790g00010	DEGAL4434g00020	DEGAL5200g00030	DEGAL4146g00210	DEGAL1304g00090	DEGAL611g00120	DEGAL6816g00040	DEGAL4004g00020	DEGAL653g00100	DEGAL4003g00020	DEGAL6019g00010	DEGAL3511g00090	DEGAL3517g00030	DEGAL6258g00020	DEGAL4430g00080
DEGAL121g00140	DEGAL5513g00080	DEGAL4434g00030	DEGAL3004g00010	DEGAL2607g00080	DEGAL3072g00030	DEGAL6829g00020	DEGAL3627g00050	DEGAL4375g00010	DEGAL5513g00060	DEGAL3192g00010	DEGAL2264g00010	DEGAL4011g00380	DEGAL5513g00050	DEGAL3136g00020
DEGAL4111g00010	DEGAL5276g00020	DEGAL5284g00220	DEGAL534g00040	DEGAL305g00090	DEGAL3136g00040	DEGAL611g00150	DEGAL3457g00010	DEGAL3018g00010	DEGAL1701g00220	DEGAL292g00040	DEGAL3956g00040	DEGAL1946g00020	DEGAL6703g00300	DEGAL3901g00090
DEGAL6897g00080	DEGAL2489g00020	DEGAL3449g00020	DEGAL6811g00070	DEGAL2580g00020	DEGAL5976g00160	DEGAL2087g00030	DEGAL3517g00030	DEGAL5976g00170	DEGAL2961g00010	DEGAL2323g00010	DEGAL5430g00010	DEGAL121g00180	DEGAL479g00060	DEGAL4654g00020
DEGAL2297g00060	DEGAL4092g00070	DEGAL5276g00010	DEGAL694g00060	DEGAL5910g00220	DEGAL740g00050	DEGAL4531g00010	DEGAL4011g00380	DEGAL3901g00080	DEGAL3728g00010	DEGAL3737g00010	DEGAL4452g00100	DEGAL2429g00120	DEGAL1384g00030	DEGAL2361g00010
DEGAL4146g00090	DEGAL2607g00020	DEGAL5526g00010	DEGAL2682g00010	DEGAL4027g00100	DEGAL6824g00050	DEGAL4210g00040	DEGAL1946g00020	DEGAL1401g00030	DEGAL1566g00010	DEGAL410g00010	DEGAL3677g00030	DEGAL2984g00010	DEGAL2961g00020	DEGAL4198g00040
DEGAL5591g00010	DEGAL6752g00010	DEGAL5301g00030	DEGAL3712g00180	DEGAL6977g00020	DEGAL3914g00030	DEGAL5513g00030	DEGAL2466g00090	DEGAL5925g00100	DEGAL6703g00320	DEGAL2145g00190	DEGAL3288g00040	DEGAL1506g00010	DEGAL6481g00040	DEGAL3627g00080
DEGAL7089g00050	DEGAL1649g00170	DEGAL6703g00330	DEGAL259g00010	DEGAL3173g00020	DEGAL3250g00080	DEGAL6824g00020	DEGAL2429g00120	DEGAL6829g00020	DEGAL2763g00030	DEGAL5375g00220	DEGAL3399g00030	DEGAL2433g00030	DEGAL1701g00210	DEGAL3914g00070
DEGAL3283g00050	DEGAL6816g00080	DEGAL5399g00030	DEGAL3159g00100	DEGAL1595g00010	DEGAL525g00020	DEGAL1786g00020	DEGAL1506g00010	DEGAL611g00150	DEGAL6760g00010	DEGAL2919g00020	DEGAL3627g00030	DEGAL5248g00050	DEGAL3728g00020	DEGAL6811g00030
DEGAL4007g00220	DEGAL3250g00070	DEGAL3906g00070	DEGAL4146g00240	DEGAL4197g00010	DEGAL6038g00010	DEGAL2269g00020	DEGAL2433g00030	DEGAL4531g00010	DEGAL5399g00020	DEGAL570g00030	DEGAL1887g00010	DEGAL6239g00030	DEGAL3627g00060	DEGAL1401g00020
DEGAL3901g00490	DEGAL6824g00060	DEGAL6532g00040	DEGAL212g00020	DEGAL2058g00010	DEGAL3906g00050	DEGAL812g00040	DEGAL5248g00050	DEGAL3072g00010	DEGAL4011g00200	DEGAL6074g00150	DEGAL5976g00110	DEGAL887g00040	DEGAL611g00120	DEGAL3664g00030
DEGAL2871g00040	DEGAL1649g00150	DEGAL562g00010	DEGAL6266g00010	DEGAL3712g00140	DEGAL5200g00020	DEGAL2966g00010	DEGAL1993g00030	DEGAL4210g00040	DEGAL1401g00050	DEGAL5976g00120	DEGAL2919g00010	DEGAL1993g00030	DEGAL4198g00020	DEGAL6824g00030
DEGAL4428g00040	DEGAL6229g00010	DEGAL1401g00060	DEGAL5174g00030	DEGAL1465g00010	DEGAL1309g00060	DEGAL5200g00070	DEGAL2104g00020	DEGAL6564g00160	DEGAL611g00130	DEGAL4943g00010	DEGAL4774g00030	DEGAL2104g00020	DEGAL5247g00040	DEGAL749g00010
DEGAL6841g00010	DEGAL2332g00020	DEGAL6816g00090	DEGAL6000g00010	DEGAL5491g00070	DEGAL4434g00020	DEGAL3018g00020	DEGAL292g00060	DEGAL5915g00080	DEGAL6537g00010	DEGAL4833g00010	DEGAL4444g00030	DEGAL292g00060	DEGAL2087g00020	DEGAL6564g00130
DEGAL2365g00120	DEGAL533g00010	DEGAL1649g00160	DEGAL812g00070	DEGAL6380g00010	DEGAL5513g00080	DEGAL3136g00020	DEGAL4007g00260	DEGAL6824g00020	DEGAL1931g00100	DEGAL3563g00090	DEGAL791g00010	DEGAL946g00070	DEGAL5976g00160	DEGAL6004g00020
DEGAL557g00010	DEGAL5467g00020	DEGAL2053g00030	DEGAL6760g00050	DEGAL4976g00010	DEGAL3449g00030	DEGAL3901g00090	DEGAL946g00070	DEGAL1786g00020	DEGAL3072g00040	DEGAL26g00010	DEGAL6239g00010	DEGAL3237g00030	DEGAL6757g00080	DEGAL3535g00100
DEGAL6751g00010	DEGAL2709g00060	DEGAL313g00020	DEGAL6811g00080	DEGAL6038g00030	DEGAL2929g00030	DEGAL2082g00020	DEGAL182g00010	DEGAL2269g00020	DEGAL5008g00100	DEGAL6258g00010	DEGAL2429g00100	DEGAL4003g00030	DEGAL5375g00300	DEGAL969g00010
DEGAL2592g00050	DEGAL3292g00010	DEGAL6004g00060	DEGAL2067g00370	DEGAL4741g00150	DEGAL5301g00020	DEGAL2361g00010	DEGAL3237g00030	DEGAL2966g00010	DEGAL3398g00020	DEGAL1663g00010	DEGAL520g00010	DEGAL3956g00050	DEGAL3250g00080	DEGAL6224g00020
DEGAL850g00030	DEGAL5284g00220	DEGAL1406g00020	DEGAL3985g00030	DEGAL5395g00050	DEGAL4092g00070	DEGAL4198g00040	DEGAL3956g00050	DEGAL653g00110	DEGAL5496g00030	DEGAL318g00010	DEGAL2433g00010	DEGAL3678g00010	DEGAL3013g00030	DEGAL812g00030
DEGAL946g00030	DEGAL2141g00010	DEGAL2467g00010	DEGAL5732g00020	DEGAL1026g00020	DEGAL7089g00120	DEGAL611g00140	DEGAL3678g00010	DEGAL3018g00020	DEGAL4003g00010	DEGAL5467g00070	DEGAL3627g00010	DEGAL4444g00010	DEGAL6038g00010	DEGAL6703g00310
DEGAL4728g00010	DEGAL2929g00020	DEGAL217g00040	DEGAL4872g00430	DEGAL4151g00020	DEGAL3672g00030	DEGAL5306g00010	DEGAL4444g00010	DEGAL2095g00010	DEGAL6824g00040	DEGAL5496g00020	DEGAL4723g00020	DEGAL3901g00050	DEGAL3535g00120	DEGAL6101g00010
DEGAL3450g00070	DEGAL3449g00020	DEGAL1562g00080	DEGAL318g00030	DEGAL4430g00030	DEGAL2053g00020	DEGAL5467g00050	DEGAL3901g00050	DEGAL4654g00020	DEGAL6229g00030	DEGAL525g00060	DEGAL4007g00240	DEGAL740g00030	DEGAL4975g00020	DEGAL1701g00220
DEGAL2935g00010	DEGAL5526g00010	DEGAL3669g00010	DEGAL5508g00110	DEGAL6977g00010	DEGAL5518g00010	DEGAL3664g00030	DEGAL2919g00040	DEGAL6829g00030	DEGAL6564g00140	DEGAL5521g00020	DEGAL6019g00010	DEGAL6018g00240	DEGAL6609g00020	DEGAL2961g00010
DEGAL1681g00010	DEGAL5301g00030	DEGAL5284g00210	DEGAL6858g00090	DEGAL3712g00100	DEGAL1649g00170	DEGAL1524g00020	DEGAL6018g00240	DEGAL2361g00010	DEGAL1663g00020	DEGAL653g00100	DEGAL946g00050	DEGAL5417g00040	DEGAL2709g00070	DEGAL3136g00030
DEGAL6958g00020	DEGAL6703g00330	DEGAL2049g00030	DEGAL318g00020	DEGAL6041g00030	DEGAL5986g00010	DEGAL6824g00030	DEGAL5417g00040	DEGAL790g00010	DEGAL5521g00010	DEGAL6224g00040	DEGAL2323g00010	DEGAL1611g00040	DEGAL3664g00050	DEGAL6703g00320
DEGAL2098g00020	DEGAL3906g00070	DEGAL3535g00140	DEGAL6000g00020	DEGAL5284g00250	DEGAL6816g00080	DEGAL749g00010	DEGAL1611g00040	DEGAL6757g00060	DEGAL969g00020	DEGAL5200g00060	DEGAL410g00010	DEGAL3399g00020	DEGAL4430g00050	DEGAL2763g00030
DEGAL275g00060	DEGAL6532g00040	DEGAL305g00040	DEGAL479g00020	DEGAL6760g00090	DEGAL5491g00040	DEGAL5234g00050	DEGAL3399g00020	DEGAL3627g00080	DEGAL812g00020	DEGAL3018g00010	DEGAL2145g00190	DEGAL4495g00010	DEGAL4434g00020	DEGAL6760g00010
DEGAL302g00040	DEGAL562g00010	DEGAL4975g00040	DEGAL4146g00230	DEGAL4146g00200	DEGAL313g00030	DEGAL6829g00050	DEGAL4495g00010	DEGAL6811g00030	DEGAL5834g00010	DEGAL6481g00010	DEGAL4774g00020	DEGAL1997g00020	DEGAL5513g00080	DEGAL5555g00010
DEGAL3956g00080	DEGAL1164g00010	DEGAL2709g00050	DEGAL6760g00060	DEGAL4027g00110	DEGAL3914g00040	DEGAL26g00030	DEGAL1997g00020	DEGAL611g00140	DEGAL6258g00020	DEGAL5976g00170	DEGAL5375g00220	DEGAL6899g00010	DEGAL3449g00030	DEGAL4011g00200
DEGAL1993g00020	DEGAL3512g00020	DEGAL2420g00010	DEGAL1034g00030	DEGAL6541g00010	DEGAL3250g00070	DEGAL969g00010	DEGAL3457g00020	DEGAL5467g00050	DEGAL6703g00300	DEGAL6816g00040	DEGAL2919g00020	DEGAL5976g00140	DEGAL2929g00030	DEGAL3512g00030
DEGAL2091g00020	DEGAL1401g00060	DEGAL5301g00040	DEGAL3818g00020	DEGAL6858g00040	DEGAL6824g00060	DEGAL5200g00040	DEGAL6899g00010	DEGAL3664g00030	DEGAL479g00060	DEGAL4011g00220	DEGAL570g00030	DEGAL5247g00060	DEGAL5276g00020	DEGAL611g00130
DEGAL3471g00030	DEGAL4933g00010	DEGAL5247g00010	DEGAL4789g00060	DEGAL4756g00010	DEGAL3914g00020	DEGAL2709g00010	DEGAL5976g00140	DEGAL1524g00020	DEGAL6481g00040	DEGAL611g00150	DEGAL6074g00150	DEGAL3200g00010	DEGAL2489g00020	DEGAL4198g00030
DEGAL4404g00120	DEGAL6816g00090	DEGAL5976g00190	DEGAL4810g00010	DEGAL6532g00070	DEGAL1649g00150	DEGAL6258g00030	DEGAL5247g00060	DEGAL6824g00030	DEGAL1701g00210	DEGAL1778g00060	DEGAL5976g00120	DEGAL3517g00040	DEGAL2961g00030	DEGAL2087g00010
DEGAL557g00020	DEGAL1649g00160	DEGAL3906g00080	DEGAL3658g00100	DEGAL4092g00050	DEGAL6229g00010	DEGAL1384g00020	DEGAL3200g00010	DEGAL525g00080	DEGAL2763g00040	DEGAL3627g00090	DEGAL4011g00370	DEGAL4011g00390	DEGAL5301g00020	DEGAL1931g00120
DEGAL3895g00010	DEGAL3136g00060	DEGAL6532g00030	DEGAL5394g00030	DEGAL3712g00110	DEGAL6564g00120	DEGAL4003g00020	DEGAL3517g00040	DEGAL6004g00020	DEGAL3072g00030	DEGAL4531g00010	DEGAL26g00010	DEGAL4444g00040	DEGAL1401g00070	DEGAL6229g00030
DEGAL2919g00050	DEGAL313g00020	DEGAL313g00010	DEGAL2067g00380	DEGAL2058g00020	DEGAL6004g00030	DEGAL1701g00220	DEGAL6564g00080	DEGAL6829g00050	DEGAL4198g00020	DEGAL26g00020	DEGAL1663g00010	DEGAL5100g00020	DEGAL1566g00030	DEGAL6004g00010
DEGAL6895g00250	DEGAL1245g00010	DEGAL3672g00010	DEGAL3985g00020	DEGAL4789g00010	DEGAL2332g00020	DEGAL2961g00010	DEGAL4011g00390	DEGAL26g00030	DEGAL5247g00040	DEGAL479g00080	DEGAL318g00010	DEGAL2429g00110	DEGAL6165g00040	DEGAL1663g00020
DEGAL611g00090	DEGAL1406g00020	DEGAL3914g00060	DEGAL4188g00160	DEGAL153g00010	DEGAL5467g00020	DEGAL1566g00010	DEGAL5866g00100	DEGAL6229g00040	DEGAL3136g00040	DEGAL4210g00040	DEGAL5467g00070	DEGAL6564g00050	DEGAL812g00010	DEGAL969g00020
DEGAL6234g00030	DEGAL2467g00010	DEGAL1287g00040	DEGAL5335g00060	DEGAL5335g00010	DEGAL2709g00060	DEGAL3136g00030	DEGAL4444g00040	DEGAL969g00010	DEGAL1931g00110	DEGAL3669g00020	DEGAL4193g00030	DEGAL1498g00010	DEGAL2328g00010	DEGAL812g00020
DEGAL2914g00030	DEGAL217g00040	DEGAL1649g00130	DEGAL6811g00090	DEGAL3224g00030	DEGAL5200g00030	DEGAL2763g00030	DEGAL5100g00020	DEGAL6224g00020	DEGAL5976g00160	DEGAL2269g00020	DEGAL5521g00020	DEGAL2044g00010	DEGAL3672g00030	DEGAL5834g00010
DEGAL946g00020	DEGAL3669g00010	DEGAL4210g00060	DEGAL5508g00120	DEGAL2067g00330	DEGAL4434g00030	DEGAL6760g00010	DEGAL2429g00110	DEGAL5200g00040	DEGAL740g00050	DEGAL812g00040	DEGAL2709g00030	DEGAL3347g00040	DEGAL2053g00020	DEGAL6703g00300
DEGAL5373g00060	DEGAL5284g00210	DEGAL2082g00040	DEGAL5395g00020	DEGAL5961g00010	DEGAL5513g00070	DEGAL5399g00020	DEGAL6564g00050	DEGAL812g00030	DEGAL3250g00080	DEGAL4439g00010	DEGAL6224g00040	DEGAL3905g00020	DEGAL6752g00010	DEGAL479g00060
DEGAL6951g00020	DEGAL4215g00010	DEGAL2332g00040	DEGAL3159g00120	DEGAL217g00010	DEGAL3292g00010	DEGAL4011g00200	DEGAL1498g00010	DEGAL6703g00310	DEGAL3013g00030	DEGAL1384g00010	DEGAL3018g00010	DEGAL3178g00050	DEGAL3512g00010	DEGAL2961g00020
DEGAL2297g00090	DEGAL2049g00030	DEGAL2709g00040	DEGAL4872g00420	DEGAL5395g00060	DEGAL3449g00020	DEGAL1778g00040	DEGAL5467g00090	DEGAL4003g00020	DEGAL2332g00030	DEGAL3018g00020	DEGAL6481g00010	DEGAL4929g00040	DEGAL5491g00040	DEGAL6481g00040
DEGAL2356g00060	DEGAL3535g00140	DEGAL6579g00020	DEGAL877g00070	DEGAL6038g00020	DEGAL5526g00010	DEGAL1401g00050	DEGAL3627g00020	DEGAL5513g00060	DEGAL2082g00050	DEGAL2095g00010	DEGAL5976g00170	DEGAL3511g00090	DEGAL3914g00040	DEGAL2763g00040
DEGAL7110g00010	DEGAL4430g00070	DEGAL4375g00020	DEGAL6793g00020	DEGAL4151g00030	DEGAL6703g00330	DEGAL611g00130	DEGAL3905g00020	DEGAL1701g00220	DEGAL6004g00040	DEGAL305g00010	DEGAL6816g00040	DEGAL2264g00010	DEGAL3250g00070	DEGAL3627g00060
DEGAL6564g00090	DEGAL305g00040	DEGAL2768g00010	DEGAL2054g00030	DEGAL305g00070	DEGAL3906g00070	DEGAL4198g00030	DEGAL3178g00050	DEGAL2961g00010	DEGAL4215g00030	DEGAL4430g00080	DEGAL4011g00220	DEGAL946g00060	DEGAL2082g00060	DEGAL3914g00090
DEGAL2323g00050	DEGAL4975g00040	DEGAL4434g00010	DEGAL879g00010	DEGAL2709g00080	DEGAL6165g00030	DEGAL6537g00010	DEGAL3511g00090	DEGAL3728g00010	DEGAL305g00060	DEGAL3136g00020	DEGAL2361g00020	DEGAL3956g00040	DEGAL6564g00120	DEGAL611g00120
DEGAL6897g00060	DEGAL2709g00050	DEGAL3664g00060	DEGAL7094g00020	DEGAL29g00110	DEGAL6532g00040	DEGAL1931g00100	DEGAL2264g00010	DEGAL1566g00010	DEGAL2709g00070	DEGAL6481g00020	DEGAL2087g00030	DEGAL5375g00210	DEGAL6004g00030	DEGAL5247g00040
DEGAL5596g00010	DEGAL2420g00010	DEGAL4975g00050	DEGAL2297g00110	DEGAL6532g00060	DEGAL562g00010	DEGAL5008g00100	DEGAL946g00060	DEGAL6703g00320	DEGAL4430g00050	DEGAL4654g00020	DEGAL1778g00060	DEGAL5430g00010	DEGAL2332g00020	DEGAL2087g00020
DEGAL4975g00090	DEGAL1782g00090	DEGAL6824g00080	DEGAL6134g00020	DEGAL3712g00120	DEGAL3512g00020	DEGAL3398g00020	DEGAL3956g00040	DEGAL2763g00030	DEGAL5200g00020	DEGAL4198g00040	DEGAL3627g00090	DEGAL4452g00100	DEGAL3906g00060	DEGAL6757g00080
DEGAL723g00050	DEGAL5301g00040	DEGAL1626g00010	DEGAL4063g00010	DEGAL6165g00010	DEGAL6816g00090	DEGAL2087g00010	DEGAL5375g00210	DEGAL6760g00010	DEGAL1309g00060	DEGAL6757g00060	DEGAL4531g00010	DEGAL3677g00030	DEGAL533g00010	DEGAL5375g00300
DEGAL3574g00180	DEGAL3449g00010	DEGAL5301g00050	DEGAL1745g00060	DEGAL5335g00020	DEGAL1649g00160	DEGAL5496g00030	DEGAL5430g00010	DEGAL5555g00010	DEGAL3449g00030	DEGAL3627g00080	DEGAL26g00020	DEGAL3399g00030	DEGAL4975g00030	DEGAL3914g00030
DEGAL4500g00020	DEGAL5247g00010	DEGAL1566g00040	DEGAL4872g00450	DEGAL3919g00030	DEGAL313g00020	DEGAL1931g00120	DEGAL4452g00100	DEGAL4011g00200	DEGAL2929g00030	DEGAL5306g00010	DEGAL479g00080	DEGAL5866g00130	DEGAL4430g00040	DEGAL3250g00080
DEGAL2748g00010	DEGAL5976g00190	DEGAL6638g00010	DEGAL3169g00010	DEGAL2607g00050	DEGAL4210g00070	DEGAL4003g00010	DEGAL292g00020	DEGAL1401g00050	DEGAL5276g00020	DEGAL5678g00020	DEGAL3072g00010	DEGAL1887g00010	DEGAL4756g00020	DEGAL525g00020
DEGAL4003g00090	DEGAL3906g00080	DEGAL1401g00080	DEGAL3910g00030	DEGAL3224g00020	DEGAL1649g00140	DEGAL6824g00040	DEGAL3677g00030	DEGAL611g00130	DEGAL2489g00020	DEGAL5467g00050	DEGAL4210g00040	DEGAL2919g00010	DEGAL5200g00030	DEGAL3013g00030
DEGAL726g00020	DEGAL1025g00010	DEGAL3906g00090	DEGAL2365g00070	DEGAL313g00040	DEGAL2082g00030	DEGAL6564g00140	DEGAL570g00020	DEGAL6537g00010	DEGAL5301g00020	DEGAL3664g00030	DEGAL6564g00160	DEGAL4444g00030	DEGAL3292g00010	DEGAL2082g00050
DEGAL3178g00020	DEGAL3672g00010	DEGAL4092g00080	DEGAL813g00020	DEGAL2836g00020	DEGAL1562g00080	DEGAL1663g00020	DEGAL1611g00050	DEGAL1931g00100	DEGAL6165g00040	DEGAL749g00010	DEGAL5513g00030	DEGAL1777g00010	DEGAL5284g00220	DEGAL4215g00030
DEGAL3956g00070	DEGAL3914g00060	DEGAL2067g00300	DEGAL7092g00070	DEGAL749g00030	DEGAL3669g00010	DEGAL5521g00010	DEGAL3399g00030	DEGAL3072g00040	DEGAL2328g00010	DEGAL4210g00030	DEGAL5915g00080	DEGAL3082g00010	DEGAL2929g00020	DEGAL3535g00120
DEGAL4929g00010	DEGAL1287g00040	DEGAL6811g00010	DEGAL1126g00070	DEGAL5462g00010	DEGAL6165g00060	DEGAL969g00020	DEGAL3627g00030	DEGAL3398g00020	DEGAL3672g00030	DEGAL5234g00050	DEGAL6824g00020	DEGAL887g00060	DEGAL3449g00020	DEGAL3906g00050
DEGAL5433g00030	DEGAL1649g00130	DEGAL6385g00040	DEGAL4569g00010	DEGAL3942g00010	DEGAL3535g00140	DEGAL812g00020	DEGAL5866g00130	DEGAL2087g00010	DEGAL2053g00020	DEGAL6004g00020	DEGAL4096g00010	DEGAL2429g00100	DEGAL5276g00010	DEGAL4975g00020
DEGAL2377g00020	DEGAL4210g00060	DEGAL534g00090	DEGAL2189g00400	DEGAL6760g00070	DEGAL4430g00070	DEGAL4975g00010	DEGAL1887g00010	DEGAL5496g00030	DEGAL5518g00010	DEGAL6829g00050	DEGAL2269g00020	DEGAL520g00010	DEGAL2961g00040	DEGAL2709g00070
DEGAL611g00080	DEGAL2332g00040	DEGAL2329g00030	DEGAL7094g00010	DEGAL4146g00220	DEGAL4975g00040	DEGAL1304g00030	DEGAL4011g00360	DEGAL4003g00010	DEGAL5986g00010	DEGAL3535g00100	DEGAL5200g00070	DEGAL3627g00010	DEGAL5301g00030	DEGAL3664g00050
DEGAL6895g00240	DEGAL195g00010	DEGAL217g00020	DEGAL4741g00100	DEGAL6481g00050	DEGAL313g00010	DEGAL6258g00020	DEGAL2919g00010	DEGAL6824g00040	DEGAL2420g00030	DEGAL812g00030	DEGAL3018g00020	DEGAL4723g00020	DEGAL6703g00330	DEGAL4430g00050
DEGAL3901g00030	DEGAL6579g00020	DEGAL2607g00070	DEGAL1369g00150	DEGAL4188g00130	DEGAL3229g00010	DEGAL6703g00300	DEGAL4444g00030	DEGAL6564g00140	DEGAL3512g00010	DEGAL6703g00310	DEGAL305g00010	DEGAL4007g00240	DEGAL5399g00030	DEGAL4434g00020
DEGAL2858g00010	DEGAL4375g00020	DEGAL4741g00170	DEGAL196g00020	DEGAL3712g00170	DEGAL5986g00030	DEGAL6481g00040	DEGAL791g00010	DEGAL1663g00020	DEGAL5491g00040	DEGAL6258g00030	DEGAL4430g00080	DEGAL6019g00010	DEGAL3906g00070	DEGAL3449g00030
DEGAL2871g00060	DEGAL1309g00090	DEGAL5056g00010	DEGAL2772g00010	DEGAL2682g00020	DEGAL1649g00130	DEGAL2763g00040	DEGAL2044g00020	DEGAL5521g00010	DEGAL313g00030	DEGAL1384g00020	DEGAL3136g00020	DEGAL2323g00010	DEGAL4092g00060	DEGAL2929g00030
DEGAL522g00030	DEGAL2768g00010	DEGAL2898g00010	DEGAL3224g00080	DEGAL4789g00030	DEGAL4210g00060	DEGAL611g00120	DEGAL887g00060	DEGAL969g00020	DEGAL3250g00070	DEGAL5513g00060	DEGAL6481g00020	DEGAL410g00010	DEGAL5990g00010	DEGAL5276g00020
DEGAL4004g00070	DEGAL305g00030	DEGAL2462g00010	DEGAL7158g00020	DEGAL5394g00020	DEGAL525g00030	DEGAL3072g00030	DEGAL2429g00100	DEGAL812g00020	DEGAL6824g00060	DEGAL2961g00010	DEGAL3901g00090	DEGAL5375g00220	DEGAL1164g00010	DEGAL2961g00030
DEGAL6580g00030	DEGAL4434g00010	DEGAL3535g00160	DEGAL4347g00030	DEGAL3444g00010	DEGAL1562g00090	DEGAL4198g00020	DEGAL520g00010	DEGAL5834g00010	DEGAL525g00010	DEGAL1566g00010	DEGAL4654g00020	DEGAL2919g00020	DEGAL3512g00020	DEGAL1401g00070
DEGAL6234g00020	DEGAL4975g00050	DEGAL3173g00010	DEGAL4655g00010	DEGAL611g00110	DEGAL2082g00040	DEGAL5247g00040	DEGAL5467g00080	DEGAL5513g00050	DEGAL2082g00060	DEGAL6703g00320	DEGAL6829g00030	DEGAL570g00030	DEGAL2687g00030	DEGAL6165g00040
DEGAL2914g00040	DEGAL1626g00010	DEGAL5394g00060	DEGAL2429g00050	DEGAL4872g00410	DEGAL1186g00010	DEGAL3136g00040	DEGAL3627g00010	DEGAL6703g00300	DEGAL6004g00030	DEGAL2763g00030	DEGAL2082g00020	DEGAL740g00010	DEGAL4210g00070	DEGAL812g00010
DEGAL4428g00060	DEGAL1401g00080	DEGAL694g00030	DEGAL4188g00100	DEGAL4198g00010	DEGAL1904g00010	DEGAL6757g00080	DEGAL4723g00020	DEGAL479g00060	DEGAL2332g00020	DEGAL6760g00010	DEGAL4198g00040	DEGAL1611g00060	DEGAL6004g00060	DEGAL4092g00070
DEGAL2356g00070	DEGAL3906g00090	DEGAL153g00030	DEGAL4146g00160	DEGAL6106g00010	DEGAL4375g00020	DEGAL3250g00080	DEGAL4007g00240	DEGAL2961g00020	DEGAL5467g00020	DEGAL5555g00010	DEGAL3627g00080	DEGAL6074g00150	DEGAL1406g00020	DEGAL2328g00010
DEGAL412g00030	DEGAL4092g00080	DEGAL6326g00010	DEGAL2054g00010	DEGAL3535g00190	DEGAL4430g00060	DEGAL3013g00030	DEGAL6019g00010	DEGAL6481g00040	DEGAL2709g00060	DEGAL5399g00020	DEGAL6811g00030	DEGAL4833g00010	DEGAL2467g00010	DEGAL7089g00120
DEGAL3563g00050	DEGAL5491g00050	DEGAL6041g00010	DEGAL475g00020	DEGAL4311g00010	DEGAL2768g00010	DEGAL2082g00050	DEGAL946g00050	DEGAL1701g00210	DEGAL4756g00020	DEGAL6537g00010	DEGAL611g00140	DEGAL4011g00370	DEGAL1562g00080	DEGAL2607g00020
DEGAL3450g00090	DEGAL2329g00030	DEGAL4188g00170	DEGAL6669g00010	DEGAL5224g00180	DEGAL305g00030	DEGAL6004g00040	DEGAL3192g00010	DEGAL2763g00040	DEGAL3292g00010	DEGAL5008g00100	DEGAL5306g00010	DEGAL1649g00120	DEGAL5284g00210	DEGAL3672g00030
DEGAL3473g00010	DEGAL5910g00210	DEGAL2823g00070	DEGAL1369g00120	DEGAL1369g00110	DEGAL3664g00060	DEGAL4215g00030	DEGAL2323g00010	DEGAL3627g00060	DEGAL5284g00220	DEGAL3627g00070	DEGAL1401g00020	DEGAL6564g00150	DEGAL4215g00010	DEGAL6752g00010
DEGAL729g00060	DEGAL6038g00050	DEGAL5395g00030	DEGAL3266g00010	DEGAL3663g00010	DEGAL4975g00050	DEGAL6609g00020	DEGAL3737g00010	DEGAL5247g00040	DEGAL5276g00010	DEGAL3398g00020	DEGAL5467g00050	DEGAL318g00010	DEGAL2049g00030	DEGAL1649g00170
DEGAL1614g00020	DEGAL2607g00070	DEGAL3159g00130	DEGAL2145g00040	DEGAL525g00090	DEGAL1626g00010	DEGAL2709g00070	DEGAL410g00010	DEGAL3136g00040	DEGAL5301g00030	DEGAL2087g00010	DEGAL749g00010	DEGAL5467g00070	DEGAL3535g00140	DEGAL6816g00080
DEGAL4723g00030	DEGAL2898g00010	DEGAL4189g00020	DEGAL2204g00010	DEGAL4027g00140	DEGAL6609g00010	DEGAL5284g00230	DEGAL5375g00220	DEGAL5976g00160	DEGAL6703g00330	DEGAL1931g00120	DEGAL4210g00030	DEGAL4193g00030	DEGAL305g00040	DEGAL283g00010
DEGAL6897g00050	DEGAL2462g00010	DEGAL5008g00160	DEGAL534g00030	DEGAL6760g00080	DEGAL1782g00080	DEGAL5200g00020	DEGAL2919g00020	DEGAL6757g00080	DEGAL5399g00030	DEGAL6564g00140	DEGAL5234g00050	DEGAL5521g00020	DEGAL2709g00050	DEGAL3512g00010
DEGAL2262g00010	DEGAL3535g00160	DEGAL883g00020	DEGAL5270g00010	DEGAL3658g00130	DEGAL6638g00010	DEGAL1309g00060	DEGAL850g00010	DEGAL3250g00080	DEGAL6165g00030	DEGAL525g00070	DEGAL6004g00020	DEGAL4375g00010	DEGAL1782g00090	DEGAL313g00030
DEGAL896g00100	DEGAL3173g00010	DEGAL1287g00060	DEGAL6100g00030	DEGAL5394g00010	DEGAL1401g00080	DEGAL3449g00030	DEGAL4943g00010	DEGAL3013g00030	DEGAL6532g00040	DEGAL812g00020	DEGAL6829g00050	DEGAL6481g00010	DEGAL3449g00010	DEGAL3914g00040
DEGAL5186g00080	DEGAL5394g00060	DEGAL212g00010	DEGAL3004g00020	DEGAL2067g00360	DEGAL3906g00090	DEGAL2929g00030	DEGAL4833g00010	DEGAL2332g00030	DEGAL3512g00020	DEGAL6258g00020	DEGAL6229g00040	DEGAL1309g00010	DEGAL5247g00010	DEGAL6824g00060
DEGAL7113g00020	DEGAL694g00030	DEGAL6385g00030	DEGAL657g00010	DEGAL2682g00010	DEGAL6752g00020	DEGAL5276g00020	DEGAL4452g00110	DEGAL2082g00050	DEGAL1401g00060	DEGAL6703g00300	DEGAL2709g00010	DEGAL3901g00080	DEGAL5976g00190	DEGAL1649g00150
DEGAL1343g00110	DEGAL153g00030	DEGAL2607g00080	DEGAL3046g00010	DEGAL4789g00040	DEGAL2067g00300	DEGAL2489g00020	DEGAL4011g00370	DEGAL6004g00040	DEGAL2053g00030	DEGAL479g00060	DEGAL812g00030	DEGAL1401g00030	DEGAL3906g00080	DEGAL6229g00010
DEGAL946g00080	DEGAL6326g00010	DEGAL305g00090	DEGAL4621g00010	DEGAL4188g00140	DEGAL6811g00010	DEGAL4092g00070	DEGAL5866g00120	DEGAL4215g00030	DEGAL313g00020	DEGAL1384g00030	DEGAL6703g00310	DEGAL6816g00040	DEGAL1025g00010	DEGAL2082g00060
DEGAL2104g00010	DEGAL6041g00010	DEGAL217g00030	DEGAL6660g00060	DEGAL259g00010	DEGAL2607g00010	DEGAL2607g00020	DEGAL3072g00020	DEGAL3535g00120	DEGAL4210g00070	DEGAL1287g00010	DEGAL6258g00030	DEGAL4011g00220	DEGAL4092g00090	DEGAL6564g00120
DEGAL4003g00040	DEGAL4188g00170	DEGAL6660g00110	DEGAL7156g00030	DEGAL6481g00060	DEGAL2580g00010	DEGAL3672g00030	DEGAL6258g00010	DEGAL305g00060	DEGAL1649g00140	DEGAL2961g00020	DEGAL4003g00020	DEGAL611g00150	DEGAL5491g00060	DEGAL6004g00030
DEGAL2919g00030	DEGAL5335g00030	DEGAL4027g00100	DEGAL1126g00090	DEGAL611g00100	DEGAL534g00090	DEGAL2053g00020	DEGAL6564g00150	DEGAL2709g00070	DEGAL1406g00020	DEGAL3728g00020	DEGAL5513g00060	DEGAL6757g00070	DEGAL313g00010	DEGAL2332g00020
DEGAL2307g00050	DEGAL2823g00070	DEGAL5394g00050	DEGAL877g00080	DEGAL3159g00100	DEGAL2188g00020	DEGAL5518g00010	DEGAL5513g00040	DEGAL3664g00050	DEGAL2082g00030	DEGAL2763g00040	DEGAL2961g00010	DEGAL5678g00010	DEGAL3914g00060	DEGAL305g00050
DEGAL1883g00020	DEGAL3159g00130	DEGAL3535g00150	DEGAL6161g00060	DEGAL1529g00020	DEGAL2329g00030	DEGAL5986g00010	DEGAL6824g00010	DEGAL4430g00050	DEGAL2467g00010	DEGAL3131g00020	DEGAL1566g00010	DEGAL1778g00060	DEGAL1562g00090	DEGAL3906g00060
DEGAL5417g00030	DEGAL4189g00020	DEGAL3173g00020	DEGAL3352g00010	DEGAL6266g00010	DEGAL5910g00210	DEGAL3136g00050	DEGAL1663g00010	DEGAL5200g00020	DEGAL217g00040	DEGAL4198g00020	DEGAL3136g00030	DEGAL3627g00090	DEGAL195g00010	DEGAL5467g00020
DEGAL6018g00250	DEGAL5008g00160	DEGAL4806g00010	DEGAL1369g00130	DEGAL7032g00010	DEGAL6038g00050	DEGAL2420g00030	DEGAL318g00010	DEGAL1309g00060	DEGAL1562g00080	DEGAL5247g00040	DEGAL6703g00320	DEGAL4531g00010	DEGAL1186g00010	DEGAL2709g00060
DEGAL1997g00010	DEGAL2448g00110	DEGAL153g00020	DEGAL2204g00020	DEGAL479g00030	DEGAL217g00020	DEGAL5491g00040	DEGAL5467g00070	DEGAL5513g00080	DEGAL5284g00210	DEGAL3136g00040	DEGAL5399g00020	DEGAL6811g00020	DEGAL1904g00010	DEGAL4430g00040
DEGAL4004g00020	DEGAL1287g00060	DEGAL6723g00010	DEGAL3004g00030	DEGAL6486g00010	DEGAL5390g00010	DEGAL313g00030	DEGAL5496g00020	DEGAL3449g00030	DEGAL2049g00030	DEGAL1931g00110	DEGAL1401g00050	DEGAL26g00020	DEGAL3664g00060	DEGAL4756g00020
DEGAL5247g00070	DEGAL212g00010	DEGAL6638g00030	DEGAL5862g00010	DEGAL3712g00150	DEGAL6541g00030	DEGAL3914g00040	DEGAL4193g00030	DEGAL5276g00020	DEGAL3535g00140	DEGAL5976g00160	DEGAL6537g00010	DEGAL479g00080	DEGAL6824g00080	DEGAL5200g00030
DEGAL7110g00030	DEGAL2329g00040	DEGAL3712g00140	DEGAL4188g00120	DEGAL6760g00050	DEGAL1304g00080	DEGAL3250g00070	DEGAL5521g00020	DEGAL2961g00030	DEGAL305g00040	DEGAL6757g00080	DEGAL5008g00100	DEGAL3072g00010	DEGAL6609g00010	DEGAL3292g00010
DEGAL5094g00030	DEGAL3883g00010	DEGAL2448g00100	DEGAL4621g00020	DEGAL6046g00010	DEGAL5056g00010	DEGAL6824g00060	DEGAL653g00100	DEGAL5301g00020	DEGAL2420g00010	DEGAL5737g00010	DEGAL3627g00070	DEGAL5915g00080	DEGAL5301g00050	DEGAL2141g00010
DEGAL4452g00120	DEGAL305g00090	DEGAL6320g00010	DEGAL4347g00050	DEGAL6811g00080	DEGAL4430g00010	DEGAL3914g00020	DEGAL5200g00060	DEGAL1401g00070	DEGAL1782g00090	DEGAL6824g00050	DEGAL3398g00020	DEGAL4096g00010	DEGAL2420g00020	DEGAL3449g00020
DEGAL4011g00380	DEGAL6660g00110	DEGAL6321g00010	DEGAL2118g00010	DEGAL6220g00020	DEGAL479g00010	DEGAL2082g00060	DEGAL6481g00010	DEGAL6165g00040	DEGAL5301g00040	DEGAL3914g00030	DEGAL1931g00120	DEGAL1649g00110	DEGAL5399g00050	DEGAL5276g00010
DEGAL740g00040	DEGAL4027g00100	DEGAL6038g00030	DEGAL4872g00460	DEGAL4872g00430	DEGAL6858g00060	DEGAL6004g00030	DEGAL5976g00170	DEGAL812g00010	DEGAL5247g00010	DEGAL6261g00010	DEGAL4003g00010	DEGAL4193g00020	DEGAL1566g00040	DEGAL5526g00010
DEGAL4940g00070	DEGAL5394g00050	DEGAL2800g00010	DEGAL3636g00010	DEGAL6816g00020	DEGAL2462g00010	DEGAL2332g00020	DEGAL3901g00080	DEGAL2328g00010	DEGAL5976g00190	DEGAL1562g00060	DEGAL6229g00030	DEGAL2269g00020	DEGAL3906g00090	DEGAL2961g00040
DEGAL3574g00160	DEGAL6977g00020	DEGAL1026g00020	DEGAL250g00020	DEGAL3159g00110	DEGAL3535g00160	DEGAL533g00010	DEGAL1401g00030	DEGAL2607g00020	DEGAL3906g00080	DEGAL3250g00080	DEGAL6004g00010	DEGAL6165g00070	DEGAL4092g00080	DEGAL5301g00030
DEGAL6897g00040	DEGAL3173g00020	DEGAL2898g00030	DEGAL1094g00060	DEGAL6858g00090	DEGAL3173g00010	DEGAL5467g00020	DEGAL5925g00100	DEGAL3672g00030	DEGAL6532g00030	DEGAL525g00020	DEGAL525g00070	DEGAL812g00040	DEGAL2067g00300	DEGAL6703g00330
DEGAL2429g00120	DEGAL5961g00020	DEGAL4430g00030	DEGAL2557g00010	DEGAL318g00020	DEGAL6660g00120	DEGAL2709g00060	DEGAL6816g00040	DEGAL2053g00020	DEGAL313g00010	DEGAL3013g00030	DEGAL5521g00010	DEGAL1384g00010	DEGAL3914g00050	DEGAL5399g00030
DEGAL3640g00010	DEGAL153g00020	DEGAL6660g00100	DEGAL6161g00070	DEGAL6660g00130	DEGAL4092g00030	DEGAL4434g00030	DEGAL4011g00220	DEGAL6752g00010	DEGAL1287g00040	DEGAL2332g00030	DEGAL969g00020	DEGAL2095g00010	DEGAL6811g00010	DEGAL6532g00040
DEGAL3689g00100	DEGAL6723g00010	DEGAL6977g00010	DEGAL938g00020	DEGAL6760g00060	DEGAL694g00030	DEGAL5513g00070	DEGAL6829g00020	DEGAL5986g00010	DEGAL525g00030	DEGAL5395g00070	DEGAL4975g00010	DEGAL305g00010	DEGAL2607g00010	DEGAL562g00010
DEGAL887g00040	DEGAL2058g00010	DEGAL3712g00100	DEGAL3856g00040	DEGAL1034g00030	DEGAL6326g00010	DEGAL3292g00010	DEGAL611g00150	DEGAL3136g00050	DEGAL1562g00090	DEGAL6858g00020	DEGAL1304g00030	DEGAL4430g00080	DEGAL6385g00040	DEGAL4092g00060
DEGAL946g00070	DEGAL5335g00040	DEGAL6041g00030	DEGAL3224g00050	DEGAL3818g00020	DEGAL6041g00010	DEGAL5284g00220	DEGAL5247g00030	DEGAL2420g00030	DEGAL2332g00040	DEGAL3535g00120	DEGAL5834g00010	DEGAL3136g00020	DEGAL2448g00120	DEGAL5990g00010
DEGAL1343g00100	DEGAL3712g00140	DEGAL6760g00090	DEGAL2333g00010	DEGAL4789g00060	DEGAL3712g00130	DEGAL2929g00020	DEGAL1778g00060	DEGAL3512g00010	DEGAL2709g00040	DEGAL3906g00050	DEGAL6258g00020	DEGAL6481g00020	DEGAL2188g00020	DEGAL1401g00060
DEGAL4003g00030	DEGAL3159g00140	DEGAL29g00100	DEGAL938g00030	DEGAL4810g00010	DEGAL1744g00010	DEGAL5301g00030	DEGAL3627g00090	DEGAL5491g00040	DEGAL1186g00010	DEGAL3664g00050	DEGAL6703g00300	DEGAL4654g00020	DEGAL2329g00030	DEGAL1649g00160
DEGAL4945g00010	DEGAL2448g00100	DEGAL4146g00200	DEGAL4961g00100	DEGAL3712g00160	DEGAL2823g00070	DEGAL6165g00030	DEGAL4531g00010	DEGAL313g00030	DEGAL1309g00090	DEGAL4430g00050	DEGAL1384g00030	DEGAL2361g00010	DEGAL5910g00210	DEGAL2687g00030
DEGAL6178g00020	DEGAL1034g00010	DEGAL4027g00110	DEGAL2812g00220	DEGAL3985g00020	DEGAL5395g00030	DEGAL6532g00040	DEGAL6811g00020	DEGAL3250g00070	DEGAL305g00030	DEGAL4434g00020	DEGAL2961g00020	DEGAL4198g00040	DEGAL6038g00050	DEGAL313g00020
DEGAL4444g00010	DEGAL6320g00010	DEGAL6541g00010	DEGAL6100g00020	DEGAL4347g00090	DEGAL3159g00130	DEGAL1164g00010	DEGAL26g00020	DEGAL6824g00060	DEGAL4434g00010	DEGAL5513g00080	DEGAL1701g00210	DEGAL6757g00060	DEGAL2607g00070	DEGAL4210g00070
DEGAL5186g00090	DEGAL2557g00030	DEGAL6532g00070	DEGAL5958g00040	DEGAL5508g00120	DEGAL4189g00020	DEGAL3512g00020	DEGAL479g00080	DEGAL2082g00060	DEGAL6824g00080	DEGAL2929g00030	DEGAL3728g00020	DEGAL3627g00080	DEGAL1304g00080	DEGAL6004g00060
DEGAL2307g00060	DEGAL6321g00010	DEGAL6638g00040	DEGAL6070g00010	DEGAL3159g00120	DEGAL2067g00310	DEGAL1401g00060	DEGAL4210g00040	DEGAL305g00050	DEGAL6609g00010	DEGAL5276g00020	DEGAL3131g00020	DEGAL3914g00070	DEGAL5056g00010	DEGAL1245g00010
DEGAL522g00010	DEGAL6038g00030	DEGAL153g00010	DEGAL7092g00040	DEGAL5490g00030	DEGAL1287g00060	DEGAL4933g00010	DEGAL6564g00160	DEGAL3906g00060	DEGAL5301g00050	DEGAL2489g00020	DEGAL611g00120	DEGAL1401g00020	DEGAL4430g00010	DEGAL217g00040
DEGAL2050g00150	DEGAL5224g00170	DEGAL5335g00010	DEGAL4376g00020	DEGAL6793g00020	DEGAL3883g00010	DEGAL313g00020	DEGAL5915g00080	DEGAL5467g00020	DEGAL1782g00080	DEGAL6532g00050	DEGAL4198g00020	DEGAL5678g00020	DEGAL479g00010	DEGAL1562g00080
DEGAL3399g00020	DEGAL2800g00010	DEGAL2607g00040	DEGAL3224g00040	DEGAL2059g00050	DEGAL1304g00090	DEGAL4210g00070	DEGAL6824g00020	DEGAL2709g00060	DEGAL3906g00090	DEGAL1401g00070	DEGAL5247g00040	DEGAL3664g00030	DEGAL3535g00160	DEGAL3669g00010
DEGAL2592g00010	DEGAL4741g00150	DEGAL3224g00030	DEGAL4872g00480	DEGAL2054g00030	DEGAL2607g00080	DEGAL1245g00010	DEGAL1786g00020	DEGAL4430g00040	DEGAL4092g00080	DEGAL6165g00040	DEGAL2087g00020	DEGAL749g00010	DEGAL5394g00060	DEGAL3535g00140
DEGAL4882g00020	DEGAL5395g00050	DEGAL2067g00330	DEGAL2086g00010	DEGAL3727g00020	DEGAL305g00090	DEGAL1649g00140	DEGAL4096g00010	DEGAL4756g00020	DEGAL2067g00300	DEGAL812g00010	DEGAL3136g00040	DEGAL4210g00030	DEGAL153g00030	DEGAL4430g00070
DEGAL728g00050	DEGAL1026g00020	DEGAL5224g00160	DEGAL2429g00090	DEGAL7094g00020	DEGAL217g00030	DEGAL1406g00020	DEGAL5521g00030	DEGAL4434g00030	DEGAL6811g00010	DEGAL4092g00070	DEGAL5737g00010	DEGAL6004g00020	DEGAL6326g00010	DEGAL4975g00040
DEGAL3627g00040	DEGAL2898g00030	DEGAL2607g00060	DEGAL1405g00010	DEGAL6100g00050	DEGAL5174g00020	DEGAL2082g00030	DEGAL812g00040	DEGAL5276g00010	DEGAL2607g00010	DEGAL2053g00020	DEGAL6824g00050	DEGAL6829g00050	DEGAL6041g00010	DEGAL6824g00070
DEGAL3457g00020	DEGAL4151g00020	DEGAL4741g00160	DEGAL1933g00010	DEGAL6660g00080	DEGAL4151g00010	DEGAL2467g00010	DEGAL2966g00010	DEGAL2961g00040	DEGAL5491g00050	DEGAL5518g00010	DEGAL6261g00010	DEGAL969g00010	DEGAL6638g00020	DEGAL2709g00050
DEGAL6400g00070	DEGAL4430g00030	DEGAL5395g00060	DEGAL6161g00090	DEGAL4063g00010	DEGAL5394g00050	DEGAL1562g00080	DEGAL3018g00020	DEGAL5301g00030	DEGAL2580g00010	DEGAL6752g00010	DEGAL1562g00060	DEGAL2709g00010	DEGAL4189g00020	DEGAL5301g00040
DEGAL1946g00010	DEGAL6660g00100	DEGAL305g00070	DEGAL7094g00040	DEGAL5275g00010	DEGAL6858g00070	DEGAL5284g00210	DEGAL2095g00010	DEGAL5399g00030	DEGAL6385g00040	DEGAL3512g00010	DEGAL3250g00080	DEGAL812g00030	DEGAL212g00010	DEGAL5247g00010
DEGAL5247g00060	DEGAL6977g00010	DEGAL4789g00020	DEGAL3563g00120	DEGAL936g00040	DEGAL3173g00020	DEGAL4215g00010	DEGAL305g00010	DEGAL6165g00030	DEGAL534g00090	DEGAL5737g00020	DEGAL525g00020	DEGAL6703g00310	DEGAL6385g00030	DEGAL5399g00060
DEGAL4011g00390	DEGAL3712g00100	DEGAL1744g00020	DEGAL7124g00020	DEGAL2365g00070	DEGAL4092g00020	DEGAL2049g00030	DEGAL4430g00080	DEGAL6532g00040	DEGAL2188g00020	DEGAL6824g00060	DEGAL3013g00030	DEGAL1384g00020	DEGAL2329g00040	DEGAL3906g00080
DEGAL4444g00040	DEGAL6041g00030	DEGAL694g00040	DEGAL694g00010	DEGAL2429g00060	DEGAL4806g00010	DEGAL305g00040	DEGAL3136g00020	DEGAL4092g00060	DEGAL5910g00210	DEGAL1524g00010	DEGAL2332g00030	DEGAL5513g00060	DEGAL1304g00090	DEGAL6532g00030
DEGAL5529g00010	DEGAL29g00100	DEGAL1465g00030	DEGAL2994g00010	DEGAL4347g00040	DEGAL153g00020	DEGAL1782g00090	DEGAL6481g00020	DEGAL5990g00010	DEGAL6038g00050	DEGAL4976g00060	DEGAL5395g00070	DEGAL1701g00220	DEGAL2607g00080	DEGAL4092g00090
DEGAL2491g00100	DEGAL4146g00200	DEGAL3919g00030	DEGAL7092g00050	DEGAL4569g00010	DEGAL694g00020	DEGAL5301g00040	DEGAL4654g00020	DEGAL3512g00020	DEGAL2607g00070	DEGAL6004g00030	DEGAL6004g00040	DEGAL2961g00010	DEGAL305g00090	DEGAL313g00010
DEGAL4929g00040	DEGAL4027g00110	DEGAL2607g00050	DEGAL5055g00010	DEGAL5490g00040	DEGAL6638g00030	DEGAL5247g00010	DEGAL6829g00030	DEGAL1401g00060	DEGAL4741g00170	DEGAL2049g00020	DEGAL6858g00020	DEGAL3728g00010	DEGAL6660g00110	DEGAL3672g00010
DEGAL3511g00090	DEGAL6532g00070	DEGAL5491g00090	DEGAL4741g00120	DEGAL3727g00010	DEGAL4188g00180	DEGAL5976g00190	DEGAL2361g00010	DEGAL2687g00030	DEGAL5390g00010	DEGAL3906g00060	DEGAL3535g00120	DEGAL1566g00010	DEGAL3535g00150	DEGAL3914g00060
DEGAL2264g00010	DEGAL6638g00040	DEGAL2054g00080	DEGAL5270g00060	DEGAL936g00050	DEGAL3712g00140	DEGAL3906g00080	DEGAL4198g00040	DEGAL313g00020	DEGAL6541g00030	DEGAL4756g00020	DEGAL3906g00050	DEGAL6703g00320	DEGAL6977g00020	DEGAL3229g00010
DEGAL946g00060	DEGAL3712g00110	DEGAL4535g00010	DEGAL7094g00030	DEGAL4626g00060	DEGAL1465g00010	DEGAL1025g00010	DEGAL790g00010	DEGAL4210g00070	DEGAL1304g00080	DEGAL5200g00030	DEGAL3664g00050	DEGAL2763g00030	DEGAL5961g00020	DEGAL1287g00040
DEGAL2189g00090	DEGAL6165g00020	DEGAL313g00040	DEGAL5958g00010	DEGAL6100g00060	DEGAL2448g00100	DEGAL313g00010	DEGAL3627g00080	DEGAL6004g00060	DEGAL4430g00010	DEGAL1309g00070	DEGAL4430g00050	DEGAL6760g00010	DEGAL4806g00010	DEGAL1649g00130
DEGAL3956g00040	DEGAL5335g00010	DEGAL6161g00100	DEGAL3100g00010	DEGAL2772g00010	DEGAL2067g00320	DEGAL3672g00010	DEGAL6811g00030	DEGAL1245g00010	DEGAL479g00010	DEGAL4434g00030	DEGAL4434g00020	DEGAL5555g00010	DEGAL6723g00010	DEGAL4210g00060
DEGAL740g00020	DEGAL2607g00040	DEGAL3165g00030	DEGAL6886g00010	DEGAL6660g00070	DEGAL6320g00010	DEGAL1287g00040	DEGAL611g00140	DEGAL1649g00140	DEGAL6858g00060	DEGAL5513g00070	DEGAL5513g00080	DEGAL4011g00200	DEGAL694g00020	DEGAL525g00030
DEGAL618g00020	DEGAL3224g00030	DEGAL6546g00010	DEGAL3448g00010	DEGAL342g00090	DEGAL2557g00030	DEGAL525g00030	DEGAL5467g00050	DEGAL2082g00030	DEGAL3535g00160	DEGAL5284g00220	DEGAL3449g00030	DEGAL3512g00030	DEGAL4188g00180	DEGAL2709g00040
DEGAL4452g00100	DEGAL2067g00330	DEGAL4526g00100	DEGAL3563g00130	DEGAL1595g00090	DEGAL6321g00010	DEGAL1562g00090	DEGAL3664g00030	DEGAL217g00040	DEGAL5394g00060	DEGAL5425g00080	DEGAL2929g00030	DEGAL1778g00040	DEGAL5335g00040	DEGAL6579g00020
DEGAL6846g00020	DEGAL5961g00010	DEGAL5953g00010	DEGAL5361g00010	DEGAL2365g00080	DEGAL5395g00050	DEGAL2082g00040	DEGAL1524g00020	DEGAL1562g00080	DEGAL4092g00030	DEGAL2141g00010	DEGAL4595g00020	DEGAL4193g00010	DEGAL2448g00100	DEGAL1186g00010
DEGAL292g00020	DEGAL5224g00160	DEGAL4027g00130	DEGAL3503g00050	DEGAL4347g00030	DEGAL1026g00020	DEGAL2332g00040	DEGAL749g00010	DEGAL3669g00010	DEGAL153g00030	DEGAL3449g00020	DEGAL5276g00020	DEGAL611g00130	DEGAL1034g00010	DEGAL1904g00010
DEGAL3677g00030	DEGAL2607g00060	DEGAL6760g00070	DEGAL4347g00010	DEGAL561g00020	DEGAL4151g00020	DEGAL195g00010	DEGAL525g00080	DEGAL3535g00140	DEGAL6326g00010	DEGAL2961g00040	DEGAL2489g00020	DEGAL6537g00010	DEGAL2557g00030	DEGAL2768g00010
DEGAL1782g00370	DEGAL4741g00160	DEGAL6481g00050	DEGAL6574g00030	DEGAL2429g00050	DEGAL6660g00100	DEGAL1186g00010	DEGAL4210g00030	DEGAL6824g00070	DEGAL6041g00010	DEGAL5301g00030	DEGAL5301g00020	DEGAL3398g00020	DEGAL6385g00020	DEGAL305g00030
DEGAL2638g00070	DEGAL6038g00020	DEGAL4347g00080	DEGAL4060g00010	DEGAL4188g00100	DEGAL6977g00010	DEGAL1904g00010	DEGAL6004g00020	DEGAL2709g00050	DEGAL3712g00130	DEGAL6703g00330	DEGAL6532g00050	DEGAL6564g00140	DEGAL5224g00170	DEGAL4434g00010
DEGAL5322g00010	DEGAL305g00070	DEGAL4188g00130	DEGAL2082g00090	DEGAL2297g00130	DEGAL3712g00100	DEGAL3535g00130	DEGAL26g00030	DEGAL5301g00040	DEGAL1744g00010	DEGAL2489g00010	DEGAL1401g00070	DEGAL6004g00010	DEGAL2800g00010	DEGAL3664g00060
DEGAL1887g00010	DEGAL2709g00080	DEGAL5335g00070	DEGAL1931g00050	DEGAL5490g00010	DEGAL6041g00030	DEGAL1309g00090	DEGAL6229g00040	DEGAL5247g00010	DEGAL2823g00070	DEGAL3906g00070	DEGAL6165g00040	DEGAL1663g00020	DEGAL4741g00150	DEGAL4975g00050
DEGAL5976g00110	DEGAL29g00110	DEGAL3712g00170	DEGAL126g00030	DEGAL4007g00390	DEGAL6760g00090	DEGAL305g00030	DEGAL969g00010	DEGAL5399g00060	DEGAL5395g00030	DEGAL6473g00010	DEGAL812g00010	DEGAL525g00070	DEGAL1026g00020	DEGAL6824g00080
DEGAL6955g00030	DEGAL4027g00120	DEGAL5394g00020	DEGAL5958g00070	DEGAL6161g00050	DEGAL29g00100	DEGAL6609g00010	DEGAL6224g00020	DEGAL3906g00080	DEGAL3159g00130	DEGAL2607g00030	DEGAL4092g00070	DEGAL969g00020	DEGAL4151g00020	DEGAL1626g00010
DEGAL4774g00030	DEGAL6541g00020	DEGAL2678g00010	DEGAL400g00020	DEGAL6669g00010	DEGAL4146g00200	DEGAL5301g00050	DEGAL5200g00040	DEGAL6532g00030	DEGAL4189g00020	DEGAL2053g00030	DEGAL2328g00010	DEGAL812g00020	DEGAL4430g00030	DEGAL6609g00010
DEGAL3517g00010	DEGAL4789g00020	DEGAL158g00010	DEGAL1681g00110	DEGAL6134g00040	DEGAL4027g00110	DEGAL1782g00080	DEGAL812g00030	DEGAL4092g00090	DEGAL5008g00160	DEGAL2687g00030	DEGAL2607g00020	DEGAL6703g00300	DEGAL6660g00100	DEGAL5301g00050
DEGAL6400g00090	DEGAL3712g00120	DEGAL4872g00410	DEGAL4007g00330	DEGAL3663g00020	DEGAL6541g00010	DEGAL3906g00090	DEGAL6703g00310	DEGAL313g00010	DEGAL2067g00310	DEGAL313g00020	DEGAL2053g00020	DEGAL2961g00020	DEGAL6041g00030	DEGAL2420g00020
DEGAL2429g00100	DEGAL1744g00020	DEGAL4198g00010	DEGAL4403g00010	DEGAL3266g00010	DEGAL4756g00010	DEGAL4092g00080	DEGAL1384g00020	DEGAL3914g00060	DEGAL883g00020	DEGAL4210g00070	DEGAL6752g00010	DEGAL6101g00020	DEGAL6760g00090	DEGAL5399g00050
DEGAL4336g00010	DEGAL694g00040	DEGAL5008g00120	DEGAL5426g00020	DEGAL2059g00030	DEGAL6532g00070	DEGAL2067g00300	DEGAL4003g00020	DEGAL5986g00030	DEGAL1287g00060	DEGAL6004g00060	DEGAL3136g00050	DEGAL6481g00040	DEGAL4146g00200	DEGAL1566g00040
DEGAL520g00010	DEGAL1465g00030	DEGAL4970g00010	DEGAL342g00020	DEGAL2145g00040	DEGAL3712g00110	DEGAL6811g00010	DEGAL1701g00220	DEGAL1287g00040	DEGAL212g00010	DEGAL1245g00010	DEGAL3512g00010	DEGAL2763g00040	DEGAL6541g00010	DEGAL6638g00010
DEGAL3627g00010	DEGAL2607g00050	DEGAL3535g00190	DEGAL5976g00210	DEGAL936g00060	DEGAL6165g00020	DEGAL2607g00010	DEGAL2961g00010	DEGAL525g00030	DEGAL6385g00030	DEGAL1649g00140	DEGAL3250g00070	DEGAL3131g00020	DEGAL6858g00040	DEGAL1401g00080
DEGAL4723g00020	DEGAL2054g00080	DEGAL6038g00080	DEGAL283g00050	DEGAL877g00090	DEGAL2607g00040	DEGAL5491g00050	DEGAL3728g00010	DEGAL1562g00090	DEGAL1749g00010	DEGAL1406g00020	DEGAL5737g00020	DEGAL3914g00090	DEGAL6532g00070	DEGAL3906g00090
DEGAL292g00040	DEGAL313g00040	DEGAL5224g00180	DEGAL1341g00010	DEGAL6100g00030	DEGAL3224g00030	DEGAL2580g00010	DEGAL1566g00010	DEGAL2082g00040	DEGAL3883g00010	DEGAL4976g00050	DEGAL6824g00060	DEGAL611g00120	DEGAL3712g00110	DEGAL4092g00080
DEGAL5859g00030	DEGAL6161g00100	DEGAL1369g00110	DEGAL3850g00010	DEGAL1219g00010	DEGAL5961g00010	DEGAL534g00090	DEGAL6703g00320	DEGAL2332g00040	DEGAL1304g00090	DEGAL2467g00010	DEGAL1524g00010	DEGAL5247g00040	DEGAL4789g00010	DEGAL2067g00300
DEGAL6347g00030	DEGAL3165g00030	DEGAL6160g00010	DEGAL5147g00010	DEGAL3046g00010	DEGAL4741g00160	DEGAL2188g00020	DEGAL2763g00030	DEGAL2709g00040	DEGAL2607g00080	DEGAL1562g00080	DEGAL4976g00060	DEGAL2087g00020	DEGAL153g00010	DEGAL3914g00050
DEGAL7113g00030	DEGAL6546g00010	DEGAL4146g00210	DEGAL2204g00080	DEGAL6660g00060	DEGAL5395g00060	DEGAL5910g00210	DEGAL6760g00010	DEGAL1186g00010	DEGAL217g00030	DEGAL3669g00010	DEGAL6004g00030	DEGAL3136g00040	DEGAL2607g00040	DEGAL6385g00040
DEGAL3125g00070	DEGAL4526g00100	DEGAL812g00080	DEGAL5925g00060	DEGAL5833g00010	DEGAL4151g00030	DEGAL2607g00070	DEGAL5555g00010	DEGAL1309g00090	DEGAL6660g00110	DEGAL5284g00210	DEGAL2332g00020	DEGAL6757g00080	DEGAL3224g00030	DEGAL534g00090
DEGAL618g00030	DEGAL3942g00010	DEGAL4027g00140	DEGAL6290g00010	DEGAL4872g00470	DEGAL4430g00020	DEGAL4741g00170	DEGAL4011g00200	DEGAL305g00030	DEGAL4027g00100	DEGAL2049g00030	DEGAL2049g00020	DEGAL5737g00010	DEGAL2067g00330	DEGAL2329g00030
DEGAL5375g00220	DEGAL5953g00010	DEGAL534g00040	DEGAL6574g00020	DEGAL1970g00010	DEGAL2898g00020	DEGAL5390g00010	DEGAL1778g00040	DEGAL4434g00010	DEGAL4151g00010	DEGAL4430g00070	DEGAL3906g00060	DEGAL3914g00030	DEGAL5224g00160	DEGAL217g00020
DEGAL6677g00020	DEGAL4027g00130	DEGAL3658g00130	DEGAL6074g00010	DEGAL7156g00030	DEGAL29g00110	DEGAL6541g00030	DEGAL4193g00010	DEGAL3664g00060	DEGAL6858g00070	DEGAL6824g00070	DEGAL533g00010	DEGAL6261g00010	DEGAL2607g00060	DEGAL5174g00010
DEGAL5749g00030	DEGAL6757g00030	DEGAL5175g00010	DEGAL3664g00080	DEGAL877g00080	DEGAL4027g00120	DEGAL1304g00080	DEGAL611g00130	DEGAL6824g00080	DEGAL3173g00020	DEGAL2709g00050	DEGAL5200g00030	DEGAL1562g00060	DEGAL6038g00020	DEGAL4741g00170
DEGAL728g00030	DEGAL5335g00070	DEGAL5394g00010	DEGAL1681g00100	DEGAL4870g00010	DEGAL6541g00020	DEGAL2898g00010	DEGAL6537g00010	DEGAL6609g00010	DEGAL4092g00020	DEGAL1782g00090	DEGAL1309g00070	DEGAL3250g00080	DEGAL305g00070	DEGAL1304g00080
DEGAL6074g00150	DEGAL3712g00170	DEGAL259g00010	DEGAL400g00010	DEGAL6161g00060	DEGAL6858g00050	DEGAL4430g00010	DEGAL1931g00100	DEGAL5301g00050	DEGAL4806g00010	DEGAL5301g00040	DEGAL4434g00030	DEGAL525g00020	DEGAL29g00110	DEGAL5056g00010
DEGAL850g00010	DEGAL5394g00020	DEGAL611g00100	DEGAL6729g00010	DEGAL6981g00010	DEGAL2682g00030	DEGAL479g00010	DEGAL3072g00040	DEGAL1782g00080	DEGAL6723g00010	DEGAL3449g00010	DEGAL5513g00070	DEGAL3013g00030	DEGAL4027g00120	DEGAL2898g00010
DEGAL729g00020	DEGAL2678g00010	DEGAL4146g00240	DEGAL3072g00090	DEGAL470g00010	DEGAL4789g00020	DEGAL6858g00060	DEGAL3627g00070	DEGAL5399g00050	DEGAL4197g00010	DEGAL5247g00010	DEGAL3292g00010	DEGAL5395g00070	DEGAL2682g00030	DEGAL4430g00010
DEGAL4943g00010	DEGAL611g00110	DEGAL212g00020	DEGAL562g00050	DEGAL3727g00030	DEGAL3712g00120	DEGAL3535g00160	DEGAL5247g00050	DEGAL4092g00080	DEGAL2058g00010	DEGAL5976g00190	DEGAL5284g00220	DEGAL2082g00050	DEGAL3712g00120	DEGAL479g00010
DEGAL6955g00020	DEGAL158g00010	DEGAL3824g00030	DEGAL406g00020	DEGAL1809g00010	DEGAL694g00040	DEGAL6660g00120	DEGAL2087g00010	DEGAL2067g00300	DEGAL6638g00030	DEGAL1845g00010	DEGAL2929g00020	DEGAL6004g00040	DEGAL158g00020	DEGAL2462g00010
DEGAL3563g00090	DEGAL4872g00410	DEGAL6266g00010	DEGAL5976g00220	DEGAL6100g00040	DEGAL1465g00030	DEGAL5394g00060	DEGAL5496g00030	DEGAL3914g00050	DEGAL3712g00140	DEGAL3906g00080	DEGAL3449g00020	DEGAL6038g00010	DEGAL2607g00050	DEGAL3535g00160
DEGAL2871g00020	DEGAL4198g00010	DEGAL7032g00010	DEGAL342g00010	DEGAL4347g00050	DEGAL2607g00050	DEGAL4092g00030	DEGAL4003g00010	DEGAL6811g00010	DEGAL1465g00010	DEGAL4092g00090	DEGAL5276g00010	DEGAL4215g00030	DEGAL5491g00090	DEGAL3173g00010
DEGAL3072g00020	DEGAL5008g00120	DEGAL5174g00030	DEGAL3850g00020	DEGAL6660g00050	DEGAL3224g00020	DEGAL153g00030	DEGAL6824g00040	DEGAL5491g00050	DEGAL5491g00070	DEGAL313g00010	DEGAL2961g00040	DEGAL6858g00020	DEGAL4535g00010	DEGAL5986g00050
DEGAL3546g00010	DEGAL6038g00080	DEGAL5394g00040	DEGAL2586g00020	DEGAL813g00010	DEGAL5491g00090	DEGAL6326g00010	DEGAL6229g00030	DEGAL2580g00010	DEGAL2448g00100	DEGAL3229g00010	DEGAL5301g00030	DEGAL3535g00120	DEGAL2067g00340	DEGAL694g00030
DEGAL7112g00250	DEGAL2836g00010	DEGAL6486g00010	DEGAL7094g00080	DEGAL2424g00010	DEGAL2054g00080	DEGAL6041g00010	DEGAL6564g00140	DEGAL6385g00040	DEGAL2067g00320	DEGAL5986g00030	DEGAL5399g00030	DEGAL2709g00070	DEGAL2836g00020	DEGAL153g00030
DEGAL1663g00010	DEGAL4311g00010	DEGAL3712g00150	DEGAL6508g00010	DEGAL561g00040	DEGAL3165g00030	DEGAL1744g00010	DEGAL6004g00010	DEGAL534g00090	DEGAL2557g00030	DEGAL2687g00020	DEGAL2489g00010	DEGAL5284g00230	DEGAL749g00030	DEGAL6326g00010
DEGAL318g00010	DEGAL5224g00180	DEGAL1313g00010	DEGAL3914g00010	DEGAL4655g00030	DEGAL2067g00340	DEGAL2823g00070	DEGAL1663g00020	DEGAL2329g00030	DEGAL6038g00030	DEGAL1287g00040	DEGAL6473g00010	DEGAL3664g00050	DEGAL3942g00010	DEGAL6041g00010
DEGAL5467g00070	DEGAL1369g00110	DEGAL2067g00370	DEGAL1681g00130	DEGAL5018g00010	DEGAL6546g00010	DEGAL6638g00020	DEGAL525g00070	DEGAL5910g00210	DEGAL2800g00010	DEGAL1562g00090	DEGAL4092g00060	DEGAL4430g00050	DEGAL5953g00010	DEGAL4188g00170
DEGAL525g00060	DEGAL812g00080	DEGAL3985g00030	DEGAL525g00120	DEGAL7156g00020	DEGAL2836g00020	DEGAL5395g00030	DEGAL5521g00010	DEGAL6038g00050	DEGAL5395g00050	DEGAL4976g00040	DEGAL1164g00010	DEGAL4434g00020	DEGAL6760g00070	DEGAL5335g00030
DEGAL3005g00010	DEGAL4027g00140	DEGAL4872g00430	DEGAL121g00030	DEGAL6161g00070	DEGAL749g00030	DEGAL4189g00020	DEGAL969g00020	DEGAL4741g00170	DEGAL4151g00020	DEGAL2709g00040	DEGAL2607g00030	DEGAL3449g00030	DEGAL6481g00050	DEGAL2823g00070
DEGAL4193g00030	DEGAL3004g00010	DEGAL6816g00020	DEGAL1931g00070	DEGAL968g00140	DEGAL5462g00010	DEGAL5008g00160	DEGAL812g00020	DEGAL5390g00010	DEGAL4430g00030	DEGAL5513g00090	DEGAL3512g00020	DEGAL2929g00030	DEGAL694g00070	DEGAL5395g00030
DEGAL2492g00010	DEGAL534g00040	DEGAL6161g00140	DEGAL3627g00100	DEGAL2059g00010	DEGAL5224g00190	DEGAL2448g00110	DEGAL5834g00010	DEGAL6541g00030	DEGAL6660g00100	DEGAL5284g00200	DEGAL2687g00030	DEGAL4595g00020	DEGAL4188g00130	DEGAL3159g00130
DEGAL806g00130	DEGAL3658g00130	DEGAL3824g00020	DEGAL5925g00050	DEGAL4741g00130	DEGAL4526g00100	DEGAL1287g00060	DEGAL6703g00300	DEGAL2898g00010	DEGAL3712g00100	DEGAL3535g00130	DEGAL4210g00070	DEGAL5276g00020	DEGAL5335g00070	DEGAL4189g00020
DEGAL6224g00040	DEGAL5175g00010	DEGAL6858g00090	DEGAL1062g00010	DEGAL2898g00050	DEGAL4210g00010	DEGAL212g00010	DEGAL1384g00030	DEGAL6858g00060	DEGAL6041g00030	DEGAL6858g00010	DEGAL1649g00140	DEGAL2961g00030	DEGAL3712g00170	DEGAL5008g00160
DEGAL3018g00010	DEGAL5394g00010	DEGAL2059g00060	DEGAL2332g00010	DEGAL1369g00180	DEGAL4027g00130	DEGAL2329g00040	DEGAL1287g00010	DEGAL3535g00160	DEGAL6760g00090	DEGAL5200g00010	DEGAL1406g00020	DEGAL6532g00050	DEGAL5673g00030	DEGAL2329g00020
DEGAL5378g00260	DEGAL6811g00070	DEGAL2189g00420	DEGAL5958g00050	DEGAL6793g00060	DEGAL6760g00070	DEGAL1304g00090	DEGAL2961g00020	DEGAL6660g00120	DEGAL29g00100	DEGAL1309g00090	DEGAL4976g00050	DEGAL1401g00070	DEGAL2678g00010	DEGAL2448g00110
DEGAL5976g00170	DEGAL2067g00360	DEGAL4146g00230	DEGAL5706g00010	DEGAL6574g00070	DEGAL694g00070	DEGAL2607g00080	DEGAL6481g00040	DEGAL29g00120	DEGAL4027g00110	DEGAL305g00030	DEGAL2467g00010	DEGAL6165g00040	DEGAL611g00110	DEGAL1287g00060
DEGAL728g00020	DEGAL694g00060	DEGAL6486g00020	DEGAL1782g00050	DEGAL1369g00190	DEGAL3712g00170	DEGAL217g00030	DEGAL1701g00210	DEGAL5986g00050	DEGAL6541g00010	DEGAL6824g00080	DEGAL1562g00080	DEGAL812g00010	DEGAL6161g00110	DEGAL6385g00030
DEGAL6816g00040	DEGAL2682g00010	DEGAL6760g00060	DEGAL342g00040	DEGAL1094g00050	DEGAL2682g00020	DEGAL5174g00020	DEGAL2763g00040	DEGAL4092g00030	DEGAL4756g00010	DEGAL1626g00010	DEGAL5284g00210	DEGAL4092g00070	DEGAL4872g00410	DEGAL3883g00010
DEGAL6829g00020	DEGAL611g00100	DEGAL3818g00020	DEGAL3449g00050	DEGAL2297g00140	DEGAL5394g00020	DEGAL4027g00100	DEGAL3131g00020	DEGAL153g00030	DEGAL3712g00110	DEGAL6609g00010	DEGAL4215g00010	DEGAL2328g00010	DEGAL4198g00010	DEGAL6038g00040
DEGAL220g00050	DEGAL3159g00100	DEGAL4789g00060	DEGAL3563g00160	DEGAL938g00030	DEGAL2678g00010	DEGAL6977g00020	DEGAL3072g00030	DEGAL6326g00010	DEGAL153g00010	DEGAL2420g00020	DEGAL2049g00030	DEGAL3672g00030	DEGAL4970g00010	DEGAL1304g00090
DEGAL611g00150	DEGAL3824g00030	DEGAL4810g00010	DEGAL4065g00010	DEGAL6416g00060	DEGAL611g00110	DEGAL6858g00070	DEGAL5247g00040	DEGAL6041g00010	DEGAL6165g00020	DEGAL1566g00040	DEGAL6824g00070	DEGAL2053g00020	DEGAL6825g00010	DEGAL2607g00080
DEGAL5703g00010	DEGAL6000g00010	DEGAL3712g00160	DEGAL3889g00020	DEGAL5640g00020	DEGAL158g00010	DEGAL5961g00020	DEGAL6757g00080	DEGAL5335g00030	DEGAL2607g00040	DEGAL3906g00090	DEGAL2709g00050	DEGAL5518g00010	DEGAL2836g00010	DEGAL305g00090
DEGAL4531g00010	DEGAL5394g00040	DEGAL5394g00030	DEGAL1649g00190	DEGAL4961g00100	DEGAL6106g00010	DEGAL4806g00010	DEGAL5737g00010	DEGAL3712g00130	DEGAL3224g00030	DEGAL6532g00020	DEGAL1782g00090	DEGAL6752g00010	DEGAL4311g00010	DEGAL217g00030
DEGAL26g00020	DEGAL812g00070	DEGAL2067g00380	DEGAL2082g00080	DEGAL4626g00020	DEGAL4970g00010	DEGAL6723g00010	DEGAL6824g00050	DEGAL1744g00010	DEGAL2067g00330	DEGAL2687g00010	DEGAL5301g00040	DEGAL1649g00170	DEGAL525g00090	DEGAL6660g00110
DEGAL5467g00060	DEGAL3712g00150	DEGAL4188g00160	DEGAL5920g00020	DEGAL3224g00040	DEGAL6038g00080	DEGAL694g00020	DEGAL3914g00030	DEGAL2823g00070	DEGAL5961g00010	DEGAL2067g00300	DEGAL3449g00010	DEGAL6816g00080	DEGAL4146g00210	DEGAL4027g00100
DEGAL1786g00020	DEGAL1313g00010	DEGAL5335g00060	DEGAL4719g00030	DEGAL4872g00480	DEGAL2836g00010	DEGAL2058g00010	DEGAL6261g00010	DEGAL5395g00030	DEGAL5224g00160	DEGAL3672g00020	DEGAL5976g00190	DEGAL3512g00010	DEGAL812g00080	DEGAL5394g00050
DEGAL698g00010	DEGAL6811g00080	DEGAL6481g00080	DEGAL1681g00120	DEGAL6793g00070	DEGAL4146g00210	DEGAL4188g00180	DEGAL1562g00060	DEGAL4189g00020	DEGAL2607g00060	DEGAL3914g00050	DEGAL1845g00010	DEGAL3914g00040	DEGAL4027g00140	DEGAL3535g00150
DEGAL2709g00020	DEGAL4188g00150	DEGAL4347g00090	DEGAL5925g00040	DEGAL1375g00010	DEGAL6760g00080	DEGAL5335g00040	DEGAL3250g00080	DEGAL5008g00160	DEGAL4151g00030	DEGAL6811g00010	DEGAL3906g00080	DEGAL5737g00020	DEGAL3004g00010	DEGAL3173g00020
DEGAL3018g00020	DEGAL5732g00020	DEGAL6811g00090	DEGAL905g00030	DEGAL2429g00090	DEGAL3658g00130	DEGAL3712g00140	DEGAL525g00020	DEGAL2329g00020	DEGAL305g00070	DEGAL5491g00050	DEGAL1025g00010	DEGAL6824g00060	DEGAL534g00040	DEGAL4806g00010
DEGAL2095g00010	DEGAL6816g00020	DEGAL5508g00120	DEGAL5958g00060	DEGAL1030g00020	DEGAL5394g00010	DEGAL1465g00010	DEGAL3013g00030	DEGAL2448g00110	DEGAL2898g00020	DEGAL6385g00050	DEGAL4092g00090	DEGAL1649g00150	DEGAL3658g00130	DEGAL153g00020
DEGAL2243g00010	DEGAL3159g00110	DEGAL5395g00020	DEGAL4007g00320	DEGAL5925g00090	DEGAL6811g00070	DEGAL2448g00100	DEGAL5395g00070	DEGAL1287g00060	DEGAL29g00110	DEGAL2580g00010	DEGAL313g00010	DEGAL6229g00010	DEGAL5175g00010	DEGAL694g00020
DEGAL806g00140	DEGAL6161g00140	DEGAL3824g00010	DEGAL2365g00020	DEGAL1933g00010	DEGAL2682g00010	DEGAL2067g00320	DEGAL2082g00050	DEGAL6385g00030	DEGAL4027g00120	DEGAL5224g00150	DEGAL3229g00010	DEGAL1524g00010	DEGAL6811g00070	DEGAL2058g00010
DEGAL3136g00020	DEGAL2836g00030	DEGAL877g00070	DEGAL3856g00010	DEGAL7094g00040	DEGAL6481g00060	DEGAL1034g00010	DEGAL6004g00040	DEGAL1749g00010	DEGAL6541g00020	DEGAL6385g00040	DEGAL5986g00030	DEGAL4976g00060	DEGAL694g00060	DEGAL6638g00030
DEGAL728g00010	DEGAL2059g00060	DEGAL2059g00050	DEGAL5425g00060	DEGAL7153g00010	DEGAL611g00100	DEGAL2557g00030	DEGAL4215g00030	DEGAL1304g00090	DEGAL6858g00050	DEGAL2188g00020	DEGAL2687g00020	DEGAL2082g00060	DEGAL4789g00040	DEGAL4188g00180
DEGAL6668g00010	DEGAL6765g00010	DEGAL7094g00020	DEGAL1438g00010	DEGAL3760g00010	DEGAL3159g00100	DEGAL6038g00030	DEGAL6858g00020	DEGAL2607g00080	DEGAL2682g00030	DEGAL2329g00030	DEGAL1562g00090	DEGAL6564g00120	DEGAL4188g00140	DEGAL3712g00140
DEGAL6135g00010	DEGAL6000g00020	DEGAL2297g00110	DEGAL342g00030	DEGAL3224g00070	DEGAL4146g00240	DEGAL5224g00170	DEGAL3535g00120	DEGAL305g00090	DEGAL3712g00120	DEGAL6038g00050	DEGAL195g00010	DEGAL6004g00030	DEGAL3712g00180	DEGAL2448g00100
DEGAL4654g00020	DEGAL479g00020	DEGAL4063g00010	DEGAL6886g00050	DEGAL7124g00020	DEGAL4970g00020	DEGAL2800g00010	DEGAL3906g00050	DEGAL217g00030	DEGAL1744g00020	DEGAL2607g00070	DEGAL4976g00040	DEGAL2332g00020	DEGAL259g00010	DEGAL6320g00010
DEGAL4308g00020	DEGAL4146g00230	DEGAL7158g00010	DEGAL3563g00170	DEGAL936g00020	DEGAL6038g00070	DEGAL4741g00150	DEGAL2709g00070	DEGAL5174g00020	DEGAL1465g00030	DEGAL4976g00030	DEGAL5513g00090	DEGAL2049g00020	DEGAL6481g00060	DEGAL6321g00010
DEGAL4198g00040	DEGAL6486g00020	DEGAL3448g00020	DEGAL4719g00020	DEGAL694g00010	DEGAL6161g00130	DEGAL5395g00050	DEGAL5284g00230	DEGAL6660g00110	DEGAL3919g00030	DEGAL1304g00080	DEGAL6165g00050	DEGAL305g00050	DEGAL4146g00240	DEGAL6038g00030
DEGAL3627g00080	DEGAL1034g00030	DEGAL4347g00040	DEGAL1931g00090	DEGAL6574g00090	DEGAL7032g00010	DEGAL2898g00030	DEGAL3664g00050	DEGAL4027g00100	DEGAL2607g00050	DEGAL5056g00010	DEGAL6858g00010	DEGAL3906g00060	DEGAL4970g00020	DEGAL1026g00020
DEGAL5306g00010	DEGAL3818g00020	DEGAL6037g00120	DEGAL3356g00010	DEGAL5055g00010	DEGAL5174g00030	DEGAL4151g00020	DEGAL5200g00020	DEGAL4151g00010	DEGAL3224g00020	DEGAL479g00010	DEGAL5200g00010	DEGAL2709g00060	DEGAL6038g00070	DEGAL2898g00030
DEGAL6017g00010	DEGAL4789g00060	DEGAL7092g00070	DEGAL1219g00030	DEGAL5925g00080	DEGAL4311g00020	DEGAL4430g00030	DEGAL1309g00060	DEGAL3535g00150	DEGAL313g00040	DEGAL6858g00060	DEGAL1309g00090	DEGAL5200g00030	DEGAL6161g00130	DEGAL4430g00030
DEGAL2192g00260	DEGAL4810g00010	DEGAL4569g00010	DEGAL342g00060	DEGAL653g00090	DEGAL5394g00040	DEGAL6660g00100	DEGAL4434g00020	DEGAL6858g00070	DEGAL2067g00340	DEGAL29g00120	DEGAL4434g00010	DEGAL1309g00070	DEGAL6266g00010	DEGAL6977g00010
DEGAL5467g00050	DEGAL3712g00160	DEGAL4146g00130	DEGAL125g00010	DEGAL4741g00120	DEGAL6486g00010	DEGAL3712g00100	DEGAL5513g00080	DEGAL3173g00020	DEGAL749g00030	DEGAL5394g00060	DEGAL3664g00060	DEGAL4434g00030	DEGAL7032g00010	DEGAL3712g00100
DEGAL749g00010	DEGAL5394g00030	DEGAL4562g00050	DEGAL3850g00050	DEGAL3009g00010	DEGAL3658g00120	DEGAL6041g00030	DEGAL3449g00030	DEGAL4806g00010	DEGAL5462g00010	DEGAL4092g00030	DEGAL6609g00010	DEGAL5513g00070	DEGAL6000g00010	DEGAL6041g00030
DEGAL157g00020	DEGAL3985g00020	DEGAL2189g00400	DEGAL3298g00020	DEGAL5958g00020	DEGAL3658g00110	DEGAL6760g00090	DEGAL4595g00020	DEGAL2058g00010	DEGAL5953g00010	DEGAL1595g00020	DEGAL5301g00050	DEGAL3449g00020	DEGAL6486g00010	DEGAL6760g00090
DEGAL525g00080	DEGAL4188g00160	DEGAL6134g00030	DEGAL5588g00030	DEGAL5958g00010	DEGAL3712g00150	DEGAL29g00100	DEGAL5276g00020	DEGAL3712g00140	DEGAL6760g00070	DEGAL6326g00010	DEGAL3906g00090	DEGAL5276g00010	DEGAL812g00070	DEGAL4146g00200
DEGAL5234g00050	DEGAL5335g00060	DEGAL7094g00010	DEGAL1782g00030	DEGAL905g00070	DEGAL1313g00010	DEGAL4027g00110	DEGAL5301g00020	DEGAL1465g00010	DEGAL4347g00080	DEGAL6041g00010	DEGAL6532g00020	DEGAL5526g00010	DEGAL3712g00150	DEGAL6541g00010
DEGAL123g00010	DEGAL6481g00080	DEGAL255g00010	DEGAL6294g00010	DEGAL936g00030	DEGAL6811g00080	DEGAL6541g00010	DEGAL6532g00050	DEGAL2067g00320	DEGAL4188g00130	DEGAL3224g00010	DEGAL2687g00010	DEGAL2961g00040	DEGAL6760g00050	DEGAL6532g00070
DEGAL969g00010	DEGAL6811g00090	DEGAL1369g00150	DEGAL561g00050	DEGAL3100g00010	DEGAL3985g00030	DEGAL6638g00040	DEGAL1401g00070	DEGAL2557g00030	DEGAL5335g00070	DEGAL3159g00130	DEGAL2067g00300	DEGAL6703g00330	DEGAL4789g00050	DEGAL6638g00040
DEGAL4523g00010	DEGAL5395g00020	DEGAL196g00020	DEGAL6508g00040	DEGAL6660g00090	DEGAL5508g00110	DEGAL3712g00110	DEGAL6165g00040	DEGAL6038g00030	DEGAL3712g00170	DEGAL4189g00020	DEGAL3672g00020	DEGAL5399g00030	DEGAL6811g00080	DEGAL153g00010
DEGAL2709g00010	DEGAL3159g00120	DEGAL4626g00060	DEGAL2365g00030	DEGAL3169g00020	DEGAL6816g00020	DEGAL6165g00020	DEGAL812g00010	DEGAL5395g00050	DEGAL5394g00020	DEGAL5008g00160	DEGAL3914g00050	DEGAL2489g00010	DEGAL6757g00050	DEGAL5335g00010
DEGAL812g00030	DEGAL4872g00420	DEGAL7158g00020	DEGAL4719g00010	DEGAL6793g00090	DEGAL3159g00110	DEGAL5335g00010	DEGAL2328g00010	DEGAL2898g00030	DEGAL2678g00010	DEGAL2067g00310	DEGAL2607g00010	DEGAL3906g00070	DEGAL3985g00030	DEGAL2607g00040
DEGAL6258g00030	DEGAL3824g00010	DEGAL4347g00030	DEGAL4060g00060	DEGAL6574g00080	DEGAL6038g00060	DEGAL2607g00040	DEGAL3672g00030	DEGAL4151g00020	DEGAL3444g00010	DEGAL2329g00020	DEGAL5491g00050	DEGAL6473g00010	DEGAL6481g00070	DEGAL3224g00030
DEGAL2307g00020	DEGAL877g00070	DEGAL2429g00050	DEGAL5925g00020	DEGAL2429g00070	DEGAL6858g00090	DEGAL3224g00030	DEGAL2053g00020	DEGAL4430g00030	DEGAL611g00110	DEGAL2448g00110	DEGAL6385g00050	DEGAL6532g00040	DEGAL5732g00020	DEGAL2067g00330
DEGAL2492g00030	DEGAL6793g00020	DEGAL4188g00100	DEGAL6290g00050	DEGAL3503g00050	DEGAL2189g00420	DEGAL5961g00010	DEGAL6752g00010	DEGAL6660g00100	DEGAL4198g00010	DEGAL1287g00060	DEGAL2580g00010	DEGAL562g00010	DEGAL4872g00430	DEGAL5961g00010
DEGAL3728g00010	DEGAL2059g00050	DEGAL1691g00010	DEGAL4562g00010	DEGAL5925g00070	DEGAL6660g00130	DEGAL2607g00060	DEGAL5986g00010	DEGAL3712g00100	DEGAL6106g00010	DEGAL212g00010	DEGAL6385g00040	DEGAL4092g00060	DEGAL318g00030	DEGAL4741g00160
DEGAL2302g00010	DEGAL2054g00030	DEGAL2429g00030	DEGAL4007g00380	DEGAL2204g00070	DEGAL6760g00060	DEGAL6038g00020	DEGAL2420g00030	DEGAL6041g00030	DEGAL5008g00120	DEGAL4976g00020	DEGAL2188g00020	DEGAL2607g00030	DEGAL318g00020	DEGAL2898g00020
DEGAL1566g00010	DEGAL879g00010	DEGAL4562g00040	DEGAL5427g00020	DEGAL6004g00080	DEGAL1034g00030	DEGAL4151g00030	DEGAL3512g00010	DEGAL6760g00090	DEGAL3535g00190	DEGAL5224g00140	DEGAL2329g00030	DEGAL1401g00060	DEGAL5910g00200	DEGAL2709g00080
DEGAL3136g00030	DEGAL7094g00020	DEGAL2297g00130	DEGAL1879g00010	DEGAL1283g00010	DEGAL3818g00020	DEGAL4430g00020	DEGAL5491g00040	DEGAL29g00100	DEGAL6038g00080	DEGAL1304g00090	DEGAL5910g00210	DEGAL1649g00160	DEGAL2189g00420	DEGAL6541g00020
DEGAL2763g00030	DEGAL2297g00110	DEGAL4007g00390	DEGAL3851g00010	DEGAL121g00010	DEGAL3658g00100	DEGAL305g00070	DEGAL313g00030	DEGAL4146g00200	DEGAL2836g00010	DEGAL2580g00020	DEGAL2607g00070	DEGAL2687g00030	DEGAL6000g00020	DEGAL2682g00030
DEGAL6760g00010	DEGAL6134g00020	DEGAL475g00020	DEGAL5925g00010	DEGAL1931g00050	DEGAL3712g00160	DEGAL2898g00020	DEGAL3914g00040	DEGAL4027g00110	DEGAL5224g00180	DEGAL5910g00220	DEGAL4976g00030	DEGAL4210g00070	DEGAL25g00010	DEGAL4789g00020
DEGAL5555g00010	DEGAL7158g00010	DEGAL6161g00050	DEGAL562g00090	DEGAL5958g00070	DEGAL5394g00030	DEGAL2709g00080	DEGAL3250g00070	DEGAL4756g00010	DEGAL6160g00010	DEGAL6660g00110	DEGAL1304g00080	DEGAL1245g00010	DEGAL4146g00230	DEGAL3712g00120
DEGAL225g00050	DEGAL4872g00450	DEGAL1369g00120	DEGAL283g00080	DEGAL3352g00080	DEGAL2067g00380	DEGAL29g00110	DEGAL5737g00020	DEGAL6638g00040	DEGAL4146g00210	DEGAL4027g00100	DEGAL5056g00010	DEGAL1649g00140	DEGAL6486g00020	DEGAL1744g00020
DEGAL5399g00020	DEGAL3169g00010	DEGAL3266g00010	DEGAL3077g00020	DEGAL5426g00020	DEGAL3985g00020	DEGAL4027g00120	DEGAL1524g00010	DEGAL3712g00110	DEGAL812g00080	DEGAL3535g00150	DEGAL479g00010	DEGAL4976g00050	DEGAL6760g00060	DEGAL694g00040
DEGAL4308g00030	DEGAL3448g00020	DEGAL2145g00040	DEGAL4007g00350	DEGAL342g00020	DEGAL5454g00010	DEGAL6858g00050	DEGAL4976g00060	DEGAL153g00010	DEGAL4027g00140	DEGAL6977g00020	DEGAL6858g00060	DEGAL217g00040	DEGAL4789g00060	DEGAL1465g00030
DEGAL220g00030	DEGAL3910g00030	DEGAL2204g00010	DEGAL6631g00030	DEGAL5976g00210	DEGAL6811g00090	DEGAL2682g00030	DEGAL2082g00060	DEGAL6165g00020	DEGAL534g00040	DEGAL3173g00020	DEGAL6660g00120	DEGAL1562g00080	DEGAL3658g00100	DEGAL3919g00030
DEGAL3666g00100	DEGAL2429g00060	DEGAL3942g00030	DEGAL4439g00020	DEGAL283g00050	DEGAL5508g00120	DEGAL3712g00120	DEGAL6004g00030	DEGAL2607g00040	DEGAL6760g00080	DEGAL1595g00010	DEGAL5394g00060	DEGAL3669g00010	DEGAL3712g00160	DEGAL2607g00050
DEGAL1931g00100	DEGAL4347g00040	DEGAL5270g00010	DEGAL3906g00110	DEGAL1341g00010	DEGAL5008g00150	DEGAL1744g00020	DEGAL2332g00020	DEGAL3224g00030	DEGAL3658g00130	DEGAL4092g00020	DEGAL4092g00030	DEGAL3535g00140	DEGAL4188g00160	DEGAL5491g00090
DEGAL5008g00100	DEGAL6037g00120	DEGAL4188g00110	DEGAL2204g00050	DEGAL5925g00060	DEGAL2059g00050	DEGAL1465g00030	DEGAL2049g00020	DEGAL2067g00330	DEGAL5175g00010	DEGAL153g00020	DEGAL6326g00010	DEGAL4430g00070	DEGAL5335g00060	DEGAL2054g00080
DEGAL6291g00030	DEGAL1126g00070	DEGAL2067g00290	DEGAL1219g00060	DEGAL7094g00090	DEGAL2145g00020	DEGAL2607g00050	DEGAL305g00050	DEGAL5961g00010	DEGAL5394g00010	DEGAL6723g00010	DEGAL6041g00010	DEGAL4975g00040	DEGAL5508g00120	DEGAL4535g00010
DEGAL2087g00010	DEGAL4562g00050	DEGAL6948g00010	DEGAL3850g00030	DEGAL6290g00010	DEGAL3727g00020	DEGAL3224g00020	DEGAL3906g00060	DEGAL2448g00130	DEGAL6811g00070	DEGAL694g00020	DEGAL6638g00020	DEGAL6824g00070	DEGAL5008g00150	DEGAL313g00040
DEGAL6229g00030	DEGAL6134g00030	DEGAL561g00030	DEGAL5147g00030	DEGAL6074g00010	DEGAL534g00010	DEGAL5491g00090	DEGAL5467g00020	DEGAL217g00010	DEGAL2682g00010	DEGAL2058g00010	DEGAL3224g00010	DEGAL2709g00050	DEGAL3159g00120	DEGAL6161g00100
DEGAL3977g00020	DEGAL255g00010	DEGAL1970g00010	DEGAL7158g00030	DEGAL4007g00340	DEGAL7094g00020	DEGAL2054g00080	DEGAL2709g00060	DEGAL4151g00030	DEGAL259g00010	DEGAL6638g00030	DEGAL4189g00020	DEGAL1782g00090	DEGAL4872g00420	DEGAL3165g00030
DEGAL969g00020	DEGAL1369g00150	DEGAL7156g00030	DEGAL3901g00180	DEGAL5976g00220	DEGAL6290g00080	DEGAL313g00040	DEGAL5200g00030	DEGAL2898g00020	DEGAL6481g00060	DEGAL4188g00180	DEGAL5008g00160	DEGAL1845g00010	DEGAL4146g00140	DEGAL6546g00010
DEGAL1473g00080	DEGAL4342g00010	DEGAL1126g00090	DEGAL1782g00010	DEGAL2586g00020	DEGAL470g00020	DEGAL2067g00340	DEGAL1309g00070	DEGAL2709g00080	DEGAL611g00100	DEGAL3712g00140	DEGAL2067g00310	DEGAL6532g00030	DEGAL877g00070	DEGAL749g00030
DEGAL812g00020	DEGAL4626g00060	DEGAL4562g00030	DEGAL5976g00230	DEGAL7094g00080	DEGAL7124g00040	DEGAL2836g00020	DEGAL5425g00080	DEGAL29g00110	DEGAL3159g00100	DEGAL1465g00010	DEGAL2448g00110	DEGAL4092g00090	DEGAL6793g00020	DEGAL4526g00100
DEGAL6258g00020	DEGAL2772g00010	DEGAL6793g00050	DEGAL566g00010	DEGAL1562g00040	DEGAL4063g00010	DEGAL5462g00010	DEGAL3449g00020	DEGAL4027g00120	DEGAL4146g00240	DEGAL5491g00070	DEGAL1287g00060	DEGAL313g00010	DEGAL2054g00030	DEGAL4027g00130
DEGAL5513g00050	DEGAL3224g00080	DEGAL3352g00010	DEGAL5588g00010	DEGAL1931g00070	DEGAL2067g00270	DEGAL5953g00010	DEGAL5276g00010	DEGAL6858g00050	DEGAL212g00020	DEGAL2448g00100	DEGAL212g00010	DEGAL3672g00010	DEGAL879g00010	DEGAL6760g00070
DEGAL6703g00300	DEGAL1745g00070	DEGAL1369g00130	DEGAL6132g00020	DEGAL1062g00010	DEGAL5645g00010	DEGAL6760g00070	DEGAL5399g00030	DEGAL3712g00120	DEGAL3824g00030	DEGAL6380g00010	DEGAL4976g00020	DEGAL3914g00060	DEGAL7094g00020	DEGAL6481g00050
DEGAL479g00060	DEGAL7158g00020	DEGAL470g00010	DEGAL283g00090	DEGAL5051g00010	DEGAL1745g00060	DEGAL6757g00030	DEGAL2489g00010	DEGAL1744g00020	DEGAL6266g00010	DEGAL4976g00010	DEGAL6385g00030	DEGAL3229g00010	DEGAL2297g00110	DEGAL694g00070
DEGAL5145g00010	DEGAL2113g00010	DEGAL2145g00030	DEGAL2645g00040	DEGAL5425g00070	DEGAL3448g00020	DEGAL4188g00130	DEGAL6165g00030	DEGAL1465g00030	DEGAL7032g00010	DEGAL6038g00030	DEGAL2329g00040	DEGAL5986g00030	DEGAL6100g00050	DEGAL4188g00130
DEGAL2961g00020	DEGAL4347g00030	DEGAL3942g00020	DEGAL4007g00360	DEGAL4007g00300	DEGAL6037g00120	DEGAL5335g00070	DEGAL6473g00010	DEGAL3919g00030	DEGAL3658g00120	DEGAL2800g00010	DEGAL1304g00090	DEGAL2687g00020	DEGAL4626g00050	DEGAL3712g00170
DEGAL3795g00040	DEGAL4188g00100	DEGAL534g00020	DEGAL126g00020	DEGAL5706g00010	DEGAL7092g00070	DEGAL3712g00170	DEGAL6532g00040	DEGAL2607g00050	DEGAL3658g00110	DEGAL4741g00150	DEGAL2580g00020	DEGAL1287g00040	DEGAL4063g00010	DEGAL5673g00030
DEGAL6811g00050	DEGAL1691g00010	DEGAL5270g00020	DEGAL5587g00020	DEGAL342g00040	DEGAL4562g00050	DEGAL5394g00020	DEGAL4092g00060	DEGAL3224g00020	DEGAL3712g00150	DEGAL5395g00050	DEGAL5910g00220	DEGAL1649g00130	DEGAL2067g00270	DEGAL2682g00020
DEGAL3728g00020	DEGAL2429g00030	DEGAL1809g00010	DEGAL3906g00120	DEGAL1649g00190	DEGAL7094g00010	DEGAL2678g00010	DEGAL2607g00030	DEGAL2054g00080	DEGAL6811g00080	DEGAL4188g00190	DEGAL6660g00110	DEGAL4210g00060	DEGAL1745g00060	DEGAL5394g00020
DEGAL372g00010	DEGAL1126g00080	DEGAL2118g00010	DEGAL5147g00020	DEGAL1562g00050	DEGAL2059g00040	DEGAL611g00110	DEGAL3512g00020	DEGAL313g00040	DEGAL3985g00030	DEGAL4430g00030	DEGAL4027g00100	DEGAL525g00030	DEGAL3169g00010	DEGAL3444g00010
DEGAL2763g00040	DEGAL4562g00040	DEGAL4872g00460	DEGAL1341g00020	DEGAL6574g00040	DEGAL255g00010	DEGAL158g00010	DEGAL1401g00060	DEGAL6161g00100	DEGAL5508g00110	DEGAL305g00080	DEGAL4151g00010	DEGAL1562g00090	DEGAL3910g00030	DEGAL611g00110
DEGAL225g00060	DEGAL4007g00390	DEGAL4146g00180	DEGAL5426g00010	DEGAL4719g00030	DEGAL4342g00010	DEGAL4872g00410	DEGAL2687g00030	DEGAL2067g00340	DEGAL5513g00010	DEGAL6977g00010	DEGAL3535g00150	DEGAL2082g00040	DEGAL2365g00070	DEGAL158g00010
DEGAL3790g00020	DEGAL2054g00010	DEGAL6161g00070	DEGAL3072g00070	DEGAL2586g00010	DEGAL4626g00060	DEGAL4198g00010	DEGAL313g00020	DEGAL749g00030	DEGAL6161g00140	DEGAL3712g00100	DEGAL6977g00020	DEGAL5027g00010	DEGAL6037g00120	DEGAL6161g00110
DEGAL4198g00020	DEGAL6161g00050	DEGAL968g00140	DEGAL2365g00060	DEGAL121g00040	DEGAL7124g00050	DEGAL6106g00010	DEGAL1245g00010	DEGAL5462g00010	DEGAL6038g00060	DEGAL6041g00030	DEGAL6858g00070	DEGAL4976g00040	DEGAL7092g00070	DEGAL4872g00410
DEGAL5247g00040	DEGAL6669g00010	DEGAL2059g00010	DEGAL4011g00250	DEGAL5925g00040	DEGAL2067g00280	DEGAL4970g00010	DEGAL1649g00140	DEGAL4210g00010	DEGAL6858g00090	DEGAL6760g00090	DEGAL5961g00020	DEGAL5513g00090	DEGAL4569g00010	DEGAL4198g00010
DEGAL1038g00020	DEGAL3266g00010	DEGAL4741g00130	DEGAL5425g00020	DEGAL5958g00060	DEGAL7158g00020	DEGAL6038g00080	DEGAL4976g00050	DEGAL6760g00070	DEGAL2059g00060	DEGAL4146g00200	DEGAL1595g00010	DEGAL6579g00020	DEGAL2189g00400	DEGAL6106g00010
DEGAL1931g00110	DEGAL2204g00010	DEGAL1126g00020	DEGAL6573g00010	DEGAL2365g00020	DEGAL2113g00010	DEGAL2836g00010	DEGAL2082g00030	DEGAL6481g00050	DEGAL6000g00020	DEGAL4027g00110	DEGAL4806g00010	DEGAL1186g00010	DEGAL7094g00010	DEGAL5008g00120
DEGAL5976g00160	DEGAL3942g00030	DEGAL5958g00030	DEGAL1031g00020	DEGAL1438g00010	DEGAL3631g00010	DEGAL4311g00010	DEGAL217g00040	DEGAL4188g00130	DEGAL6660g00130	DEGAL6541g00010	DEGAL6723g00010	DEGAL5284g00200	DEGAL1369g00150	DEGAL4970g00010
DEGAL2514g00050	DEGAL534g00030	DEGAL5270g00030	DEGAL3683g00040	DEGAL5706g00020	DEGAL4347g00030	DEGAL6160g00010	DEGAL1562g00080	DEGAL3712g00170	DEGAL4146g00230	DEGAL4756g00010	DEGAL694g00020	DEGAL1904g00010	DEGAL196g00020	DEGAL6038g00080
DEGAL4868g00170	DEGAL5270g00010	DEGAL3856g00040	DEGAL5491g00120	DEGAL283g00040	DEGAL4655g00010	DEGAL4146g00210	DEGAL3669g00010	DEGAL5673g00030	DEGAL6486g00020	DEGAL6532g00070	DEGAL2058g00010	DEGAL4375g00020	DEGAL4342g00010	DEGAL6825g00010
DEGAL3914g00030	DEGAL6100g00030	DEGAL1873g00020	DEGAL4255g00070	DEGAL5271g00010	DEGAL561g00020	DEGAL812g00080	DEGAL3535g00140	DEGAL5394g00020	DEGAL6760g00060	DEGAL4092g00050	DEGAL4188g00180	DEGAL6165g00050	DEGAL6660g00070	DEGAL5224g00180
DEGAL5835g00090	DEGAL3004g00020	DEGAL4872g00490	DEGAL7085g00070	DEGAL562g00030	DEGAL2429g00050	DEGAL4027g00140	DEGAL305g00040	DEGAL2678g00010	DEGAL1034g00030	DEGAL3712g00110	DEGAL5335g00040	DEGAL3535g00130	DEGAL1745g00070	DEGAL1369g00110
DEGAL3250g00080	DEGAL4621g00010	DEGAL4714g00010	DEGAL3163g00010	DEGAL6944g00050	DEGAL4188g00100	DEGAL3004g00010	DEGAL6824g00070	DEGAL3444g00010	DEGAL3818g00020	DEGAL2058g00020	DEGAL3712g00140	DEGAL6858g00010	DEGAL7158g00020	DEGAL6160g00010
DEGAL7095g00030	DEGAL6660g00060	DEGAL1094g00050	DEGAL4060g00090	DEGAL3563g00170	DEGAL1126g00080	DEGAL534g00040	DEGAL2709g00050	DEGAL611g00110	DEGAL4789g00060	DEGAL4789g00010	DEGAL1465g00010	DEGAL5200g00010	DEGAL2113g00010	DEGAL525g00090
DEGAL3313g00010	DEGAL2067g00290	DEGAL2297g00140	DEGAL2575g00030	DEGAL121g00050	DEGAL4562g00040	DEGAL6760g00080	DEGAL2420g00010	DEGAL158g00010	DEGAL3712g00160	DEGAL153g00010	DEGAL2448g00100	DEGAL1309g00090	DEGAL3631g00010	DEGAL4146g00210
DEGAL4207g00290	DEGAL4872g00470	DEGAL2333g00010	DEGAL3058g00010	DEGAL4719g00020	DEGAL2297g00130	DEGAL3658g00130	DEGAL5301g00040	DEGAL6161g00110	DEGAL5394g00030	DEGAL5335g00010	DEGAL1034g00010	DEGAL2768g00010	DEGAL4872g00440	DEGAL812g00080
DEGAL1473g00090	DEGAL6948g00010	DEGAL938g00030	DEGAL484g00230	DEGAL5206g00010	DEGAL4146g00160	DEGAL5175g00010	DEGAL3449g00010	DEGAL4872g00410	DEGAL3985g00020	DEGAL2607g00040	DEGAL6380g00010	DEGAL305g00030	DEGAL1595g00090	DEGAL3658g00130
DEGAL3535g00120	DEGAL1970g00010	DEGAL6161g00080	DEGAL1989g00100	DEGAL4562g00020	DEGAL4007g00390	DEGAL5394g00010	DEGAL1845g00010	DEGAL4198g00010	DEGAL4188g00160	DEGAL3224g00030	DEGAL4976g00010	DEGAL4434g00010	DEGAL4347g00030	DEGAL5394g00010
DEGAL3664g00050	DEGAL1126g00090	DEGAL4146g00170	DEGAL6577g00030	DEGAL2145g00060	DEGAL6793g00040	DEGAL694g00060	DEGAL6532g00030	DEGAL6106g00010	DEGAL5335g00060	DEGAL2067g00330	DEGAL6038g00030	DEGAL3664g00060	DEGAL4655g00010	DEGAL2067g00360
DEGAL4434g00020	DEGAL4146g00150	DEGAL4741g00140	DEGAL4011g00100	DEGAL1931g00090	DEGAL6161g00050	DEGAL2682g00010	DEGAL4092g00090	DEGAL6038g00080	DEGAL6481g00080	DEGAL5224g00160	DEGAL5224g00170	DEGAL4975g00050	DEGAL2429g00050	DEGAL2682g00010
DEGAL5513g00080	DEGAL877g00080	DEGAL2812g00220	DEGAL7165g00010	DEGAL1219g00030	DEGAL3266g00010	DEGAL3712g00180	DEGAL313g00010	DEGAL2836g00010	DEGAL6811g00090	DEGAL2607g00060	DEGAL2800g00010	DEGAL1626g00010	DEGAL1691g00010	DEGAL4789g00040
DEGAL3449g00030	DEGAL4562g00030	DEGAL6100g00020	DEGAL5743g00010	DEGAL3411g00010	DEGAL3352g00020	DEGAL611g00100	DEGAL3672g00010	DEGAL5224g00180	DEGAL877g00070	DEGAL2709g00080	DEGAL5395g00050	DEGAL6609g00010	DEGAL2429g00030	DEGAL4188g00140
DEGAL2929g00030	DEGAL6161g00060	DEGAL6070g00010	DEGAL5202g00010	DEGAL1782g00030	DEGAL2059g00030	DEGAL3159g00100	DEGAL2687g00020	DEGAL1369g00110	DEGAL2059g00050	DEGAL6541g00020	DEGAL4188g00190	DEGAL3174g00020	DEGAL2297g00130	DEGAL259g00010
DEGAL5052g00010	DEGAL6793g00050	DEGAL2898g00040	DEGAL2985g00040	DEGAL3563g00180	DEGAL2145g00040	DEGAL4146g00240	DEGAL1287g00040	DEGAL6160g00010	DEGAL2054g00030	DEGAL2682g00030	DEGAL4430g00030	DEGAL5301g00050	DEGAL4146g00160	DEGAL6481g00060
DEGAL2489g00020	DEGAL470g00010	DEGAL3856g00030	DEGAL2755g00180	DEGAL4283g00010	DEGAL2204g00010	DEGAL4970g00020	DEGAL525g00030	DEGAL525g00090	DEGAL3727g00020	DEGAL6532g00060	DEGAL6977g00010	DEGAL5399g00050	DEGAL4007g00390	DEGAL5008g00130
DEGAL2961g00030	DEGAL2145g00030	DEGAL4376g00020	DEGAL2596g00010	DEGAL2586g00030	DEGAL3942g00030	DEGAL3824g00030	DEGAL2332g00040	DEGAL4146g00210	DEGAL7094g00020	DEGAL3712g00120	DEGAL3712g00100	DEGAL6638g00010	DEGAL2054g00010	DEGAL611g00100
DEGAL1401g00070	DEGAL2204g00020	DEGAL4626g00020	DEGAL6771g00090	DEGAL121g00060	DEGAL534g00030	DEGAL7032g00010	DEGAL4976g00040	DEGAL812g00080	DEGAL6290g00080	DEGAL6165g00010	DEGAL6041g00030	DEGAL1401g00080	DEGAL6669g00010	DEGAL3159g00100
DEGAL225g00030	DEGAL3942g00020	DEGAL3224g00040	DEGAL3311g00040	DEGAL4719g00010	DEGAL5270g00010	DEGAL6486g00010	DEGAL5513g00090	DEGAL6760g00080	DEGAL2297g00110	DEGAL3159g00160	DEGAL4146g00200	DEGAL3906g00090	DEGAL1369g00120	DEGAL4146g00240
DEGAL1566g00030	DEGAL534g00020	DEGAL7124g00010	DEGAL5617g00040	DEGAL4060g00060	DEGAL6100g00030	DEGAL812g00070	DEGAL1186g00010	DEGAL3658g00130	DEGAL3078g00010	DEGAL5335g00020	DEGAL4027g00110	DEGAL6532g00020	DEGAL6070g00020	DEGAL4970g00020
DEGAL812g00010	DEGAL5270g00020	DEGAL2086g00010	DEGAL3637g00010	DEGAL6290g00050	DEGAL1219g00010	DEGAL3658g00110	DEGAL3535g00130	DEGAL5394g00010	DEGAL7124g00040	DEGAL3919g00030	DEGAL6541g00010	DEGAL2687g00010	DEGAL3266g00010	DEGAL3824g00030
DEGAL2328g00010	DEGAL1809g00010	DEGAL3563g00110	DEGAL4965g00050	DEGAL4562g00010	DEGAL1809g00020	DEGAL3712g00150	DEGAL6858g00010	DEGAL6811g00070	DEGAL4626g00050	DEGAL158g00020	DEGAL4756g00010	DEGAL4092g00080	DEGAL2059g00030	DEGAL6266g00010
DEGAL2607g00020	DEGAL3004g00030	DEGAL1375g00010	DEGAL4919g00010	DEGAL2703g00010	DEGAL3046g00010	DEGAL6811g00080	DEGAL4430g00060	DEGAL2067g00360	DEGAL2067g00270	DEGAL2607g00050	DEGAL6532g00070	DEGAL6752g00020	DEGAL2145g00040	DEGAL7032g00010
DEGAL4561g00050	DEGAL5862g00010	DEGAL2429g00090	DEGAL3557g00080	DEGAL3137g00010	DEGAL4347g00060	DEGAL3985g00030	DEGAL5200g00010	DEGAL2682g00010	DEGAL5645g00010	DEGAL3224g00020	DEGAL6638g00040	DEGAL2067g00300	DEGAL2204g00010	DEGAL5174g00030
DEGAL6752g00010	DEGAL4188g00120	DEGAL1030g00020	DEGAL5038g00030	DEGAL1782g00020	DEGAL3293g00020	DEGAL5732g00020	DEGAL305g00030	DEGAL4789g00040	DEGAL1745g00060	DEGAL2054g00080	DEGAL3712g00110	DEGAL3672g00020	DEGAL534g00030	DEGAL5394g00040
DEGAL2390g00010	DEGAL4621g00020	DEGAL1405g00010	DEGAL4292g00010	DEGAL5588g00020	DEGAL2067g00290	DEGAL4872g00430	DEGAL4434g00010	DEGAL4188g00140	DEGAL7158g00010	DEGAL313g00040	DEGAL2058g00020	DEGAL3914g00050	DEGAL3004g00020	DEGAL6486g00010
DEGAL3512g00010	DEGAL2118g00010	DEGAL2054g00050	DEGAL6205g00010	DEGAL561g00060	DEGAL4872g00470	DEGAL318g00030	DEGAL6609g00010	DEGAL259g00010	DEGAL2429g00060	DEGAL6546g00010	DEGAL153g00010	DEGAL5491g00050	DEGAL657g00010	DEGAL3712g00150
DEGAL5491g00040	DEGAL4872g00460	DEGAL2333g00020	DEGAL4011g00110	DEGAL5925g00010	DEGAL6948g00010	DEGAL5508g00110	DEGAL3174g00020	DEGAL6481g00060	DEGAL4347g00040	DEGAL2836g00020	DEGAL5335g00010	DEGAL6385g00050	DEGAL4621g00010	DEGAL1313g00010
DEGAL313g00030	DEGAL250g00020	DEGAL968g00120	DEGAL2985g00030	DEGAL6508g00030	DEGAL1595g00080	DEGAL6161g00140	DEGAL5301g00050	DEGAL611g00100	DEGAL4569g00010	DEGAL5462g00010	DEGAL2607g00040	DEGAL2580g00010	DEGAL6660g00060	DEGAL4789g00050
DEGAL3043g00020	DEGAL4146g00180	DEGAL4961g00110	DEGAL6816g00170	DEGAL4011g00270	DEGAL2424g00020	DEGAL6038g00060	DEGAL1782g00080	DEGAL3159g00100	DEGAL4146g00130	DEGAL3942g00010	DEGAL3224g00030	DEGAL5224g00150	DEGAL7124g00060	DEGAL6811g00080
DEGAL6229g00010	DEGAL6161g00070	DEGAL1933g00010	DEGAL7085g00050	DEGAL3563g00190	DEGAL1970g00010	DEGAL6858g00090	DEGAL5399g00050	DEGAL6038g00070	DEGAL7094g00010	DEGAL5953g00010	DEGAL2067g00330	DEGAL6385g00040	DEGAL5833g00010	DEGAL6757g00050
DEGAL7112g00220	DEGAL968g00140	DEGAL5270g00050	DEGAL2575g00010	DEGAL5976g00260	DEGAL7156g00030	DEGAL2059g00060	DEGAL1566g00040	DEGAL6161g00130	DEGAL2059g00040	DEGAL6760g00070	DEGAL5961g00010	DEGAL2188g00020	DEGAL2365g00090	DEGAL3985g00030
DEGAL3313g00020	DEGAL938g00020	DEGAL6724g00010	DEGAL5513g00180	DEGAL1283g00030	DEGAL4146g00150	DEGAL6765g00010	DEGAL6532g00020	DEGAL3824g00030	DEGAL1369g00150	DEGAL4146g00220	DEGAL2607g00060	DEGAL2329g00030	DEGAL7156g00030	DEGAL4188g00150
DEGAL723g00030	DEGAL2059g00010	DEGAL6416g00050	DEGAL5202g00030	DEGAL283g00080	DEGAL877g00080	DEGAL2189g00420	DEGAL2687g00010	DEGAL6266g00010	DEGAL4342g00010	DEGAL694g00070	DEGAL6038g00020	DEGAL6038g00050	DEGAL4146g00150	DEGAL4872g00430
DEGAL6004g00030	DEGAL4741g00130	DEGAL2898g00070	DEGAL1792g00050	DEGAL6574g00010	DEGAL4562g00030	DEGAL6000g00020	DEGAL4092g00080	DEGAL4311g00020	DEGAL4626g00060	DEGAL6757g00030	DEGAL2709g00080	DEGAL4741g00170	DEGAL877g00080	DEGAL6816g00020
DEGAL5488g00010	DEGAL1126g00020	DEGAL1369g00160	DEGAL1989g00120	DEGAL3077g00020	DEGAL6161g00060	DEGAL6660g00130	DEGAL2067g00300	DEGAL3658g00110	DEGAL7124g00050	DEGAL4347g00080	DEGAL2682g00030	DEGAL4976g00030	DEGAL3352g00010	DEGAL3159g00110
DEGAL7095g00040	DEGAL341g00010	DEGAL1126g00040	DEGAL6365g00220	DEGAL4007g00350	DEGAL6793g00050	DEGAL4146g00230	DEGAL3672g00020	DEGAL3712g00150	DEGAL2067g00280	DEGAL5335g00070	DEGAL6532g00060	DEGAL1304g00080	DEGAL470g00010	DEGAL6161g00140
DEGAL2332g00020	DEGAL5270g00030	DEGAL3760g00010	DEGAL6532g00110	DEGAL6290g00060	DEGAL6981g00010	DEGAL6486g00020	DEGAL3914g00050	DEGAL4789g00050	DEGAL2113g00010	DEGAL3712g00170	DEGAL3712g00120	DEGAL5056g00010	DEGAL2204g00020	DEGAL3824g00020
DEGAL3906g00060	DEGAL1873g00020	DEGAL936g00020	DEGAL6577g00010	DEGAL126g00010	DEGAL2059g00020	DEGAL6760g00060	DEGAL6811g00010	DEGAL6811g00080	DEGAL1595g00090	DEGAL2682g00020	DEGAL6165g00010	DEGAL2898g00010	DEGAL534g00020	DEGAL2059g00060
DEGAL4434g00030	DEGAL6793g00060	DEGAL2994g00010	DEGAL5491g00140	DEGAL2145g00080	DEGAL1369g00130	DEGAL1034g00030	DEGAL6385g00050	DEGAL6757g00050	DEGAL4655g00010	DEGAL4789g00030	DEGAL3159g00160	DEGAL6858g00060	DEGAL5270g00020	DEGAL5910g00200
DEGAL3292g00010	DEGAL4714g00010	DEGAL1595g00040	DEGAL7085g00040	DEGAL2204g00050	DEGAL470g00010	DEGAL3818g00020	DEGAL2580g00010	DEGAL3985g00030	DEGAL561g00020	DEGAL3444g00010	DEGAL5335g00020	DEGAL2462g00010	DEGAL3004g00030	DEGAL6765g00010
DEGAL5284g00220	DEGAL1094g00050	DEGAL2333g00030	DEGAL1877g00010	DEGAL3850g00030	DEGAL2145g00030	DEGAL4789g00060	DEGAL5224g00150	DEGAL4188g00150	DEGAL4188g00100	DEGAL611g00110	DEGAL3919g00030	DEGAL3535g00160	DEGAL5862g00010	DEGAL2189g00420
DEGAL2141g00010	DEGAL6161g00080	DEGAL2812g00200	DEGAL3284g00180	DEGAL6074g00020	DEGAL3942g00020	DEGAL4810g00010	DEGAL6385g00040	DEGAL6481g00070	DEGAL1691g00010	DEGAL6161g00110	DEGAL158g00020	DEGAL3173g00010	DEGAL4188g00120	DEGAL25g00010
DEGAL3449g00020	DEGAL4146g00170	DEGAL5738g00010	DEGAL771g00010	DEGAL6729g00020	DEGAL5270g00020	DEGAL3658g00100	DEGAL534g00090	DEGAL5008g00140	DEGAL2429g00030	DEGAL4872g00410	DEGAL2607g00050	DEGAL6660g00120	DEGAL4621g00020	DEGAL6760g00060
DEGAL2961g00040	DEGAL4741g00140	DEGAL968g00110	DEGAL2596g00030	DEGAL3901g00180	DEGAL1809g00010	DEGAL3712g00160	DEGAL2329g00030	DEGAL4872g00430	DEGAL2297g00130	DEGAL4198g00010	DEGAL3224g00020	DEGAL29g00120	DEGAL4347g00050	DEGAL1034g00030
DEGAL6703g00330	DEGAL4961g00100	DEGAL4146g00190	DEGAL3831g00030	DEGAL1782g00010	DEGAL6100g00040	DEGAL3985g00020	DEGAL5910g00210	DEGAL5508g00110	DEGAL4146g00160	DEGAL6106g00010	DEGAL5491g00090	DEGAL5986g00050	DEGAL2118g00010	DEGAL3818g00020
DEGAL5052g00020	DEGAL2812g00220	DEGAL5270g00060	DEGAL1467g00010	DEGAL5976g00230	DEGAL4872g00460	DEGAL4188g00160	DEGAL4741g00170	DEGAL6161g00140	DEGAL4007g00390	DEGAL4970g00010	DEGAL313g00040	DEGAL4092g00030	DEGAL4872g00460	DEGAL4789g00060
DEGAL5399g00030	DEGAL6100g00020	DEGAL2774g00010	DEGAL5752g00090	DEGAL566g00010	DEGAL1595g00070	DEGAL5335g00060	DEGAL4976g00030	DEGAL6038g00060	DEGAL475g00020	DEGAL2836g00010	DEGAL5462g00010	DEGAL694g00030	DEGAL1595g00070	DEGAL4810g00010
DEGAL225g00040	DEGAL5958g00040	DEGAL3100g00010	DEGAL1989g00110	DEGAL7120g00010	DEGAL813g00010	DEGAL5454g00010	DEGAL5390g00010	DEGAL6858g00090	DEGAL6161g00050	DEGAL4311g00010	DEGAL5953g00010	DEGAL4188g00170	DEGAL561g00040	DEGAL3712g00160
DEGAL5990g00010	DEGAL5270g00040	DEGAL7092g00060	DEGAL4403g00080	DEGAL5425g00030	DEGAL4655g00030	DEGAL6811g00090	DEGAL6541g00030	DEGAL5910g00200	DEGAL2059g00030	DEGAL5224g00180	DEGAL6760g00070	DEGAL5335g00030	DEGAL3636g00010	DEGAL5394g00030
DEGAL2527g00010	DEGAL6070g00010	DEGAL3503g00050	DEGAL6593g00010	DEGAL5866g00010	DEGAL5018g00010	DEGAL5395g00020	DEGAL1304g00080	DEGAL6765g00010	DEGAL2204g00010	DEGAL1369g00110	DEGAL4146g00220	DEGAL2823g00070	DEGAL1094g00060	DEGAL3985g00020
DEGAL2450g00020	DEGAL2898g00040	DEGAL4347g00010	DEGAL2812g00090	DEGAL6793g00010	DEGAL7156g00020	DEGAL3159g00120	DEGAL5056g00010	DEGAL6000g00020	DEGAL1219g00010	DEGAL2521g00010	DEGAL694g00070	DEGAL3224g00010	DEGAL2557g00010	DEGAL4188g00160
DEGAL6989g00010	DEGAL4376g00020	DEGAL2865g00010	DEGAL3557g00060	DEGAL1283g00020	DEGAL1094g00060	DEGAL4872g00420	DEGAL2898g00010	DEGAL25g00010	DEGAL1809g00020	DEGAL3663g00010	DEGAL4188g00130	DEGAL3159g00130	DEGAL2054g00070	DEGAL6481g00080
DEGAL72g00240	DEGAL4626g00020	DEGAL5958g00070	DEGAL5143g00030	DEGAL6134g00010	DEGAL2557g00010	DEGAL3824g00010	DEGAL4430g00010	DEGAL6660g00130	DEGAL3046g00010	DEGAL812g00080	DEGAL5335g00070	DEGAL4189g00020	DEGAL2812g00210	DEGAL6811g00090
DEGAL5108g00030	DEGAL7124g00010	DEGAL905g00060	DEGAL6251g00020	DEGAL786g00010	DEGAL4146g00180	DEGAL877g00070	DEGAL2462g00010	DEGAL6760g00060	DEGAL3293g00020	DEGAL534g00040	DEGAL3712g00170	DEGAL2067g00310	DEGAL6161g00070	DEGAL5508g00120
DEGAL2053g00030	DEGAL3563g00110	DEGAL400g00020	DEGAL881g00040	DEGAL2204g00060	DEGAL6161g00070	DEGAL2059g00050	DEGAL3535g00160	DEGAL1034g00030	DEGAL4872g00470	DEGAL6760g00080	DEGAL5673g00030	DEGAL2329g00020	DEGAL938g00020	DEGAL5395g00020
DEGAL2687g00030	DEGAL1375g00010	DEGAL4007g00330	DEGAL771g00020	DEGAL1341g00020	DEGAL6416g00070	DEGAL2054g00030	DEGAL29g00120	DEGAL3818g00020	DEGAL1595g00080	DEGAL3658g00130	DEGAL2682g00020	DEGAL883g00020	DEGAL1126g00020	DEGAL4872g00420
DEGAL313g00020	DEGAL1030g00020	DEGAL4403g00010	DEGAL3284g00170	DEGAL3901g00190	DEGAL938g00020	DEGAL879g00010	DEGAL153g00030	DEGAL4789g00060	DEGAL2424g00020	DEGAL5175g00010	DEGAL4789g00030	DEGAL1287g00060	DEGAL6100g00010	DEGAL3824g00010
DEGAL3043g00010	DEGAL2054g00050	DEGAL5426g00020	DEGAL2803g00020	DEGAL5426g00010	DEGAL877g00030	DEGAL3727g00020	DEGAL6326g00010	DEGAL4810g00010	DEGAL7156g00030	DEGAL5394g00010	DEGAL2678g00010	DEGAL4976g00020	DEGAL5958g00030	DEGAL4146g00140
DEGAL1406g00020	DEGAL4961g00110	DEGAL4123g00030	DEGAL3362g00040	DEGAL3910g00020	DEGAL2059g00010	DEGAL534g00010	DEGAL6041g00010	DEGAL3658g00100	DEGAL1126g00090	DEGAL2067g00360	DEGAL6161g00110	DEGAL6385g00030	DEGAL7094g00060	DEGAL877g00070
DEGAL2467g00010	DEGAL1933g00010	DEGAL342g00020	DEGAL6532g00170	DEGAL121g00090	DEGAL4741g00130	DEGAL7094g00020	DEGAL4188g00170	DEGAL3712g00160	DEGAL877g00080	DEGAL2682g00010	DEGAL4872g00410	DEGAL1749g00010	DEGAL3856g00040	DEGAL6793g00020
DEGAL3313g00030	DEGAL5270g00050	DEGAL562g00060	DEGAL2723g00010	DEGAL1031g00020	DEGAL341g00010	DEGAL6290g00080	DEGAL5335g00030	DEGAL3985g00020	DEGAL6161g00060	DEGAL4789g00040	DEGAL4198g00010	DEGAL1304g00090	DEGAL7092g00030	DEGAL2059g00050
DEGAL4207g00270	DEGAL6724g00010	DEGAL3850g00010	DEGAL2664g00040	DEGAL5491g00120	DEGAL6100g00010	DEGAL2297g00110	DEGAL1744g00010	DEGAL4188g00160	DEGAL6981g00010	DEGAL259g00010	DEGAL6106g00010	DEGAL2607g00080	DEGAL4872g00490	DEGAL7094g00020
DEGAL3669g00010	DEGAL6416g00050	DEGAL5925g00060	DEGAL4407g00260	DEGAL7085g00070	DEGAL2898g00050	DEGAL470g00020	DEGAL2823g00070	DEGAL6481g00080	DEGAL2059g00020	DEGAL6481g00060	DEGAL4970g00010	DEGAL305g00090	DEGAL6793g00060	DEGAL6134g00020
DEGAL5284g00210	DEGAL2898g00070	DEGAL1562g00030	DEGAL562g00140	DEGAL4850g00020	DEGAL5958g00030	DEGAL7124g00040	DEGAL3224g00010	DEGAL6811g00090	DEGAL3727g00030	DEGAL611g00100	DEGAL6825g00010	DEGAL2580g00020	DEGAL6637g00010	DEGAL4063g00010
DEGAL1875g00020	DEGAL1369g00160	DEGAL7094g00090	DEGAL881g00030	DEGAL1940g00080	DEGAL1369g00180	DEGAL4626g00050	DEGAL5395g00030	DEGAL5508g00120	DEGAL534g00020	DEGAL3159g00100	DEGAL1369g00110	DEGAL5910g00220	DEGAL437g00020	DEGAL2067g00270
DEGAL2049g00030	DEGAL7094g00040	DEGAL6290g00010	DEGAL5617g00080	DEGAL1989g00100	DEGAL7094g00060	DEGAL4063g00010	DEGAL2329g00020	DEGAL5008g00150	DEGAL1809g00010	DEGAL1529g00020	DEGAL2521g00010	DEGAL217g00030	DEGAL1094g00050	DEGAL1745g00060
DEGAL5052g00030	DEGAL1126g00040	DEGAL6416g00020	DEGAL484g00200	DEGAL6532g00130	DEGAL5270g00030	DEGAL2067g00270	DEGAL883g00020	DEGAL5395g00020	DEGAL6100g00040	DEGAL4146g00240	DEGAL3663g00010	DEGAL6660g00110	DEGAL938g00030	DEGAL7158g00010
DEGAL4430g00070	DEGAL3760g00010	DEGAL1681g00100	DEGAL771g00030	DEGAL4030g00010	DEGAL3856g00040	DEGAL5645g00010	DEGAL1287g00060	DEGAL4872g00420	DEGAL2118g00010	DEGAL4970g00020	DEGAL4146g00210	DEGAL4027g00100	DEGAL6416g00060	DEGAL3448g00020
DEGAL305g00040	DEGAL7124g00020	DEGAL2145g00090	DEGAL530g00010	DEGAL5866g00270	DEGAL1873g00020	DEGAL1745g00060	DEGAL4976g00020	DEGAL4146g00140	DEGAL1595g00070	DEGAL212g00020	DEGAL3004g00010	DEGAL5394g00050	DEGAL2812g00220	DEGAL4347g00040
DEGAL2709g00050	DEGAL7092g00050	DEGAL3352g00070	DEGAL5706g00050	DEGAL109g00010	DEGAL3563g00100	DEGAL7158g00010	DEGAL6385g00030	DEGAL877g00070	DEGAL813g00010	DEGAL6038g00070	DEGAL534g00040	DEGAL3535g00150	DEGAL5958g00040	DEGAL6037g00120
DEGAL6639g00010	DEGAL5055g00010	DEGAL4007g00340	DEGAL2803g00030	DEGAL5491g00110	DEGAL3224g00050	DEGAL3169g00010	DEGAL1749g00010	DEGAL6793g00020	DEGAL4655g00030	DEGAL6161g00130	DEGAL6760g00080	DEGAL6977g00020	DEGAL7094g00050	DEGAL7092g00070
DEGAL3812g00010	DEGAL5738g00010	DEGAL6729g00010	DEGAL2061g00110	DEGAL1966g00060	DEGAL6637g00010	DEGAL3910g00030	DEGAL3883g00010	DEGAL2059g00050	DEGAL5018g00010	DEGAL7032g00010	DEGAL5175g00010	DEGAL6858g00070	DEGAL6070g00010	DEGAL4569g00010
DEGAL1782g00090	DEGAL968g00110	DEGAL120g00040	DEGAL3117g00010	DEGAL3311g00040	DEGAL4714g00010	DEGAL2365g00070	DEGAL1304g00090	DEGAL2145g00020	DEGAL7156g00020	DEGAL479g00030	DEGAL5394g00010	DEGAL3173g00020	DEGAL3856g00030	DEGAL4146g00130
DEGAL5301g00040	DEGAL4146g00190	DEGAL5976g00220	DEGAL6966g00010	DEGAL7085g00060	DEGAL1094g00050	DEGAL2429g00060	DEGAL2607g00080	DEGAL2054g00030	DEGAL1094g00060	DEGAL3712g00150	DEGAL6811g00070	DEGAL1595g00010	DEGAL7092g00040	DEGAL4562g00050
DEGAL225g00010	DEGAL5270g00060	DEGAL342g00010	DEGAL1792g00040	DEGAL4407g00200	DEGAL2054g00060	DEGAL4347g00040	DEGAL2580g00020	DEGAL3727g00020	DEGAL2557g00010	DEGAL6760g00050	DEGAL2067g00360	DEGAL4806g00010	DEGAL1214g00010	DEGAL2189g00400
DEGAL5976g00190	DEGAL7094g00030	DEGAL3889g00010	DEGAL666g00020	DEGAL4255g00060	DEGAL6161g00080	DEGAL7092g00070	DEGAL5910g00220	DEGAL6290g00080	DEGAL6161g00070	DEGAL6046g00010	DEGAL694g00060	DEGAL153g00020	DEGAL4376g00020	DEGAL7094g00010
DEGAL5960g00040	DEGAL2774g00010	DEGAL3229g00020	DEGAL5684g00010	DEGAL2575g00020	DEGAL968g00130	DEGAL1126g00070	DEGAL6660g00110	DEGAL3078g00010	DEGAL6416g00070	DEGAL4789g00050	DEGAL4789g00040	DEGAL694g00020	DEGAL3224g00040	DEGAL2059g00040
DEGAL4844g00010	DEGAL3100g00010	DEGAL2082g00070	DEGAL6771g00050	DEGAL4965g00050	DEGAL4146g00170	DEGAL4146g00130	DEGAL4027g00100	DEGAL6660g00080	DEGAL877g00030	DEGAL6811g00080	DEGAL259g00010	DEGAL2058g00010	DEGAL2086g00010	DEGAL4741g00100
DEGAL3906g00080	DEGAL3169g00020	DEGAL7094g00080	DEGAL3284g00160	DEGAL6615g00030	DEGAL4741g00140	DEGAL7094g00010	DEGAL4151g00010	DEGAL7124g00040	DEGAL2059g00010	DEGAL4188g00150	DEGAL6481g00060	DEGAL6638g00030	DEGAL3563g00110	DEGAL196g00020
DEGAL56g00040	DEGAL7092g00060	DEGAL6508g00010	DEGAL562g00130	DEGAL2744g00010	DEGAL2812g00220	DEGAL2059g00040	DEGAL3535g00150	DEGAL4063g00010	DEGAL1126g00020	DEGAL5335g00050	DEGAL611g00100	DEGAL4188g00180	DEGAL6793g00070	DEGAL4626g00060
DEGAL4092g00090	DEGAL3503g00050	DEGAL3914g00010	DEGAL4407g00250	DEGAL4919g00010	DEGAL5334g00020	DEGAL4741g00100	DEGAL6977g00020	DEGAL2067g00270	DEGAL341g00010	DEGAL6220g00020	DEGAL3159g00100	DEGAL1465g00010	DEGAL1375g00010	DEGAL2772g00010
DEGAL6296g00090	DEGAL2865g00010	DEGAL6574g00050	DEGAL6365g00230	DEGAL3557g00080	DEGAL6100g00020	DEGAL1369g00150	DEGAL6858g00070	DEGAL5645g00010	DEGAL6100g00010	DEGAL5732g00020	DEGAL1529g00020	DEGAL5491g00070	DEGAL620g00010	DEGAL2113g00010
DEGAL313g00010	DEGAL4060g00010	DEGAL905g00040	DEGAL1242g00010	DEGAL4292g00010	DEGAL5958g00040	DEGAL4342g00010	DEGAL1595g00010	DEGAL7158g00010	DEGAL2898g00050	DEGAL5508g00110	DEGAL4146g00240	DEGAL2448g00100	DEGAL2429g00090	DEGAL3631g00010
DEGAL4868g00140	DEGAL2082g00090	DEGAL6138g00010	DEGAL5491g00150	DEGAL3573g00010	DEGAL7094g00050	DEGAL4626g00060	DEGAL4806g00010	DEGAL2429g00060	DEGAL5958g00030	DEGAL6816g00020	DEGAL4970g00020	DEGAL6320g00010	DEGAL1405g00010	DEGAL4872g00440
DEGAL2450g00010	DEGAL1931g00050	DEGAL2644g00020	DEGAL530g00020	DEGAL5866g00260	DEGAL6070g00010	DEGAL2772g00010	DEGAL4197g00010	DEGAL4347g00040	DEGAL1369g00180	DEGAL3159g00110	DEGAL6038g00070	DEGAL6380g00010	DEGAL968g00120	DEGAL4347g00030
DEGAL6419g00010	DEGAL283g00060	DEGAL5425g00070	DEGAL6771g00060	DEGAL6205g00010	DEGAL4376g00020	DEGAL7124g00050	DEGAL2058g00010	DEGAL6037g00120	DEGAL7094g00060	DEGAL6858g00090	DEGAL6161g00130	DEGAL4976g00010	DEGAL2992g00020	DEGAL561g00020
DEGAL4308g00070	DEGAL126g00030	DEGAL342g00040	DEGAL940g00030	DEGAL4011g00110	DEGAL4626g00020	DEGAL1745g00070	DEGAL6638g00030	DEGAL7092g00070	DEGAL3856g00040	DEGAL318g00020	DEGAL5893g00010	DEGAL6321g00010	DEGAL3563g00120	DEGAL2429g00050
DEGAL72g00230	DEGAL5958g00070	DEGAL3449g00050	DEGAL1404g00040	DEGAL2664g00070	DEGAL3224g00040	DEGAL2067g00280	DEGAL3712g00140	DEGAL4569g00010	DEGAL3563g00100	DEGAL2059g00060	DEGAL6266g00010	DEGAL6038g00030	DEGAL7124g00020	DEGAL4188g00100
DEGAL1757g00050	DEGAL905g00060	DEGAL3563g00160	DEGAL3362g00060	DEGAL5143g00050	DEGAL4872g00480	DEGAL7158g00020	DEGAL1465g00010	DEGAL4146g00130	DEGAL6793g00060	DEGAL2189g00420	DEGAL7032g00010	DEGAL4741g00150	DEGAL6793g00080	DEGAL1126g00080
DEGAL1562g00090	DEGAL400g00020	DEGAL4065g00010	DEGAL2596g00060	DEGAL2985g00030	DEGAL7124g00010	DEGAL2113g00010	DEGAL2067g00320	DEGAL2189g00400	DEGAL6637g00010	DEGAL25g00010	DEGAL6000g00010	DEGAL5395g00050	DEGAL694g00010	DEGAL4562g00040
DEGAL4405g00020	DEGAL1681g00110	DEGAL283g00030	DEGAL4196g00080	DEGAL6816g00170	DEGAL2086g00010	DEGAL3631g00010	DEGAL6380g00010	DEGAL7094g00010	DEGAL437g00020	DEGAL6660g00130	DEGAL479g00030	DEGAL1026g00020	DEGAL7092g00050	DEGAL2297g00130
DEGAL4207g00280	DEGAL5426g00020	DEGAL2420g00050	DEGAL3037g00020	DEGAL881g00020	DEGAL3563g00110	DEGAL561g00020	DEGAL4976g00010	DEGAL4741g00100	DEGAL1094g00050	DEGAL4146g00230	DEGAL812g00070	DEGAL2898g00030	DEGAL4347g00020	DEGAL4146g00160
DEGAL5284g00200	DEGAL4123g00030	DEGAL3889g00020	DEGAL3007g00020	DEGAL2596g00020	DEGAL6793g00070	DEGAL2429g00050	DEGAL2557g00030	DEGAL196g00020	DEGAL2054g00060	DEGAL6486g00020	DEGAL3712g00150	DEGAL4188g00190	DEGAL5055g00010	DEGAL2054g00010
DEGAL305g00030	DEGAL342g00020	DEGAL6508g00020	DEGAL4403g00030	DEGAL4255g00050	DEGAL1405g00010	DEGAL4188g00100	DEGAL6038g00030	DEGAL4626g00060	DEGAL2333g00010	DEGAL6760g00060	DEGAL6760g00050	DEGAL6660g00100	DEGAL5925g00080	DEGAL6793g00040
DEGAL205g00100	DEGAL5976g00210	DEGAL4011g00280	DEGAL6409g00050	DEGAL7085g00050	DEGAL1595g00050	DEGAL1691g00010	DEGAL4741g00150	DEGAL6100g00060	DEGAL938g00030	DEGAL1034g00030	DEGAL6046g00010	DEGAL6977g00010	DEGAL968g00110	DEGAL6161g00050
DEGAL3664g00060	DEGAL562g00060	DEGAL5926g00030	DEGAL1792g00010	DEGAL4060g00070	DEGAL4961g00110	DEGAL2429g00030	DEGAL5395g00050	DEGAL2772g00010	DEGAL968g00130	DEGAL4789g00060	DEGAL4789g00050	DEGAL3712g00100	DEGAL4146g00190	DEGAL1369g00120
DEGAL1626g00010	DEGAL3850g00010	DEGAL938g00050	DEGAL4255g00090	DEGAL3594g00010	DEGAL1933g00010	DEGAL2297g00130	DEGAL2898g00030	DEGAL7124g00050	DEGAL5334g00020	DEGAL4810g00010	DEGAL3985g00030	DEGAL6760g00090	DEGAL4741g00120	DEGAL6070g00020
DEGAL6609g00010	DEGAL2204g00080	DEGAL5926g00010	DEGAL6365g00260	DEGAL6615g00040	DEGAL5270g00050	DEGAL4146g00160	DEGAL4188g00190	DEGAL2067g00280	DEGAL6100g00020	DEGAL3658g00100	DEGAL5335g00050	DEGAL4146g00200	DEGAL5270g00060	DEGAL3266g00010
DEGAL3174g00020	DEGAL5925g00060	DEGAL1681g00120	DEGAL1272g00020	DEGAL4576g00010	DEGAL6724g00010	DEGAL4007g00390	DEGAL4151g00020	DEGAL4872g00440	DEGAL5958g00040	DEGAL3712g00160	DEGAL6220g00020	DEGAL4027g00110	DEGAL7094g00030	DEGAL3352g00020
DEGAL3812g00020	DEGAL7094g00090	DEGAL2708g00010	DEGAL5743g00030	DEGAL1792g00050	DEGAL6161g00090	DEGAL6161g00050	DEGAL6660g00100	DEGAL1595g00090	DEGAL7094g00050	DEGAL6757g00040	DEGAL4872g00430	DEGAL6541g00010	DEGAL5958g00010	DEGAL2145g00040
DEGAL5399g00050	DEGAL6574g00020	DEGAL2586g00010	DEGAL7085g00080	DEGAL1989g00120	DEGAL4741g00110	DEGAL6669g00010	DEGAL305g00080	DEGAL4655g00010	DEGAL5270g00040	DEGAL5394g00030	DEGAL6816g00020	DEGAL4756g00010	DEGAL6886g00010	DEGAL2204g00010
DEGAL225g00020	DEGAL6416g00020	DEGAL6290g00030	DEGAL6771g00070	DEGAL2664g00060	DEGAL2898g00070	DEGAL1369g00120	DEGAL6977g00010	DEGAL561g00020	DEGAL6070g00010	DEGAL3985g00020	DEGAL3159g00110	DEGAL6638g00040	DEGAL3448g00010	DEGAL3942g00030
DEGAL56g00050	DEGAL6074g00010	DEGAL5925g00040	DEGAL1001g00010	DEGAL2380g00030	DEGAL1126g00040	DEGAL6134g00040	DEGAL6041g00030	DEGAL2429g00050	DEGAL2898g00040	DEGAL4188g00160	DEGAL6858g00090	DEGAL4092g00050	DEGAL3563g00130	DEGAL5270g00010
DEGAL3906g00090	DEGAL1681g00100	DEGAL905g00030	DEGAL2803g00010	DEGAL6577g00010	DEGAL6037g00100	DEGAL2059g00030	DEGAL6760g00090	DEGAL4188g00100	DEGAL3856g00030	DEGAL5335g00060	DEGAL5910g00200	DEGAL3712g00110	DEGAL5361g00010	DEGAL657g00010
DEGAL4785g00030	DEGAL2145g00090	DEGAL4007g00320	DEGAL530g00030	DEGAL5143g00020	DEGAL3760g00010	DEGAL2145g00040	DEGAL29g00100	DEGAL2297g00130	DEGAL4376g00020	DEGAL6811g00090	DEGAL2189g00420	DEGAL2058g00020	DEGAL5738g00020	DEGAL4188g00110
DEGAL6296g00080	DEGAL3352g00070	DEGAL6079g00010	DEGAL4271g00010	DEGAL5976g00270	DEGAL7124g00020	DEGAL3004g00020	DEGAL4146g00200	DEGAL4007g00390	DEGAL4626g00020	DEGAL5508g00120	DEGAL25g00010	DEGAL4789g00010	DEGAL3503g00050	DEGAL7124g00060
DEGAL1549g00200	DEGAL4007g00340	DEGAL3856g00010	DEGAL3117g00030	DEGAL7085g00040	DEGAL3856g00060	DEGAL1219g00010	DEGAL4027g00110	DEGAL2054g00010	DEGAL3224g00040	DEGAL5008g00150	DEGAL479g00020	DEGAL153g00010	DEGAL4347g00010	DEGAL2067g00290
DEGAL2067g00300	DEGAL120g00040	DEGAL4783g00010	DEGAL1792g00020	DEGAL484g00220	DEGAL694g00010	DEGAL1809g00020	DEGAL4756g00010	DEGAL6161g00050	DEGAL2086g00010	DEGAL6816g00030	DEGAL6660g00130	DEGAL2607g00040	DEGAL5925g00070	DEGAL5833g00010
DEGAL2192g00280	DEGAL406g00020	DEGAL1782g00040	DEGAL4196g00090	DEGAL6087g00050	DEGAL4347g00020	DEGAL3046g00010	DEGAL6638g00040	DEGAL1369g00120	DEGAL3563g00110	DEGAL5395g00020	DEGAL4146g00230	DEGAL3224g00030	DEGAL6574g00030	DEGAL6948g00010
DEGAL4625g00010	DEGAL3889g00010	DEGAL2869g00020	DEGAL780g00010	DEGAL2144g00040	DEGAL5055g00010	DEGAL4621g00010	DEGAL4092g00050	DEGAL6134g00040	DEGAL6793g00070	DEGAL3159g00120	DEGAL6486g00020	DEGAL2067g00330	DEGAL4060g00010	DEGAL2365g00090
DEGAL3221g00090	DEGAL3229g00020	DEGAL6004g00090	DEGAL5743g00020	DEGAL4060g00080	DEGAL5925g00080	DEGAL4347g00060	DEGAL2058g00020	DEGAL6070g00020	DEGAL1375g00010	DEGAL4872g00420	DEGAL4810g00010	DEGAL4741g00160	DEGAL2082g00090	DEGAL561g00030
DEGAL6385g00040	DEGAL2082g00070	DEGAL1649g00180	DEGAL966g00040	DEGAL5976g00280	DEGAL5738g00010	DEGAL3293g00020	DEGAL4789g00010	DEGAL3266g00010	DEGAL1405g00010	DEGAL4146g00140	DEGAL3712g00160	DEGAL5395g00060	DEGAL1931g00050	DEGAL1970g00010
DEGAL2329g00030	DEGAL6508g00010	DEGAL4060g00050	DEGAL530g00040	DEGAL3937g00010	DEGAL877g00040	DEGAL1595g00080	DEGAL153g00010	DEGAL2059g00030	DEGAL1595g00050	DEGAL5490g00030	DEGAL3985g00020	DEGAL4151g00030	DEGAL126g00030	DEGAL7156g00030
DEGAL5174g00010	DEGAL3914g00010	DEGAL6290g00040	DEGAL4182g00060	DEGAL1989g00110	DEGAL2774g00010	DEGAL2424g00020	DEGAL6165g00020	DEGAL2204g00010	DEGAL2054g00050	DEGAL877g00070	DEGAL4188g00160	DEGAL305g00070	DEGAL400g00020	DEGAL1126g00090
DEGAL5556g00040	DEGAL6574g00050	DEGAL4007g00370	DEGAL4733g00070	DEGAL6593g00010	DEGAL6886g00010	DEGAL7156g00030	DEGAL2607g00040	DEGAL534g00030	DEGAL2333g00020	DEGAL2054g00030	DEGAL5335g00060	DEGAL2709g00080	DEGAL3901g00110	DEGAL4146g00150
DEGAL2607g00070	DEGAL1681g00130	DEGAL1931g00090	DEGAL3510g00020	DEGAL3557g00060	DEGAL3856g00050	DEGAL1126g00090	DEGAL3224g00030	DEGAL5270g00010	DEGAL1933g00010	DEGAL7094g00020	DEGAL5508g00120	DEGAL6541g00020	DEGAL1681g00110	DEGAL4562g00030
DEGAL7118g00080	DEGAL525g00120	DEGAL5427g00030	DEGAL6283g00110	DEGAL5143g00030	DEGAL6660g00090	DEGAL877g00080	DEGAL2067g00330	DEGAL1219g00010	DEGAL6161g00090	DEGAL2297g00110	DEGAL5008g00150	DEGAL2682g00030	DEGAL4403g00010	DEGAL6161g00060
DEGAL1304g00080	DEGAL121g00030	DEGAL3356g00010	DEGAL6476g00030	DEGAL525g00140	DEGAL3224g00060	DEGAL6161g00060	DEGAL4151g00030	DEGAL1809g00020	DEGAL4741g00110	DEGAL6134g00020	DEGAL6816g00030	DEGAL6532g00060	DEGAL342g00020	DEGAL6793g00050
DEGAL5056g00010	DEGAL1931g00070	DEGAL3411g00010	DEGAL1978g00010	DEGAL2685g00010	DEGAL3448g00010	DEGAL6981g00010	DEGAL305g00070	DEGAL657g00010	DEGAL6416g00050	DEGAL6100g00050	DEGAL5395g00020	DEGAL4789g00020	DEGAL5976g00210	DEGAL3352g00010
DEGAL816g00010	DEGAL3627g00100	DEGAL5701g00020	DEGAL1197g00040	DEGAL5617g00070	DEGAL3563g00130	DEGAL2059g00020	DEGAL2898g00020	DEGAL3046g00010	DEGAL1126g00040	DEGAL6660g00080	DEGAL4872g00420	DEGAL3712g00120	DEGAL1341g00010	DEGAL470g00010
DEGAL479g00010	DEGAL5925g00050	DEGAL2204g00030	DEGAL5075g00040	DEGAL771g00020	DEGAL3320g00010	DEGAL2204g00020	DEGAL2709g00080	DEGAL7124g00060	DEGAL6037g00100	DEGAL4626g00050	DEGAL4146g00140	DEGAL1744g00020	DEGAL5738g00030	DEGAL2145g00030
DEGAL6451g00010	DEGAL905g00040	DEGAL905g00020	DEGAL5008g00040	DEGAL1404g00060	DEGAL6793g00090	DEGAL534g00020	DEGAL29g00110	DEGAL3293g00020	DEGAL7124g00020	DEGAL4063g00010	DEGAL5490g00030	DEGAL6165g00010	DEGAL3850g00010	DEGAL3942g00020
DEGAL5835g00050	DEGAL1062g00010	DEGAL342g00060	DEGAL4129g00020	DEGAL2144g00010	DEGAL7092g00060	DEGAL1809g00010	DEGAL4027g00120	DEGAL5833g00010	DEGAL3856g00060	DEGAL2067g00270	DEGAL6793g00020	DEGAL694g00040	DEGAL5147g00010	DEGAL1809g00010
DEGAL3535g00160	DEGAL2332g00010	DEGAL125g00010	DEGAL7076g00040	DEGAL6532g00170	DEGAL3503g00050	DEGAL6100g00040	DEGAL6858g00050	DEGAL4872g00470	DEGAL694g00010	DEGAL5275g00010	DEGAL2059g00050	DEGAL1465g00030	DEGAL2204g00080	DEGAL4872g00460
DEGAL5328g00020	DEGAL5958g00050	DEGAL1219g00040	DEGAL1471g00030	DEGAL3011g00010	DEGAL4347g00010	DEGAL3004g00030	DEGAL6532g00060	DEGAL1595g00080	DEGAL2994g00010	DEGAL936g00040	DEGAL2054g00030	DEGAL3919g00030	DEGAL5925g00060	DEGAL1595g00070
DEGAL5394g00060	DEGAL6138g00010	DEGAL3850g00050	DEGAL2304g00020	DEGAL4403g00050	DEGAL2865g00010	DEGAL5862g00010	DEGAL1744g00020	DEGAL2424g00020	DEGAL2333g00030	DEGAL2365g00070	DEGAL879g00010	DEGAL2607g00050	DEGAL7094g00090	DEGAL561g00040
DEGAL2996g00010	DEGAL6911g00020	DEGAL3298g00020	DEGAL5075g00030	DEGAL2723g00010	DEGAL5925g00070	DEGAL4188g00120	DEGAL6165g00010	DEGAL7156g00030	DEGAL5055g00010	DEGAL2429g00060	DEGAL3727g00020	DEGAL3224g00020	DEGAL6290g00010	DEGAL1094g00060
DEGAL4309g00060	DEGAL2644g00020	DEGAL1782g00030	DEGAL3400g00010	DEGAL6577g00070	DEGAL6574g00030	DEGAL4621g00020	DEGAL3159g00160	DEGAL1126g00090	DEGAL5925g00080	DEGAL4347g00040	DEGAL7094g00020	DEGAL5491g00090	DEGAL6574g00020	DEGAL2557g00010
DEGAL4684g00030	DEGAL5425g00070	DEGAL6294g00010	DEGAL5401g00010	DEGAL562g00140	DEGAL2204g00070	DEGAL2118g00010	DEGAL5335g00020	DEGAL4146g00150	DEGAL877g00040	DEGAL7092g00070	DEGAL2297g00110	DEGAL2054g00080	DEGAL6074g00010	DEGAL2054g00070
DEGAL2492g00090	DEGAL342g00040	DEGAL6573g00020	DEGAL4646g00100	DEGAL6771g00040	DEGAL4060g00010	DEGAL4872g00460	DEGAL1465g00030	DEGAL877g00080	DEGAL5270g00060	DEGAL4569g00010	DEGAL6100g00050	DEGAL4535g00010	DEGAL1681g00100	DEGAL4146g00180
DEGAL224g00020	DEGAL3563g00160	DEGAL5976g00250	DEGAL1471g00040	DEGAL5802g00020	DEGAL121g00010	DEGAL1595g00070	DEGAL3919g00030	DEGAL6161g00060	DEGAL905g00070	DEGAL5490g00040	DEGAL6660g00080	DEGAL313g00040	DEGAL2145g00090	DEGAL6161g00070
DEGAL6254g00050	DEGAL283g00030	DEGAL1936g00020	DEGAL3646g00050	DEGAL2144g00020	DEGAL1931g00050	DEGAL813g00010	DEGAL158g00020	DEGAL6981g00010	DEGAL3100g00010	DEGAL2189g00400	DEGAL4626g00050	DEGAL6161g00100	DEGAL400g00010	DEGAL968g00140
DEGAL1198g00010	DEGAL2420g00050	DEGAL2365g00030	DEGAL5008g00050	DEGAL5617g00080	DEGAL5426g00020	DEGAL4655g00030	DEGAL2607g00050	DEGAL2059g00020	DEGAL3856g00050	DEGAL6134g00030	DEGAL4063g00010	DEGAL3165g00030	DEGAL3352g00070	DEGAL2059g00010
DEGAL4594g00010	DEGAL3889g00020	DEGAL121g00060	DEGAL5342g00020	DEGAL1682g00010	DEGAL1782g00070	DEGAL5018g00010	DEGAL3224g00020	DEGAL470g00010	DEGAL6660g00090	DEGAL3727g00010	DEGAL2067g00270	DEGAL6546g00010	DEGAL4007g00340	DEGAL4741g00130
DEGAL6041g00010	DEGAL6508g00020	DEGAL3635g00010	DEGAL4129g00010	DEGAL771g00030	DEGAL4123g00030	DEGAL1094g00060	DEGAL2054g00080	DEGAL3727g00030	DEGAL3169g00020	DEGAL7094g00010	DEGAL1745g00060	DEGAL5462g00010	DEGAL1782g00060	DEGAL1126g00020
DEGAL5335g00030	DEGAL4011g00280	DEGAL6290g00050	DEGAL6821g00010	DEGAL1957g00010	DEGAL342g00020	DEGAL6161g00070	DEGAL313g00040	DEGAL5270g00020	DEGAL3563g00130	DEGAL2059g00040	DEGAL5275g00010	DEGAL4526g00100	DEGAL6729g00010	DEGAL6100g00010
DEGAL3159g00130	DEGAL5926g00030	DEGAL3352g00030	DEGAL823g00010	DEGAL5706g00050	DEGAL3563g00140	DEGAL6416g00070	DEGAL2067g00340	DEGAL1809g00010	DEGAL3320g00010	DEGAL936g00050	DEGAL936g00040	DEGAL3942g00010	DEGAL3072g00090	DEGAL5958g00030
DEGAL4189g00020	DEGAL2082g00080	DEGAL4007g00380	DEGAL6161g00200	DEGAL1450g00090	DEGAL5976g00210	DEGAL938g00020	DEGAL2836g00020	DEGAL6100g00040	DEGAL6793g00090	DEGAL1369g00150	DEGAL3169g00010	DEGAL4027g00130	DEGAL5976g00220	DEGAL5270g00030
DEGAL2067g00310	DEGAL938g00050	DEGAL1219g00020	DEGAL6340g00010	DEGAL3362g00050	DEGAL6944g00040	DEGAL877g00030	DEGAL749g00030	DEGAL5147g00060	DEGAL4347g00010	DEGAL4342g00010	DEGAL3910g00030	DEGAL534g00050	DEGAL342g00010	DEGAL3856g00040
DEGAL1748g00060	DEGAL5920g00020	DEGAL2204g00040	DEGAL5244g00010	DEGAL2596g00050	DEGAL406g00010	DEGAL2059g00010	DEGAL3942g00010	DEGAL813g00010	DEGAL5925g00070	DEGAL4626g00060	DEGAL813g00020	DEGAL6760g00070	DEGAL5425g00040	DEGAL7092g00030
DEGAL212g00010	DEGAL5926g00010	DEGAL5427g00020	DEGAL877g00010	DEGAL2061g00110	DEGAL1341g00010	DEGAL1126g00020	DEGAL6760g00070	DEGAL561g00040	DEGAL6574g00030	DEGAL2772g00010	DEGAL2429g00060	DEGAL4146g00220	DEGAL2586g00020	DEGAL1873g00020
DEGAL2670g00020	DEGAL4719g00030	DEGAL6911g00010	DEGAL484g00290	DEGAL6966g00010	DEGAL562g00060	DEGAL6100g00010	DEGAL4146g00220	DEGAL4655g00030	DEGAL2204g00070	DEGAL6660g00070	DEGAL7092g00070	DEGAL6481g00050	DEGAL2082g00070	DEGAL4872g00490
DEGAL3977g00080	DEGAL2708g00010	DEGAL5588g00020	DEGAL7092g00010	DEGAL6577g00060	DEGAL3850g00010	DEGAL2898g00050	DEGAL6757g00030	DEGAL5018g00010	DEGAL4060g00010	DEGAL342g00090	DEGAL1126g00070	DEGAL694g00070	DEGAL7094g00080	DEGAL6793g00060
DEGAL3883g00010	DEGAL2586g00010	DEGAL5925g00010	DEGAL6532g00190	DEGAL6771g00050	DEGAL5147g00010	DEGAL5958g00030	DEGAL4188g00130	DEGAL7156g00020	DEGAL121g00010	DEGAL2067g00280	DEGAL4569g00010	DEGAL6757g00030	DEGAL3914g00010	DEGAL6637g00010
DEGAL6038g00040	DEGAL6290g00030	DEGAL6508g00030	DEGAL5008g00060	DEGAL5143g00010	DEGAL120g00030	DEGAL1369g00180	DEGAL2682g00020	DEGAL1094g00060	DEGAL1931g00050	DEGAL7158g00020	DEGAL5490g00040	DEGAL4188g00130	DEGAL1681g00130	DEGAL437g00020
DEGAL1304g00090	DEGAL5925g00040	DEGAL1936g00030	DEGAL3284g00110	DEGAL562g00130	DEGAL5925g00060	DEGAL7094g00060	DEGAL4789g00030	DEGAL2557g00010	DEGAL283g00060	DEGAL2113g00010	DEGAL2189g00400	DEGAL3712g00170	DEGAL525g00120	DEGAL4714g00010
DEGAL2607g00080	DEGAL1126g00010	DEGAL4011g00270	DEGAL4129g00040	DEGAL6365g00230	DEGAL1562g00030	DEGAL3856g00040	DEGAL5394g00020	DEGAL2054g00070	DEGAL905g00060	DEGAL3631g00010	DEGAL7094g00010	DEGAL5673g00030	DEGAL121g00030	DEGAL1094g00050
DEGAL6318g00020	DEGAL6079g00010	DEGAL3563g00190	DEGAL3824g00100	DEGAL3557g00040	DEGAL7094g00090	DEGAL3563g00100	DEGAL2678g00010	DEGAL6161g00070	DEGAL400g00020	DEGAL2365g00080	DEGAL2059g00040	DEGAL2682g00020	DEGAL5925g00050	DEGAL2297g00140
DEGAL5556g00030	DEGAL3352g00090	DEGAL5976g00260	DEGAL5291g00290	DEGAL6087g00030	DEGAL6004g00070	DEGAL3224g00050	DEGAL611g00110	DEGAL6416g00070	DEGAL4403g00010	DEGAL4347g00030	DEGAL936g00050	DEGAL4789g00030	DEGAL905g00040	DEGAL938g00030
DEGAL4684g00040	DEGAL2365g00020	DEGAL121g00070	DEGAL6606g00020	DEGAL5617g00090	DEGAL6416g00020	DEGAL6793g00060	DEGAL158g00010	DEGAL938g00020	DEGAL5426g00020	DEGAL2429g00050	DEGAL1369g00150	DEGAL5394g00020	DEGAL1062g00010	DEGAL6161g00080
DEGAL2492g00080	DEGAL3856g00010	DEGAL5586g00020	DEGAL1957g00030	DEGAL823g00080	DEGAL905g00050	DEGAL6637g00010	DEGAL6161g00110	DEGAL877g00030	DEGAL3563g00140	DEGAL4188g00100	DEGAL196g00020	DEGAL611g00110	DEGAL2332g00010	DEGAL6416g00060
DEGAL1595g00010	DEGAL5425g00060	DEGAL1283g00030	DEGAL2192g00520	DEGAL6771g00060	DEGAL6074g00010	DEGAL1094g00050	DEGAL4872g00410	DEGAL2059g00010	DEGAL5976g00210	DEGAL1691g00010	DEGAL4342g00010	DEGAL158g00010	DEGAL6138g00010	DEGAL4146g00170
DEGAL153g00020	DEGAL1438g00010	DEGAL4007g00350	DEGAL6816g00100	DEGAL940g00030	DEGAL400g00010	DEGAL6161g00080	DEGAL6038g00080	DEGAL341g00010	DEGAL6944g00040	DEGAL2429g00030	DEGAL4626g00060	DEGAL6161g00110	DEGAL6911g00020	DEGAL4741g00140
DEGAL1152g00010	DEGAL4783g00010	DEGAL4439g00020	DEGAL2135g00010	DEGAL1682g00020	DEGAL3352g00070	DEGAL968g00130	DEGAL2836g00010	DEGAL2898g00050	DEGAL1341g00010	DEGAL2297g00130	DEGAL2772g00010	DEGAL4872g00410	DEGAL2644g00020	DEGAL4961g00100
DEGAL6723g00010	DEGAL1782g00040	DEGAL126g00010	DEGAL2200g00110	DEGAL3362g00060	DEGAL4007g00340	DEGAL4961g00100	DEGAL4311g00010	DEGAL1369g00180	DEGAL562g00060	DEGAL4146g00160	DEGAL342g00090	DEGAL6106g00010	DEGAL5706g00010	DEGAL2812g00220
DEGAL694g00020	DEGAL2869g00020	DEGAL3906g00110	DEGAL530g00070	DEGAL2596g00060	DEGAL6729g00010	DEGAL6100g00020	DEGAL6160g00010	DEGAL3856g00040	DEGAL3850g00010	DEGAL5490g00010	DEGAL2067g00280	DEGAL5008g00120	DEGAL1782g00050	DEGAL7094g00050
DEGAL4197g00010	DEGAL562g00030	DEGAL2145g00080	DEGAL272g00030	DEGAL4196g00080	DEGAL3072g00090	DEGAL7094g00050	DEGAL2521g00010	DEGAL7092g00030	DEGAL120g00030	DEGAL4007g00390	DEGAL7158g00020	DEGAL4970g00010	DEGAL342g00040	DEGAL6070g00010
DEGAL2058g00010	DEGAL6886g00050	DEGAL1219g00060	DEGAL830g00010	DEGAL6577g00050	DEGAL3563g00150	DEGAL5270g00040	DEGAL3663g00010	DEGAL3563g00100	DEGAL7094g00090	DEGAL6161g00050	DEGAL2113g00010	DEGAL6038g00080	DEGAL3449g00050	DEGAL2898g00040
DEGAL6638g00030	DEGAL6004g00090	DEGAL3850g00030	DEGAL1471g00020	DEGAL3037g00020	DEGAL5976g00220	DEGAL6070g00010	DEGAL4146g00210	DEGAL3224g00050	DEGAL6004g00070	DEGAL6070g00020	DEGAL3631g00010	DEGAL6825g00010	DEGAL3563g00160	DEGAL3856g00030
DEGAL4188g00180	DEGAL3563g00170	DEGAL1341g00030	DEGAL1966g00030	DEGAL3284g00150	DEGAL5425g00040	DEGAL2898g00040	DEGAL812g00080	DEGAL4872g00490	DEGAL283g00070	DEGAL3663g00020	DEGAL4347g00030	DEGAL2836g00010	DEGAL4065g00010	DEGAL1214g00010
DEGAL3712g00140	DEGAL1649g00180	DEGAL1782g00010	DEGAL3824g00130	DEGAL6409g00050	DEGAL3229g00020	DEGAL4376g00020	DEGAL4027g00140	DEGAL6793g00060	DEGAL6416g00020	DEGAL3266g00010	DEGAL4655g00010	DEGAL4311g00010	DEGAL3889g00020	DEGAL4376g00020
DEGAL2448g00100	DEGAL4719g00020	DEGAL3072g00080	DEGAL2901g00020	DEGAL1792g00010	DEGAL5926g00020	DEGAL4626g00020	DEGAL3658g00130	DEGAL437g00020	DEGAL905g00050	DEGAL2145g00040	DEGAL4188g00100	DEGAL6160g00010	DEGAL4011g00280	DEGAL4626g00020
DEGAL6172g00010	DEGAL4060g00050	DEGAL5976g00230	DEGAL4965g00020	DEGAL3498g00040	DEGAL2082g00070	DEGAL3224g00040	DEGAL6811g00070	DEGAL1094g00050	DEGAL6074g00010	DEGAL936g00060	DEGAL1691g00010	DEGAL2521g00010	DEGAL2082g00080	DEGAL3224g00040
DEGAL6812g00060	DEGAL6290g00040	DEGAL2087g00050	DEGAL4693g00010	DEGAL5684g00020	DEGAL7094g00080	DEGAL4872g00480	DEGAL2682g00010	DEGAL2054g00060	DEGAL1681g00100	DEGAL877g00090	DEGAL2429g00030	DEGAL3663g00010	DEGAL7094g00070	DEGAL7124g00010
DEGAL6038g00030	DEGAL4007g00370	DEGAL5588g00010	DEGAL2790g00010	DEGAL6365g00260	DEGAL6508g00010	DEGAL2086g00010	DEGAL4789g00040	DEGAL938g00030	DEGAL2145g00090	DEGAL5270g00010	DEGAL2297g00130	DEGAL4146g00210	DEGAL5920g00020	DEGAL2086g00010
DEGAL2800g00010	DEGAL3356g00010	DEGAL6132g00020	DEGAL4152g00010	DEGAL6087g00020	DEGAL3914g00010	DEGAL3563g00110	DEGAL259g00010	DEGAL6161g00080	DEGAL400g00010	DEGAL1219g00010	DEGAL4146g00160	DEGAL812g00080	DEGAL5926g00010	DEGAL3563g00110
DEGAL1026g00020	DEGAL1219g00030	DEGAL562g00080	DEGAL3831g00020	DEGAL6771g00070	DEGAL121g00030	DEGAL6793g00070	DEGAL6481g00060	DEGAL968g00130	DEGAL4007g00340	DEGAL3046g00010	DEGAL5490g00010	DEGAL4027g00140	DEGAL1681g00120	DEGAL6793g00070
DEGAL4904g00020	DEGAL3411g00010	DEGAL121g00080	DEGAL4585g00020	DEGAL2803g00010	DEGAL5925g00050	DEGAL1375g00010	DEGAL611g00100	DEGAL6416g00060	DEGAL6729g00010	DEGAL6660g00060	DEGAL4007g00390	DEGAL6760g00080	DEGAL2708g00010	DEGAL1375g00010
DEGAL5607g00050	DEGAL5701g00020	DEGAL6793g00010	DEGAL155g00010	DEGAL4850g00010	DEGAL905g00040	DEGAL2429g00090	DEGAL3159g00100	DEGAL4961g00100	DEGAL120g00040	DEGAL7124g00060	DEGAL2054g00010	DEGAL3658g00130	DEGAL1931g00080	DEGAL620g00010
DEGAL6254g00070	DEGAL2204g00030	DEGAL5586g00030	DEGAL3379g00010	DEGAL1404g00050	DEGAL1062g00010	DEGAL1405g00010	DEGAL1529g00020	DEGAL6100g00020	DEGAL5976g00220	DEGAL4347g00060	DEGAL475g00020	DEGAL5394g00010	DEGAL905g00030	DEGAL2429g00090
DEGAL6760g00090	DEGAL305g00100	DEGAL1283g00020	DEGAL2889g00010	DEGAL1682g00030	DEGAL2332g00010	DEGAL1595g00050	DEGAL6038g00070	DEGAL5958g00040	DEGAL342g00010	DEGAL5833g00010	DEGAL6161g00050	DEGAL6811g00070	DEGAL1126g00010	DEGAL1030g00020
DEGAL4146g00200	DEGAL342g00060	DEGAL3077g00010	DEGAL6593g00020	DEGAL1792g00020	DEGAL4007g00310	DEGAL2054g00050	DEGAL6161g00130	DEGAL6070g00010	DEGAL3889g00010	DEGAL4872g00470	DEGAL1369g00120	DEGAL2682g00010	DEGAL4007g00320	DEGAL1405g00010
DEGAL6541g00010	DEGAL125g00010	DEGAL283g00090	DEGAL4255g00020	DEGAL3037g00010	DEGAL5958g00050	DEGAL6416g00050	DEGAL3824g00030	DEGAL2898g00040	DEGAL5425g00040	DEGAL2365g00090	DEGAL6070g00020	DEGAL4789g00040	DEGAL2365g00020	DEGAL877g00050
DEGAL5835g00070	DEGAL1219g00040	DEGAL2645g00040	DEGAL5291g00230	DEGAL1382g00010	DEGAL5051g00010	DEGAL7094g00040	DEGAL6266g00010	DEGAL3856g00030	DEGAL5926g00020	DEGAL1970g00010	DEGAL3663g00020	DEGAL259g00010	DEGAL3856g00010	DEGAL968g00120
DEGAL205g00130	DEGAL5588g00030	DEGAL6290g00070	DEGAL75g00010	DEGAL3498g00030	DEGAL6416g00010	DEGAL1126g00040	DEGAL7032g00010	DEGAL1214g00010	DEGAL7094g00080	DEGAL7156g00030	DEGAL3266g00010	DEGAL6481g00060	DEGAL5425g00060	DEGAL4961g00110
DEGAL660g00040	DEGAL6294g00010	DEGAL4007g00360	DEGAL6758g00010	DEGAL6365g00250	DEGAL5425g00070	DEGAL6037g00100	DEGAL479g00030	DEGAL4626g00020	DEGAL6508g00010	DEGAL1126g00090	DEGAL2204g00010	DEGAL5008g00130	DEGAL1438g00010	DEGAL1933g00010
DEGAL2683g00010	DEGAL6573g00020	DEGAL6631g00020	DEGAL2566g00030	DEGAL5291g00280	DEGAL3901g00140	DEGAL7124g00020	DEGAL6486g00010	DEGAL3224g00040	DEGAL3914g00010	DEGAL4146g00150	DEGAL936g00060	DEGAL611g00100	DEGAL342g00030	DEGAL5270g00050
DEGAL325g00200	DEGAL5976g00250	DEGAL5924g00010	DEGAL4470g00070	DEGAL2304g00010	DEGAL5706g00010	DEGAL3856g00060	DEGAL3658g00120	DEGAL2086g00010	DEGAL5925g00050	DEGAL877g00080	DEGAL534g00030	DEGAL3159g00100	DEGAL2869g00020	DEGAL6724g00010
DEGAL875g00020	DEGAL6508g00040	DEGAL1562g00010	DEGAL593g00010	DEGAL966g00040	DEGAL1782g00050	DEGAL694g00010	DEGAL3658g00110	DEGAL1375g00010	DEGAL905g00040	DEGAL4870g00010	DEGAL877g00090	DEGAL1529g00020	DEGAL2053g00010	DEGAL6416g00050
DEGAL6812g00050	DEGAL4719g00010	DEGAL3352g00050	DEGAL534g00160	DEGAL4182g00060	DEGAL4123g00010	DEGAL5055g00010	DEGAL3712g00150	DEGAL620g00010	DEGAL4007g00310	DEGAL6161g00060	DEGAL6100g00030	DEGAL4146g00240	DEGAL5271g00010	DEGAL2898g00070
DEGAL2463g00010	DEGAL3635g00010	DEGAL2204g00060	DEGAL530g00090	DEGAL2200g00140	DEGAL283g00030	DEGAL5925g00080	DEGAL6760g00050	DEGAL1405g00010	DEGAL5958g00050	DEGAL6981g00010	DEGAL3004g00020	DEGAL4970g00020	DEGAL6886g00050	DEGAL1369g00160
DEGAL2607g00040	DEGAL5925g00020	DEGAL3906g00120	DEGAL4585g00010	DEGAL4733g00070	DEGAL2420g00050	DEGAL4146g00190	DEGAL6046g00010	DEGAL1595g00050	DEGAL5051g00010	DEGAL1369g00130	DEGAL1219g00010	DEGAL6161g00130	DEGAL525g00110	DEGAL7094g00040
DEGAL4629g00010	DEGAL6290g00050	DEGAL1341g00020	DEGAL2119g00010	DEGAL6283g00110	DEGAL6508g00020	DEGAL877g00040	DEGAL4789g00050	DEGAL877g00050	DEGAL6138g00010	DEGAL3727g00030	DEGAL657g00010	DEGAL3824g00030	DEGAL3563g00170	DEGAL1126g00040
DEGAL2067g00330	DEGAL3352g00030	DEGAL3072g00070	DEGAL3646g00090	DEGAL6476g00030	DEGAL4011g00280	DEGAL5270g00060	DEGAL6811g00080	DEGAL2054g00050	DEGAL6416g00010	DEGAL534g00020	DEGAL3046g00010	DEGAL6266g00010	DEGAL4719g00020	DEGAL3760g00010
DEGAL5961g00010	DEGAL1879g00010	DEGAL2365g00060	DEGAL205g00040	DEGAL4635g00080	DEGAL5926g00030	DEGAL7094g00030	DEGAL3985g00030	DEGAL968g00120	DEGAL6911g00020	DEGAL5270g00020	DEGAL4621g00010	DEGAL7032g00010	DEGAL4562g00020	DEGAL3563g00120
DEGAL5336g00020	DEGAL6911g00010	DEGAL4011g00250	DEGAL2844g00100	DEGAL3498g00020	DEGAL1562g00050	DEGAL905g00070	DEGAL4188g00150	DEGAL1933g00010	DEGAL2644g00020	DEGAL1809g00010	DEGAL6660g00060	DEGAL5174g00030	DEGAL1931g00090	DEGAL936g00020
DEGAL5835g00080	DEGAL3851g00010	DEGAL6573g00010	DEGAL7135g00060	DEGAL3758g00110	DEGAL6574g00040	DEGAL3100g00010	DEGAL6220g00020	DEGAL6161g00090	DEGAL5425g00070	DEGAL6100g00040	DEGAL7124g00060	DEGAL4311g00020	DEGAL3356g00010	DEGAL6793g00080
DEGAL1748g00040	DEGAL6508g00030	DEGAL1031g00020	DEGAL6593g00030	DEGAL5008g00040	DEGAL7094g00070	DEGAL6886g00010	DEGAL4872g00430	DEGAL6416g00050	DEGAL3901g00140	DEGAL5862g00010	DEGAL4347g00060	DEGAL479g00030	DEGAL3411g00010	DEGAL694g00010
DEGAL5224g00160	DEGAL4011g00270	DEGAL3683g00040	DEGAL4129g00050	DEGAL6437g00010	DEGAL938g00050	DEGAL3856g00050	DEGAL5508g00110	DEGAL2898g00070	DEGAL1782g00050	DEGAL4347g00050	DEGAL5833g00010	DEGAL5394g00040	DEGAL905g00020	DEGAL4347g00020
DEGAL4207g00240	DEGAL562g00090	DEGAL5491g00120	DEGAL5291g00260	DEGAL1473g00100	DEGAL5920g00020	DEGAL6660g00090	DEGAL6816g00020	DEGAL7094g00040	DEGAL3449g00050	DEGAL6660g00050	DEGAL1970g00010	DEGAL6486g00010	DEGAL305g00100	DEGAL5055g00010
DEGAL2899g00010	DEGAL3563g00190	DEGAL7085g00070	DEGAL1966g00050	DEGAL6265g00090	DEGAL5926g00010	DEGAL3169g00020	DEGAL3159g00110	DEGAL1126g00040	DEGAL4065g00010	DEGAL2118g00010	DEGAL7156g00030	DEGAL6760g00050	DEGAL3298g00020	DEGAL5925g00080
DEGAL2607g00060	DEGAL5976g00260	DEGAL4850g00020	DEGAL6331g00010	DEGAL2304g00020	DEGAL4719g00030	DEGAL3448g00010	DEGAL6161g00140	DEGAL6037g00100	DEGAL283g00030	DEGAL1595g00070	DEGAL4146g00150	DEGAL1313g00010	DEGAL5588g00030	DEGAL2812g00200
DEGAL6038g00020	DEGAL121g00070	DEGAL3163g00010	DEGAL6096g00050	DEGAL2517g00040	DEGAL1681g00120	DEGAL3563g00130	DEGAL6038g00060	DEGAL3563g00120	DEGAL3889g00020	DEGAL561g00040	DEGAL4870g00010	DEGAL6046g00010	DEGAL1782g00030	DEGAL5738g00010
DEGAL305g00070	DEGAL5586g00020	DEGAL2575g00030	DEGAL7040g00110	DEGAL3589g00120	DEGAL2708g00010	DEGAL3320g00010	DEGAL5910g00200	DEGAL7124g00020	DEGAL6508g00020	DEGAL5018g00010	DEGAL6161g00060	DEGAL4789g00050	DEGAL6294g00010	DEGAL968g00110
DEGAL2709g00080	DEGAL6574g00010	DEGAL1384g00120	DEGAL3108g00010	DEGAL2596g00090	DEGAL2586g00010	DEGAL6793g00090	DEGAL6765g00010	DEGAL3856g00060	DEGAL4011g00280	DEGAL7156g00020	DEGAL6981g00010	DEGAL6811g00080	DEGAL561g00050	DEGAL4741g00120
DEGAL6254g00060	DEGAL5367g00030	DEGAL5513g00160	DEGAL6758g00020	DEGAL530g00050	DEGAL6290g00030	DEGAL4347g00010	DEGAL6000g00020	DEGAL936g00020	DEGAL1562g00050	DEGAL1094g00060	DEGAL3727g00030	DEGAL3985g00030	DEGAL6508g00040	DEGAL5270g00060
DEGAL6541g00020	DEGAL4007g00350	DEGAL2755g00190	DEGAL4965g00040	DEGAL5954g00010	DEGAL121g00040	DEGAL5925g00070	DEGAL6760g00060	DEGAL694g00010	DEGAL6574g00040	DEGAL2557g00010	DEGAL534g00020	DEGAL4188g00150	DEGAL4719g00010	DEGAL2774g00010
DEGAL2996g00020	DEGAL6794g00010	DEGAL1940g00080	DEGAL5499g00040	DEGAL4182g00050	DEGAL905g00030	DEGAL6574g00030	DEGAL1034g00030	DEGAL5055g00010	DEGAL7094g00070	DEGAL2812g00210	DEGAL5270g00020	DEGAL6220g00020	DEGAL6290g00050	DEGAL5958g00010
DEGAL2682g00030	DEGAL6631g00030	DEGAL6577g00030	DEGAL5401g00020	DEGAL3510g00010	DEGAL5701g00010	DEGAL2204g00070	DEGAL3818g00020	DEGAL5925g00080	DEGAL5920g00020	DEGAL6161g00070	DEGAL1809g00010	DEGAL5732g00020	DEGAL4007g00380	DEGAL6886g00010
DEGAL6812g00040	DEGAL126g00010	DEGAL6365g00200	DEGAL5996g00030	DEGAL5401g00010	DEGAL5958g00060	DEGAL4060g00010	DEGAL4789g00060	DEGAL968g00110	DEGAL5926g00010	DEGAL968g00140	DEGAL6100g00040	DEGAL4872g00430	DEGAL1219g00020	DEGAL3169g00020
DEGAL660g00030	DEGAL3906g00110	DEGAL6532g00130	DEGAL5565g00010	DEGAL4470g00030	DEGAL4007g00320	DEGAL2082g00090	DEGAL4810g00010	DEGAL877g00040	DEGAL4719g00030	DEGAL2059g00010	DEGAL3004g00030	DEGAL6816g00020	DEGAL5427g00020	DEGAL3448g00010
DEGAL2607g00050	DEGAL2145g00080	DEGAL6816g00160	DEGAL3712g00030	DEGAL1197g00030	DEGAL6079g00010	DEGAL121g00010	DEGAL3658g00100	DEGAL4741g00120	DEGAL2708g00010	DEGAL1126g00020	DEGAL5862g00010	DEGAL3159g00110	DEGAL1879g00010	DEGAL3563g00130
DEGAL3221g00060	DEGAL1341g00030	DEGAL5866g00270	DEGAL5008g00020	DEGAL2517g00030	DEGAL3352g00090	DEGAL1931g00050	DEGAL3712g00160	DEGAL5270g00060	DEGAL2586g00010	DEGAL2898g00050	DEGAL4188g00120	DEGAL6161g00140	DEGAL6911g00010	DEGAL5361g00010
DEGAL3042g00050	DEGAL3901g00180	DEGAL5684g00040	DEGAL5059g00030	DEGAL3758g00100	DEGAL2365g00020	DEGAL283g00060	DEGAL4188g00160	DEGAL5958g00020	DEGAL121g00040	DEGAL5958g00030	DEGAL4621g00020	DEGAL3824g00020	DEGAL5588g00020	DEGAL5738g00020
DEGAL6546g00010	DEGAL1782g00010	DEGAL5743g00010	DEGAL6816g00140	DEGAL2018g00010	DEGAL2644g00010	DEGAL126g00030	DEGAL6481g00080	DEGAL5958g00010	DEGAL5925g00040	DEGAL1369g00180	DEGAL6660g00050	DEGAL6858g00090	DEGAL561g00060	DEGAL7092g00060
DEGAL1748g00010	DEGAL3072g00080	DEGAL6310g00020	DEGAL7076g00060	DEGAL5008g00050	DEGAL3901g00150	DEGAL5958g00070	DEGAL4347g00090	DEGAL905g00070	DEGAL905g00030	DEGAL7094g00060	DEGAL2118g00010	DEGAL5910g00200	DEGAL562g00090	DEGAL3503g00050
DEGAL2954g00020	DEGAL5976g00230	DEGAL5202g00010	DEGAL4207g00300	DEGAL4129g00010	DEGAL3856g00010	DEGAL905g00060	DEGAL6811g00090	DEGAL3100g00010	DEGAL5701g00010	DEGAL7092g00030	DEGAL4872g00460	DEGAL6765g00010	DEGAL3563g00190	DEGAL4347g00010
DEGAL3762g00050	DEGAL566g00010	DEGAL2985g00040	DEGAL2192g00560	DEGAL1094g00010	DEGAL5051g00020	DEGAL400g00020	DEGAL5508g00120	DEGAL3856g00050	DEGAL1126g00010	DEGAL6793g00060	DEGAL1595g00070	DEGAL2189g00420	DEGAL6574g00010	DEGAL2865g00010
DEGAL3758g00040	DEGAL5866g00010	DEGAL2596g00010	DEGAL3332g00010	DEGAL823g00010	DEGAL342g00030	DEGAL1681g00110	DEGAL5008g00150	DEGAL6660g00090	DEGAL5958g00060	DEGAL6637g00010	DEGAL561g00040	DEGAL6000g00020	DEGAL4007g00350	DEGAL5925g00070
DEGAL2848g00200	DEGAL562g00080	DEGAL1966g00060	DEGAL2189g00780	DEGAL6161g00200	DEGAL2053g00010	DEGAL5426g00020	DEGAL6816g00030	DEGAL3169g00020	DEGAL4007g00320	DEGAL437g00020	DEGAL5018g00010	DEGAL25g00010	DEGAL6794g00010	DEGAL6574g00030
DEGAL5953g00010	DEGAL6564g00180	DEGAL5722g00020	DEGAL2618g00010	DEGAL823g00040	DEGAL5271g00010	DEGAL3563g00140	DEGAL5395g00020	DEGAL3563g00130	DEGAL6079g00010	DEGAL6574g00070	DEGAL7156g00020	DEGAL6660g00130	DEGAL126g00010	DEGAL283g00060
DEGAL4027g00130	DEGAL121g00080	DEGAL7085g00060	DEGAL5291g00250	DEGAL6437g00020	DEGAL562g00030	DEGAL5976g00210	DEGAL3159g00120	DEGAL3320g00010	DEGAL2644g00010	DEGAL1369g00190	DEGAL1094g00060	DEGAL6760g00060	DEGAL3906g00110	DEGAL5958g00070
DEGAL4309g00010	DEGAL5586g00030	DEGAL4850g00030	DEGAL2456g00010	DEGAL966g00060	DEGAL6004g00090	DEGAL6944g00040	DEGAL4872g00420	DEGAL5738g00020	DEGAL3901g00150	DEGAL1094g00050	DEGAL2557g00010	DEGAL1034g00030	DEGAL2323g00140	DEGAL905g00060
DEGAL5607g00070	DEGAL1283g00020	DEGAL6010g00020	DEGAL6324g00020	DEGAL2192g00530	DEGAL4719g00020	DEGAL406g00010	DEGAL3824g00010	DEGAL6793g00090	DEGAL3856g00010	DEGAL250g00030	DEGAL2054g00070	DEGAL3818g00020	DEGAL2204g00050	DEGAL4403g00010
DEGAL694g00070	DEGAL3077g00010	DEGAL2575g00020	DEGAL6816g00150	DEGAL2200g00120	DEGAL4060g00050	DEGAL3229g00030	DEGAL4146g00140	DEGAL4347g00010	DEGAL5051g00020	DEGAL2297g00140	DEGAL2812g00210	DEGAL4789g00060	DEGAL3850g00030	DEGAL5426g00020
DEGAL660g00020	DEGAL6290g00070	DEGAL1384g00130	DEGAL6161g00150	DEGAL877g00010	DEGAL6290g00040	DEGAL562g00060	DEGAL5490g00030	DEGAL5925g00070	DEGAL5425g00060	DEGAL2333g00010	DEGAL6161g00070	DEGAL4810g00010	DEGAL5147g00030	DEGAL4123g00030
DEGAL4188g00130	DEGAL4007g00360	DEGAL1940g00090	DEGAL4733g00110	DEGAL1957g00020	DEGAL4007g00370	DEGAL3850g00010	DEGAL877g00070	DEGAL6574g00030	DEGAL1438g00010	DEGAL938g00030	DEGAL968g00140	DEGAL3712g00160	DEGAL7158g00030	DEGAL342g00020
DEGAL5335g00070	DEGAL6631g00020	DEGAL6615g00030	DEGAL3824g00050	DEGAL1903g00050	DEGAL1931g00090	DEGAL5147g00010	DEGAL2059g00050	DEGAL2204g00070	DEGAL4783g00010	DEGAL6161g00080	DEGAL938g00020	DEGAL5394g00030	DEGAL1782g00010	DEGAL6944g00040
DEGAL1595g00460	DEGAL126g00020	DEGAL484g00240	DEGAL6608g00010	DEGAL5513g00100	DEGAL2323g00120	DEGAL120g00030	DEGAL2054g00030	DEGAL4060g00010	DEGAL342g00030	DEGAL6416g00060	DEGAL2059g00010	DEGAL4188g00160	DEGAL5976g00230	DEGAL562g00060
DEGAL3542g00090	DEGAL5924g00010	DEGAL2744g00010	DEGAL534g00130	DEGAL6699g00010	DEGAL3411g00010	DEGAL2204g00080	DEGAL3727g00020	DEGAL6004g00080	DEGAL1782g00040	DEGAL5640g00020	DEGAL1126g00020	DEGAL6481g00080	DEGAL566g00010	DEGAL3850g00010
DEGAL611g00110	DEGAL3352g00050	DEGAL4919g00010	DEGAL2137g00050	DEGAL205g00010	DEGAL5701g00020	DEGAL7094g00090	DEGAL7094g00020	DEGAL121g00010	DEGAL2053g00010	DEGAL4961g00100	DEGAL2898g00050	DEGAL4347g00090	DEGAL5588g00010	DEGAL5925g00060
DEGAL2514g00020	DEGAL3906g00120	DEGAL3557g00080	DEGAL3392g00010	DEGAL1197g00060	DEGAL125g00010	DEGAL6004g00070	DEGAL6290g00080	DEGAL1931g00050	DEGAL5271g00010	DEGAL6100g00020	DEGAL5958g00030	DEGAL6811g00090	DEGAL6132g00020	DEGAL1562g00030
DEGAL6161g00110	DEGAL5147g00020	DEGAL5038g00030	DEGAL205g00070	DEGAL4262g00020	DEGAL1219g00040	DEGAL6574g00020	DEGAL3078g00010	DEGAL283g00060	DEGAL562g00030	DEGAL7094g00050	DEGAL1369g00180	DEGAL5508g00120	DEGAL5425g00030	DEGAL7094g00090
DEGAL3221g00050	DEGAL1341g00020	DEGAL4292g00010	DEGAL2022g00010	DEGAL7069g00020	DEGAL3298g00020	DEGAL283g00070	DEGAL6100g00050	DEGAL5958g00070	DEGAL6004g00090	DEGAL3856g00030	DEGAL7094g00060	DEGAL5008g00150	DEGAL283g00090	DEGAL6290g00010
DEGAL4253g00010	DEGAL5426g00010	DEGAL4635g00010	DEGAL4368g00010	DEGAL1471g00010	DEGAL1782g00030	DEGAL6416g00020	DEGAL6660g00080	DEGAL905g00060	DEGAL121g00050	DEGAL4376g00020	DEGAL3856g00040	DEGAL6816g00030	DEGAL4007g00360	DEGAL6416g00020
DEGAL4872g00410	DEGAL1031g00020	DEGAL5866g00260	DEGAL6246g00110	DEGAL6221g00030	DEGAL6573g00020	DEGAL6074g00010	DEGAL7124g00040	DEGAL4403g00010	DEGAL4719g00020	DEGAL4626g00020	DEGAL7092g00030	DEGAL5395g00020	DEGAL126g00020	DEGAL2145g00090
DEGAL3487g00010	DEGAL3683g00040	DEGAL5143g00050	DEGAL2411g00040	DEGAL4407g00280	DEGAL3563g00180	DEGAL1681g00100	DEGAL4063g00010	DEGAL5426g00020	DEGAL5427g00030	DEGAL3224g00040	DEGAL6793g00060	DEGAL3159g00120	DEGAL5587g00020	DEGAL400g00010
DEGAL4198g00010	DEGAL6771g00080	DEGAL1877g00040	DEGAL1303g00030	DEGAL3824g00100	DEGAL5976g00250	DEGAL2145g00090	DEGAL2067g00270	DEGAL3563g00140	DEGAL3356g00010	DEGAL2086g00010	DEGAL6637g00010	DEGAL4872g00420	DEGAL1562g00010	DEGAL3352g00070
DEGAL1194g00080	DEGAL4850g00020	DEGAL6816g00170	DEGAL1118g00090	DEGAL7076g00010	DEGAL2365g00030	DEGAL400g00010	DEGAL5645g00010	DEGAL5976g00210	DEGAL3411g00010	DEGAL3563g00110	DEGAL437g00020	DEGAL3824g00010	DEGAL3906g00120	DEGAL4007g00340
DEGAL5008g00120	DEGAL3163g00010	DEGAL2144g00030	DEGAL2341g00020	DEGAL2145g00310	DEGAL2586g00030	DEGAL6729g00010	DEGAL5275g00010	DEGAL6944g00040	DEGAL5701g00020	DEGAL1375g00010	DEGAL6574g00070	DEGAL4146g00140	DEGAL342g00070	DEGAL1782g00060
DEGAL4970g00010	DEGAL2575g00030	DEGAL5617g00050	DEGAL6265g00140	DEGAL6096g00080	DEGAL121g00060	DEGAL120g00040	DEGAL936g00040	DEGAL1341g00010	DEGAL905g00020	DEGAL2429g00090	DEGAL1369g00190	DEGAL5490g00030	DEGAL5147g00020	DEGAL6729g00010
DEGAL3535g00190	DEGAL1384g00120	DEGAL2575g00010	DEGAL6930g00110	DEGAL1957g00030	DEGAL4719g00010	DEGAL3072g00090	DEGAL7158g00010	DEGAL5738g00030	DEGAL305g00100	DEGAL1030g00020	DEGAL1094g00050	DEGAL877g00070	DEGAL6075g00010	DEGAL120g00040
DEGAL2192g00220	DEGAL5513g00160	DEGAL1384g00140	DEGAL3712g00090	DEGAL2192g00520	DEGAL3635g00010	DEGAL406g00020	DEGAL2365g00070	DEGAL562g00060	DEGAL342g00060	DEGAL2054g00050	DEGAL250g00030	DEGAL2054g00030	DEGAL1341g00020	DEGAL3072g00090
DEGAL1748g00020	DEGAL2755g00190	DEGAL5513g00180	DEGAL4146g00250	DEGAL6816g00100	DEGAL6290g00050	DEGAL5976g00220	DEGAL4347g00040	DEGAL3850g00010	DEGAL3850g00050	DEGAL2333g00020	DEGAL2297g00140	DEGAL7094g00020	DEGAL2365g00060	DEGAL6944g00030
DEGAL4207g00220	DEGAL1940g00080	DEGAL6615g00040	DEGAL5214g00040	DEGAL2135g00010	DEGAL4562g00010	DEGAL3889g00010	DEGAL6037g00120	DEGAL5147g00010	DEGAL3298g00020	DEGAL5925g00090	DEGAL6161g00080	DEGAL6134g00020	DEGAL5425g00020	DEGAL5976g00220
DEGAL5291g00110	DEGAL3058g00010	DEGAL5202g00030	DEGAL6096g00140	DEGAL272g00030	DEGAL2703g00010	DEGAL5425g00040	DEGAL7092g00070	DEGAL120g00030	DEGAL1782g00030	DEGAL1933g00010	DEGAL6416g00060	DEGAL6100g00050	DEGAL6573g00010	DEGAL342g00010
DEGAL2954g00030	DEGAL1989g00100	DEGAL1989g00120	DEGAL1549g00190	DEGAL7092g00020	DEGAL3352g00030	DEGAL3850g00020	DEGAL4569g00010	DEGAL7094g00090	DEGAL6573g00020	DEGAL4741g00110	DEGAL5640g00020	DEGAL6660g00080	DEGAL1031g00020	DEGAL3889g00010
DEGAL5556g00070	DEGAL6577g00030	DEGAL4403g00070	DEGAL1244g00070	DEGAL1197g00050	DEGAL4007g00380	DEGAL2586g00020	DEGAL4146g00130	DEGAL6004g00070	DEGAL3563g00180	DEGAL2898g00070	DEGAL4961g00100	DEGAL4063g00010	DEGAL3683g00040	DEGAL3229g00020
DEGAL1369g00110	DEGAL6365g00200	DEGAL1500g00020	DEGAL6161g00160	DEGAL3758g00120	DEGAL1219g00020	DEGAL7094g00080	DEGAL5490g00040	DEGAL6290g00010	DEGAL1936g00020	DEGAL7094g00040	DEGAL2812g00220	DEGAL2067g00270	DEGAL2144g00050	DEGAL2082g00070
DEGAL3816g00020	DEGAL6816g00160	DEGAL5976g00270	DEGAL1369g00030	DEGAL4026g00010	DEGAL5861g00040	DEGAL3914g00010	DEGAL2189g00400	DEGAL283g00070	DEGAL4719g00010	DEGAL7153g00010	DEGAL5958g00040	DEGAL5275g00010	DEGAL4255g00070	DEGAL7094g00080
DEGAL5235g00030	DEGAL5866g00270	DEGAL5253g00030	DEGAL4410g00080	DEGAL4262g00010	DEGAL6911g00010	DEGAL6574g00050	DEGAL7094g00010	DEGAL6416g00020	DEGAL6290g00050	DEGAL3760g00010	DEGAL7094g00050	DEGAL936g00040	DEGAL7085g00070	DEGAL6508g00010
DEGAL525g00090	DEGAL7165g00010	DEGAL2144g00040	DEGAL2137g00040	DEGAL6771g00030	DEGAL6074g00050	DEGAL525g00120	DEGAL936g00050	DEGAL6074g00010	DEGAL4562g00010	DEGAL3224g00070	DEGAL3856g00030	DEGAL7158g00010	DEGAL4850g00020	DEGAL3914g00010
DEGAL812g00080	DEGAL5684g00040	DEGAL5617g00060	DEGAL2341g00010	DEGAL1322g00010	DEGAL5588g00020	DEGAL121g00030	DEGAL196g00020	DEGAL2145g00090	DEGAL2703g00010	DEGAL936g00020	DEGAL7092g00040	DEGAL3448g00020	DEGAL6615g00020	DEGAL1931g00070
DEGAL4027g00140	DEGAL6310g00020	DEGAL771g00010	DEGAL6265g00130	DEGAL2901g00060	DEGAL5925g00010	DEGAL3627g00100	DEGAL6660g00070	DEGAL4007g00340	DEGAL3137g00010	DEGAL694g00010	DEGAL4376g00020	DEGAL2365g00070	DEGAL6877g00010	DEGAL2812g00230
DEGAL534g00040	DEGAL2755g00180	DEGAL881g00010	DEGAL4695g00010	DEGAL3284g00100	DEGAL6508g00030	DEGAL905g00040	DEGAL7124g00050	DEGAL1782g00060	DEGAL2204g00040	DEGAL2994g00010	DEGAL4626g00020	DEGAL4347g00040	DEGAL2575g00030	DEGAL905g00040
DEGAL3658g00130	DEGAL2596g00010	DEGAL3831g00030	DEGAL853g00030	DEGAL1530g00010	DEGAL3072g00050	DEGAL2332g00010	DEGAL342g00090	DEGAL120g00040	DEGAL5427g00020	DEGAL1595g00040	DEGAL3224g00040	DEGAL6037g00120	DEGAL6010g00030	DEGAL5958g00050
DEGAL5175g00010	DEGAL5491g00110	DEGAL1467g00010	DEGAL500g00020	DEGAL1966g00030	DEGAL4011g00270	DEGAL4007g00310	DEGAL1745g00070	DEGAL6944g00030	DEGAL1879g00010	DEGAL6574g00090	DEGAL4872g00480	DEGAL7092g00070	DEGAL3058g00010	DEGAL5425g00070
DEGAL2067g00360	DEGAL6771g00090	DEGAL3468g00010	DEGAL6565g00020	DEGAL6096g00070	DEGAL5976g00260	DEGAL5051g00010	DEGAL7158g00020	DEGAL5976g00220	DEGAL6911g00010	DEGAL4347g00020	DEGAL2086g00010	DEGAL4569g00010	DEGAL1989g00100	DEGAL3901g00140
DEGAL3821g00030	DEGAL5617g00040	DEGAL3937g00010	DEGAL4146g00280	DEGAL2189g00790	DEGAL5586g00020	DEGAL6138g00010	DEGAL2365g00080	DEGAL342g00010	DEGAL6074g00050	DEGAL2054g00040	DEGAL3563g00110	DEGAL5490g00040	DEGAL6577g00030	DEGAL342g00040
DEGAL4789g00040	DEGAL5722g00020	DEGAL5866g00280	DEGAL6096g00130	DEGAL2568g00100	DEGAL283g00080	DEGAL6911g00020	DEGAL4347g00030	DEGAL3889g00010	DEGAL5925g00010	DEGAL2333g00030	DEGAL2429g00090	DEGAL4562g00050	DEGAL6532g00130	DEGAL3449g00050
DEGAL259g00010	DEGAL7085g00060	DEGAL1989g00110	DEGAL4733g00130	DEGAL5558g00020	DEGAL6574g00010	DEGAL2644g00020	DEGAL4655g00010	DEGAL5425g00040	DEGAL6508g00030	DEGAL5055g00010	DEGAL1030g00020	DEGAL2189g00400	DEGAL5866g00270	DEGAL2812g00240
DEGAL6481g00060	DEGAL4407g00200	DEGAL6365g00210	DEGAL3824g00070	DEGAL4152g00010	DEGAL4007g00350	DEGAL5425g00070	DEGAL561g00020	DEGAL2082g00070	DEGAL3072g00050	DEGAL5925g00080	DEGAL1405g00010	DEGAL7094g00010	DEGAL3037g00040	DEGAL283g00030
DEGAL611g00100	DEGAL4850g00030	DEGAL6593g00010	DEGAL4410g00070	DEGAL2566g00040	DEGAL6794g00010	DEGAL3901g00140	DEGAL4188g00100	DEGAL7094g00080	DEGAL5862g00030	DEGAL653g00090	DEGAL2054g00050	DEGAL2059g00040	DEGAL7165g00010	DEGAL2420g00050
DEGAL2633g00100	DEGAL3637g00010	DEGAL2812g00090	DEGAL5597g00070	DEGAL5996g00010	DEGAL126g00010	DEGAL3856g00020	DEGAL5490g00010	DEGAL3914g00010	DEGAL4011g00270	DEGAL968g00110	DEGAL5925g00090	DEGAL936g00050	DEGAL5684g00040	DEGAL3889g00020
DEGAL3159g00100	DEGAL2575g00020	DEGAL5143g00030	DEGAL5214g00010	DEGAL5118g00020	DEGAL5427g00010	DEGAL5706g00010	DEGAL4007g00390	DEGAL1681g00130	DEGAL3563g00190	DEGAL5270g00060	DEGAL6161g00090	DEGAL255g00010	DEGAL5743g00010	DEGAL6508g00020
DEGAL1688g00010	DEGAL4965g00050	DEGAL6087g00040	DEGAL534g00150	DEGAL6221g00010	DEGAL3850g00030	DEGAL1782g00050	DEGAL475g00020	DEGAL3627g00100	DEGAL121g00070	DEGAL3009g00010	DEGAL7094g00040	DEGAL196g00020	DEGAL2985g00040	DEGAL4011g00280
DEGAL4146g00240	DEGAL1384g00130	DEGAL2685g00010	DEGAL1303g00050	DEGAL1152g00100	DEGAL342g00080	DEGAL342g00040	DEGAL6793g00040	DEGAL5925g00050	DEGAL6574g00010	DEGAL6416g00040	DEGAL7153g00010	DEGAL4626g00060	DEGAL6251g00040	DEGAL5926g00030
DEGAL6764g00010	DEGAL1940g00090	DEGAL881g00040	DEGAL333g00010	DEGAL2901g00030	DEGAL1341g00030	DEGAL3563g00160	DEGAL6161g00050	DEGAL905g00040	DEGAL4007g00350	DEGAL3901g00100	DEGAL3760g00010	DEGAL6660g00070	DEGAL5491g00110	DEGAL7094g00070
DEGAL212g00020	DEGAL6615g00030	DEGAL5617g00070	DEGAL5410g00010	DEGAL6161g00240	DEGAL3901g00180	DEGAL283g00030	DEGAL6669g00010	DEGAL1062g00010	DEGAL6794g00010	DEGAL5958g00020	DEGAL3563g00120	DEGAL2067g00280	DEGAL2144g00060	DEGAL4011g00290
DEGAL6038g00070	DEGAL2744g00010	DEGAL771g00020	DEGAL2284g00020	DEGAL7085g00020	DEGAL2087g00050	DEGAL3889g00020	DEGAL1369g00120	DEGAL4007g00310	DEGAL4439g00020	DEGAL5958g00010	DEGAL3224g00070	DEGAL2113g00010	DEGAL6771g00090	DEGAL938g00050
DEGAL6161g00130	DEGAL3557g00080	DEGAL3362g00040	DEGAL2411g00020	DEGAL4255g00020	DEGAL5588g00010	DEGAL4011g00280	DEGAL6070g00020	DEGAL5051g00010	DEGAL126g00010	DEGAL905g00070	DEGAL7124g00020	DEGAL3631g00010	DEGAL5617g00040	DEGAL4719g00030
DEGAL1472g00060	DEGAL6577g00020	DEGAL1404g00060	DEGAL2022g00030	DEGAL5017g00010	DEGAL5862g00040	DEGAL1562g00050	DEGAL3663g00020	DEGAL6416g00010	DEGAL3906g00110	DEGAL936g00030	DEGAL936g00020	DEGAL4347g00030	DEGAL4850g00030	DEGAL1681g00120
DEGAL6266g00010	DEGAL4292g00010	DEGAL2596g00040	DEGAL2341g00040	DEGAL5291g00230	DEGAL5425g00030	DEGAL2082g00080	DEGAL3266g00010	DEGAL5425g00070	DEGAL2145g00080	DEGAL6660g00090	DEGAL7092g00050	DEGAL4188g00100	DEGAL3637g00010	DEGAL2708g00010
DEGAL376g00010	DEGAL4635g00010	DEGAL4182g00020	DEGAL968g00040	DEGAL1256g00030	DEGAL5866g00010	DEGAL6574g00040	DEGAL3352g00020	DEGAL3856g00020	DEGAL1219g00060	DEGAL3448g00010	DEGAL1595g00040	DEGAL1126g00080	DEGAL4919g00010	DEGAL2586g00010
DEGAL5391g00080	DEGAL5866g00260	DEGAL6750g00060	DEGAL228g00010	DEGAL7040g00120	DEGAL121g00080	DEGAL7094g00070	DEGAL2059g00030	DEGAL1782g00050	DEGAL3850g00030	DEGAL3563g00130	DEGAL2054g00040	DEGAL4562g00040	DEGAL6577g00020	DEGAL6290g00030
DEGAL156g00010	DEGAL6205g00010	DEGAL5743g00050	DEGAL4733g00120	DEGAL5513g00110	DEGAL5586g00030	DEGAL5926g00010	DEGAL2145g00040	DEGAL3449g00050	DEGAL342g00080	DEGAL6793g00090	DEGAL5055g00010	DEGAL2297g00130	DEGAL3037g00030	DEGAL5925g00040
DEGAL6486g00010	DEGAL5143g00050	DEGAL666g00010	DEGAL4146g00270	DEGAL4965g00010	DEGAL283g00090	DEGAL4719g00030	DEGAL2204g00010	DEGAL283g00030	DEGAL3901g00180	DEGAL6574g00080	DEGAL5925g00080	DEGAL4146g00160	DEGAL6532g00120	DEGAL905g00030
DEGAL1473g00030	DEGAL1877g00040	DEGAL1792g00030	DEGAL500g00010	DEGAL75g00010	DEGAL6290g00070	DEGAL2586g00010	DEGAL936g00060	DEGAL3889g00020	DEGAL1782g00010	DEGAL5925g00070	DEGAL653g00090	DEGAL5490g00010	DEGAL6205g00010	DEGAL4007g00320
DEGAL3658g00120	DEGAL881g00020	DEGAL2076g00020	DEGAL2189g00740	DEGAL4092g00100	DEGAL6631g00020	DEGAL121g00040	DEGAL877g00090	DEGAL4011g00280	DEGAL5976g00230	DEGAL2204g00070	DEGAL968g00110	DEGAL475g00020	DEGAL2664g00070	DEGAL6079g00010
DEGAL3982g00070	DEGAL2596g00020	DEGAL4407g00260	DEGAL6675g00010	DEGAL593g00010	DEGAL126g00020	DEGAL5925g00040	DEGAL5270g00010	DEGAL1562g00050	DEGAL566g00010	DEGAL6004g00080	DEGAL4146g00190	DEGAL6669g00010	DEGAL2985g00030	DEGAL3352g00090
DEGAL3712g00150	DEGAL5617g00050	DEGAL562g00140	DEGAL1303g00040	DEGAL534g00160	DEGAL5924g00010	DEGAL905g00030	DEGAL6100g00030	DEGAL6574g00040	DEGAL5862g00040	DEGAL121g00010	DEGAL5270g00060	DEGAL1369g00120	DEGAL6816g00170	DEGAL3856g00010
DEGAL4789g00050	DEGAL2575g00010	DEGAL3557g00030	DEGAL6246g00140	DEGAL530g00090	DEGAL1562g00010	DEGAL5701g00010	DEGAL1219g00010	DEGAL4011g00290	DEGAL6132g00020	DEGAL1931g00050	DEGAL3009g00010	DEGAL6070g00020	DEGAL1420g00030	DEGAL1438g00010
DEGAL6811g00080	DEGAL1384g00140	DEGAL5832g00020	DEGAL1753g00050	DEGAL5996g00020	DEGAL3352g00050	DEGAL1126g00010	DEGAL1809g00020	DEGAL5920g00020	DEGAL5425g00030	DEGAL5958g00070	DEGAL7094g00030	DEGAL3663g00020	DEGAL7085g00050	DEGAL4783g00010
DEGAL1595g00440	DEGAL5513g00180	DEGAL5617g00080	DEGAL6096g00120	DEGAL2625g00010	DEGAL2204g00060	DEGAL5958g00060	DEGAL657g00010	DEGAL5926g00010	DEGAL562g00080	DEGAL400g00020	DEGAL3901g00100	DEGAL3266g00010	DEGAL2575g00010	DEGAL1782g00040
DEGAL4188g00150	DEGAL6615g00040	DEGAL484g00200	DEGAL6265g00110	DEGAL2119g00010	DEGAL5147g00020	DEGAL4007g00320	DEGAL3046g00010	DEGAL4719g00030	DEGAL121g00080	DEGAL4403g00010	DEGAL5958g00020	DEGAL2204g00010	DEGAL3311g00010	DEGAL2869g00020
DEGAL6259g00050	DEGAL1792g00050	DEGAL6526g00020	DEGAL853g00010	DEGAL2844g00100	DEGAL6075g00010	DEGAL6079g00010	DEGAL6660g00060	DEGAL1681g00120	DEGAL1283g00020	DEGAL3352g00080	DEGAL5958g00010	DEGAL936g00060	DEGAL6615g00040	DEGAL2053g00010
DEGAL4872g00430	DEGAL1989g00120	DEGAL530g00010	DEGAL2304g00050	DEGAL5565g00020	DEGAL3901g00190	DEGAL2365g00020	DEGAL7124g00060	DEGAL2708g00010	DEGAL283g00090	DEGAL342g00020	DEGAL905g00070	DEGAL3942g00030	DEGAL1792g00050	DEGAL5271g00010
DEGAL5508g00110	DEGAL4403g00070	DEGAL6387g00010	DEGAL6879g00070	DEGAL6816g00130	DEGAL6074g00030	DEGAL2644g00010	DEGAL3293g00020	DEGAL2586g00010	DEGAL4007g00360	DEGAL5976g00210	DEGAL936g00030	DEGAL877g00090	DEGAL1989g00120	DEGAL562g00030
DEGAL5277g00050	DEGAL6577g00010	DEGAL2803g00030	DEGAL1964g00010	DEGAL7135g00060	DEGAL3072g00070	DEGAL3901g00150	DEGAL5833g00010	DEGAL121g00040	DEGAL126g00020	DEGAL283g00050	DEGAL3100g00010	DEGAL5270g00010	DEGAL5866g00290	DEGAL525g00110
DEGAL3546g00020	DEGAL1500g00020	DEGAL2596g00050	DEGAL5597g00050	DEGAL3824g00150	DEGAL5425g00020	DEGAL3856g00010	DEGAL1595g00080	DEGAL5925g00040	DEGAL1562g00010	DEGAL1341g00010	DEGAL6660g00090	DEGAL1219g00010	DEGAL6577g00010	DEGAL6004g00090
DEGAL6858g00090	DEGAL5976g00270	DEGAL5743g00040	DEGAL1413g00010	DEGAL2189g00770	DEGAL6573g00010	DEGAL5051g00020	DEGAL2424g00020	DEGAL905g00030	DEGAL3352g00050	DEGAL3850g00010	DEGAL3448g00010	DEGAL657g00010	DEGAL5491g00140	DEGAL1649g00180
DEGAL2192g00200	DEGAL5253g00030	DEGAL2061g00110	DEGAL883g00060	DEGAL1966g00050	DEGAL1031g00020	DEGAL1438g00010	DEGAL1970g00010	DEGAL5701g00010	DEGAL786g00010	DEGAL5925g00060	DEGAL3563g00130	DEGAL3046g00010	DEGAL2812g00080	DEGAL4719g00020
DEGAL3762g00060	DEGAL1877g00010	DEGAL6966g00010	DEGAL6702g00010	DEGAL6096g00050	DEGAL3311g00030	DEGAL4783g00010	DEGAL1126g00090	DEGAL5958g00060	DEGAL2204g00060	DEGAL7094g00090	DEGAL6793g00090	DEGAL4188g00110	DEGAL7085g00040	DEGAL4562g00020
DEGAL5910g00200	DEGAL2144g00040	DEGAL2803g00040	DEGAL6265g00100	DEGAL2844g00140	DEGAL4850g00020	DEGAL342g00030	DEGAL4146g00150	DEGAL4007g00320	DEGAL3906g00120	DEGAL6290g00010	DEGAL6574g00080	DEGAL6660g00060	DEGAL5253g00030	DEGAL4060g00050
DEGAL6765g00010	DEGAL2596g00030	DEGAL5684g00010	DEGAL384g00020	DEGAL3108g00010	DEGAL3163g00010	DEGAL1782g00040	DEGAL877g00080	DEGAL6079g00010	DEGAL1840g00010	DEGAL2865g00020	DEGAL2429g00070	DEGAL7124g00060	DEGAL1877g00010	DEGAL6290g00040
DEGAL2189g00420	DEGAL3831g00030	DEGAL6771g00050	DEGAL3451g00020	DEGAL6758g00020	DEGAL6877g00010	DEGAL2053g00010	DEGAL4870g00010	DEGAL2644g00010	DEGAL5147g00020	DEGAL6074g00010	DEGAL4347g00010	DEGAL4347g00060	DEGAL3284g00180	DEGAL4007g00370
DEGAL3816g00040	DEGAL1467g00010	DEGAL5832g00010	DEGAL1244g00030	DEGAL5499g00040	DEGAL2575g00030	DEGAL562g00030	DEGAL6161g00060	DEGAL3901g00150	DEGAL6075g00010	DEGAL1681g00100	DEGAL5925g00070	DEGAL2067g00290	DEGAL2596g00030	DEGAL1931g00090
DEGAL25g00010	DEGAL3468g00010	DEGAL5617g00090	DEGAL6233g00020	DEGAL5996g00030	DEGAL6010g00030	DEGAL6004g00090	DEGAL6981g00010	DEGAL3856g00010	DEGAL1341g00020	DEGAL2145g00090	DEGAL6574g00030	DEGAL5833g00010	DEGAL881g00010	DEGAL5427g00030
DEGAL3901g00500	DEGAL5866g00280	DEGAL1384g00100	DEGAL5487g00020	DEGAL2896g00010	DEGAL1384g00120	DEGAL3563g00170	DEGAL2059g00020	DEGAL5051g00020	DEGAL3901g00190	DEGAL400g00010	DEGAL2204g00070	DEGAL4872g00470	DEGAL3831g00030	DEGAL3411g00010
DEGAL1473g00040	DEGAL1989g00110	DEGAL2224g00010	DEGAL7167g00060	DEGAL1152g00120	DEGAL1940g00080	DEGAL121g00050	DEGAL3727g00030	DEGAL5425g00060	DEGAL6074g00030	DEGAL6729g00010	DEGAL4060g00010	DEGAL6948g00010	DEGAL1467g00010	DEGAL5701g00020
DEGAL5607g00080	DEGAL4403g00080	DEGAL6771g00060	DEGAL6847g00060	DEGAL5565g00010	DEGAL3058g00010	DEGAL4719g00020	DEGAL5270g00020	DEGAL1438g00010	DEGAL4011g00250	DEGAL562g00050	DEGAL121g00010	DEGAL2365g00090	DEGAL5752g00090	DEGAL2204g00030
DEGAL4146g00230	DEGAL3557g00060	DEGAL5274g00010	DEGAL6096g00100	DEGAL5008g00020	DEGAL4271g00020	DEGAL4007g00370	DEGAL6100g00040	DEGAL4783g00010	DEGAL5425g00020	DEGAL5976g00220	DEGAL1931g00050	DEGAL561g00030	DEGAL6532g00100	DEGAL905g00020
DEGAL6486g00020	DEGAL5143g00030	DEGAL7085g00090	DEGAL1118g00060	DEGAL3646g00060	DEGAL5976g00290	DEGAL1931g00090	DEGAL5862g00010	DEGAL1782g00040	DEGAL1031g00020	DEGAL342g00010	DEGAL126g00030	DEGAL1970g00010	DEGAL6593g00010	DEGAL3901g00160
DEGAL6760g00060	DEGAL6087g00040	DEGAL6750g00040	DEGAL3646g00010	DEGAL6324g00010	DEGAL6577g00030	DEGAL3356g00010	DEGAL6660g00050	DEGAL2869g00020	DEGAL3683g00040	DEGAL5425g00040	DEGAL5958g00070	DEGAL7156g00030	DEGAL6310g00010	DEGAL342g00060
DEGAL3818g00020	DEGAL525g00140	DEGAL6577g00050	DEGAL3145g00010	DEGAL4207g00300	DEGAL6365g00200	DEGAL3411g00010	DEGAL5147g00060	DEGAL2053g00010	DEGAL5491g00120	DEGAL2586g00020	DEGAL400g00020	DEGAL1126g00090	DEGAL1877g00020	DEGAL125g00010
DEGAL4810g00010	DEGAL2685g00010	DEGAL3037g00020	DEGAL3982g00110	DEGAL3824g00140	DEGAL6532g00130	DEGAL5701g00020	DEGAL813g00010	DEGAL5271g00010	DEGAL3311g00030	DEGAL2082g00070	DEGAL3901g00110	DEGAL4146g00150	DEGAL6816g00190	DEGAL1219g00040
DEGAL3712g00160	DEGAL881g00040	DEGAL6532g00150	DEGAL5136g00010	DEGAL2566g00010	DEGAL3037g00040	DEGAL905g00020	DEGAL561g00040	DEGAL562g00030	DEGAL7085g00070	DEGAL7094g00080	DEGAL1681g00110	DEGAL877g00080	DEGAL2812g00090	DEGAL5147g00050
DEGAL3542g00060	DEGAL5617g00070	DEGAL3007g00020	DEGAL6879g00050	DEGAL3222g00010	DEGAL6682g00030	DEGAL305g00100	DEGAL4655g00030	DEGAL525g00110	DEGAL4850g00020	DEGAL6508g00010	DEGAL3352g00080	DEGAL4562g00030	DEGAL3557g00060	DEGAL3298g00020
DEGAL5394g00030	DEGAL771g00020	DEGAL6409g00050	DEGAL5597g00030	DEGAL6324g00020	DEGAL1877g00030	DEGAL342g00060	DEGAL7156g00020	DEGAL6004g00090	DEGAL3163g00010	DEGAL3914g00010	DEGAL5426g00020	DEGAL4870g00010	DEGAL6251g00020	DEGAL6294g00010
DEGAL1092g00010	DEGAL3284g00170	DEGAL1272g00020	DEGAL4733g00170	DEGAL7135g00040	DEGAL5684g00040	DEGAL3298g00020	DEGAL1094g00060	DEGAL121g00050	DEGAL6010g00030	DEGAL1562g00040	DEGAL5976g00210	DEGAL6793g00050	DEGAL6087g00040	DEGAL6573g00020
DEGAL3985g00020	DEGAL2803g00020	DEGAL5333g00010	DEGAL1369g00040	DEGAL3646g00070	DEGAL6310g00020	DEGAL5588g00030	DEGAL2557g00010	DEGAL4562g00020	DEGAL5513g00160	DEGAL1681g00130	DEGAL283g00050	DEGAL6981g00010	DEGAL2685g00010	DEGAL3563g00180
DEGAL4188g00160	DEGAL1404g00060	DEGAL1384g00110	DEGAL2798g00010	DEGAL4635g00030	DEGAL2985g00040	DEGAL1782g00030	DEGAL2054g00070	DEGAL5427g00030	DEGAL3058g00010	DEGAL1931g00070	DEGAL406g00010	DEGAL470g00010	DEGAL881g00040	DEGAL5976g00250
DEGAL5335g00060	DEGAL2596g00040	DEGAL1001g00010	DEGAL1617g00080	DEGAL3824g00050	DEGAL6251g00040	DEGAL6294g00010	DEGAL6161g00070	DEGAL3411g00010	DEGAL6577g00030	DEGAL905g00040	DEGAL3229g00030	DEGAL2145g00030	DEGAL4791g00010	DEGAL2365g00030
DEGAL4347g00090	DEGAL4182g00020	DEGAL2803g00010	DEGAL1303g00010	DEGAL5214g00030	DEGAL2596g00010	DEGAL6573g00020	DEGAL968g00140	DEGAL5701g00020	DEGAL5866g00270	DEGAL5958g00050	DEGAL3850g00010	DEGAL3727g00030	DEGAL1420g00010	DEGAL121g00060
DEGAL6811g00090	DEGAL6750g00060	DEGAL4850g00010	DEGAL577g00020	DEGAL3518g00030	DEGAL5491g00110	DEGAL3563g00180	DEGAL6416g00070	DEGAL905g00020	DEGAL3037g00040	DEGAL5051g00010	DEGAL2204g00080	DEGAL3942g00020	DEGAL771g00020	DEGAL4719g00010
DEGAL5508g00120	DEGAL5743g00050	DEGAL1404g00050	DEGAL2411g00060	DEGAL617g00020	DEGAL5513g00150	DEGAL6508g00040	DEGAL938g00020	DEGAL342g00060	DEGAL6682g00030	DEGAL6138g00010	DEGAL5925g00060	DEGAL1809g00010	DEGAL3284g00170	DEGAL3635g00010
DEGAL3537g00060	DEGAL2076g00020	DEGAL959g00040	DEGAL2716g00010	DEGAL469g00010	DEGAL3311g00040	DEGAL4719g00010	DEGAL877g00030	DEGAL5147g00050	DEGAL5684g00040	DEGAL6416g00010	DEGAL6290g00010	DEGAL6100g00040	DEGAL3362g00040	DEGAL3352g00030
DEGAL5008g00150	DEGAL562g00140	DEGAL6505g00010	DEGAL3563g00240	DEGAL534g00130	DEGAL7085g00060	DEGAL6290g00050	DEGAL2059g00010	DEGAL3298g00020	DEGAL5202g00010	DEGAL2644g00020	DEGAL6574g00020	DEGAL6660g00050	DEGAL940g00010	DEGAL4007g00380
DEGAL5395g00020	DEGAL3557g00030	DEGAL4271g00010	DEGAL853g00040	DEGAL6174g00030	DEGAL4255g00060	DEGAL4562g00010	DEGAL4741g00130	DEGAL1782g00030	DEGAL6251g00040	DEGAL5425g00070	DEGAL6074g00010	DEGAL4872g00460	DEGAL1404g00060	DEGAL1219g00020
DEGAL3268g00010	DEGAL5832g00020	DEGAL3362g00070	DEGAL4300g00020	DEGAL2137g00050	DEGAL4850g00030	DEGAL2703g00010	DEGAL341g00010	DEGAL6573g00020	DEGAL5491g00110	DEGAL3901g00140	DEGAL1681g00100	DEGAL1595g00070	DEGAL2596g00040	DEGAL2204g00040
DEGAL4872g00420	DEGAL2144g00020	DEGAL4403g00040	DEGAL1301g00030	DEGAL3818g00010	DEGAL3637g00010	DEGAL4007g00380	DEGAL2898g00050	DEGAL3563g00180	DEGAL5513g00150	DEGAL4007g00300	DEGAL2145g00090	DEGAL561g00040	DEGAL2144g00010	DEGAL5427g00020
DEGAL4253g00020	DEGAL881g00030	DEGAL1792g00020	DEGAL1868g00020	DEGAL116g00020	DEGAL6010g00020	DEGAL1219g00020	DEGAL3856g00040	DEGAL4719g00010	DEGAL5722g00020	DEGAL342g00040	DEGAL400g00010	DEGAL5018g00010	DEGAL6750g00060	DEGAL3851g00010
DEGAL1688g00030	DEGAL5617g00080	DEGAL3037g00010	DEGAL6608g00020	DEGAL205g00070	DEGAL2575g00020	DEGAL1879g00010	DEGAL7092g00030	DEGAL6290g00050	DEGAL823g00090	DEGAL3449g00050	DEGAL6729g00010	DEGAL7156g00020	DEGAL6532g00170	DEGAL5588g00020
DEGAL3880g00020	DEGAL6526g00020	DEGAL4196g00090	DEGAL5597g00040	DEGAL6246g00110	DEGAL1384g00130	DEGAL6911g00010	DEGAL3563g00100	DEGAL4562g00010	DEGAL4255g00060	DEGAL2812g00240	DEGAL3072g00090	DEGAL1094g00060	DEGAL6577g00070	DEGAL561g00060
DEGAL4029g00010	DEGAL771g00030	DEGAL3284g00140	DEGAL2200g00150	DEGAL2411g00040	DEGAL1940g00090	DEGAL3851g00010	DEGAL3224g00050	DEGAL2703g00010	DEGAL4850g00030	DEGAL6508g00020	DEGAL406g00020	DEGAL4146g00180	DEGAL2076g00020	DEGAL6508g00030
DEGAL5277g00060	DEGAL530g00010	DEGAL1382g00010	DEGAL577g00030	DEGAL1303g00030	DEGAL484g00240	DEGAL6074g00050	DEGAL6793g00060	DEGAL2145g00050	DEGAL3637g00010	DEGAL1649g00190	DEGAL342g00010	DEGAL6161g00070	DEGAL2664g00040	DEGAL4011g00270
DEGAL4146g00140	DEGAL6387g00010	DEGAL3498g00030	DEGAL5216g00030	DEGAL5104g00010	DEGAL4919g00010	DEGAL5588g00020	DEGAL437g00020	DEGAL3137g00010	DEGAL6615g00030	DEGAL4011g00280	DEGAL5425g00040	DEGAL968g00140	DEGAL4407g00260	DEGAL3563g00190
DEGAL877g00070	DEGAL2803g00030	DEGAL6365g00250	DEGAL2411g00070	DEGAL1118g00090	DEGAL3557g00080	DEGAL5925g00010	DEGAL6574g00070	DEGAL2204g00040	DEGAL3557g00080	DEGAL1562g00050	DEGAL2586g00020	DEGAL4741g00130	DEGAL562g00140	DEGAL5976g00260
DEGAL156g00030	DEGAL2596g00050	DEGAL5743g00020	DEGAL4427g00030	DEGAL2341g00020	DEGAL3037g00030	DEGAL6508g00030	DEGAL2054g00060	DEGAL5427g00020	DEGAL5038g00030	DEGAL6574g00040	DEGAL2082g00070	DEGAL6100g00010	DEGAL6771g00040	DEGAL121g00070
DEGAL6793g00020	DEGAL5743g00040	DEGAL6409g00060	DEGAL526g00020	DEGAL3712g00090	DEGAL4292g00010	DEGAL3072g00050	DEGAL6161g00080	DEGAL1879g00010	DEGAL3037g00030	DEGAL7094g00070	DEGAL3914g00010	DEGAL2898g00050	DEGAL3557g00030	DEGAL5586g00020
DEGAL2059g00050	DEGAL2061g00110	DEGAL36g00010	DEGAL4928g00050	DEGAL5262g00010	DEGAL6532g00120	DEGAL5862g00030	DEGAL968g00130	DEGAL6911g00010	DEGAL4292g00010	DEGAL4011g00290	DEGAL1562g00040	DEGAL1369g00180	DEGAL2144g00020	DEGAL4007g00350
DEGAL3762g00010	DEGAL1792g00040	DEGAL5291g00280	DEGAL499g00010	DEGAL4146g00250	DEGAL4635g00010	DEGAL4011g00270	DEGAL6416g00060	DEGAL6074g00050	DEGAL6532g00120	DEGAL5926g00010	DEGAL1681g00130	DEGAL5270g00030	DEGAL881g00030	DEGAL6631g00030
DEGAL3727g00020	DEGAL2803g00040	DEGAL823g00020	DEGAL1832g00080	DEGAL4733g00100	DEGAL6205g00010	DEGAL562g00090	DEGAL5640g00020	DEGAL561g00060	DEGAL4635g00010	DEGAL1681g00120	DEGAL525g00120	DEGAL3856g00040	DEGAL3311g00080	DEGAL126g00010
DEGAL4404g00060	DEGAL3284g00160	DEGAL530g00040	DEGAL4279g00040	DEGAL5351g00050	DEGAL4011g00110	DEGAL3563g00190	DEGAL4961g00100	DEGAL5925g00010	DEGAL6205g00010	DEGAL905g00030	DEGAL121g00030	DEGAL7092g00030	DEGAL5617g00080	DEGAL3906g00110
DEGAL7094g00020	DEGAL4403g00060	DEGAL4733g00070	DEGAL411g00070	DEGAL3518g00020	DEGAL2664g00070	DEGAL283g00080	DEGAL5334g00020	DEGAL6508g00030	DEGAL6310g00030	DEGAL1126g00010	DEGAL1931g00070	DEGAL1873g00020	DEGAL525g00130	DEGAL2323g00140
DEGAL4717g00040	DEGAL4407g00250	DEGAL3510g00020	DEGAL4241g00020	DEGAL4028g00010	DEGAL6310g00030	DEGAL6574g00010	DEGAL6100g00020	DEGAL3072g00050	DEGAL6816g00170	DEGAL5958g00060	DEGAL3627g00100	DEGAL4872g00490	DEGAL771g00030	DEGAL2145g00080
DEGAL2297g00110	DEGAL6365g00230	DEGAL6283g00110	DEGAL940g00050	DEGAL2137g00040	DEGAL5143g00050	DEGAL4007g00350	DEGAL5958g00040	DEGAL5862g00030	DEGAL2144g00030	DEGAL4007g00320	DEGAL5925g00050	DEGAL6793g00060	DEGAL1957g00010	DEGAL2204g00050
DEGAL6134g00020	DEGAL1242g00010	DEGAL830g00020	DEGAL1384g00080	DEGAL116g00030	DEGAL1877g00040	DEGAL6794g00010	DEGAL6070g00010	DEGAL4011g00270	DEGAL5617g00050	DEGAL6079g00010	DEGAL905g00040	DEGAL6637g00010	DEGAL530g00010	DEGAL3850g00030
DEGAL6100g00050	DEGAL5832g00010	DEGAL1197g00040	DEGAL1185g00010	DEGAL1753g00030	DEGAL6816g00170	DEGAL126g00010	DEGAL2898g00040	DEGAL3563g00190	DEGAL1420g00030	DEGAL3352g00090	DEGAL5051g00010	DEGAL437g00020	DEGAL5706g00050	DEGAL5147g00030
DEGAL6660g00080	DEGAL5617g00090	DEGAL3646g00040	DEGAL2714g00010	DEGAL2341g00010	DEGAL484g00210	DEGAL2145g00080	DEGAL3856g00030	DEGAL121g00070	DEGAL7085g00050	DEGAL2365g00020	DEGAL6138g00010	DEGAL6574g00070	DEGAL2061g00110	DEGAL1341g00030
DEGAL4626g00050	DEGAL1384g00100	DEGAL4129g00020	DEGAL5029g00010	DEGAL5291g00310	DEGAL2596g00020	DEGAL2204g00050	DEGAL4626g00020	DEGAL283g00080	DEGAL2575g00010	DEGAL1438g00010	DEGAL6416g00010	DEGAL4714g00010	DEGAL3117g00010	DEGAL1782g00010
DEGAL5080g00020	DEGAL530g00020	DEGAL5773g00010	DEGAL4000g00010	DEGAL6265g00130	DEGAL5617g00050	DEGAL3850g00030	DEGAL3224g00040	DEGAL6574g00010	DEGAL6010g00010	DEGAL5706g00020	DEGAL6911g00020	DEGAL1369g00190	DEGAL6966g00010	DEGAL3072g00080
DEGAL4063g00010	DEGAL6771g00060	DEGAL1471g00030	DEGAL1617g00050	DEGAL205g00080	DEGAL1420g00030	DEGAL342g00080	DEGAL2086g00010	DEGAL4007g00350	DEGAL6615g00040	DEGAL2869g00020	DEGAL2644g00020	DEGAL6161g00080	DEGAL1792g00040	DEGAL566g00010
DEGAL4717g00030	DEGAL940g00030	DEGAL2517g00040	DEGAL666g00050	DEGAL853g00030	DEGAL7085g00050	DEGAL3901g00180	DEGAL6793g00070	DEGAL6794g00010	DEGAL5202g00030	DEGAL2053g00010	DEGAL5425g00070	DEGAL6416g00060	DEGAL666g00020	DEGAL2087g00050
DEGAL1745g00060	DEGAL1682g00020	DEGAL3400g00010	DEGAL5871g00010	DEGAL6930g00100	DEGAL6010g00010	DEGAL3072g00080	DEGAL1375g00010	DEGAL126g00010	DEGAL1792g00050	DEGAL283g00040	DEGAL3901g00140	DEGAL5640g00020	DEGAL6771g00050	DEGAL5588g00010
DEGAL3226g00030	DEGAL3362g00060	DEGAL3589g00120	DEGAL1333g00030	DEGAL1838g00010	DEGAL1384g00140	DEGAL5976g00230	DEGAL2429g00090	DEGAL3906g00110	DEGAL5866g00290	DEGAL562g00030	DEGAL4007g00300	DEGAL4146g00170	DEGAL3284g00160	DEGAL6132g00020
DEGAL6121g00150	DEGAL4196g00080	DEGAL530g00050	DEGAL6066g00030	DEGAL4146g00280	DEGAL5513g00180	DEGAL2087g00050	DEGAL1405g00010	DEGAL5427g00010	DEGAL4403g00070	DEGAL6944g00050	DEGAL342g00040	DEGAL4741g00140	DEGAL5143g00010	DEGAL562g00080
DEGAL1128g00010	DEGAL6577g00050	DEGAL6476g00020	DEGAL4188g00610	DEGAL4410g00070	DEGAL6615g00040	DEGAL5588g00010	DEGAL1595g00050	DEGAL2145g00080	DEGAL1500g00020	DEGAL6886g00050	DEGAL3449g00050	DEGAL4961g00100	DEGAL562g00130	DEGAL121g00080
DEGAL1286g00010	DEGAL3037g00020	DEGAL5401g00010	DEGAL4928g00060	DEGAL3733g00040	DEGAL1792g00050	DEGAL5862g00040	DEGAL877g00050	DEGAL3850g00030	DEGAL484g00220	DEGAL525g00110	DEGAL3563g00160	DEGAL2812g00220	DEGAL4407g00250	DEGAL6793g00010
DEGAL6037g00120	DEGAL6532g00150	DEGAL4470g00030	DEGAL562g00180	DEGAL534g00150	DEGAL1989g00120	DEGAL6132g00020	DEGAL5925g00090	DEGAL342g00080	DEGAL5253g00030	DEGAL3563g00170	DEGAL4065g00010	DEGAL7094g00050	DEGAL1242g00010	DEGAL5586g00030
DEGAL7092g00070	DEGAL3007g00020	DEGAL1197g00030	DEGAL3250g00040	DEGAL1303g00050	DEGAL5866g00290	DEGAL5425g00030	DEGAL968g00120	DEGAL3901g00180	DEGAL2144g00040	DEGAL121g00050	DEGAL3889g00020	DEGAL6070g00010	DEGAL5491g00150	DEGAL1283g00020
DEGAL2920g00020	DEGAL4403g00030	DEGAL4710g00010	DEGAL3810g00010	DEGAL333g00010	DEGAL2664g00060	DEGAL562g00080	DEGAL6161g00090	DEGAL1782g00010	DEGAL5617g00060	DEGAL4719g00020	DEGAL1649g00190	DEGAL3856g00030	DEGAL5832g00010	DEGAL3077g00010
DEGAL2189g00400	DEGAL6409g00050	DEGAL2128g00010	DEGAL4427g00060	DEGAL3563g00200	DEGAL5491g00140	DEGAL6564g00180	DEGAL6416g00050	DEGAL3072g00080	DEGAL4060g00080	DEGAL5206g00010	DEGAL4011g00280	DEGAL4376g00020	DEGAL5617g00090	DEGAL283g00090
DEGAL2646g00010	DEGAL1792g00010	DEGAL4646g00100	DEGAL6734g00060	DEGAL2022g00030	DEGAL5976g00270	DEGAL1283g00020	DEGAL2898g00070	DEGAL5976g00230	DEGAL3284g00180	DEGAL3635g00020	DEGAL1562g00050	DEGAL3224g00040	DEGAL2224g00010	DEGAL2645g00040
DEGAL312g00030	DEGAL1272g00020	DEGAL1764g00120	DEGAL1118g00010	DEGAL2341g00040	DEGAL484g00220	DEGAL4007g00360	DEGAL1369g00160	DEGAL566g00010	DEGAL881g00010	DEGAL7060g00010	DEGAL2082g00080	DEGAL4872g00480	DEGAL530g00020	DEGAL6290g00070
DEGAL2059g00040	DEGAL5743g00030	DEGAL3758g00100	DEGAL3789g00040	DEGAL3086g00010	DEGAL1877g00010	DEGAL126g00020	DEGAL1126g00040	DEGAL5862g00040	DEGAL1467g00010	DEGAL6631g00010	DEGAL6574g00040	DEGAL7124g00010	DEGAL6771g00060	DEGAL4007g00360
DEGAL376g00060	DEGAL5333g00010	DEGAL5389g00010	DEGAL6673g00010	DEGAL5351g00040	DEGAL5617g00060	DEGAL1562g00010	DEGAL6037g00100	DEGAL6132g00020	DEGAL5752g00090	DEGAL2145g00060	DEGAL7094g00070	DEGAL2086g00010	DEGAL5274g00010	DEGAL6631g00020
DEGAL1369g00150	DEGAL1384g00110	DEGAL1471g00040	DEGAL7057g00020	DEGAL2137g00070	DEGAL4060g00080	DEGAL3352g00050	DEGAL7153g00010	DEGAL562g00080	DEGAL1989g00110	DEGAL4007g00370	DEGAL4011g00290	DEGAL3563g00110	DEGAL7085g00090	DEGAL5587g00020
DEGAL156g00020	DEGAL7085g00080	DEGAL3646g00050	DEGAL6144g00010	DEGAL3939g00080	DEGAL3284g00180	DEGAL2204g00060	DEGAL3760g00010	DEGAL6564g00180	DEGAL4403g00080	DEGAL1931g00090	DEGAL5920g00020	DEGAL1375g00010	DEGAL940g00030	DEGAL5924g00010
DEGAL1622g00050	DEGAL6771g00070	DEGAL4129g00010	DEGAL6750g00030	DEGAL3939g00060	DEGAL771g00010	DEGAL3906g00120	DEGAL3563g00120	DEGAL1283g00020	DEGAL6310g00010	DEGAL3356g00010	DEGAL5926g00010	DEGAL2429g00090	DEGAL3362g00060	DEGAL1562g00010
DEGAL1656g00020	DEGAL2596g00070	DEGAL4019g00010	DEGAL5745g00020	DEGAL4733g00120	DEGAL2596g00030	DEGAL5147g00020	DEGAL3224g00070	DEGAL3077g00010	DEGAL1877g00020	DEGAL1219g00030	DEGAL1681g00120	DEGAL1405g00010	DEGAL2596g00060	DEGAL3906g00120
DEGAL2772g00010	DEGAL4292g00030	DEGAL6821g00010	DEGAL1617g00040	DEGAL4146g00270	DEGAL881g00010	DEGAL6075g00010	DEGAL7124g00020	DEGAL283g00090	DEGAL3557g00060	DEGAL3411g00010	DEGAL905g00030	DEGAL877g00050	DEGAL6577g00050	DEGAL5147g00020
DEGAL6660g00070	DEGAL530g00030	DEGAL823g00010	DEGAL2664g00110	DEGAL500g00010	DEGAL3831g00030	DEGAL1341g00020	DEGAL3856g00060	DEGAL4007g00360	DEGAL5143g00030	DEGAL5701g00020	DEGAL1126g00010	DEGAL5925g00090	DEGAL6532g00150	DEGAL1219g00050
DEGAL4188g00580	DEGAL1404g00050	DEGAL7135g00020	DEGAL5871g00020	DEGAL2189g00740	DEGAL5976g00280	DEGAL3901g00190	DEGAL936g00020	DEGAL126g00020	DEGAL6087g00040	DEGAL905g00020	DEGAL4007g00320	DEGAL968g00120	DEGAL4403g00030	DEGAL6075g00010
DEGAL6383g00010	DEGAL959g00040	DEGAL6365g00270	DEGAL3563g00270	DEGAL6675g00010	DEGAL1467g00010	DEGAL6074g00030	DEGAL694g00010	DEGAL5587g00020	DEGAL525g00140	DEGAL305g00100	DEGAL2365g00020	DEGAL4961g00110	DEGAL6409g00050	DEGAL1341g00020
DEGAL2113g00010	DEGAL1682g00030	DEGAL7076g00020	DEGAL3899g00070	DEGAL5214g00020	DEGAL5752g00090	DEGAL5426g00010	DEGAL6574g00090	DEGAL3352g00050	DEGAL2685g00010	DEGAL3850g00050	DEGAL5425g00060	DEGAL1933g00010	DEGAL1792g00010	DEGAL3072g00070
DEGAL3631g00010	DEGAL3007g00030	DEGAL6437g00020	DEGAL3250g00030	DEGAL1303g00040	DEGAL3468g00010	DEGAL3072g00070	DEGAL2054g00040	DEGAL2204g00060	DEGAL881g00040	DEGAL5147g00050	DEGAL1438g00010	DEGAL5270g00050	DEGAL4255g00090	DEGAL2365g00060
DEGAL4872g00440	DEGAL3117g00030	DEGAL966g00060	DEGAL1118g00020	DEGAL116g00050	DEGAL5866g00280	DEGAL5425g00020	DEGAL5925g00080	DEGAL3906g00120	DEGAL5617g00070	DEGAL3298g00020	DEGAL5706g00020	DEGAL6724g00010	DEGAL4897g00010	DEGAL5425g00020
DEGAL3483g00010	DEGAL4403g00040	DEGAL877g00010	DEGAL4427g00050	DEGAL6246g00140	DEGAL1989g00110	DEGAL6573g00010	DEGAL653g00090	DEGAL1840g00010	DEGAL1420g00010	DEGAL1782g00030	DEGAL2869g00020	DEGAL4741g00110	DEGAL6087g00020	DEGAL6573g00010
DEGAL280g00060	DEGAL1792g00020	DEGAL5513g00100	DEGAL562g00170	DEGAL1753g00050	DEGAL2664g00050	DEGAL3683g00040	DEGAL968g00110	DEGAL5147g00020	DEGAL771g00020	DEGAL3563g00180	DEGAL2053g00010	DEGAL6416g00050	DEGAL5743g00030	DEGAL1031g00020
DEGAL1688g00050	DEGAL4196g00090	DEGAL713g00020	DEGAL1723g00010	DEGAL3982g00130	DEGAL4403g00080	DEGAL5491g00120	DEGAL877g00040	DEGAL1219g00050	DEGAL1404g00060	DEGAL4283g00010	DEGAL283g00040	DEGAL2898g00070	DEGAL7085g00080	DEGAL4255g00070
DEGAL2276g00030	DEGAL562g00110	DEGAL4733g00090	DEGAL1369g00080	DEGAL4733g00150	DEGAL6593g00010	DEGAL3311g00030	DEGAL5270g00060	DEGAL6075g00010	DEGAL4182g00020	DEGAL1936g00020	DEGAL562g00030	DEGAL1369g00160	DEGAL6771g00070	DEGAL7085g00070
DEGAL5514g00010	DEGAL3284g00140	DEGAL484g00290	DEGAL5925g00170	DEGAL3824g00090	DEGAL6310g00010	DEGAL4850g00020	DEGAL3009g00010	DEGAL1341g00020	DEGAL2144g00010	DEGAL2586g00030	DEGAL6944g00050	DEGAL1126g00040	DEGAL1001g00010	DEGAL4850g00020
DEGAL4808g00030	DEGAL6365g00250	DEGAL4196g00040	DEGAL2755g00130	DEGAL832g00010	DEGAL1877g00020	DEGAL1420g00050	DEGAL5958g00020	DEGAL3901g00190	DEGAL5743g00050	DEGAL5586g00010	DEGAL525g00110	DEGAL7153g00010	DEGAL2803g00010	DEGAL3163g00010
DEGAL2429g00050	DEGAL5743g00020	DEGAL1764g00110	DEGAL6673g00020	DEGAL3891g00020	DEGAL3557g00060	DEGAL2575g00030	DEGAL5958g00010	DEGAL6074g00030	DEGAL6532g00170	DEGAL121g00060	DEGAL3563g00170	DEGAL3760g00010	DEGAL4292g00030	DEGAL6615g00020
DEGAL4188g00100	DEGAL6409g00060	DEGAL441g00010	DEGAL6734g00090	DEGAL1244g00020	DEGAL5143g00030	DEGAL6010g00030	DEGAL905g00070	DEGAL5425g00020	DEGAL4403g00050	DEGAL4719g00010	DEGAL4719g00020	DEGAL3224g00070	DEGAL4850g00010	DEGAL4060g00090
DEGAL1691g00010	DEGAL36g00010	DEGAL1903g00060	DEGAL411g00050	DEGAL1964g00010	DEGAL525g00140	DEGAL5513g00160	DEGAL936g00030	DEGAL1031g00020	DEGAL666g00010	DEGAL4060g00060	DEGAL2145g00060	DEGAL936g00020	DEGAL530g00030	DEGAL6877g00010
DEGAL2429g00030	DEGAL5291g00280	DEGAL4635g00060	DEGAL5487g00010	DEGAL528g00010	DEGAL2685g00010	DEGAL2755g00190	DEGAL3100g00010	DEGAL5491g00120	DEGAL1792g00030	DEGAL4562g00010	DEGAL3356g00010	DEGAL694g00010	DEGAL6750g00050	DEGAL2575g00030
DEGAL4007g00390	DEGAL823g00020	DEGAL2901g00050	DEGAL1118g00030	DEGAL2200g00180	DEGAL5617g00070	DEGAL3058g00010	DEGAL3856g00050	DEGAL3311g00030	DEGAL2076g00020	DEGAL2703g00010	DEGAL3411g00010	DEGAL4347g00020	DEGAL3362g00070	DEGAL1384g00120
DEGAL4404g00080	DEGAL530g00040	DEGAL6221g00030	DEGAL4188g00630	DEGAL5597g00050	DEGAL1420g00010	DEGAL1989g00100	DEGAL3563g00130	DEGAL7085g00070	DEGAL2664g00040	DEGAL2145g00050	DEGAL905g00020	DEGAL2054g00040	DEGAL3037g00010	DEGAL5513g00160
DEGAL2054g00010	DEGAL4182g00060	DEGAL3646g00020	DEGAL4011g00160	DEGAL883g00060	DEGAL771g00020	DEGAL6577g00030	DEGAL3320g00010	DEGAL4850g00020	DEGAL562g00140	DEGAL3137g00010	DEGAL305g00100	DEGAL5055g00010	DEGAL4196g00090	DEGAL2755g00190
DEGAL2491g00020	DEGAL2200g00140	DEGAL3824g00100	DEGAL4928g00020	DEGAL4427g00020	DEGAL4182g00020	DEGAL5866g00270	DEGAL6793g00090	DEGAL1420g00050	DEGAL6771g00040	DEGAL4007g00380	DEGAL5147g00050	DEGAL5925g00080	DEGAL3284g00140	DEGAL1940g00080
DEGAL475g00020	DEGAL4733g00070	DEGAL1094g00040	DEGAL1369g00090	DEGAL2189g00700	DEGAL2144g00010	DEGAL3037g00040	DEGAL6574g00080	DEGAL6615g00020	DEGAL6365g00240	DEGAL1219g00020	DEGAL3298g00020	DEGAL653g00090	DEGAL1382g00010	DEGAL4271g00020
DEGAL3762g00030	DEGAL830g00020	DEGAL5291g00290	DEGAL6750g00010	DEGAL384g00020	DEGAL6750g00060	DEGAL6682g00030	DEGAL2429g00070	DEGAL6010g00030	DEGAL3557g00030	DEGAL5427g00020	DEGAL5588g00030	DEGAL2812g00200	DEGAL3498g00030	DEGAL5976g00290
DEGAL1369g00120	DEGAL1197g00040	DEGAL823g00030	DEGAL1617g00020	DEGAL3824g00080	DEGAL5743g00050	DEGAL7165g00010	DEGAL4347g00010	DEGAL5513g00160	DEGAL2144g00020	DEGAL1879g00010	DEGAL1782g00030	DEGAL5738g00010	DEGAL6365g00250	DEGAL6577g00030
DEGAL6121g00170	DEGAL5075g00040	DEGAL6606g00020	DEGAL1333g00020	DEGAL2189g00720	DEGAL6532g00170	DEGAL5684g00040	DEGAL5925g00070	DEGAL1940g00080	DEGAL3311g00080	DEGAL6911g00010	DEGAL6294g00010	DEGAL968g00110	DEGAL5743g00020	DEGAL6365g00200
DEGAL6070g00020	DEGAL3646g00040	DEGAL1957g00030	DEGAL562g00150	DEGAL2145g00330	DEGAL4403g00050	DEGAL2985g00040	DEGAL4060g00010	DEGAL3058g00010	DEGAL5617g00080	DEGAL3901g00170	DEGAL3563g00180	DEGAL5270g00060	DEGAL4813g00010	DEGAL6532g00130
DEGAL3266g00010	DEGAL4129g00020	DEGAL2192g00520	DEGAL4188g00640	DEGAL3451g00020	DEGAL1792g00030	DEGAL2755g00180	DEGAL6004g00080	DEGAL6577g00030	DEGAL525g00130	DEGAL1782g00020	DEGAL4283g00010	DEGAL3009g00010	DEGAL2304g00010	DEGAL6816g00160
DEGAL5270g00010	DEGAL5773g00010	DEGAL2135g00010	DEGAL4427g00070	DEGAL6233g00020	DEGAL2076g00020	DEGAL6251g00040	DEGAL121g00010	DEGAL4030g00010	DEGAL771g00030	DEGAL5588g00020	DEGAL6508g00040	DEGAL2774g00010	DEGAL4182g00060	DEGAL4030g00010
DEGAL3901g00530	DEGAL7135g00010	DEGAL4733g00080	DEGAL2099g00010	DEGAL1369g00070	DEGAL2664g00040	DEGAL5491g00110	DEGAL283g00060	DEGAL5866g00270	DEGAL530g00010	DEGAL561g00060	DEGAL2365g00030	DEGAL5958g00020	DEGAL2200g00140	DEGAL5866g00270
DEGAL657g00010	DEGAL7076g00040	DEGAL6283g00100	DEGAL5915g00030	DEGAL4410g00040	DEGAL4407g00260	DEGAL5513g00150	DEGAL905g00060	DEGAL3037g00040	DEGAL5706g00050	DEGAL5925g00010	DEGAL2586g00030	DEGAL5958g00010	DEGAL3510g00020	DEGAL5743g00010
DEGAL3046g00010	DEGAL1471g00030	DEGAL4146g00310	DEGAL1994g00010	DEGAL5246g00030	DEGAL562g00140	DEGAL6771g00090	DEGAL3352g00080	DEGAL6682g00030	DEGAL6387g00010	DEGAL6508g00030	DEGAL5586g00010	DEGAL905g00070	DEGAL6476g00030	DEGAL6310g00020
DEGAL756g00010	DEGAL2517g00040	DEGAL272g00030	DEGAL6624g00010	DEGAL883g00050	DEGAL6771g00040	DEGAL3311g00040	DEGAL5426g00020	DEGAL5684g00040	DEGAL2596g00050	DEGAL1936g00030	DEGAL121g00060	DEGAL936g00030	DEGAL1978g00010	DEGAL2985g00040
DEGAL7124g00060	DEGAL530g00050	DEGAL205g00020	DEGAL2812g00180	DEGAL7167g00060	DEGAL6365g00240	DEGAL5617g00040	DEGAL1782g00070	DEGAL5743g00010	DEGAL471g00020	DEGAL3563g00190	DEGAL4719g00010	DEGAL3100g00010	DEGAL1197g00040	DEGAL2755g00180
DEGAL1402g00020	DEGAL4182g00050	DEGAL7092g00020	DEGAL2320g00010	DEGAL4427g00010	DEGAL5832g00020	DEGAL5722g00020	DEGAL342g00020	DEGAL2755g00180	DEGAL2061g00110	DEGAL5976g00260	DEGAL4060g00060	DEGAL3448g00010	DEGAL5008g00040	DEGAL6251g00040
DEGAL5734g00040	DEGAL6476g00020	DEGAL4196g00050	DEGAL1549g00150	DEGAL3646g00010	DEGAL2144g00020	DEGAL4255g00060	DEGAL5976g00210	DEGAL5491g00110	DEGAL3117g00010	DEGAL1283g00030	DEGAL5925g00020	DEGAL3563g00130	DEGAL1471g00030	DEGAL2596g00010
DEGAL5833g00010	DEGAL3510g00010	DEGAL3758g00120	DEGAL3897g00020	DEGAL3145g00010	DEGAL3311g00080	DEGAL4850g00030	DEGAL283g00050	DEGAL2144g00060	DEGAL4182g00010	DEGAL283g00080	DEGAL2703g00010	DEGAL6793g00090	DEGAL6437g00010	DEGAL1966g00060
DEGAL3483g00020	DEGAL5401g00010	DEGAL1903g00070	DEGAL5925g00140	DEGAL3939g00030	DEGAL5617g00080	DEGAL3637g00010	DEGAL6944g00040	DEGAL3311g00040	DEGAL6966g00010	DEGAL6574g00010	DEGAL2323g00110	DEGAL6574g00080	DEGAL6265g00090	DEGAL5722g00020
DEGAL2365g00090	DEGAL4710g00010	DEGAL4407g00270	DEGAL2755g00140	DEGAL1868g00010	DEGAL525g00130	DEGAL6615g00030	DEGAL562g00060	DEGAL5722g00020	DEGAL1792g00040	DEGAL3077g00020	DEGAL4007g00380	DEGAL7092g00060	DEGAL2304g00020	DEGAL7085g00060
DEGAL3880g00110	DEGAL2128g00010	DEGAL5127g00020	DEGAL2486g00010	DEGAL5136g00010	DEGAL6526g00020	DEGAL4919g00010	DEGAL3850g00010	DEGAL4255g00060	DEGAL5684g00010	DEGAL4007g00350	DEGAL1219g00020	DEGAL3503g00050	DEGAL2517g00040	DEGAL4850g00030
DEGAL7156g00030	DEGAL4646g00100	DEGAL4129g00030	DEGAL4427g00090	DEGAL6879g00050	DEGAL771g00030	DEGAL3037g00030	DEGAL5147g00010	DEGAL4850g00030	DEGAL6771g00050	DEGAL6290g00060	DEGAL5427g00020	DEGAL4347g00010	DEGAL5075g00030	DEGAL3637g00010
DEGAL1126g00090	DEGAL1764g00120	DEGAL1094g00030	DEGAL4054g00030	DEGAL1369g00040	DEGAL2803g00030	DEGAL4292g00010	DEGAL120g00030	DEGAL4965g00050	DEGAL4407g00250	DEGAL6631g00030	DEGAL1879g00010	DEGAL2865g00010	DEGAL3400g00010	DEGAL6010g00020
DEGAL4146g00150	DEGAL3758g00100	DEGAL1471g00020	DEGAL7116g00010	DEGAL6476g00010	DEGAL471g00020	DEGAL6532g00120	DEGAL5925g00060	DEGAL6615g00030	DEGAL1242g00010	DEGAL4439g00020	DEGAL6911g00010	DEGAL5925g00070	DEGAL4733g00060	DEGAL2575g00020
DEGAL6635g00010	DEGAL5389g00010	DEGAL2901g00060	DEGAL6127g00050	DEGAL1617g00080	DEGAL5743g00040	DEGAL6205g00010	DEGAL7094g00090	DEGAL3037g00030	DEGAL5832g00010	DEGAL126g00010	DEGAL1782g00020	DEGAL6574g00030	DEGAL5954g00010	DEGAL4965g00050
DEGAL2920g00040	DEGAL1471g00040	DEGAL3646g00030	DEGAL6532g00200	DEGAL5715g00010	DEGAL2061g00110	DEGAL4011g00110	DEGAL6004g00070	DEGAL4292g00010	DEGAL6087g00030	DEGAL3906g00110	DEGAL5588g00020	DEGAL968g00100	DEGAL6476g00020	DEGAL1384g00130
DEGAL3038g00160	DEGAL5342g00020	DEGAL1966g00030	DEGAL2137g00080	DEGAL3145g00020	DEGAL4182g00010	DEGAL6310g00030	DEGAL6290g00010	DEGAL5866g00260	DEGAL5617g00090	DEGAL5427g00010	DEGAL561g00060	DEGAL2204g00070	DEGAL4470g00030	DEGAL1940g00090
DEGAL6161g00060	DEGAL4019g00010	DEGAL2189g00790	DEGAL4011g00150	DEGAL6174g00010	DEGAL6966g00010	DEGAL2985g00030	DEGAL283g00070	DEGAL6205g00010	DEGAL5722g00010	DEGAL2323g00140	DEGAL5925g00010	DEGAL6004g00080	DEGAL1197g00030	DEGAL6615g00030
DEGAL1343g00040	DEGAL6821g00010	DEGAL6161g00230	DEGAL1549g00140	DEGAL1303g00010	DEGAL1792g00040	DEGAL6816g00170	DEGAL6416g00020	DEGAL4011g00110	DEGAL6771g00060	DEGAL3352g00060	DEGAL6508g00030	DEGAL121g00010	DEGAL4646g00100	DEGAL484g00240
DEGAL1622g00030	DEGAL6161g00200	DEGAL2020g00020	DEGAL2755g00170	DEGAL4300g00020	DEGAL2803g00040	DEGAL5617g00050	DEGAL2145g00090	DEGAL6310g00030	DEGAL4292g00020	DEGAL2145g00080	DEGAL4011g00270	DEGAL1931g00050	DEGAL3498g00010	DEGAL2744g00010
DEGAL2863g00020	DEGAL6340g00010	DEGAL4965g00020	DEGAL1940g00060	DEGAL1301g00030	DEGAL666g00020	DEGAL1420g00030	DEGAL400g00010	DEGAL2291g00010	DEGAL5274g00010	DEGAL1219g00060	DEGAL562g00090	DEGAL905g00060	DEGAL2517g00030	DEGAL4919g00010
DEGAL376g00040	DEGAL7135g00020	DEGAL4693g00010	DEGAL3897g00030	DEGAL5715g00020	DEGAL6771g00050	DEGAL7085g00050	DEGAL120g00040	DEGAL6816g00170	DEGAL7085g00090	DEGAL3850g00030	DEGAL5976g00260	DEGAL3352g00080	DEGAL3758g00100	DEGAL3557g00080
DEGAL1369g00130	DEGAL6365g00270	DEGAL4152g00010	DEGAL3789g00030	DEGAL3563g00250	DEGAL4407g00250	DEGAL2575g00010	DEGAL562g00050	DEGAL881g00020	DEGAL940g00030	DEGAL6074g00020	DEGAL1283g00030	DEGAL5426g00020	DEGAL1471g00040	DEGAL5038g00030
DEGAL6121g00180	DEGAL7076g00020	DEGAL205g00030	DEGAL5915g00050	DEGAL2411g00070	DEGAL5491g00150	DEGAL6010g00010	DEGAL5976g00220	DEGAL484g00210	DEGAL1682g00020	DEGAL6729g00020	DEGAL283g00080	DEGAL4123g00030	DEGAL5008g00050	DEGAL4292g00010
DEGAL534g00020	DEGAL5244g00010	DEGAL3831g00020	DEGAL6018g00030	DEGAL4427g00030	DEGAL5832g00010	DEGAL6615g00040	DEGAL342g00010	DEGAL5617g00050	DEGAL6532g00150	DEGAL3901g00180	DEGAL6574g00010	DEGAL5976g00210	DEGAL6821g00010	DEGAL6532g00120
DEGAL5270g00020	DEGAL6437g00020	DEGAL5996g00010	DEGAL5919g00010	DEGAL5246g00010	DEGAL6087g00030	DEGAL471g00010	DEGAL3889g00010	DEGAL1420g00030	DEGAL3007g00020	DEGAL1782g00010	DEGAL5367g00030	DEGAL283g00050	DEGAL5499g00010	DEGAL4635g00010
DEGAL5398g00030	DEGAL966g00060	DEGAL5118g00020	DEGAL2931g00010	DEGAL526g00020	DEGAL5617g00090	DEGAL1792g00050	DEGAL5425g00040	DEGAL7085g00050	DEGAL6409g00050	DEGAL5976g00230	DEGAL4007g00350	DEGAL562g00060	DEGAL823g00010	DEGAL5866g00260
DEGAL2118g00010	DEGAL2200g00120	DEGAL6324g00030	DEGAL2812g00160	DEGAL4011g00180	DEGAL1384g00100	DEGAL1989g00120	DEGAL2082g00070	DEGAL6010g00010	DEGAL1792g00010	DEGAL5588g00010	DEGAL6794g00010	DEGAL3850g00010	DEGAL6161g00200	DEGAL6205g00010
DEGAL3880g00100	DEGAL877g00010	DEGAL5059g00050	DEGAL4011g00120	DEGAL1562g00140	DEGAL2224g00010	DEGAL5866g00290	DEGAL7094g00080	DEGAL3311g00010	DEGAL6365g00260	DEGAL7120g00010	DEGAL6290g00060	DEGAL5925g00060	DEGAL6340g00010	DEGAL2664g00070
DEGAL1688g00070	DEGAL5513g00100	DEGAL6161g00240	DEGAL5925g00120	DEGAL4410g00010	DEGAL5084g00010	DEGAL1500g00020	DEGAL3914g00010	DEGAL5513g00180	DEGAL5333g00010	DEGAL5425g00030	DEGAL126g00010	DEGAL1562g00030	DEGAL6365g00270	DEGAL5143g00050
DEGAL5291g00210	DEGAL484g00290	DEGAL4255g00020	DEGAL3250g00020	DEGAL5925g00190	DEGAL5722g00010	DEGAL5491g00140	DEGAL1562g00040	DEGAL6615g00040	DEGAL6771g00070	DEGAL5866g00010	DEGAL3906g00110	DEGAL6004g00070	DEGAL1473g00110	DEGAL2985g00030
DEGAL561g00040	DEGAL4196g00040	DEGAL5017g00010	DEGAL1001g00090	DEGAL411g00070	DEGAL823g00080	DEGAL484g00220	DEGAL6574g00050	DEGAL471g00010	DEGAL940g00040	DEGAL6793g00010	DEGAL5427g00010	DEGAL6290g00010	DEGAL5244g00010	DEGAL1877g00040
DEGAL4655g00030	DEGAL205g00010	DEGAL7040g00120	DEGAL3897g00040	DEGAL1001g00020	DEGAL6771g00060	DEGAL5253g00030	DEGAL1681g00130	DEGAL1792g00050	DEGAL1001g00010	DEGAL1283g00020	DEGAL2323g00140	DEGAL6416g00020	DEGAL966g00060	DEGAL2291g00010
DEGAL3446g00030	DEGAL1764g00110	DEGAL1031g00050	DEGAL6190g00010	DEGAL1185g00010	DEGAL4292g00020	DEGAL2144g00040	DEGAL1931g00070	DEGAL1989g00120	DEGAL2803g00010	DEGAL6290g00070	DEGAL2145g00080	DEGAL6074g00010	DEGAL1957g00020	DEGAL6816g00170
DEGAL3167g00020	DEGAL5008g00060	DEGAL5513g00110	DEGAL5915g00060	DEGAL1502g00020	DEGAL7085g00090	DEGAL5617g00060	DEGAL5925g00050	DEGAL5866g00290	DEGAL4292g00030	DEGAL3352g00050	DEGAL3850g00030	DEGAL2145g00090	DEGAL4733g00090	DEGAL881g00020
DEGAL2557g00010	DEGAL1903g00060	DEGAL4965g00010	DEGAL1384g00070	DEGAL6066g00030	DEGAL940g00030	DEGAL4060g00080	DEGAL905g00040	DEGAL6577g00010	DEGAL4850g00010	DEGAL2323g00130	DEGAL6074g00020	DEGAL400g00010	DEGAL484g00290	DEGAL5617g00050
DEGAL1622g00080	DEGAL3284g00110	DEGAL6758g00010	DEGAL3128g00040	DEGAL2812g00140	DEGAL1682g00020	DEGAL3284g00180	DEGAL2332g00010	DEGAL1500g00020	DEGAL1404g00050	DEGAL6134g00010	DEGAL6729g00020	DEGAL3352g00070	DEGAL6532g00190	DEGAL1420g00030
DEGAL2812g00210	DEGAL2901g00050	DEGAL593g00010	DEGAL2040g00070	DEGAL4188g00610	DEGAL6750g00040	DEGAL771g00010	DEGAL4007g00310	DEGAL5143g00020	DEGAL959g00040	DEGAL2204g00060	DEGAL5976g00230	DEGAL4007g00340	DEGAL205g00010	DEGAL7085g00050
DEGAL2116g00030	DEGAL6221g00030	DEGAL2625g00020	DEGAL116g00090	DEGAL562g00180	DEGAL6577g00050	DEGAL2596g00030	DEGAL5051g00010	DEGAL2812g00080	DEGAL6505g00010	DEGAL6075g00010	DEGAL566g00010	DEGAL1782g00060	DEGAL5008g00060	DEGAL3311g00010
DEGAL2189g00830	DEGAL3646g00020	DEGAL2625g00010	DEGAL3899g00010	DEGAL4928g00040	DEGAL3007g00020	DEGAL881g00010	DEGAL5425g00070	DEGAL484g00220	DEGAL3007g00030	DEGAL1341g00020	DEGAL5588g00010	DEGAL6729g00010	DEGAL4262g00020	DEGAL1384g00140
DEGAL4733g00270	DEGAL1094g00040	DEGAL4585g00010	DEGAL5431g00010	DEGAL4279g00050	DEGAL6409g00050	DEGAL3831g00030	DEGAL4007g00300	DEGAL2144g00040	DEGAL1792g00020	DEGAL3901g00190	DEGAL7120g00010	DEGAL120g00040	DEGAL441g00010	DEGAL5513g00180
DEGAL1785g00020	DEGAL5291g00290	DEGAL2119g00010	DEGAL666g00080	DEGAL3789g00040	DEGAL1792g00010	DEGAL1467g00010	DEGAL3856g00020	DEGAL5617g00060	DEGAL3037g00010	DEGAL5426g00010	DEGAL5425g00030	DEGAL3072g00090	DEGAL3284g00110	DEGAL1989g00120
DEGAL335g00100	DEGAL6096g00080	DEGAL2896g00020	DEGAL484g00110	DEGAL6673g00010	DEGAL5684g00020	DEGAL5752g00090	DEGAL5706g00010	DEGAL4060g00080	DEGAL4196g00090	DEGAL3910g00020	DEGAL5866g00010	DEGAL6944g00030	DEGAL3824g00100	DEGAL5866g00290
DEGAL1126g00020	DEGAL823g00030	DEGAL3646g00090	DEGAL3589g00090	DEGAL1001g00030	DEGAL1272g00020	DEGAL1989g00110	DEGAL1782g00050	DEGAL3284g00180	DEGAL3284g00140	DEGAL4011g00250	DEGAL1283g00020	DEGAL342g00010	DEGAL5291g00290	DEGAL2664g00060
DEGAL6100g00010	DEGAL6606g00020	DEGAL6661g00010	DEGAL2596g00120	DEGAL411g00060	DEGAL5333g00010	DEGAL4403g00080	DEGAL3449g00050	DEGAL771g00010	DEGAL3498g00030	DEGAL121g00090	DEGAL283g00090	DEGAL3889g00010	DEGAL6096g00080	DEGAL1500g00020
DEGAL5958g00030	DEGAL1957g00030	DEGAL205g00040	DEGAL3284g00090	DEGAL5597g00020	DEGAL1384g00110	DEGAL6310g00010	DEGAL3889g00020	DEGAL1467g00010	DEGAL6365g00250	DEGAL5425g00020	DEGAL2645g00040	DEGAL3229g00020	DEGAL6606g00020	DEGAL5491g00140
DEGAL1348g00010	DEGAL6816g00100	DEGAL2844g00100	DEGAL4705g00010	DEGAL6190g00070	DEGAL7085g00080	DEGAL1877g00020	DEGAL1649g00190	DEGAL5752g00090	DEGAL2145g00300	DEGAL6573g00010	DEGAL6290g00070	DEGAL2586g00020	DEGAL2192g00520	DEGAL5143g00020
DEGAL6254g00130	DEGAL2135g00010	DEGAL7135g00060	DEGAL6591g00040	DEGAL5745g00020	DEGAL6771g00070	DEGAL5143g00030	DEGAL4011g00280	DEGAL1989g00110	DEGAL5291g00280	DEGAL1031g00020	DEGAL4007g00360	DEGAL2082g00070	DEGAL6816g00100	DEGAL5976g00270
DEGAL3856g00040	DEGAL2200g00110	DEGAL3824g00110	DEGAL2061g00040	DEGAL577g00010	DEGAL940g00040	DEGAL6087g00040	DEGAL1562g00050	DEGAL4403g00080	DEGAL2304g00010	DEGAL3683g00040	DEGAL126g00020	DEGAL6508g00010	DEGAL2200g00110	DEGAL2812g00080
DEGAL6946g00020	DEGAL4733g00080	DEGAL5008g00010	DEGAL4667g00020	DEGAL1617g00040	DEGAL4850g00010	DEGAL525g00140	DEGAL6574g00040	DEGAL6532g00100	DEGAL966g00040	DEGAL2144g00050	DEGAL5587g00020	DEGAL3914g00010	DEGAL4733g00080	DEGAL7085g00040
DEGAL7092g00030	DEGAL6283g00100	DEGAL6221g00020	DEGAL80g00020	DEGAL6018g00040	DEGAL1404g00050	DEGAL2685g00010	DEGAL4011g00290	DEGAL6310g00010	DEGAL2200g00140	DEGAL5491g00120	DEGAL1562g00010	DEGAL1562g00040	DEGAL530g00070	DEGAL2144g00040
DEGAL1688g00080	DEGAL272g00030	DEGAL3869g00010	DEGAL13g00020	DEGAL4427g00050	DEGAL959g00040	DEGAL881g00040	DEGAL5920g00020	DEGAL1877g00020	DEGAL4733g00070	DEGAL1966g00070	DEGAL3352g00050	DEGAL6574g00050	DEGAL4146g00310	DEGAL5617g00060
DEGAL1627g00010	DEGAL205g00020	DEGAL6161g00250	DEGAL4954g00010	DEGAL1369g00080	DEGAL3362g00070	DEGAL5617g00070	DEGAL5926g00010	DEGAL6816g00190	DEGAL830g00020	DEGAL4255g00070	DEGAL6134g00010	DEGAL1681g00130	DEGAL272g00030	DEGAL3284g00180
DEGAL6793g00060	DEGAL3758g00120	DEGAL1966g00050	DEGAL4646g00050	DEGAL3250g00060	DEGAL4403g00040	DEGAL1420g00010	DEGAL4719g00030	DEGAL3557g00060	DEGAL1197g00040	DEGAL7085g00070	DEGAL786g00010	DEGAL2812g00230	DEGAL7092g00020	DEGAL881g00010
DEGAL1436g00010	DEGAL830g00010	DEGAL205g00050	DEGAL6127g00020	DEGAL1940g00020	DEGAL1792g00020	DEGAL771g00020	DEGAL1681g00120	DEGAL5143g00030	DEGAL4635g00080	DEGAL4850g00020	DEGAL2204g00060	DEGAL905g00040	DEGAL830g00010	DEGAL3831g00030
DEGAL6637g00010	DEGAL1903g00070	DEGAL5008g00020	DEGAL6532g00250	DEGAL1333g00010	DEGAL780g00010	DEGAL3284g00170	DEGAL121g00040	DEGAL6251g00020	DEGAL4129g00020	DEGAL3163g00010	DEGAL5147g00020	DEGAL1062g00010	DEGAL1471g00020	DEGAL3468g00010
DEGAL2491g00080	DEGAL4407g00270	DEGAL7135g00030	DEGAL7007g00010	DEGAL1291g00010	DEGAL6087g00010	DEGAL2803g00020	DEGAL5925g00040	DEGAL525g00140	DEGAL7135g00010	DEGAL4060g00090	DEGAL6075g00010	DEGAL5958g00050	DEGAL3824g00130	DEGAL5866g00280
DEGAL437g00020	DEGAL5127g00020	DEGAL3646g00060	DEGAL562g00220	DEGAL5871g00030	DEGAL6365g00250	DEGAL1404g00060	DEGAL905g00030	DEGAL2685g00010	DEGAL987g00010	DEGAL2575g00030	DEGAL1341g00020	DEGAL5051g00010	DEGAL2901g00020	DEGAL1989g00110
DEGAL3542g00010	DEGAL4129g00030	DEGAL1966g00040	DEGAL1148g00010	DEGAL3563g00280	DEGAL5743g00020	DEGAL4182g00020	DEGAL4007g00320	DEGAL5617g00070	DEGAL1471g00030	DEGAL1940g00080	DEGAL3901g00190	DEGAL6416g00010	DEGAL1256g00040	DEGAL4403g00080
DEGAL250g00030	DEGAL1471g00020	DEGAL2192g00560	DEGAL7112g00020	DEGAL4011g00160	DEGAL6409g00060	DEGAL2144g00010	DEGAL6079g00010	DEGAL4791g00010	DEGAL6437g00010	DEGAL1989g00100	DEGAL5426g00010	DEGAL5425g00070	DEGAL4693g00010	DEGAL6365g00210
DEGAL2333g00010	DEGAL3646g00030	DEGAL6096g00040	DEGAL6864g00140	DEGAL1369g00090	DEGAL2145g00300	DEGAL5743g00050	DEGAL2644g00010	DEGAL1420g00010	DEGAL2192g00540	DEGAL6577g00030	DEGAL3072g00070	DEGAL3901g00140	DEGAL2790g00010	DEGAL6532g00100
DEGAL4374g00010	DEGAL1966g00030	DEGAL484g00260	DEGAL6650g00010	DEGAL1940g00030	DEGAL36g00010	DEGAL6532g00170	DEGAL3901g00150	DEGAL771g00020	DEGAL966g00030	DEGAL6532g00130	DEGAL3910g00020	DEGAL4007g00300	DEGAL530g00080	DEGAL6593g00010
DEGAL4624g00050	DEGAL6096g00070	DEGAL4583g00020	DEGAL2061g00030	DEGAL7057g00040	DEGAL5291g00280	DEGAL4403g00050	DEGAL3856g00010	DEGAL2803g00020	DEGAL5134g00020	DEGAL5866g00270	DEGAL2365g00060	DEGAL3856g00020	DEGAL4152g00010	DEGAL6310g00010
DEGAL6447g00030	DEGAL3824g00130	DEGAL3712g00040	DEGAL562g00210	DEGAL6409g00010	DEGAL823g00020	DEGAL1792g00030	DEGAL5051g00020	DEGAL3362g00040	DEGAL370g00010	DEGAL3037g00040	DEGAL121g00090	DEGAL4123g00010	DEGAL3831g00020	DEGAL6816g00190
DEGAL6416g00060	DEGAL2189g00790	DEGAL5499g00030	DEGAL5196g00030	DEGAL4279g00030	DEGAL2304g00010	DEGAL2076g00020	DEGAL4783g00010	DEGAL940g00010	DEGAL3400g00010	DEGAL5202g00010	DEGAL5425g00020	DEGAL3449g00050	DEGAL4585g00020	DEGAL2812g00090
DEGAL1903g00040	DEGAL2901g00020	DEGAL6324g00020	DEGAL5539g00030	DEGAL4616g00010	DEGAL966g00040	DEGAL4407g00260	DEGAL342g00030	DEGAL1404g00060	DEGAL3589g00120	DEGAL109g00010	DEGAL6573g00010	DEGAL2812g00240	DEGAL3646g00080	DEGAL5143g00030
DEGAL6260g00030	DEGAL6161g00230	DEGAL2948g00010	DEGAL6706g00010	DEGAL6190g00050	DEGAL4733g00070	DEGAL6771g00040	DEGAL5706g00020	DEGAL2596g00040	DEGAL4733g00060	DEGAL2755g00180	DEGAL1031g00020	DEGAL3563g00160	DEGAL6324g00030	DEGAL2685g00010
DEGAL6100g00020	DEGAL5558g00020	DEGAL5617g00010	DEGAL6181g00010	DEGAL5871g00040	DEGAL6476g00030	DEGAL6365g00240	DEGAL1782g00040	DEGAL4182g00020	DEGAL4196g00030	DEGAL6251g00040	DEGAL3683g00040	DEGAL283g00030	DEGAL6221g00010	DEGAL5617g00070
DEGAL7094g00050	DEGAL4152g00010	DEGAL7040g00100	DEGAL7040g00030	DEGAL3751g00010	DEGAL830g00020	DEGAL2144g00020	DEGAL2869g00020	DEGAL6750g00060	DEGAL5401g00010	DEGAL2596g00010	DEGAL2144g00050	DEGAL2420g00050	DEGAL2889g00010	DEGAL4791g00010
DEGAL3856g00030	DEGAL205g00030	DEGAL6816g00150	DEGAL4147g00010	DEGAL1502g00010	DEGAL4635g00080	DEGAL881g00030	DEGAL2053g00010	DEGAL2061g00120	DEGAL1197g00030	DEGAL5491g00110	DEGAL5491g00120	DEGAL3889g00020	DEGAL6593g00020	DEGAL1420g00010
DEGAL1214g00010	DEGAL3831g00020	DEGAL968g00070	DEGAL2040g00040	DEGAL1617g00020	DEGAL5075g00040	DEGAL5617g00080	DEGAL283g00040	DEGAL5743g00050	DEGAL4710g00010	DEGAL1966g00060	DEGAL1966g00070	DEGAL6508g00020	DEGAL2020g00010	DEGAL771g00020
DEGAL3387g00060	DEGAL5996g00010	DEGAL5059g00040	DEGAL2596g00140	DEGAL1333g00020	DEGAL4129g00020	DEGAL525g00130	DEGAL5271g00010	DEGAL6532g00170	DEGAL2128g00010	DEGAL5513g00150	DEGAL4255g00070	DEGAL1649g00190	DEGAL4255g00020	DEGAL3362g00040
DEGAL4376g00020	DEGAL5118g00020	DEGAL1549g00180	DEGAL2061g00060	DEGAL1508g00010	DEGAL5773g00010	DEGAL771g00030	DEGAL562g00030	DEGAL4403g00050	DEGAL4646g00100	DEGAL2144g00060	DEGAL6771g00080	DEGAL4011g00280	DEGAL75g00010	DEGAL940g00010
DEGAL2086g00010	DEGAL6324g00030	DEGAL5214g00030	DEGAL4396g00010	DEGAL2812g00130	DEGAL7135g00010	DEGAL530g00010	DEGAL6944g00050	DEGAL6577g00070	DEGAL3712g00020	DEGAL4407g00200	DEGAL4850g00020	DEGAL5926g00030	DEGAL6758g00010	DEGAL1404g00060
DEGAL3563g00110	DEGAL3379g00010	DEGAL4028g00020	DEGAL5132g00010	DEGAL1070g00010	DEGAL987g00010	DEGAL6387g00010	DEGAL6886g00050	DEGAL666g00010	DEGAL2517g00030	DEGAL4255g00060	DEGAL4060g00090	DEGAL1562g00050	DEGAL2566g00030	DEGAL4182g00020
DEGAL1375g00010	DEGAL2889g00010	DEGAL579g00030	DEGAL5196g00020	DEGAL1832g00040	DEGAL7076g00040	DEGAL2803g00030	DEGAL525g00110	DEGAL1792g00030	DEGAL3758g00100	DEGAL4850g00030	DEGAL1940g00080	DEGAL6574g00040	DEGAL4470g00070	DEGAL2144g00010
DEGAL4433g00040	DEGAL6593g00020	DEGAL3644g00010	DEGAL562g00200	DEGAL2755g00150	DEGAL6437g00010	DEGAL2596g00050	DEGAL6004g00090	DEGAL2664g00040	DEGAL1471g00040	DEGAL3637g00010	DEGAL3058g00010	DEGAL7094g00070	DEGAL593g00010	DEGAL6750g00060
DEGAL4188g00540	DEGAL6161g00240	DEGAL6675g00020	DEGAL5866g00170	DEGAL6190g00020	DEGAL966g00030	DEGAL2061g00110	DEGAL2420g00060	DEGAL562g00140	DEGAL5008g00050	DEGAL2575g00020	DEGAL6577g00030	DEGAL4011g00290	DEGAL530g00090	DEGAL2061g00120
DEGAL877g00050	DEGAL4255g00020	DEGAL534g00130	DEGAL6532g00230	DEGAL3897g00010	DEGAL5134g00020	DEGAL4182g00010	DEGAL3563g00170	DEGAL6771g00040	DEGAL5342g00020	DEGAL6615g00030	DEGAL6532g00130	DEGAL938g00050	DEGAL5996g00020	DEGAL5743g00050
DEGAL2333g00020	DEGAL5017g00010	DEGAL6174g00030	DEGAL2133g00020	DEGAL1001g00060	DEGAL2517g00040	DEGAL6966g00010	DEGAL4719g00020	DEGAL1382g00020	DEGAL4019g00010	DEGAL3058g00020	DEGAL5866g00270	DEGAL1681g00120	DEGAL2625g00010	DEGAL6532g00170
DEGAL1343g00090	DEGAL7040g00120	DEGAL2137g00050	DEGAL6365g00100	DEGAL5925g00150	DEGAL5075g00030	DEGAL1792g00040	DEGAL5206g00010	DEGAL6365g00240	DEGAL6821g00010	DEGAL2744g00010	DEGAL3037g00040	DEGAL2708g00010	DEGAL4585g00010	DEGAL6577g00070
DEGAL2362g00010	DEGAL1031g00050	DEGAL3392g00010	DEGAL4646g00070	DEGAL4166g00060	DEGAL370g00010	DEGAL2803g00040	DEGAL3635g00020	DEGAL3557g00030	DEGAL823g00010	DEGAL4919g00010	DEGAL7165g00010	DEGAL2586g00010	DEGAL2119g00010	DEGAL666g00010
DEGAL968g00120	DEGAL5513g00110	DEGAL2022g00010	DEGAL5539g00020	DEGAL6624g00010	DEGAL3400g00010	DEGAL666g00020	DEGAL7060g00010	DEGAL3311g00080	DEGAL6161g00200	DEGAL3557g00080	DEGAL5684g00040	DEGAL6290g00030	DEGAL3646g00090	DEGAL2076g00020
DEGAL2992g00020	DEGAL75g00010	DEGAL1303g00030	DEGAL484g00100	DEGAL2859g00010	DEGAL4733g00060	DEGAL6771g00050	DEGAL2145g00060	DEGAL5617g00080	DEGAL7135g00020	DEGAL5038g00030	DEGAL5743g00010	DEGAL5925g00040	DEGAL6661g00010	DEGAL4407g00260
DEGAL2898g00070	DEGAL593g00010	DEGAL5104g00010	DEGAL530g00110	DEGAL293g00010	DEGAL4196g00030	DEGAL3284g00160	DEGAL4007g00370	DEGAL525g00130	DEGAL6365g00270	DEGAL3037g00030	DEGAL2985g00040	DEGAL905g00030	DEGAL2844g00100	DEGAL562g00140
DEGAL7094g00040	DEGAL2625g00020	DEGAL1118g00090	DEGAL6864g00160	DEGAL4646g00090	DEGAL6476g00020	DEGAL562g00130	DEGAL1931g00090	DEGAL771g00030	DEGAL823g00040	DEGAL4292g00010	DEGAL109g00010	DEGAL4007g00320	DEGAL7135g00060	DEGAL6771g00040
DEGAL1622g00060	DEGAL530g00090	DEGAL5291g00320	DEGAL2061g00050	DEGAL5915g00020	DEGAL5401g00010	DEGAL4407g00250	DEGAL5427g00030	DEGAL1957g00010	DEGAL966g00060	DEGAL6532g00120	DEGAL6251g00040	DEGAL6079g00010	DEGAL6593g00030	DEGAL3557g00030
DEGAL1930g00060	DEGAL4585g00010	DEGAL6265g00140	DEGAL4772g00010	DEGAL2320g00010	DEGAL1197g00030	DEGAL6365g00230	DEGAL3411g00010	DEGAL5706g00050	DEGAL877g00010	DEGAL4635g00010	DEGAL5491g00110	DEGAL3352g00090	DEGAL6221g00020	DEGAL5832g00020
DEGAL3902g00100	DEGAL2119g00010	DEGAL1070g00050	DEGAL4726g00010	DEGAL1549g00130	DEGAL2128g00010	DEGAL1242g00010	DEGAL5701g00020	DEGAL2803g00030	DEGAL1957g00020	DEGAL5866g00260	DEGAL2144g00060	DEGAL2365g00020	DEGAL3869g00010	DEGAL2144g00020
DEGAL4594g00030	DEGAL2896g00020	DEGAL3824g00040	DEGAL1397g00010	DEGAL1549g00150	DEGAL4646g00100	DEGAL5491g00150	DEGAL2204g00030	DEGAL2596g00050	DEGAL4733g00090	DEGAL6205g00010	DEGAL6771g00090	DEGAL3856g00010	DEGAL2189g00770	DEGAL5617g00080
DEGAL3563g00120	DEGAL6661g00010	DEGAL4146g00250	DEGAL5132g00020	DEGAL301g00020	DEGAL1764g00120	DEGAL5832g00010	DEGAL905g00020	DEGAL471g00020	DEGAL484g00290	DEGAL4011g00110	DEGAL3311g00040	DEGAL4783g00010	DEGAL6161g00250	DEGAL6526g00020
DEGAL1377g00020	DEGAL205g00040	DEGAL5351g00050	DEGAL6532g00220	DEGAL1070g00020	DEGAL2517g00030	DEGAL6087g00030	DEGAL342g00060	DEGAL2061g00110	DEGAL4196g00040	DEGAL5143g00050	DEGAL5617g00040	DEGAL5706g00020	DEGAL654g00010	DEGAL771g00030
DEGAL6388g00020	DEGAL5624g00010	DEGAL1549g00190	DEGAL5866g00160	DEGAL1832g00030	DEGAL5389g00010	DEGAL5617g00090	DEGAL5147g00050	DEGAL3117g00010	DEGAL6704g00010	DEGAL2985g00030	DEGAL4407g00200	DEGAL1782g00040	DEGAL1966g00050	DEGAL1957g00010
DEGAL2335g00010	DEGAL2901g00040	DEGAL5305g00030	DEGAL4646g00080	DEGAL3897g00020	DEGAL5008g00050	DEGAL5722g00010	DEGAL3298g00020	DEGAL4182g00010	DEGAL6532g00190	DEGAL6816g00170	DEGAL4255g00060	DEGAL2869g00020	DEGAL6331g00010	DEGAL5706g00050
DEGAL2755g00200	DEGAL6593g00030	DEGAL6675g00030	DEGAL5357g00010	DEGAL5925g00140	DEGAL5342g00020	DEGAL530g00020	DEGAL6573g00020	DEGAL2803g00040	DEGAL7069g00020	DEGAL881g00020	DEGAL4850g00030	DEGAL2053g00010	DEGAL7040g00110	DEGAL2803g00030
DEGAL694g00010	DEGAL5008g00010	DEGAL3733g00050	DEGAL2596g00160	DEGAL5915g00040	DEGAL4129g00010	DEGAL6771g00060	DEGAL4283g00010	DEGAL5684g00010	DEGAL6161g00210	DEGAL2144g00030	DEGAL3637g00010	DEGAL283g00040	DEGAL75g00020	DEGAL2596g00050
DEGAL2994g00010	DEGAL6221g00020	DEGAL1303g00020	DEGAL2844g00080	DEGAL4279g00010	DEGAL4019g00010	DEGAL4292g00020	DEGAL2586g00030	DEGAL6771g00050	DEGAL2901g00050	DEGAL2596g00020	DEGAL2575g00020	DEGAL562g00030	DEGAL3108g00010	DEGAL5743g00040
DEGAL4347g00020	DEGAL4129g00050	DEGAL1753g00030	DEGAL550g00080	DEGAL2486g00010	DEGAL823g00010	DEGAL7085g00090	DEGAL5586g00010	DEGAL5143g00010	DEGAL6221g00030	DEGAL5617g00050	DEGAL4965g00050	DEGAL6944g00050	DEGAL5996g00030	DEGAL6966g00010
DEGAL2333g00030	DEGAL3824g00150	DEGAL5291g00310	DEGAL6283g00030	DEGAL6734g00020	DEGAL6161g00200	DEGAL1682g00020	DEGAL121g00060	DEGAL4407g00250	DEGAL3824g00100	DEGAL4255g00050	DEGAL6615g00030	DEGAL6886g00050	DEGAL3712g00030	DEGAL2803g00040
DEGAL5055g00010	DEGAL3869g00010	DEGAL4302g00010	DEGAL6808g00010	DEGAL4054g00030	DEGAL823g00040	DEGAL6532g00150	DEGAL4060g00060	DEGAL6365g00230	DEGAL2145g00310	DEGAL1420g00030	DEGAL3058g00020	DEGAL525g00110	DEGAL5008g00020	DEGAL6771g00050
DEGAL5925g00080	DEGAL6161g00250	DEGAL500g00020	DEGAL5866g00190	DEGAL7116g00010	DEGAL7076g00020	DEGAL4403g00030	DEGAL6290g00050	DEGAL6087g00030	DEGAL5291g00290	DEGAL7085g00050	DEGAL4919g00010	DEGAL6004g00090	DEGAL7135g00030	DEGAL5143g00010
DEGAL3446g00040	DEGAL6331g00010	DEGAL6565g00020	DEGAL1486g00010	DEGAL6127g00050	DEGAL6437g00020	DEGAL1792g00010	DEGAL4562g00010	DEGAL5617g00090	DEGAL823g00030	DEGAL2575g00010	DEGAL3557g00080	DEGAL3563g00170	DEGAL5059g00030	DEGAL6365g00230
DEGAL4653g00020	DEGAL6096g00050	DEGAL2215g00020	DEGAL4273g00010	DEGAL6532g00200	DEGAL966g00060	DEGAL5333g00010	DEGAL2703g00010	DEGAL5722g00010	DEGAL6606g00020	DEGAL6010g00010	DEGAL3037g00030	DEGAL1649g00180	DEGAL6816g00140	DEGAL5491g00150
DEGAL312g00010	DEGAL3108g00010	DEGAL5715g00050	DEGAL6092g00020	DEGAL2755g00170	DEGAL1957g00020	DEGAL7085g00080	DEGAL5427g00020	DEGAL1851g00010	DEGAL1957g00030	DEGAL3311g00010	DEGAL4292g00010	DEGAL4719g00020	DEGAL3646g00060	DEGAL5832g00010
DEGAL968g00110	DEGAL205g00050	DEGAL5597g00070	DEGAL7007g00050	DEGAL1940g00060	DEGAL713g00020	DEGAL6771g00070	DEGAL2645g00020	DEGAL4292g00020	DEGAL2192g00520	DEGAL3594g00010	DEGAL6532g00120	DEGAL5206g00010	DEGAL7076g00060	DEGAL5617g00090
DEGAL5270g00060	DEGAL3712g00030	DEGAL534g00150	DEGAL6365g00120	DEGAL6734g00050	DEGAL4733g00090	DEGAL940g00040	DEGAL6911g00010	DEGAL5274g00010	DEGAL2135g00010	DEGAL5513g00180	DEGAL5866g00260	DEGAL4060g00050	DEGAL4207g00300	DEGAL1384g00100
DEGAL251g00040	DEGAL6816g00140	DEGAL1303g00050	DEGAL3562g00010	DEGAL3789g00030	DEGAL6704g00010	DEGAL2596g00070	DEGAL3851g00010	DEGAL7085g00090	DEGAL4733g00080	DEGAL6615g00040	DEGAL6205g00010	DEGAL6290g00040	DEGAL6593g00050	DEGAL2224g00010
DEGAL1622g00070	DEGAL3646g00060	DEGAL333g00010	DEGAL3330g00090	DEGAL5925g00130	DEGAL6532g00190	DEGAL4292g00030	DEGAL3901g00170	DEGAL940g00030	DEGAL4146g00310	DEGAL5202g00030	DEGAL4011g00110	DEGAL7060g00010	DEGAL2192g00560	DEGAL1851g00010
DEGAL1930g00050	DEGAL7076g00060	DEGAL5410g00010	DEGAL326g00040	DEGAL1059g00020	DEGAL1764g00110	DEGAL4850g00010	DEGAL6074g00050	DEGAL1682g00020	DEGAL272g00030	DEGAL1792g00050	DEGAL6816g00170	DEGAL6631g00010	DEGAL3332g00010	DEGAL6771g00060
DEGAL2739g00020	DEGAL4207g00300	DEGAL2284g00020	DEGAL6864g00100	DEGAL116g00080	DEGAL7069g00020	DEGAL530g00030	DEGAL1782g00020	DEGAL6577g00050	DEGAL6532g00180	DEGAL1989g00120	DEGAL881g00020	DEGAL2145g00060	DEGAL2618g00010	DEGAL5274g00010
DEGAL5552g00020	DEGAL6593g00050	DEGAL2217g00010	DEGAL530g00130	DEGAL3899g00020	DEGAL441g00010	DEGAL1404g00050	DEGAL561g00060	DEGAL6409g00050	DEGAL4196g00050	DEGAL5866g00290	DEGAL2596g00020	DEGAL4007g00370	DEGAL6096g00040	DEGAL7085g00090
DEGAL5958g00010	DEGAL1966g00040	DEGAL3563g00200	DEGAL766g00030	DEGAL1996g00020	DEGAL1903g00060	DEGAL959g00040	DEGAL6508g00030	DEGAL1792g00010	DEGAL3758g00120	DEGAL2664g00060	DEGAL4255g00050	DEGAL5427g00030	DEGAL2456g00010	DEGAL1682g00020
DEGAL4188g00560	DEGAL2192g00560	DEGAL5104g00030	DEGAL2596g00170	DEGAL6898g00010	DEGAL6161g00210	DEGAL3007g00030	DEGAL3072g00050	DEGAL4897g00010	DEGAL4407g00270	DEGAL4403g00070	DEGAL7085g00050	DEGAL1219g00030	DEGAL3163g00020	DEGAL6750g00040
DEGAL4845g00010	DEGAL3332g00010	DEGAL5351g00040	DEGAL7040g00080	DEGAL3897g00040	DEGAL4635g00060	DEGAL1792g00020	DEGAL5862g00030	DEGAL6087g00020	DEGAL6771g00030	DEGAL6577g00010	DEGAL2575g00010	DEGAL5701g00020	DEGAL550g00110	DEGAL4196g00080
DEGAL3100g00010	DEGAL2618g00010	DEGAL968g00040	DEGAL452g00010	DEGAL6734g00040	DEGAL6221g00030	DEGAL4196g00090	DEGAL4011g00270	DEGAL5333g00010	DEGAL1322g00010	DEGAL5976g00270	DEGAL3311g00010	DEGAL2204g00030	DEGAL6816g00150	DEGAL6577g00050
DEGAL6121g00140	DEGAL6096g00040	DEGAL1070g00030	DEGAL2848g00060	DEGAL2432g00020	DEGAL3646g00020	DEGAL3284g00140	DEGAL3563g00190	DEGAL7085g00080	DEGAL1471g00020	DEGAL2812g00080	DEGAL3594g00010	DEGAL905g00020	DEGAL7135g00040	DEGAL3037g00020
DEGAL3917g00010	DEGAL484g00260	DEGAL6265g00120	DEGAL6591g00010	DEGAL2040g00070	DEGAL1094g00040	DEGAL780g00010	DEGAL5976g00260	DEGAL6771g00070	DEGAL2901g00060	DEGAL7085g00040	DEGAL1792g00050	DEGAL342g00060	DEGAL968g00070	DEGAL3007g00020
DEGAL1377g00010	DEGAL2456g00010	DEGAL228g00010	DEGAL495g00010	DEGAL6896g00030	DEGAL2145g00310	DEGAL6087g00010	DEGAL121g00070	DEGAL940g00040	DEGAL1966g00030	DEGAL484g00220	DEGAL1989g00120	DEGAL125g00010	DEGAL5059g00040	DEGAL6409g00050
DEGAL3448g00010	DEGAL4583g00020	DEGAL968g00030	DEGAL1393g00080	DEGAL5431g00010	DEGAL6096g00080	DEGAL6365g00250	DEGAL1283g00030	DEGAL2596g00070	DEGAL966g00080	DEGAL5253g00030	DEGAL5866g00290	DEGAL1219g00040	DEGAL1753g00010	DEGAL1792g00010
DEGAL5738g00020	DEGAL3712g00040	DEGAL617g00010	DEGAL6365g00110	DEGAL4011g00130	DEGAL823g00030	DEGAL2145g00300	DEGAL283g00080	DEGAL2803g00010	DEGAL3824g00130	DEGAL1031g00030	DEGAL5491g00140	DEGAL5147g00050	DEGAL4733g00110	DEGAL4897g00010
DEGAL5925g00070	DEGAL5499g00030	DEGAL6906g00020	DEGAL868g00070	DEGAL484g00110	DEGAL6606g00020	DEGAL5291g00280	DEGAL6574g00010	DEGAL4850g00010	DEGAL2020g00020	DEGAL6087g00050	DEGAL5976g00270	DEGAL3298g00020	DEGAL3824g00050	DEGAL5684g00020
DEGAL1930g00080	DEGAL6324g00020	DEGAL6675g00010	DEGAL4917g00040	DEGAL3589g00090	DEGAL6816g00100	DEGAL2304g00010	DEGAL3077g00020	DEGAL1404g00050	DEGAL2568g00100	DEGAL4060g00080	DEGAL2812g00080	DEGAL1782g00030	DEGAL3644g00010	DEGAL1272g00020
DEGAL4624g00020	DEGAL2948g00010	DEGAL5214g00020	DEGAL530g00140	DEGAL5073g00020	DEGAL2135g00010	DEGAL966g00040	DEGAL6794g00010	DEGAL959g00040	DEGAL5558g00020	DEGAL3831g00030	DEGAL7085g00040	DEGAL6294g00010	DEGAL534g00130	DEGAL6087g00020
DEGAL6507g00020	DEGAL5617g00010	DEGAL534g00140	DEGAL6422g00040	DEGAL6864g00130	DEGAL4733g00080	DEGAL530g00040	DEGAL6290g00060	DEGAL1682g00030	DEGAL5291g00240	DEGAL5976g00280	DEGAL484g00220	DEGAL6573g00020	DEGAL3392g00010	DEGAL5333g00010
DEGAL1568g00010	DEGAL6816g00150	DEGAL1303g00040	DEGAL6921g00020	DEGAL3402g00020	DEGAL6283g00100	DEGAL4182g00060	DEGAL6631g00030	DEGAL6750g00050	DEGAL6048g00010	DEGAL1467g00010	DEGAL5253g00030	DEGAL3563g00180	DEGAL205g00070	DEGAL1384g00110
DEGAL5958g00070	DEGAL7135g00040	DEGAL5410g00020	DEGAL6613g00020	DEGAL3377g00020	DEGAL272g00030	DEGAL2200g00140	DEGAL126g00010	DEGAL3007g00030	DEGAL1256g00040	DEGAL3937g00010	DEGAL6087g00050	DEGAL5976g00250	DEGAL2022g00010	DEGAL2803g00010
DEGAL400g00020	DEGAL968g00070	DEGAL3563g00210	DEGAL4646g00030	DEGAL4705g00010	DEGAL205g00020	DEGAL4733g00070	DEGAL3906g00110	DEGAL1792g00020	DEGAL4693g00010	DEGAL1989g00110	DEGAL1877g00010	DEGAL4283g00010	DEGAL4368g00010	DEGAL4850g00010
DEGAL4007g00330	DEGAL5059g00040	DEGAL116g00050	DEGAL4917g00050	DEGAL5652g00010	DEGAL7092g00020	DEGAL6476g00030	DEGAL5427g00010	DEGAL3037g00010	DEGAL484g00270	DEGAL1936g00010	DEGAL4060g00080	DEGAL2365g00030	DEGAL6246g00110	DEGAL1404g00050
DEGAL5426g00020	DEGAL6161g00150	DEGAL3861g00010	DEGAL5906g00010	DEGAL3707g00020	DEGAL4646g00120	DEGAL830g00020	DEGAL2145g00080	DEGAL1382g00010	DEGAL4585g00020	DEGAL4403g00080	DEGAL3284g00180	DEGAL5586g00010	DEGAL1303g00030	DEGAL959g00040
DEGAL2990g00020	DEGAL3824g00050	DEGAL5104g00020	DEGAL6365g00140	DEGAL6532g00250	DEGAL6532g00180	DEGAL1197g00040	DEGAL3850g00030	DEGAL3498g00030	DEGAL5996g00010	DEGAL6532g00100	DEGAL2596g00030	DEGAL4719g00010	DEGAL1118g00090	DEGAL1682g00030
DEGAL1124g00040	DEGAL1549g00180	DEGAL4695g00030	DEGAL4544g00010	DEGAL7007g00010	DEGAL5008g00070	DEGAL4635g00080	DEGAL342g00080	DEGAL6087g00010	DEGAL5118g00020	DEGAL6593g00010	DEGAL881g00010	DEGAL4060g00060	DEGAL6265g00140	DEGAL4271g00010
DEGAL4872g00050	DEGAL5214g00030	DEGAL1753g00050	DEGAL2844g00090	DEGAL1955g00010	DEGAL3758g00120	DEGAL5075g00040	DEGAL6074g00020	DEGAL6365g00250	DEGAL6221g00010	DEGAL6310g00010	DEGAL3831g00030	DEGAL3635g00010	DEGAL6930g00110	DEGAL6750g00050
DEGAL5976g00210	DEGAL4028g00020	DEGAL6849g00010	DEGAL4642g00090	DEGAL1148g00010	DEGAL5127g00020	DEGAL5008g00040	DEGAL6729g00020	DEGAL5743g00020	DEGAL2889g00010	DEGAL3557g00060	DEGAL5976g00280	DEGAL6290g00050	DEGAL853g00020	DEGAL3362g00070
DEGAL6944g00040	DEGAL579g00030	DEGAL4888g00010	DEGAL4917g00070	DEGAL3149g00010	DEGAL6771g00030	DEGAL4129g00020	DEGAL3901g00180	DEGAL4813g00010	DEGAL1152g00100	DEGAL5143g00030	DEGAL1467g00010	DEGAL2703g00010	DEGAL3712g00090	DEGAL3117g00030
DEGAL5738g00030	DEGAL3644g00010	DEGAL6265g00110	DEGAL5298g00010	DEGAL3589g00080	DEGAL1322g00010	DEGAL7135g00010	DEGAL3072g00080	DEGAL2145g00300	DEGAL2901g00030	DEGAL6087g00040	DEGAL3937g00010	DEGAL3352g00030	DEGAL5262g00010	DEGAL4403g00040
DEGAL3666g00040	DEGAL6675g00020	DEGAL2137g00060	DEGAL4294g00010	DEGAL3402g00030	DEGAL4129g00030	DEGAL1471g00030	DEGAL566g00010	DEGAL5291g00280	DEGAL6593g00020	DEGAL525g00140	DEGAL1989g00110	DEGAL4007g00380	DEGAL4146g00250	DEGAL1792g00020
DEGAL2206g00020	DEGAL534g00130	DEGAL2304g00050	DEGAL4407g00100	DEGAL3377g00010	DEGAL3646g00030	DEGAL966g00030	DEGAL7120g00010	DEGAL2304g00010	DEGAL6161g00240	DEGAL881g00040	DEGAL1936g00010	DEGAL1219g00020	DEGAL2189g00760	DEGAL3037g00010
DEGAL3850g00010	DEGAL6174g00030	DEGAL365g00100	DEGAL6422g00030	DEGAL5652g00020	DEGAL6096g00070	DEGAL5134g00020	DEGAL5862g00040	DEGAL966g00040	DEGAL4255g00020	DEGAL5617g00070	DEGAL6532g00100	DEGAL5427g00020	DEGAL6096g00140	DEGAL562g00110
DEGAL531g00010	DEGAL2137g00050	DEGAL4733g00150	DEGAL5378g00030	DEGAL2061g00030	DEGAL6161g00230	DEGAL5075g00030	DEGAL6132g00020	DEGAL530g00040	DEGAL6816g00120	DEGAL4791g00010	DEGAL6593g00010	DEGAL5861g00040	DEGAL5351g00050	DEGAL3498g00030
DEGAL7094g00090	DEGAL3392g00010	DEGAL3824g00090	DEGAL2061g00010	DEGAL7053g00030	DEGAL5558g00020	DEGAL370g00010	DEGAL5866g00010	DEGAL2200g00140	DEGAL5291g00230	DEGAL1420g00010	DEGAL6310g00010	DEGAL3851g00010	DEGAL1549g00190	DEGAL6365g00250
DEGAL563g00030	DEGAL205g00070	DEGAL3451g00010	DEGAL6613g00030	DEGAL5416g00010	DEGAL5291g00240	DEGAL3400g00010	DEGAL562g00080	DEGAL4733g00070	DEGAL484g00280	DEGAL771g00020	DEGAL2812g00090	DEGAL3901g00170	DEGAL1244g00070	DEGAL6409g00060
DEGAL1340g00020	DEGAL5104g00010	DEGAL1964g00010	DEGAL6921g00010	DEGAL562g00210	DEGAL6048g00010	DEGAL3589g00120	DEGAL121g00080	DEGAL3510g00020	DEGAL6758g00010	DEGAL2803g00020	DEGAL5143g00030	DEGAL1782g00020	DEGAL1369g00030	DEGAL4813g00010
DEGAL1681g00100	DEGAL2341g00020	DEGAL528g00010	DEGAL6719g00010	DEGAL1634g00080	DEGAL1256g00040	DEGAL4733g00060	DEGAL3077g00010	DEGAL1978g00010	DEGAL2566g00030	DEGAL3362g00040	DEGAL6087g00040	DEGAL5588g00020	DEGAL4410g00080	DEGAL36g00010
DEGAL2145g00090	DEGAL5291g00320	DEGAL2200g00180	DEGAL550g00070	DEGAL5073g00010	DEGAL4965g00020	DEGAL4196g00030	DEGAL283g00090	DEGAL830g00020	DEGAL4470g00070	DEGAL940g00010	DEGAL525g00140	DEGAL561g00060	DEGAL3475g00010	DEGAL5291g00280
DEGAL400g00010	DEGAL853g00020	DEGAL6549g00010	DEGAL13g00010	DEGAL6706g00010	DEGAL2790g00010	DEGAL5401g00010	DEGAL2645g00040	DEGAL1197g00040	DEGAL593g00010	DEGAL1404g00060	DEGAL881g00040	DEGAL5925g00010	DEGAL2137g00040	DEGAL823g00020
DEGAL1930g00070	DEGAL3712g00090	DEGAL5008g00080	DEGAL4954g00020	DEGAL6181g00010	DEGAL484g00270	DEGAL1197g00030	DEGAL6290g00070	DEGAL4635g00080	DEGAL5996g00020	DEGAL2596g00040	DEGAL5617g00070	DEGAL5862g00030	DEGAL2022g00020	DEGAL530g00040
DEGAL1215g00040	DEGAL1070g00050	DEGAL6702g00010	DEGAL2219g00010	DEGAL7040g00030	DEGAL4152g00010	DEGAL4646g00100	DEGAL4007g00360	DEGAL5075g00040	DEGAL4585g00010	DEGAL2144g00010	DEGAL4791g00010	DEGAL3563g00190	DEGAL1303g00020	DEGAL2200g00140
DEGAL1782g00060	DEGAL5262g00010	DEGAL4837g00010	DEGAL1397g00050	DEGAL326g00010	DEGAL205g00030	DEGAL2517g00030	DEGAL126g00020	DEGAL4129g00020	DEGAL2119g00010	DEGAL3011g00010	DEGAL1420g00010	DEGAL121g00070	DEGAL6265g00130	DEGAL4733g00070
DEGAL5863g00020	DEGAL3824g00040	DEGAL1118g00050	DEGAL3284g00020	DEGAL3284g00070	DEGAL3831g00020	DEGAL3758g00100	DEGAL3352g00050	DEGAL7135g00010	DEGAL6661g00010	DEGAL4403g00050	DEGAL771g00020	DEGAL5586g00020	DEGAL4695g00010	DEGAL3510g00020
DEGAL342g00010	DEGAL4146g00250	DEGAL6265g00100	DEGAL4294g00020	DEGAL6864g00150	DEGAL4585g00020	DEGAL1471g00040	DEGAL6134g00010	DEGAL987g00010	DEGAL205g00040	DEGAL2723g00010	DEGAL3284g00170	DEGAL1283g00030	DEGAL500g00020	DEGAL6476g00030
DEGAL5425g00040	DEGAL6096g00140	DEGAL1838g00020	DEGAL2844g00040	DEGAL2040g00040	DEGAL5996g00010	DEGAL5008g00050	DEGAL786g00010	DEGAL6437g00010	DEGAL2844g00100	DEGAL2076g00020	DEGAL3362g00040	DEGAL283g00080	DEGAL2215g00020	DEGAL1978g00010
DEGAL2272g00030	DEGAL1549g00190	DEGAL384g00020	DEGAL4206g00040	DEGAL2596g00140	DEGAL6324g00030	DEGAL4129g00010	DEGAL3906g00120	DEGAL2192g00540	DEGAL7135g00060	DEGAL562g00140	DEGAL940g00010	DEGAL6574g00010	DEGAL4146g00280	DEGAL830g00020
DEGAL2082g00070	DEGAL1244g00070	DEGAL2812g00100	DEGAL2725g00070	DEGAL6148g00010	DEGAL6221g00010	DEGAL4019g00010	DEGAL1840g00010	DEGAL6265g00090	DEGAL2901g00040	DEGAL6771g00040	DEGAL1404g00060	DEGAL4007g00350	DEGAL6096g00130	DEGAL1197g00040
DEGAL6508g00010	DEGAL579g00020	DEGAL6879g00060	DEGAL647g00020	DEGAL1101g00020	DEGAL1152g00100	DEGAL6821g00010	DEGAL5147g00020	DEGAL966g00030	DEGAL6593g00030	DEGAL5802g00020	DEGAL2596g00040	DEGAL6290g00060	DEGAL6161g00170	DEGAL5075g00040
DEGAL3914g00010	DEGAL5305g00030	DEGAL4733g00140	DEGAL4735g00020	DEGAL5788g00010	DEGAL5059g00050	DEGAL823g00010	DEGAL6075g00010	DEGAL5134g00020	DEGAL5008g00010	DEGAL5617g00080	DEGAL2144g00010	DEGAL6631g00030	DEGAL4733g00130	DEGAL4129g00020
DEGAL4121g00060	DEGAL6675g00030	DEGAL2200g00170	DEGAL994g00010	DEGAL2133g00020	DEGAL2901g00030	DEGAL6161g00200	DEGAL3901g00190	DEGAL2517g00040	DEGAL6221g00020	DEGAL1682g00010	DEGAL3011g00010	DEGAL3906g00110	DEGAL4410g00070	DEGAL5773g00010
DEGAL6854g00030	DEGAL3733g00050	DEGAL1244g00030	DEGAL3828g00130	DEGAL7007g00030	DEGAL3824g00120	DEGAL6340g00010	DEGAL6074g00030	DEGAL370g00010	DEGAL3869g00010	DEGAL771g00030	DEGAL4403g00050	DEGAL2323g00140	DEGAL5597g00070	DEGAL6437g00010
DEGAL905g00040	DEGAL3475g00010	DEGAL6233g00020	DEGAL1764g00010	DEGAL3557g00170	DEGAL6593g00020	DEGAL7135g00020	DEGAL3910g00020	DEGAL3400g00010	DEGAL5291g00260	DEGAL530g00010	DEGAL2076g00020	DEGAL2145g00080	DEGAL5214g00010	DEGAL2304g00020
DEGAL4286g00020	DEGAL2137g00040	DEGAL6847g00060	DEGAL2901g00190	DEGAL3833g00010	DEGAL6161g00240	DEGAL823g00040	DEGAL121g00090	DEGAL3589g00120	DEGAL6161g00250	DEGAL2803g00030	DEGAL2664g00040	DEGAL3850g00030	DEGAL1303g00050	DEGAL5075g00030
DEGAL5958g00050	DEGAL2022g00020	DEGAL1118g00060	DEGAL1600g00020	DEGAL2040g00030	DEGAL4255g00020	DEGAL5244g00010	DEGAL5425g00020	DEGAL4733g00060	DEGAL6593g00040	DEGAL1450g00090	DEGAL6771g00040	DEGAL6074g00020	DEGAL333g00010	DEGAL3400g00010
DEGAL6138g00010	DEGAL1753g00030	DEGAL5216g00010	DEGAL6925g00010	DEGAL5255g00010	DEGAL5017g00010	DEGAL966g00060	DEGAL1031g00020	DEGAL530g00050	DEGAL5513g00140	DEGAL3362g00050	DEGAL5802g00020	DEGAL6729g00020	DEGAL5410g00010	DEGAL4733g00060
DEGAL2644g00020	DEGAL5291g00310	DEGAL3646g00010	DEGAL6771g00120	DEGAL3897g00080	DEGAL6816g00120	DEGAL877g00010	DEGAL2144g00050	DEGAL5954g00010	DEGAL75g00020	DEGAL2596g00050	DEGAL3557g00030	DEGAL1341g00030	DEGAL116g00040	DEGAL530g00050
DEGAL3449g00050	DEGAL6265g00130	DEGAL365g00120	DEGAL1397g00080	DEGAL6114g00010	DEGAL5291g00230	DEGAL1957g00020	DEGAL5491g00120	DEGAL4196g00030	DEGAL3108g00010	DEGAL2061g00110	DEGAL881g00030	DEGAL3901g00180	DEGAL2022g00030	DEGAL6476g00020
DEGAL6797g00010	DEGAL500g00020	DEGAL3982g00110	DEGAL868g00040	DEGAL6591g00030	DEGAL7040g00120	DEGAL5513g00100	DEGAL1966g00070	DEGAL5401g00010	DEGAL1205g00010	DEGAL4182g00010	DEGAL5617g00080	DEGAL3072g00080	DEGAL2341g00040	DEGAL3510g00010
DEGAL4561g00030	DEGAL6565g00020	DEGAL5136g00010	DEGAL927g00010	DEGAL981g00070	DEGAL1031g00050	DEGAL4733g00090	DEGAL4255g00070	DEGAL4470g00030	DEGAL762g00010	DEGAL1792g00040	DEGAL1682g00010	DEGAL2087g00050	DEGAL968g00040	DEGAL5401g00010
DEGAL7112g00190	DEGAL1244g00040	DEGAL5850g00050	DEGAL4642g00070	DEGAL6283g00060	DEGAL484g00280	DEGAL484g00290	DEGAL3311g00030	DEGAL1197g00030	DEGAL4965g00040	DEGAL6577g00060	DEGAL771g00030	DEGAL5588g00010	DEGAL6265g00120	DEGAL4470g00030
DEGAL4433g00070	DEGAL4146g00280	DEGAL4733g00170	DEGAL2341g00090	DEGAL1114g00010	DEGAL6758g00010	DEGAL4196g00040	DEGAL4850g00020	DEGAL4710g00010	DEGAL5499g00040	DEGAL6771g00050	DEGAL530g00010	DEGAL7120g00010	DEGAL228g00010	DEGAL1197g00030
DEGAL6508g00020	DEGAL6096g00130	DEGAL2798g00010	DEGAL2192g00420	DEGAL5196g00010	DEGAL2566g00030	DEGAL6704g00010	DEGAL1420g00050	DEGAL4646g00100	DEGAL2896g00010	DEGAL562g00130	DEGAL1450g00090	DEGAL6132g00020	DEGAL3939g00060	DEGAL4710g00010
DEGAL1649g00190	DEGAL4733g00130	DEGAL1303g00010	DEGAL981g00010	DEGAL4646g00080	DEGAL4092g00100	DEGAL6532g00190	DEGAL6615g00020	DEGAL3498g00010	DEGAL205g00050	DEGAL4407g00250	DEGAL2061g00110	DEGAL5425g00030	DEGAL4733g00120	DEGAL2128g00010
DEGAL4011g00280	DEGAL5715g00050	DEGAL577g00020	DEGAL5378g00090	DEGAL326g00030	DEGAL593g00010	DEGAL5008g00060	DEGAL4060g00090	DEGAL2517g00030	DEGAL4635g00020	DEGAL1242g00010	DEGAL3117g00010	DEGAL5866g00010	DEGAL4146g00270	DEGAL4646g00100
DEGAL6574g00040	DEGAL534g00150	DEGAL5752g00100	DEGAL3336g00100	DEGAL3710g00020	DEGAL2625g00020	DEGAL7069g00020	DEGAL2575g00030	DEGAL713g00010	DEGAL968g00080	DEGAL5832g00010	DEGAL6966g00010	DEGAL562g00080	DEGAL5291g00330	DEGAL3498g00010
DEGAL7094g00070	DEGAL5410g00010	DEGAL5291g00300	DEGAL4017g00040	DEGAL4587g00040	DEGAL530g00090	DEGAL3284g00110	DEGAL6010g00030	DEGAL3758g00100	DEGAL1753g00020	DEGAL6087g00030	DEGAL1792g00040	DEGAL121g00080	DEGAL968g00030	DEGAL1764g00120
DEGAL5926g00010	DEGAL2411g00020	DEGAL853g00040	DEGAL5850g00040	DEGAL892g00010	DEGAL5996g00020	DEGAL4129g00040	DEGAL5513g00160	DEGAL5008g00050	DEGAL2067g00010	DEGAL5617g00090	DEGAL6577g00060	DEGAL5586g00030	DEGAL1369g00010	DEGAL3758g00100
DEGAL4719g00030	DEGAL3563g00200	DEGAL2304g00040	DEGAL588g00050	DEGAL2848g00040	DEGAL4585g00010	DEGAL6161g00210	DEGAL1940g00080	DEGAL4129g00010	DEGAL1966g00040	DEGAL823g00080	DEGAL666g00020	DEGAL3077g00010	DEGAL6906g00020	DEGAL5389g00010
DEGAL3138g00020	DEGAL2022g00030	DEGAL365g00110	DEGAL647g00010	DEGAL4646g00010	DEGAL2119g00010	DEGAL2901g00050	DEGAL3058g00010	DEGAL4019g00010	DEGAL2192g00560	DEGAL6771g00060	DEGAL6771g00050	DEGAL283g00090	DEGAL5214g00020	DEGAL5342g00020
DEGAL6854g00020	DEGAL5351g00040	DEGAL6879g00040	DEGAL1736g00030	DEGAL5866g00190	DEGAL2896g00020	DEGAL6221g00030	DEGAL1989g00100	DEGAL823g00010	DEGAL3332g00010	DEGAL7085g00090	DEGAL3284g00160	DEGAL2645g00040	DEGAL1303g00040	DEGAL4019g00010
DEGAL4121g00050	DEGAL1070g00030	DEGAL1301g00030	DEGAL4924g00020	DEGAL6092g00020	DEGAL6378g00010	DEGAL5291g00290	DEGAL6577g00030	DEGAL6161g00200	DEGAL2618g00010	DEGAL940g00030	DEGAL4403g00060	DEGAL6631g00020	DEGAL116g00050	DEGAL5499g00010
DEGAL3574g00060	DEGAL3939g00080	DEGAL1868g00020	DEGAL3429g00060	DEGAL4407g00140	DEGAL2844g00100	DEGAL823g00030	DEGAL6532g00130	DEGAL7135g00020	DEGAL5291g00250	DEGAL1682g00020	DEGAL4407g00250	DEGAL5924g00010	DEGAL3861g00010	DEGAL823g00010
DEGAL5925g00040	DEGAL4146g00270	DEGAL3982g00100	DEGAL6925g00020	DEGAL6365g00120	DEGAL7135g00060	DEGAL6606g00020	DEGAL6682g00030	DEGAL6365g00270	DEGAL6096g00040	DEGAL2596g00060	DEGAL6365g00230	DEGAL1562g00010	DEGAL4695g00030	DEGAL7135g00020
DEGAL905g00030	DEGAL968g00030	DEGAL5597g00040	DEGAL3557g00120	DEGAL862g00020	DEGAL4635g00050	DEGAL1957g00030	DEGAL1877g00030	DEGAL823g00040	DEGAL484g00260	DEGAL4196g00080	DEGAL3557g00040	DEGAL2323g00130	DEGAL1753g00050	DEGAL6365g00270
DEGAL1126g00010	DEGAL500g00010	DEGAL1617g00070	DEGAL1397g00070	DEGAL4587g00030	DEGAL6593g00030	DEGAL6816g00100	DEGAL5684g00040	DEGAL966g00060	DEGAL4583g00020	DEGAL3037g00020	DEGAL1242g00010	DEGAL6134g00010	DEGAL6096g00120	DEGAL1473g00110
DEGAL4286g00010	DEGAL6675g00010	DEGAL5715g00020	DEGAL4079g00010	DEGAL5357g00020	DEGAL6221g00020	DEGAL2135g00010	DEGAL5743g00010	DEGAL2200g00120	DEGAL2948g00010	DEGAL6532g00150	DEGAL5491g00150	DEGAL786g00010	DEGAL6849g00010	DEGAL7076g00020
DEGAL4007g00320	DEGAL5214g00020	DEGAL2137g00020	DEGAL491g00060	DEGAL2848g00060	DEGAL5291g00260	DEGAL2200g00110	DEGAL109g00010	DEGAL877g00010	DEGAL5617g00010	DEGAL3007g00020	DEGAL5832g00010	DEGAL2204g00060	DEGAL5351g00030	DEGAL6437g00020
DEGAL6079g00010	DEGAL534g00140	DEGAL5605g00020	DEGAL6333g00030	DEGAL6591g00010	DEGAL5513g00140	DEGAL4733g00080	DEGAL2755g00180	DEGAL5513g00100	DEGAL7040g00100	DEGAL3284g00150	DEGAL6087g00030	DEGAL3906g00120	DEGAL6265g00110	DEGAL966g00060
DEGAL3352g00090	DEGAL5410g00020	DEGAL853g00050	DEGAL4206g00020	DEGAL4004g00090	DEGAL75g00020	DEGAL272g00030	DEGAL2596g00010	DEGAL484g00290	DEGAL968g00070	DEGAL6409g00050	DEGAL5617g00090	DEGAL1219g00050	DEGAL853g00010	DEGAL2200g00120
DEGAL1403g00020	DEGAL3563g00210	DEGAL1118g00080	DEGAL484g00170	DEGAL3284g00040	DEGAL3108g00010	DEGAL6532g00180	DEGAL2144g00060	DEGAL4196g00040	DEGAL5059g00040	DEGAL1792g00010	DEGAL2224g00010	DEGAL6075g00010	DEGAL2137g00060	DEGAL877g00010
DEGAL1438g00010	DEGAL116g00050	DEGAL526g00020	DEGAL2065g00020	DEGAL393g00020	DEGAL1205g00010	DEGAL3758g00120	DEGAL5722g00020	DEGAL6704g00010	DEGAL3646g00070	DEGAL4255g00090	DEGAL530g00020	DEGAL3901g00190	DEGAL2304g00050	DEGAL1957g00020
DEGAL3666g00070	DEGAL3861g00010	DEGAL5866g00300	DEGAL7033g00100	DEGAL1237g00010	DEGAL762g00010	DEGAL830g00010	DEGAL7085g00060	DEGAL6532g00190	DEGAL7076g00050	DEGAL4897g00010	DEGAL6771g00060	DEGAL5426g00010	DEGAL6161g00190	DEGAL5513g00100
DEGAL4872g00060	DEGAL5104g00020	DEGAL4928g00050	DEGAL4735g00040	DEGAL4917g00040	DEGAL4965g00040	DEGAL1903g00070	DEGAL4850g00030	DEGAL205g00010	DEGAL2664g00090	DEGAL3498g00040	DEGAL5274g00010	DEGAL3072g00070	DEGAL1244g00020	DEGAL713g00020
DEGAL2053g00010	DEGAL4695g00030	DEGAL5925g00190	DEGAL3828g00110	DEGAL6613g00050	DEGAL5499g00040	DEGAL4407g00270	DEGAL2575g00020	DEGAL4262g00020	DEGAL6161g00150	DEGAL5684g00020	DEGAL7085g00090	DEGAL3910g00020	DEGAL528g00010	DEGAL4733g00090
DEGAL5271g00010	DEGAL1753g00050	DEGAL1832g00080	DEGAL4917g00010	DEGAL1541g00080	DEGAL2896g00010	DEGAL6771g00030	DEGAL6615g00030	DEGAL7069g00020	DEGAL4733g00110	DEGAL6365g00260	DEGAL1682g00020	DEGAL2365g00060	DEGAL5597g00050	DEGAL530g00060
DEGAL525g00110	DEGAL6096g00120	DEGAL4241g00020	DEGAL868g00060	DEGAL411g00090	DEGAL7135g00030	DEGAL1322g00010	DEGAL3058g00020	DEGAL441g00010	DEGAL3824g00050	DEGAL5333g00010	DEGAL4196g00080	DEGAL121g00090	DEGAL883g00060	DEGAL4196g00040
DEGAL7155g00040	DEGAL6849g00010	DEGAL5597g00010	DEGAL2623g00050	DEGAL550g00060	DEGAL4635g00020	DEGAL1471g00020	DEGAL2744g00010	DEGAL6161g00210	DEGAL6608g00010	DEGAL4255g00080	DEGAL6532g00150	DEGAL5425g00020	DEGAL5008g00080	DEGAL7092g00010
DEGAL1549g00260	DEGAL4888g00010	DEGAL1384g00080	DEGAL2901g00170	DEGAL1541g00070	DEGAL968g00080	DEGAL1966g00030	DEGAL3557g00080	DEGAL2901g00050	DEGAL4410g00090	DEGAL6771g00070	DEGAL4403g00030	DEGAL6573g00010	DEGAL4695g00040	DEGAL205g00010
DEGAL4937g00040	DEGAL853g00010	DEGAL6750g00020	DEGAL1918g00020	DEGAL1397g00060	DEGAL1753g00020	DEGAL3824g00130	DEGAL3037g00030	DEGAL6221g00030	DEGAL3644g00010	DEGAL1001g00010	DEGAL3284g00150	DEGAL1031g00020	DEGAL853g00060	DEGAL1764g00110
DEGAL4719g00020	DEGAL2137g00060	DEGAL2714g00010	DEGAL491g00050	DEGAL393g00010	DEGAL2067g00010	DEGAL2901g00020	DEGAL4292g00010	DEGAL3824g00100	DEGAL6675g00020	DEGAL2803g00010	DEGAL1792g00010	DEGAL2144g00050	DEGAL6702g00010	DEGAL4262g00020
DEGAL4781g00010	DEGAL365g00100	DEGAL5029g00010	DEGAL5850g00020	DEGAL3402g00010	DEGAL2192g00560	DEGAL5558g00020	DEGAL6205g00010	DEGAL2145g00310	DEGAL534g00130	DEGAL4292g00030	DEGAL4255g00090	DEGAL5491g00120	DEGAL2189g00700	DEGAL441g00010
DEGAL6296g00030	DEGAL3982g00130	DEGAL6847g00010	DEGAL3429g00080	DEGAL4642g00090	DEGAL3332g00010	DEGAL5291g00240	DEGAL4011g00110	DEGAL823g00030	DEGAL2137g00050	DEGAL4850g00010	DEGAL4897g00010	DEGAL1966g00070	DEGAL4837g00010	DEGAL1903g00060
DEGAL3635g00020	DEGAL4733g00150	DEGAL4000g00010	DEGAL4735g00050	DEGAL4705g00020	DEGAL5291g00250	DEGAL6048g00010	DEGAL2664g00070	DEGAL6606g00020	DEGAL3392g00010	DEGAL1404g00050	DEGAL3498g00040	DEGAL4255g00070	DEGAL6265g00100	DEGAL4635g00060
DEGAL286g00010	DEGAL3824g00090	DEGAL5635g00010	DEGAL1634g00020	DEGAL411g00080	DEGAL2456g00010	DEGAL4965g00020	DEGAL6310g00030	DEGAL966g00050	DEGAL5340g00010	DEGAL3117g00030	DEGAL5684g00020	DEGAL4850g00020	DEGAL384g00020	DEGAL2901g00050
DEGAL3356g00010	DEGAL1964g00010	DEGAL666g00050	DEGAL868g00050	DEGAL491g00090	DEGAL4583g00020	DEGAL2844g00120	DEGAL5143g00050	DEGAL1957g00030	DEGAL116g00020	DEGAL6532g00140	DEGAL6365g00260	DEGAL3163g00010	DEGAL2812g00100	DEGAL6221g00030
DEGAL1219g00030	DEGAL528g00010	DEGAL5871g00010	DEGAL1397g00090	DEGAL13g00010	DEGAL3163g00020	DEGAL2790g00010	DEGAL2985g00030	DEGAL2192g00520	DEGAL2022g00010	DEGAL1792g00020	DEGAL7085g00080	DEGAL6615g00020	DEGAL6879g00060	DEGAL3646g00020
DEGAL3411g00010	DEGAL2200g00180	DEGAL6066g00030	DEGAL5125g00020	DEGAL4954g00020	DEGAL3712g00040	DEGAL484g00270	DEGAL2291g00010	DEGAL2135g00010	DEGAL2411g00040	DEGAL3037g00010	DEGAL4255g00080	DEGAL4060g00090	DEGAL4733g00140	DEGAL3824g00100
DEGAL4716g00020	DEGAL1413g00010	DEGAL2812g00140	DEGAL6270g00040	DEGAL6532g00260	DEGAL6324g00020	DEGAL530g00080	DEGAL881g00020	DEGAL4733g00080	DEGAL1303g00030	DEGAL4196g00090	DEGAL6771g00070	DEGAL2575g00030	DEGAL3451g00020	DEGAL1094g00040
DEGAL905g00020	DEGAL6549g00010	DEGAL2488g00010	DEGAL4260g00010	DEGAL1486g00020	DEGAL2948g00010	DEGAL3831g00020	DEGAL2596g00020	DEGAL713g00030	DEGAL2606g00010	DEGAL3284g00140	DEGAL4292g00030	DEGAL1384g00120	DEGAL1244g00030	DEGAL823g00030
DEGAL3901g00160	DEGAL4837g00010	DEGAL3848g00010	DEGAL6591g00080	DEGAL994g00020	DEGAL550g00110	DEGAL4585g00020	DEGAL5617g00050	DEGAL6283g00100	DEGAL1118g00090	DEGAL1382g00010	DEGAL4850g00010	DEGAL5513g00160	DEGAL1413g00020	DEGAL6606g00020
DEGAL305g00100	DEGAL1118g00050	DEGAL3563g00260	DEGAL981g00060	DEGAL562g00230	DEGAL5617g00010	DEGAL5996g00010	DEGAL4255g00050	DEGAL4146g00310	DEGAL5291g00320	DEGAL3498g00030	DEGAL530g00030	DEGAL2755g00190	DEGAL5487g00020	DEGAL1957g00030
DEGAL3666g00080	DEGAL6265g00100	DEGAL4928g00060	DEGAL2725g00030	DEGAL1955g00020	DEGAL6816g00150	DEGAL5118g00020	DEGAL1420g00030	DEGAL272g00030	DEGAL6930g00110	DEGAL6087g00010	DEGAL1404g00050	DEGAL1940g00080	DEGAL4410g00040	DEGAL2192g00520
DEGAL4872g00090	DEGAL1838g00020	DEGAL562g00180	DEGAL6864g00170	DEGAL3562g00020	DEGAL968g00070	DEGAL3379g00010	DEGAL6010g00010	DEGAL7092g00020	DEGAL853g00020	DEGAL6365g00250	DEGAL1898g00010	DEGAL1989g00100	DEGAL528g00020	DEGAL6816g00100
DEGAL189g00100	DEGAL2812g00100	DEGAL2419g00040	DEGAL5344g00010	DEGAL584g00010	DEGAL7076g00050	DEGAL6221g00010	DEGAL3311g00010	DEGAL6532g00180	DEGAL3712g00090	DEGAL5291g00280	DEGAL6532g00140	DEGAL6577g00030	DEGAL3563g00230	DEGAL2135g00010
DEGAL3850g00050	DEGAL4146g00290	DEGAL1723g00020	DEGAL3589g00050	DEGAL6333g00010	DEGAL2664g00090	DEGAL2889g00010	DEGAL3594g00010	DEGAL2517g00010	DEGAL1070g00050	DEGAL2304g00010	DEGAL1792g00020	DEGAL6365g00200	DEGAL5008g00090	DEGAL4733g00080
DEGAL3298g00020	DEGAL4733g00140	DEGAL4011g00190	DEGAL2502g00070	DEGAL2844g00040	DEGAL6161g00150	DEGAL1152g00100	DEGAL5513g00180	DEGAL3758g00120	DEGAL5262g00010	DEGAL966g00040	DEGAL3037g00010	DEGAL6532g00130	DEGAL6096g00100	DEGAL713g00030
DEGAL1782g00030	DEGAL2200g00170	DEGAL4928g00040	DEGAL2725g00020	DEGAL530g00160	DEGAL1549g00180	DEGAL2901g00030	DEGAL6615g00040	DEGAL4407g00270	DEGAL5214g00040	DEGAL530g00040	DEGAL4196g00090	DEGAL5743g00010	DEGAL1118g00060	DEGAL530g00070
DEGAL844g00030	DEGAL3451g00020	DEGAL1562g00150	DEGAL6647g00010	DEGAL4206g00040	DEGAL5214g00030	DEGAL6161g00240	DEGAL1792g00050	DEGAL6771g00030	DEGAL4733g00100	DEGAL4182g00060	DEGAL3284g00140	DEGAL6310g00020	DEGAL579g00010	DEGAL6283g00100
DEGAL2206g00060	DEGAL1244g00030	DEGAL4279g00050	DEGAL3330g00020	DEGAL5850g00030	DEGAL4028g00020	DEGAL4255g00020	DEGAL1989g00120	DEGAL1322g00010	DEGAL5351g00050	DEGAL2200g00140	DEGAL1382g00010	DEGAL2985g00040	DEGAL3982g00110	DEGAL4146g00310
DEGAL1936g00020	DEGAL1413g00020	DEGAL1940g00010	DEGAL5505g00030	DEGAL3429g00070	DEGAL6608g00010	DEGAL6816g00120	DEGAL2664g00060	DEGAL2901g00060	DEGAL1549g00190	DEGAL4733g00070	DEGAL3498g00030	DEGAL109g00010	DEGAL5136g00010	DEGAL272g00030
DEGAL4780g00030	DEGAL6233g00020	DEGAL1832g00070	DEGAL1916g00140	DEGAL6207g00040	DEGAL579g00030	DEGAL484g00280	DEGAL5976g00270	DEGAL1966g00030	DEGAL1244g00070	DEGAL3510g00020	DEGAL780g00010	DEGAL2755g00180	DEGAL2304g00030	DEGAL205g00020
DEGAL407g00010	DEGAL5487g00020	DEGAL6144g00010	DEGAL2067g00110	DEGAL1764g00010	DEGAL6675g00020	DEGAL75g00010	DEGAL2812g00080	DEGAL4255g00030	DEGAL5305g00030	DEGAL6283g00110	DEGAL6365g00250	DEGAL6251g00040	DEGAL4733g00170	DEGAL4646g00120
DEGAL4719g00010	DEGAL4410g00040	DEGAL7167g00020	DEGAL1634g00030	DEGAL3557g00110	DEGAL6174g00030	DEGAL2566g00030	DEGAL7085g00040	DEGAL5558g00020	DEGAL6174g00020	DEGAL6476g00030	DEGAL5743g00020	DEGAL2596g00010	DEGAL1369g00040	DEGAL2517g00010
DEGAL6290g00050	DEGAL3563g00230	DEGAL411g00060	DEGAL2189g00680	DEGAL2901g00190	DEGAL2137g00050	DEGAL593g00010	DEGAL484g00220	DEGAL5291g00240	DEGAL2137g00040	DEGAL1978g00010	DEGAL4813g00010	DEGAL2144g00060	DEGAL2798g00010	DEGAL3758g00120
DEGAL2145g00050	DEGAL6096g00100	DEGAL6190g00070	DEGAL3655g00010	DEGAL4572g00180	DEGAL116g00020	DEGAL530g00090	DEGAL1031g00030	DEGAL6048g00010	DEGAL2022g00020	DEGAL4635g00080	DEGAL5291g00280	DEGAL5722g00020	DEGAL2137g00030	DEGAL1903g00070
DEGAL98g00010	DEGAL1118g00060	DEGAL577g00010	DEGAL4642g00030	DEGAL3824g00200	DEGAL2022g00010	DEGAL4585g00010	DEGAL6087g00050	DEGAL1256g00040	DEGAL1753g00030	DEGAL3498g00020	DEGAL2304g00010	DEGAL7085g00060	DEGAL883g00040	DEGAL4407g00270
DEGAL1622g00010	DEGAL5216g00010	DEGAL1617g00040	DEGAL1702g00030	DEGAL4407g00180	DEGAL4368g00010	DEGAL2119g00010	DEGAL2144g00040	DEGAL4965g00020	DEGAL2341g00010	DEGAL3758g00110	DEGAL4182g00060	DEGAL4255g00060	DEGAL1303g00010	DEGAL5127g00020
DEGAL2050g00030	DEGAL3646g00010	DEGAL666g00060	DEGAL2725g00040	DEGAL4642g00070	DEGAL1303g00030	DEGAL6661g00010	DEGAL5617g00060	DEGAL2844g00120	DEGAL5291g00310	DEGAL3712g00010	DEGAL2200g00140	DEGAL4850g00030	DEGAL577g00020	DEGAL4129g00030
DEGAL4007g00380	DEGAL3145g00010	DEGAL1384g00090	DEGAL484g00160	DEGAL5387g00040	DEGAL5104g00010	DEGAL205g00040	DEGAL1420g00020	DEGAL4693g00010	DEGAL853g00030	DEGAL5075g00040	DEGAL4733g00070	DEGAL3637g00010	DEGAL7167g00090	DEGAL1094g00030
DEGAL1219g00020	DEGAL365g00120	DEGAL5871g00020	DEGAL2124g00020	DEGAL5030g00010	DEGAL2606g00010	DEGAL2844g00100	DEGAL4060g00080	DEGAL484g00270	DEGAL4302g00010	DEGAL5008g00040	DEGAL3510g00020	DEGAL6010g00020	DEGAL5752g00100	DEGAL2901g00060
DEGAL5427g00020	DEGAL579g00010	DEGAL6244g00100	DEGAL2061g00070	DEGAL981g00010	DEGAL5291g00320	DEGAL7135g00060	DEGAL3284g00180	DEGAL4152g00010	DEGAL1070g00060	DEGAL4129g00020	DEGAL830g00020	DEGAL2575g00020	DEGAL2716g00010	DEGAL3646g00030
DEGAL4716g00010	DEGAL5850g00050	DEGAL6409g00040	DEGAL3589g00040	DEGAL6816g00200	DEGAL6265g00140	DEGAL2901g00040	DEGAL5976g00280	DEGAL4585g00020	DEGAL500g00020	DEGAL1471g00030	DEGAL1197g00040	DEGAL1384g00130	DEGAL3563g00240	DEGAL1966g00030
DEGAL4935g00030	DEGAL1303g00010	DEGAL3563g00270	DEGAL2564g00010	DEGAL6422g00050	DEGAL6930g00110	DEGAL6593g00030	DEGAL1467g00010	DEGAL5996g00010	DEGAL2215g00020	DEGAL6437g00010	DEGAL3498g00020	DEGAL1940g00090	DEGAL5291g00300	DEGAL4255g00030
DEGAL3666g00090	DEGAL577g00020	DEGAL6018g00040	DEGAL6422g00090	DEGAL365g00090	DEGAL3712g00090	DEGAL6221g00020	DEGAL5752g00090	DEGAL5118g00020	DEGAL6161g00170	DEGAL2304g00020	DEGAL3758g00110	DEGAL6615g00030	DEGAL853g00040	DEGAL2189g00790
DEGAL4872g00080	DEGAL2716g00010	DEGAL4188g00620	DEGAL3330g00010	DEGAL2844g00030	DEGAL1070g00050	DEGAL3869g00010	DEGAL3937g00010	DEGAL3646g00080	DEGAL4410g00070	DEGAL4733g00060	DEGAL3712g00010	DEGAL3058g00020	DEGAL4300g00020	DEGAL6161g00230
DEGAL2147g00020	DEGAL5291g00300	DEGAL1118g00020	DEGAL5505g00020	DEGAL4924g00010	DEGAL5262g00010	DEGAL6161g00250	DEGAL1989g00110	DEGAL1152g00100	DEGAL5597g00070	DEGAL530g00050	DEGAL987g00010	DEGAL484g00240	DEGAL6879g00040	DEGAL1256g00040
DEGAL7053g00190	DEGAL2304g00040	DEGAL562g00170	DEGAL2901g00160	DEGAL4017g00040	DEGAL4146g00250	DEGAL6593g00040	DEGAL2664g00050	DEGAL2901g00030	DEGAL5214g00010	DEGAL4196g00030	DEGAL1471g00030	DEGAL2744g00010	DEGAL1301g00030	DEGAL4693g00010
DEGAL6911g00010	DEGAL365g00110	DEGAL1723g00010	DEGAL1634g00040	DEGAL5850g00040	DEGAL4733g00100	DEGAL5513g00140	DEGAL4403g00080	DEGAL3824g00120	DEGAL534g00150	DEGAL4182g00050	DEGAL6437g00010	DEGAL4919g00010	DEGAL4733g00160	DEGAL4152g00010
DEGAL561g00060	DEGAL4300g00020	DEGAL1369g00080	DEGAL6647g00020	DEGAL588g00050	DEGAL6675g00030	DEGAL6331g00010	DEGAL6532g00100	DEGAL6593g00020	DEGAL1303g00050	DEGAL3510g00010	DEGAL5075g00030	DEGAL3557g00080	DEGAL1868g00020	DEGAL205g00030
DEGAL5925g00010	DEGAL6879g00040	DEGAL4928g00030	DEGAL3589g00070	DEGAL2725g00080	DEGAL534g00120	DEGAL6096g00050	DEGAL6593g00010	DEGAL4635g00040	DEGAL2284g00020	DEGAL5401g00010	DEGAL3400g00010	DEGAL6532g00120	DEGAL6608g00020	DEGAL3831g00020
DEGAL97g00020	DEGAL1301g00030	DEGAL3250g00060	DEGAL7137g00010	DEGAL4924g00020	DEGAL1369g00030	DEGAL75g00020	DEGAL6310g00010	DEGAL6161g00240	DEGAL116g00040	DEGAL1197g00030	DEGAL4733g00060	DEGAL4635g00010	DEGAL5597g00040	DEGAL4585g00020
DEGAL5143g00060	DEGAL1868g00020	DEGAL1940g00020	DEGAL2192g00450	DEGAL2078g00010	DEGAL2231g00010	DEGAL3108g00010	DEGAL1877g00020	DEGAL2020g00010	DEGAL2217g00010	DEGAL2128g00010	DEGAL530g00050	DEGAL6205g00010	DEGAL2200g00150	DEGAL5996g00010
DEGAL1283g00030	DEGAL3982g00100	DEGAL2812g00110	DEGAL2901g00120	DEGAL3646g00170	DEGAL6174g00020	DEGAL1205g00010	DEGAL2812g00090	DEGAL4255g00020	DEGAL3563g00200	DEGAL4646g00100	DEGAL4196g00030	DEGAL4011g00110	DEGAL5715g00020	DEGAL5118g00020
DEGAL4780g00020	DEGAL6608g00020	DEGAL7057g00030	DEGAL1320g00010	DEGAL3557g00120	DEGAL2137g00040	DEGAL6758g00020	DEGAL5143g00030	DEGAL6816g00120	DEGAL2022g00030	DEGAL3498g00010	DEGAL4182g00050	DEGAL5143g00050	DEGAL116g00010	DEGAL3646g00080
DEGAL6574g00010	DEGAL5715g00020	DEGAL940g00070	DEGAL4797g00020	DEGAL486g00020	DEGAL1303g00020	DEGAL762g00010	DEGAL2685g00010	DEGAL5291g00230	DEGAL684g00010	DEGAL3712g00020	DEGAL3510g00010	DEGAL1877g00040	DEGAL577g00030	DEGAL3379g00010
DEGAL2920g00070	DEGAL577g00030	DEGAL7167g00050	DEGAL3655g00040	DEGAL4416g00120	DEGAL853g00030	DEGAL5499g00040	DEGAL5617g00070	DEGAL1256g00030	DEGAL3086g00010	DEGAL2517g00030	DEGAL5401g00010	DEGAL2291g00010	DEGAL2247g00020	DEGAL6221g00010
DEGAL4007g00350	DEGAL7167g00080	DEGAL4427g00080	DEGAL2844g00020	DEGAL2623g00040	DEGAL4302g00010	DEGAL5401g00020	DEGAL4791g00010	DEGAL5513g00110	DEGAL4888g00020	DEGAL1471g00040	DEGAL1197g00030	DEGAL6816g00170	DEGAL853g00050	DEGAL5059g00050
DEGAL6631g00030	DEGAL853g00050	DEGAL666g00030	DEGAL365g00080	DEGAL5884g00020	DEGAL6930g00100	DEGAL2896g00010	DEGAL1420g00010	DEGAL484g00280	DEGAL6265g00120	DEGAL2018g00010	DEGAL2128g00010	DEGAL5617g00050	DEGAL5216g00030	DEGAL6593g00020
DEGAL4439g00020	DEGAL2411g00070	DEGAL2664g00100	DEGAL4642g00020	DEGAL4572g00160	DEGAL1070g00060	DEGAL205g00050	DEGAL771g00020	DEGAL75g00010	DEGAL228g00010	DEGAL5008g00050	DEGAL4646g00100	DEGAL4255g00050	DEGAL2411g00070	DEGAL4635g00040
DEGAL126g00010	DEGAL1118g00080	DEGAL1333g00010	DEGAL2466g00200	DEGAL5387g00030	DEGAL6565g00020	DEGAL3712g00030	DEGAL2803g00020	DEGAL6758g00010	DEGAL3939g00080	DEGAL4129g00010	DEGAL3498g00010	DEGAL1420g00030	DEGAL4427g00030	DEGAL2020g00010
DEGAL3133g00030	DEGAL526g00020	DEGAL3920g00010	DEGAL821g00020	DEGAL2447g00010	DEGAL4146g00280	DEGAL5008g00020	DEGAL3362g00040	DEGAL2566g00030	DEGAL2099g00020	DEGAL1094g00010	DEGAL1471g00040	DEGAL7085g00050	DEGAL526g00020	DEGAL5017g00010
DEGAL3574g00010	DEGAL4011g00180	DEGAL1118g00030	DEGAL19g00020	DEGAL3867g00030	DEGAL6161g00170	DEGAL7135g00030	DEGAL940g00010	DEGAL4470g00070	DEGAL4146g00270	DEGAL6821g00010	DEGAL5008g00050	DEGAL4060g00070	DEGAL499g00010	DEGAL1256g00030
DEGAL4340g00010	DEGAL5866g00300	DEGAL3563g00280	DEGAL484g00130	DEGAL491g00060	DEGAL4410g00070	DEGAL6816g00140	DEGAL2596g00040	DEGAL4092g00100	DEGAL968g00030	DEGAL823g00010	DEGAL4129g00010	DEGAL6010g00010	DEGAL1832g00080	DEGAL7040g00120
DEGAL2323g00140	DEGAL1562g00140	DEGAL4011g00160	DEGAL2345g00010	DEGAL2031g00010	DEGAL5715g00050	DEGAL3646g00060	DEGAL4182g00020	DEGAL593g00010	DEGAL4410g00060	DEGAL823g00040	DEGAL1094g00010	DEGAL3311g00010	DEGAL4279g00040	DEGAL1031g00050
DEGAL2145g00080	DEGAL499g00010	DEGAL4928g00020	DEGAL6771g00100	DEGAL4735g00040	DEGAL5597g00070	DEGAL968g00080	DEGAL2144g00010	DEGAL530g00090	DEGAL534g00140	DEGAL6437g00020	DEGAL6771g00010	DEGAL1384g00140	DEGAL411g00070	DEGAL5513g00110
DEGAL1219g00060	DEGAL5925g00190	DEGAL1001g00050	DEGAL6647g00030	DEGAL3828g00110	DEGAL5214g00010	DEGAL2067g00010	DEGAL2061g00120	DEGAL5996g00020	DEGAL1303g00040	DEGAL966g00060	DEGAL6821g00010	DEGAL3594g00010	DEGAL4241g00020	DEGAL75g00010
DEGAL3850g00030	DEGAL4279g00040	DEGAL6409g00010	DEGAL2189g00660	DEGAL4917g00010	DEGAL534g00150	DEGAL1966g00040	DEGAL5743g00050	DEGAL2625g00010	DEGAL3563g00210	DEGAL2192g00530	DEGAL823g00010	DEGAL5513g00180	DEGAL1001g00020	DEGAL6758g00010
DEGAL2147g00030	DEGAL411g00070	DEGAL2812g00120	DEGAL3589g00060	DEGAL1634g00010	DEGAL1303g00050	DEGAL2192g00560	DEGAL6532g00170	DEGAL2119g00010	DEGAL116g00050	DEGAL2200g00120	DEGAL6340g00010	DEGAL6615g00040	DEGAL2714g00010	DEGAL2566g00030
DEGAL3632g00010	DEGAL5597g00010	DEGAL4279g00030	DEGAL2404g00020	DEGAL17g00010	DEGAL2284g00020	DEGAL2844g00130	DEGAL3011g00010	DEGAL3646g00090	DEGAL4695g00030	DEGAL877g00010	DEGAL823g00040	DEGAL1989g00120	DEGAL5029g00010	DEGAL593g00010
DEGAL5976g00230	DEGAL1384g00080	DEGAL5799g00010	DEGAL2192g00440	DEGAL2623g00050	DEGAL116g00040	DEGAL484g00260	DEGAL666g00010	DEGAL205g00040	DEGAL1753g00050	DEGAL1903g00050	DEGAL5244g00010	DEGAL5866g00290	DEGAL6235g00020	DEGAL2625g00020
DEGAL4120g00010	DEGAL6750g00020	DEGAL3751g00010	DEGAL1857g00010	DEGAL4416g00110	DEGAL2022g00030	DEGAL2456g00010	DEGAL1792g00030	DEGAL2901g00040	DEGAL6849g00010	DEGAL7092g00010	DEGAL6437g00020	DEGAL5925g00200	DEGAL6847g00010	DEGAL5996g00020
DEGAL844g00010	DEGAL1185g00010	DEGAL666g00040	DEGAL1921g00020	DEGAL1918g00020	DEGAL684g00010	DEGAL5499g00030	DEGAL2076g00020	DEGAL6593g00030	DEGAL4888g00010	DEGAL1197g00060	DEGAL966g00060	DEGAL2812g00080	DEGAL5919g00030	DEGAL2625g00010
DEGAL566g00010	DEGAL2714g00010	DEGAL1508g00010	DEGAL2946g00030	DEGAL4572g00170	DEGAL3086g00010	DEGAL5617g00010	DEGAL2664g00040	DEGAL5008g00010	DEGAL5351g00030	DEGAL441g00010	DEGAL2192g00530	DEGAL7085g00040	DEGAL4000g00010	DEGAL4585g00010
DEGAL5425g00030	DEGAL5029g00010	DEGAL5915g00010	DEGAL6270g00030	DEGAL484g00180	DEGAL4888g00020	DEGAL6816g00150	DEGAL6365g00240	DEGAL6221g00020	DEGAL6265g00110	DEGAL1471g00010	DEGAL2200g00120	DEGAL484g00220	DEGAL5635g00010	DEGAL2119g00010
DEGAL2206g00040	DEGAL6235g00020	DEGAL2812g00130	DEGAL6051g00020	DEGAL6422g00070	DEGAL5351g00040	DEGAL7135g00040	DEGAL5802g00020	DEGAL4129g00050	DEGAL2137g00060	DEGAL6221g00030	DEGAL877g00010	DEGAL1031g00030	DEGAL666g00050	DEGAL2896g00020
DEGAL3413g00020	DEGAL6847g00010	DEGAL562g00150	DEGAL2725g00060	DEGAL5850g00020	DEGAL968g00040	DEGAL968g00070	DEGAL3557g00030	DEGAL5291g00260	DEGAL3939g00050	DEGAL4407g00280	DEGAL1903g00050	DEGAL6087g00050	DEGAL5871g00010	DEGAL3646g00090
DEGAL121g00080	DEGAL1617g00050	DEGAL1118g00040	DEGAL4642g00010	DEGAL2681g00170	DEGAL228g00010	DEGAL5059g00040	DEGAL2144g00020	DEGAL2189g00770	DEGAL384g00010	DEGAL3824g00100	DEGAL5513g00100	DEGAL2144g00040	DEGAL6066g00030	DEGAL6378g00010
DEGAL3574g00020	DEGAL5871g00010	DEGAL4427g00070	DEGAL365g00070	DEGAL6930g00080	DEGAL3939g00080	DEGAL3646g00070	DEGAL3311g00080	DEGAL654g00010	DEGAL365g00100	DEGAL7076g00010	DEGAL484g00290	DEGAL5617g00060	DEGAL2812g00140	DEGAL205g00040
DEGAL5144g00060	DEGAL1333g00030	DEGAL2099g00010	DEGAL484g00140	DEGAL1600g00010	DEGAL2099g00020	DEGAL7076g00050	DEGAL5617g00080	DEGAL6593g00040	DEGAL3982g00130	DEGAL2145g00310	DEGAL6532g00190	DEGAL4060g00080	DEGAL3848g00010	DEGAL2844g00100
DEGAL283g00090	DEGAL2812g00140	DEGAL1832g00040	DEGAL5285g00020	DEGAL2901g00180	DEGAL4146g00270	DEGAL2664g00090	DEGAL525g00130	DEGAL5513g00140	DEGAL2547g00010	DEGAL5291g00290	DEGAL1197g00060	DEGAL2596g00030	DEGAL3563g00260	DEGAL7135g00060
DEGAL3253g00100	DEGAL2488g00010	DEGAL6190g00020	DEGAL6930g00040	DEGAL6365g00170	DEGAL2189g00740	DEGAL6161g00150	DEGAL1682g00010	DEGAL6096g00050	DEGAL4733g00150	DEGAL966g00050	DEGAL5008g00060	DEGAL881g00010	DEGAL4188g00610	DEGAL5008g00010
DEGAL5424g00040	DEGAL3848g00010	DEGAL4166g00060	DEGAL3330g00030	DEGAL4917g00020	DEGAL4410g00060	DEGAL6608g00010	DEGAL771g00030	DEGAL7040g00110	DEGAL832g00010	DEGAL2192g00520	DEGAL441g00010	DEGAL3831g00030	DEGAL562g00180	DEGAL6221g00020
DEGAL4340g00020	DEGAL3563g00260	DEGAL6906g00010	DEGAL2341g00070	DEGAL6270g00040	DEGAL6906g00020	DEGAL3644g00010	DEGAL5706g00050	DEGAL75g00020	DEGAL1964g00010	DEGAL2135g00010	DEGAL3284g00110	DEGAL1467g00010	DEGAL3250g00040	DEGAL968g00090
DEGAL1562g00010	DEGAL4928g00060	DEGAL6624g00010	DEGAL2126g00010	DEGAL2632g00010	DEGAL6675g00010	DEGAL6675g00020	DEGAL6387g00010	DEGAL3108g00010	DEGAL528g00010	DEGAL272g00030	DEGAL4129g00040	DEGAL3468g00010	DEGAL4427g00060	DEGAL4129g00050
DEGAL2204g00060	DEGAL562g00180	DEGAL1562g00100	DEGAL6771g00110	DEGAL2189g00670	DEGAL5214g00020	DEGAL534g00130	DEGAL940g00020	DEGAL1205g00010	DEGAL1369g00060	DEGAL4646g00120	DEGAL1471g00010	DEGAL3937g00010	DEGAL5925g00180	DEGAL2189g00770
DEGAL342g00070	DEGAL3250g00040	DEGAL52g00010	DEGAL1857g00020	DEGAL4260g00010	DEGAL1303g00040	DEGAL2137g00050	DEGAL2803g00030	DEGAL762g00010	DEGAL2137g00010	DEGAL4635g00070	DEGAL6221g00030	DEGAL5866g00280	DEGAL6734g00060	DEGAL654g00010
DEGAL3911g00010	DEGAL4427g00060	DEGAL2859g00010	DEGAL3494g00050	DEGAL6591g00080	DEGAL5410g00020	DEGAL3392g00010	DEGAL1450g00090	DEGAL5499g00040	DEGAL6847g00050	DEGAL1197g00050	DEGAL4407g00280	DEGAL4403g00080	DEGAL1118g00010	DEGAL1966g00050
DEGAL4717g00020	DEGAL2419g00040	DEGAL4054g00020	DEGAL4264g00020	DEGAL2061g00080	DEGAL116g00050	DEGAL2022g00010	DEGAL3362g00050	DEGAL2896g00010	DEGAL4695g00040	DEGAL2517g00010	DEGAL3824g00100	DEGAL6532g00100	DEGAL4279g00050	DEGAL3108g00010
DEGAL6075g00010	DEGAL1723g00020	DEGAL1617g00010	DEGAL4572g00100	DEGAL5344g00010	DEGAL3861g00010	DEGAL4368g00010	DEGAL2596g00050	DEGAL205g00050	DEGAL6702g00010	DEGAL3758g00120	DEGAL7076g00010	DEGAL6593g00010	DEGAL3789g00040	DEGAL5996g00030
DEGAL4282g00010	DEGAL4011g00190	DEGAL293g00010	DEGAL3824g00170	DEGAL2681g00160	DEGAL5104g00020	DEGAL6246g00110	DEGAL3117g00010	DEGAL5059g00030	DEGAL2189g00700	DEGAL4026g00010	DEGAL2145g00310	DEGAL6310g00010	DEGAL6673g00010	DEGAL205g00050
DEGAL2866g00020	DEGAL4928g00040	DEGAL6532g00210	DEGAL4321g00040	DEGAL3589g00050	DEGAL1753g00050	DEGAL1303g00030	DEGAL4182g00010	DEGAL7076g00060	DEGAL6281g00010	DEGAL4262g00010	DEGAL5291g00290	DEGAL2812g00090	DEGAL7057g00020	DEGAL5008g00020
DEGAL6351g00040	DEGAL1118g00010	DEGAL2320g00010	DEGAL6734g00110	DEGAL2502g00070	DEGAL6265g00110	DEGAL2606g00010	DEGAL6966g00010	DEGAL968g00080	DEGAL1118g00050	DEGAL6771g00030	DEGAL6606g00020	DEGAL3557g00060	DEGAL1001g00030	DEGAL7135g00030
DEGAL4011g00250	DEGAL1562g00150	DEGAL3899g00040	DEGAL5533g00040	DEGAL4735g00060	DEGAL2304g00050	DEGAL2341g00020	DEGAL2803g00040	DEGAL1753g00020	DEGAL6265g00100	DEGAL1322g00010	DEGAL966g00050	DEGAL525g00140	DEGAL1832g00070	DEGAL5059g00030
DEGAL5425g00020	DEGAL1940g00010	DEGAL1549g00150	DEGAL2568g00030	DEGAL6216g00030	DEGAL384g00010	DEGAL5291g00320	DEGAL6577g00060	DEGAL2067g00010	DEGAL1838g00020	DEGAL6161g00220	DEGAL1957g00030	DEGAL4791g00010	DEGAL6144g00010	DEGAL3646g00060
DEGAL6573g00010	DEGAL3789g00040	DEGAL1940g00050	DEGAL1549g00070	DEGAL3490g00040	DEGAL3982g00130	DEGAL6265g00140	DEGAL5684g00010	DEGAL6593g00050	DEGAL384g00020	DEGAL4129g00030	DEGAL2192g00520	DEGAL1420g00010	DEGAL411g00060	DEGAL6593g00050
DEGAL2647g00010	DEGAL6673g00010	DEGAL301g00020	DEGAL3494g00060	DEGAL1541g00010	DEGAL2547g00010	DEGAL6930g00110	DEGAL562g00130	DEGAL1966g00040	DEGAL2812g00100	DEGAL1094g00030	DEGAL6816g00100	DEGAL2803g00020	DEGAL6190g00070	DEGAL1966g00040
DEGAL3683g00040	DEGAL7057g00020	DEGAL1001g00070	DEGAL3336g00060	DEGAL5563g00010	DEGAL4733g00150	DEGAL853g00020	DEGAL4403g00060	DEGAL2192g00560	DEGAL2189g00720	DEGAL1471g00020	DEGAL2135g00010	DEGAL3362g00040	DEGAL6750g00030	DEGAL2192g00560
DEGAL5491g00120	DEGAL1832g00070	DEGAL3897g00020	DEGAL7137g00040	DEGAL6435g00020	DEGAL3824g00090	DEGAL3712g00090	DEGAL4407g00250	DEGAL3332g00010	DEGAL1244g00030	DEGAL3284g00100	DEGAL2200g00110	DEGAL940g00010	DEGAL4241g00010	DEGAL5617g00020
DEGAL4960g00040	DEGAL411g00060	DEGAL5925g00140	DEGAL2946g00010	DEGAL6647g00010	DEGAL832g00010	DEGAL1070g00050	DEGAL6087g00030	DEGAL5291g00250	DEGAL6233g00020	DEGAL1530g00010	DEGAL530g00070	DEGAL4182g00020	DEGAL577g00010	DEGAL6096g00040
DEGAL6167g00020	DEGAL5745g00020	DEGAL2755g00140	DEGAL4572g00110	DEGAL5505g00030	DEGAL6879g00070	DEGAL5262g00010	DEGAL5617g00090	DEGAL5617g00020	DEGAL1617g00090	DEGAL6096g00070	DEGAL4646g00120	DEGAL2144g00010	DEGAL1617g00040	DEGAL484g00260
DEGAL4850g00020	DEGAL577g00010	DEGAL3252g00010	DEGAL4264g00010	DEGAL3275g00020	DEGAL1964g00010	DEGAL4733g00100	DEGAL5722g00010	DEGAL6096g00040	DEGAL1369g00070	DEGAL966g00080	DEGAL1197g00050	DEGAL6750g00060	DEGAL2664g00110	DEGAL4583g00020
DEGAL72g00170	DEGAL2664g00110	DEGAL6734g00020	DEGAL6096g00020	DEGAL2192g00470	DEGAL528g00010	DEGAL6096g00140	DEGAL823g00080	DEGAL2844g00130	DEGAL528g00020	DEGAL2020g00020	DEGAL2517g00010	DEGAL2061g00120	DEGAL6235g00030	DEGAL3163g00020
DEGAL3163g00010	DEGAL666g00060	DEGAL3128g00060	DEGAL1766g00020	DEGAL2189g00680	DEGAL2200g00180	DEGAL1549g00190	DEGAL6771g00060	DEGAL484g00260	DEGAL6847g00060	DEGAL5558g00020	DEGAL4026g00010	DEGAL5743g00050	DEGAL666g00060	DEGAL3712g00040
DEGAL6615g00020	DEGAL1384g00090	DEGAL4427g00090	DEGAL6734g00100	DEGAL3655g00010	DEGAL4410g00050	DEGAL1244g00070	DEGAL4292g00020	DEGAL3712g00040	DEGAL1118g00060	DEGAL6048g00010	DEGAL4262g00010	DEGAL3011g00010	DEGAL3920g00020	DEGAL6324g00020
DEGAL4060g00090	DEGAL5871g00020	DEGAL2320g00020	DEGAL1517g00020	DEGAL5884g00050	DEGAL5597g00050	DEGAL3733g00050	DEGAL5274g00010	DEGAL5118g00030	DEGAL3477g00020	DEGAL1256g00040	DEGAL830g00010	DEGAL4403g00050	DEGAL5871g00020	DEGAL2948g00010
DEGAL6877g00010	DEGAL6409g00040	DEGAL3899g00030	DEGAL1608g00010	DEGAL3494g00020	DEGAL1413g00010	DEGAL1369g00030	DEGAL7085g00090	DEGAL2948g00010	DEGAL5216g00010	DEGAL4965g00020	DEGAL6771g00030	DEGAL666g00010	DEGAL3563g00270	DEGAL550g00110
DEGAL1141g00040	DEGAL3563g00270	DEGAL1940g00060	DEGAL6244g00060	DEGAL1643g00040	DEGAL6549g00010	DEGAL3475g00010	DEGAL6750g00040	DEGAL5617g00010	DEGAL3646g00010	DEGAL4693g00010	DEGAL1322g00010	DEGAL2076g00020	DEGAL6018g00040	DEGAL5617g00010
DEGAL6010g00030	DEGAL3250g00030	DEGAL6734g00050	DEGAL1983g00010	DEGAL7033g00110	DEGAL883g00060	DEGAL2137g00040	DEGAL4196g00080	DEGAL5059g00040	DEGAL3145g00010	DEGAL2790g00010	DEGAL6161g00220	DEGAL4407g00260	DEGAL2812g00150	DEGAL6816g00150
DEGAL1940g00080	DEGAL4188g00620	DEGAL1001g00080	DEGAL1606g00080	DEGAL6051g00040	DEGAL6847g00050	DEGAL2022g00020	DEGAL3037g00020	DEGAL3646g00070	DEGAL1301g00020	DEGAL530g00080	DEGAL1471g00020	DEGAL562g00140	DEGAL4188g00620	DEGAL968g00070
DEGAL3857g00050	DEGAL1118g00020	DEGAL1615g00010	DEGAL2341g00130	DEGAL484g00160	DEGAL4695g00040	DEGAL1753g00030	DEGAL3284g00150	DEGAL7076g00050	DEGAL3982g00110	DEGAL2566g00040	DEGAL3284g00100	DEGAL6771g00040	DEGAL1118g00020	DEGAL3646g00070
DEGAL3058g00010	DEGAL1723g00010	DEGAL1562g00120	DEGAL729g00120	DEGAL1101g00010	DEGAL6702g00010	DEGAL5291g00310	DEGAL1792g00010	DEGAL2664g00090	DEGAL5136g00010	DEGAL3831g00020	DEGAL1530g00010	DEGAL5802g00020	DEGAL4427g00050	DEGAL6161g00150
DEGAL484g00230	DEGAL4928g00030	DEGAL4494g00040	DEGAL1391g00020	DEGAL2681g00150	DEGAL2189g00700	DEGAL853g00030	DEGAL4255g00090	DEGAL4733g00110	DEGAL2304g00030	DEGAL5118g00020	DEGAL1966g00030	DEGAL3557g00030	DEGAL562g00170	DEGAL1549g00180
DEGAL1701g00130	DEGAL3250g00060	DEGAL6283g00090	DEGAL1764g00080	DEGAL3867g00080	DEGAL4837g00010	DEGAL4302g00010	DEGAL4897g00010	DEGAL6608g00010	DEGAL6879g00050	DEGAL3646g00080	DEGAL2189g00790	DEGAL5832g00020	DEGAL1723g00010	DEGAL5214g00030
DEGAL6577g00030	DEGAL2755g00130	DEGAL2931g00010	DEGAL3336g00070	DEGAL2061g00070	DEGAL6281g00010	DEGAL1070g00060	DEGAL3498g00040	DEGAL6675g00020	DEGAL534g00110	DEGAL155g00010	DEGAL2901g00020	DEGAL2144g00020	DEGAL4928g00030	DEGAL4028g00020
DEGAL5033g00020	DEGAL1940g00020	DEGAL3899g00020	DEGAL3824g00190	DEGAL2564g00010	DEGAL1118g00050	DEGAL500g00020	DEGAL5684g00020	DEGAL534g00130	DEGAL4733g00170	DEGAL6221g00010	DEGAL6048g00010	DEGAL6526g00020	DEGAL5925g00170	DEGAL579g00030
DEGAL1797g00090	DEGAL2812g00110	DEGAL2812g00160	DEGAL3689g00010	DEGAL4735g00070	DEGAL1838g00020	DEGAL1244g00040	DEGAL6365g00260	DEGAL2137g00050	DEGAL6476g00010	DEGAL1152g00100	DEGAL1256g00040	DEGAL1682g00010	DEGAL3250g00060	DEGAL6675g00020
DEGAL6532g00130	DEGAL7057g00030	DEGAL4011g00120	DEGAL6745g00020	DEGAL4799g00020	DEGAL2812g00100	DEGAL6096g00130	DEGAL5333g00010	DEGAL5340g00010	DEGAL2798g00010	DEGAL2901g00030	DEGAL2790g00010	DEGAL940g00020	DEGAL2755g00130	DEGAL534g00130
DEGAL4030g00010	DEGAL411g00050	DEGAL5925g00120	DEGAL2502g00050	DEGAL6216g00020	DEGAL2189g00720	DEGAL6161g00170	DEGAL7085g00080	DEGAL116g00020	DEGAL1303g00010	DEGAL6593g00020	DEGAL530g00080	DEGAL2803g00030	DEGAL2812g00110	DEGAL2137g00050
DEGAL5866g00270	DEGAL7167g00050	DEGAL6127g00040	DEGAL365g00040	DEGAL1139g00010	DEGAL6879g00060	DEGAL5214g00010	DEGAL4255g00080	DEGAL205g00070	DEGAL577g00020	DEGAL6161g00240	DEGAL2566g00040	DEGAL1450g00090	DEGAL7057g00030	DEGAL4368g00010
DEGAL3983g00030	DEGAL5487g00010	DEGAL666g00070	DEGAL2625g00030	DEGAL6422g00090	DEGAL4733g00140	DEGAL534g00150	DEGAL6771g00070	DEGAL2411g00040	DEGAL1118g00070	DEGAL7085g00020	DEGAL3831g00020	DEGAL3362g00050	DEGAL940g00070	DEGAL1303g00030
DEGAL6811g00140	DEGAL4427g00080	DEGAL1996g00020	DEGAL3020g00020	DEGAL1144g00010	DEGAL3451g00020	DEGAL1303g00050	DEGAL940g00040	DEGAL1303g00030	DEGAL5752g00100	DEGAL2020g00010	DEGAL4585g00020	DEGAL2596g00050	DEGAL5487g00010	DEGAL5104g00010
DEGAL5684g00040	DEGAL666g00030	DEGAL6898g00010	DEGAL3963g00050	DEGAL1702g00020	DEGAL5487g00020	DEGAL5410g00010	DEGAL2596g00070	DEGAL2606g00010	DEGAL5291g00300	DEGAL4255g00020	DEGAL5118g00020	DEGAL5743g00040	DEGAL1617g00030	DEGAL1118g00090
DEGAL5202g00010	DEGAL2664g00100	DEGAL2419g00060	DEGAL5034g00010	DEGAL550g00010	DEGAL1369g00070	DEGAL2284g00020	DEGAL1404g00050	DEGAL1118g00090	DEGAL2304g00040	DEGAL5017g00010	DEGAL3646g00080	DEGAL2061g00110	DEGAL1333g00010	DEGAL2341g00020
DEGAL2192g00150	DEGAL1333g00010	DEGAL4995g00010	DEGAL2568g00010	DEGAL5351g00010	DEGAL5597g00060	DEGAL116g00040	DEGAL959g00040	DEGAL5291g00320	DEGAL1301g00030	DEGAL5291g00230	DEGAL6221g00010	DEGAL4182g00010	DEGAL3920g00010	DEGAL5291g00320
DEGAL6725g00030	DEGAL3920g00010	DEGAL1549g00170	DEGAL1764g00070	DEGAL5505g00020	DEGAL3477g00020	DEGAL3563g00200	DEGAL6505g00010	DEGAL6930g00110	DEGAL4733g00160	DEGAL7040g00120	DEGAL2889g00010	DEGAL6966g00010	DEGAL1291g00010	DEGAL6265g00140
DEGAL6251g00040	DEGAL5871g00030	DEGAL1562g00130	DEGAL5030g00080	DEGAL3589g00070	DEGAL5216g00010	DEGAL684g00010	DEGAL6750g00050	DEGAL3712g00090	DEGAL832g00020	DEGAL4965g00010	DEGAL1152g00100	DEGAL1792g00040	DEGAL5871g00030	DEGAL3712g00090
DEGAL1194g00150	DEGAL3563g00280	DEGAL352g00010	DEGAL4639g00010	DEGAL7137g00010	DEGAL6246g00160	DEGAL2341g00040	DEGAL3007g00030	DEGAL1070g00050	DEGAL1868g00020	DEGAL75g00010	DEGAL2901g00030	DEGAL2803g00040	DEGAL1449g00010	DEGAL5262g00010
DEGAL3311g00040	DEGAL1001g00050	DEGAL6018g00020	DEGAL1549g00090	DEGAL2901g00120	DEGAL3145g00010	DEGAL3086g00010	DEGAL3117g00030	DEGAL5262g00010	DEGAL3982g00100	DEGAL534g00160	DEGAL6593g00020	DEGAL6577g00060	DEGAL1118g00030	DEGAL3824g00040
DEGAL4850g00030	DEGAL6409g00010	DEGAL6246g00100	DEGAL5533g00010	DEGAL4321g00100	DEGAL365g00120	DEGAL5351g00040	DEGAL6532g00140	DEGAL3824g00040	DEGAL6608g00020	DEGAL530g00090	DEGAL6161g00240	DEGAL666g00020	DEGAL4188g00630	DEGAL4146g00250
DEGAL3637g00010	DEGAL3751g00010	DEGAL2040g00070	DEGAL6185g00050	DEGAL4797g00020	DEGAL1301g00020	DEGAL968g00040	DEGAL1792g00020	DEGAL4146g00250	DEGAL5597g00040	DEGAL2625g00010	DEGAL7085g00020	DEGAL6771g00050	DEGAL4011g00160	DEGAL2189g00760
DEGAL5427g00060	DEGAL666g00040	DEGAL4011g00130	DEGAL2228g00010	DEGAL1643g00030	DEGAL2304g00030	DEGAL6246g00130	DEGAL3037g00010	DEGAL2189g00760	DEGAL1617g00070	DEGAL4585g00010	DEGAL2020g00010	DEGAL4407g00250	DEGAL4928g00020	DEGAL5351g00050
DEGAL4965g00050	DEGAL1333g00020	DEGAL2812g00170	DEGAL2502g00060	DEGAL6270g00020	DEGAL6879g00050	DEGAL228g00010	DEGAL1382g00010	DEGAL4733g00100	DEGAL1369g00050	DEGAL2119g00010	DEGAL4255g00020	DEGAL3557g00040	DEGAL3250g00050	DEGAL4028g00010
DEGAL4597g00010	DEGAL1508g00010	DEGAL3897g00050	DEGAL1517g00050	DEGAL2946g00020	DEGAL2200g00160	DEGAL2099g00020	DEGAL3498g00030	DEGAL5351g00050	DEGAL5605g00020	DEGAL6661g00010	DEGAL5017g00010	DEGAL5832g00010	DEGAL1940g00030	DEGAL5305g00030
DEGAL6416g00420	DEGAL5915g00010	DEGAL484g00110	DEGAL1764g00060	DEGAL3655g00040	DEGAL5850g00050	DEGAL4733g00120	DEGAL6087g00010	DEGAL4028g00010	DEGAL853g00050	DEGAL205g00040	DEGAL5291g00230	DEGAL6087g00030	DEGAL1001g00050	DEGAL6675g00030
DEGAL6615g00030	DEGAL2812g00130	DEGAL554g00010	DEGAL6244g00040	DEGAL2725g00050	DEGAL6476g00010	DEGAL4146g00270	DEGAL5743g00020	DEGAL5305g00030	DEGAL5216g00030	DEGAL2844g00100	DEGAL7040g00120	DEGAL5617g00090	DEGAL411g00040	DEGAL3733g00050
DEGAL345g00010	DEGAL4188g00640	DEGAL7040g00050	DEGAL2067g00060	DEGAL2844g00020	DEGAL1303g00010	DEGAL968g00030	DEGAL4813g00010	DEGAL3733g00050	DEGAL4427g00030	DEGAL6816g00130	DEGAL75g00010	DEGAL1384g00100	DEGAL4279g00030	DEGAL4410g00080
DEGAL3557g00080	DEGAL1118g00040	DEGAL6864g00130	DEGAL3839g00010	DEGAL428g00010	DEGAL1118g00070	DEGAL534g00140	DEGAL2145g00300	DEGAL534g00120	DEGAL526g00020	DEGAL1966g00010	DEGAL6758g00010	DEGAL2224g00010	DEGAL5925g00160	DEGAL116g00030
DEGAL5033g00010	DEGAL1070g00010	DEGAL3402g00020	DEGAL6246g00020	DEGAL6051g00030	DEGAL853g00040	DEGAL1303g00040	DEGAL966g00040	DEGAL4410g00080	DEGAL3542g00100	DEGAL5008g00010	DEGAL4470g00070	DEGAL6771g00060	DEGAL6750g00010	DEGAL1303g00020
DEGAL5464g00010	DEGAL6190g00020	DEGAL4705g00010	DEGAL957g00020	DEGAL3867g00070	DEGAL1301g00030	DEGAL5410g00020	DEGAL530g00040	DEGAL6174g00020	DEGAL4011g00180	DEGAL6221g00020	DEGAL593g00010	DEGAL5274g00010	DEGAL6190g00050	DEGAL1753g00030
DEGAL3442g00020	DEGAL1994g00010	DEGAL6591g00040	DEGAL4639g00020	DEGAL19g00020	DEGAL4733g00160	DEGAL116g00050	DEGAL4182g00060	DEGAL2137g00040	DEGAL5866g00300	DEGAL4129g00050	DEGAL530g00090	DEGAL7085g00090	DEGAL5871g00040	DEGAL5291g00310
DEGAL4292g00010	DEGAL6906g00010	DEGAL3128g00030	DEGAL2818g00040	DEGAL484g00130	DEGAL832g00020	DEGAL4695g00030	DEGAL3510g00020	DEGAL116g00030	DEGAL4928g00050	DEGAL3824g00150	DEGAL2625g00010	DEGAL940g00030	DEGAL1617g00020	DEGAL6246g00120
DEGAL6532g00120	DEGAL1562g00100	DEGAL4667g00020	DEGAL3492g00070	DEGAL588g00040	DEGAL6608g00020	DEGAL1753g00050	DEGAL6476g00030	DEGAL1753g00030	DEGAL1832g00080	DEGAL3869g00010	DEGAL4585g00010	DEGAL6750g00040	DEGAL1333g00020	DEGAL4695g00010
DEGAL2270g00020	DEGAL52g00010	DEGAL7053g00040	DEGAL6244g00090	DEGAL2067g00130	DEGAL1369g00050	DEGAL6096g00120	DEGAL830g00020	DEGAL5291g00310	DEGAL4241g00020	DEGAL6161g00250	DEGAL2119g00010	DEGAL4196g00080	DEGAL562g00150	DEGAL853g00030
DEGAL4635g00010	DEGAL2859g00010	DEGAL4954g00010	DEGAL3689g00070	DEGAL6216g00010	DEGAL5715g00020	DEGAL6849g00010	DEGAL1197g00040	DEGAL6246g00120	DEGAL5597g00010	DEGAL654g00010	DEGAL3646g00090	DEGAL6577g00050	DEGAL4188g00640	DEGAL6930g00100
DEGAL5866g00260	DEGAL1617g00010	DEGAL6283g00070	DEGAL896g00060	DEGAL4799g00010	DEGAL2137g00020	DEGAL4888g00010	DEGAL4635g00080	DEGAL205g00080	DEGAL1384g00080	DEGAL6593g00040	DEGAL6661g00010	DEGAL3037g00020	DEGAL4427g00070	DEGAL6565g00020
DEGAL4011g00110	DEGAL293g00010	DEGAL6127g00020	DEGAL2692g00020	DEGAL6925g00030	DEGAL1118g00080	DEGAL6265g00110	DEGAL3498g00020	DEGAL4695g00010	DEGAL6750g00020	DEGAL1966g00050	DEGAL2844g00100	DEGAL3007g00020	DEGAL2099g00010	DEGAL2215g00020
DEGAL3032g00010	DEGAL6532g00210	DEGAL562g00220	DEGAL2341g00100	DEGAL2126g00020	DEGAL4427g00030	DEGAL853g00010	DEGAL3758g00110	DEGAL853g00030	DEGAL1617g00060	DEGAL6096g00050	DEGAL5565g00020	DEGAL3284g00150	DEGAL1832g00040	DEGAL4146g00280
DEGAL150g00020	DEGAL2320g00010	DEGAL5866g00150	DEGAL2067g00070	DEGAL3646g00180	DEGAL3542g00100	DEGAL2137g00060	DEGAL3712g00010	DEGAL4302g00010	DEGAL1185g00010	DEGAL2844g00140	DEGAL6816g00130	DEGAL6409g00050	DEGAL2755g00150	DEGAL6161g00170
DEGAL6811g00150	DEGAL3899g00040	DEGAL267g00020	DEGAL5030g00060	DEGAL3330g00040	DEGAL4011g00180	DEGAL3939g00050	DEGAL5075g00040	DEGAL1070g00060	DEGAL2714g00010	DEGAL3108g00010	DEGAL7135g00060	DEGAL1792g00010	DEGAL1940g00040	DEGAL4410g00070
DEGAL2291g00010	DEGAL1549g00150	DEGAL2940g00020	DEGAL2627g00020	DEGAL6875g00010	DEGAL4928g00050	DEGAL384g00010	DEGAL5008g00040	DEGAL2215g00020	DEGAL5029g00010	DEGAL6758g00020	DEGAL1966g00010	DEGAL4255g00090	DEGAL6190g00020	DEGAL5715g00050
DEGAL1387g00090	DEGAL1940g00050	DEGAL6896g00040	DEGAL4572g00150	DEGAL2345g00010	DEGAL5925g00190	DEGAL365g00100	DEGAL4129g00020	DEGAL4410g00070	DEGAL6847g00010	DEGAL5499g00040	DEGAL6593g00030	DEGAL4897g00010	DEGAL411g00030	DEGAL5597g00070
DEGAL881g00020	DEGAL1001g00070	DEGAL1921g00040	DEGAL2810g00020	DEGAL6647g00030	DEGAL4241g00020	DEGAL3982g00130	DEGAL7135g00010	DEGAL5597g00070	DEGAL4000g00010	DEGAL5401g00020	DEGAL6221g00020	DEGAL3498g00040	DEGAL1001g00060	DEGAL5214g00010
DEGAL2192g00130	DEGAL1116g00010	DEGAL7040g00040	DEGAL2319g00060	DEGAL2189g00660	DEGAL1384g00080	DEGAL2547g00010	DEGAL987g00010	DEGAL534g00150	DEGAL5635g00010	DEGAL5996g00030	DEGAL3869g00010	DEGAL5684g00020	DEGAL5915g00030	DEGAL534g00150
DEGAL2144g00030	DEGAL2486g00010	DEGAL3284g00080	DEGAL3492g00080	DEGAL3589g00060	DEGAL1185g00010	DEGAL4733g00150	DEGAL6437g00010	DEGAL1303g00050	DEGAL666g00050	DEGAL2896g00010	DEGAL6161g00250	DEGAL6365g00260	DEGAL1994g00010	DEGAL1303g00050
DEGAL4597g00020	DEGAL6734g00020	DEGAL3402g00030	DEGAL2818g00030	DEGAL7137g00020	DEGAL5029g00010	DEGAL832g00010	DEGAL2304g00020	DEGAL2231g00020	DEGAL5871g00010	DEGAL1152g00120	DEGAL654g00010	DEGAL1272g00020	DEGAL6624g00010	DEGAL333g00010
DEGAL366g00010	DEGAL3128g00060	DEGAL3128g00020	DEGAL5405g00080	DEGAL868g00010	DEGAL5919g00030	DEGAL1964g00010	DEGAL966g00030	DEGAL333g00010	DEGAL1333g00030	DEGAL3712g00030	DEGAL6593g00040	DEGAL5333g00010	DEGAL1384g00040	DEGAL2411g00020
DEGAL5617g00050	DEGAL2320g00020	DEGAL3559g00020	DEGAL7046g00010	DEGAL4797g00030	DEGAL666g00050	DEGAL528g00010	DEGAL5134g00020	DEGAL2284g00020	DEGAL3848g00010	DEGAL5008g00020	DEGAL6331g00010	DEGAL1384g00110	DEGAL2859g00010	DEGAL3563g00200
DEGAL6872g00010	DEGAL7116g00010	DEGAL4418g00010	DEGAL1267g00030	DEGAL2785g00020	DEGAL1333g00030	DEGAL5597g00050	DEGAL370g00010	DEGAL116g00040	DEGAL3563g00260	DEGAL2460g00010	DEGAL6096g00050	DEGAL4255g00080	DEGAL4054g00020	DEGAL5351g00040
DEGAL1420g00030	DEGAL3899g00030	DEGAL3707g00010	DEGAL3646g00130	DEGAL5344g00020	DEGAL6066g00030	DEGAL883g00060	DEGAL3400g00010	DEGAL3563g00200	DEGAL562g00180	DEGAL5059g00030	DEGAL75g00020	DEGAL6771g00070	DEGAL998g00020	DEGAL968g00040
[truncated: 4,070 more rows]

## Sheet: Venn Results
Names	total	elements	Sequence Description A	Eggs_TPM	Larvae_TPM	Protonymph_TPM	Deutonymph_TPM	Adult Female_TPM	Adult Male_TPM
[truncated: 10,122 more rows]

## Sheet: All DEG List
Transcript	Sequence Description A	Omicbox Sequence Description	Eggs_TPM	Larvae_TPM	Protonymph_TPM	Deutonymph_TPM	Adult Female_TPM	Adult Male_TPM	Sequence Length	Blast Hits Count	Blast Min E-Value	Blast Similarity Mean	Annotation GO Count	Annotation GO ID	Annotation GO Term	Enzyme Code	Enzyme Name	InterPro Accession	InterPro GO ID	InterPro GO Term
[truncated: 10,122 more rows]

[truncated: 6 more sheets: AF vs AM, AF vs D, AM vs D, P vs D, L vs P, E vs AF]
