# Supplementary material for: Transcriptomic analysis of the poultry red mite, Dermanyssus gallinae, across all stages of the lifecycle
Source: BMC Genomics. 2021 Apr 7;22:248. doi: 10.1186/s12864-021-07547-9 (PMC8028124; doi:10.1186/s12864-021-07547-9)
Supplement: Supplementary file 6 — Additional file 6: Supplementary file 6. Differentially expressed genes (DEGs) at a simulation probability of P > 0.99. Fifteen pairwise comparisons were performed at the simulation probability cut-off of P > 0.99 between the different Dermanyssus gallinae life stages as shown. [file 12864_2021_7547_MOESM6_ESM.xlsx]

## Sheet: Pairwise summary
Name	Contrast	Reference	Probability	DE	Up-regulated genes number	down-regulated genes number	Check
AM vs AF	AM	AF	0.99	1625	854	771	x
D vs AF	D	AF	0.99	1326	508	818	x
AM vs D	AM	D	0.99	873	606	267	x
L vs P	L	P	0.99	1352	776	576	x
P vs D	P	D	0.99	720	258	462	x
E vs P	E	P	0.99	2270	877	1393	x
E vs D	E	D	0.99	1824	605	1219	x
E vs AM	E	AM	0.99	1882	629	1253	x
E vs AF	E	AF	0.99	1929	628	1301	x
E vs L	E	L	0.99	2517	814	1703	x
L vs D	L	D	0.99	2306	1190	1116	x
L vs AM	L	AM	0.99	1951	863	1088	x
L vs AF	L	AF	0.99	2422	1157	1265	x
P vs AM	P	AM	0.99	1117	361	756	x
P vs AF	P	AF	0.99	1554	590	964	x

## Sheet: DEG List in Each Pairwise resul
P vs D	AF vs AM	AF vs D	AM vs D	L vs P	E vs AF	E vs AM	E vs L	E vs P	E vs D	L vs D	L vs AM	L vs AF	P vs AM	P vs AF
DEGAL5400g00090	DEGAL2625g00040	DEGAL3689g00030	DEGAL5539g00020	DEGAL5073g00020	DEGAL5376g00010	DEGAL5020g00020	DEGAL4132g00050	DEGAL4563g00030	DEGAL2900g00020	DEGAL489g00010	DEGAL489g00010	DEGAL5910g00170	DEGAL3755g00010	DEGAL3755g00010
DEGAL1600g00010	DEGAL2625g00020	DEGAL5400g00090	DEGAL6018g00220	DEGAL1215g00020	DEGAL4071g00020	DEGAL4901g00010	DEGAL4027g00060	DEGAL4027g00050	DEGAL2342g00010	DEGAL5910g00170	DEGAL3755g00010	DEGAL5861g00010	DEGAL1397g00110	DEGAL2246g00080
DEGAL2114g00130	DEGAL5400g00090	DEGAL2625g00040	DEGAL7063g00020	DEGAL5246g00010	DEGAL3196g00010	DEGAL3624g00010	DEGAL2900g00020	DEGAL2900g00020	DEGAL3104g00010	DEGAL3755g00010	DEGAL4284g00010	DEGAL3755g00010	DEGAL5976g00030	DEGAL6344g00010
DEGAL646g00080	DEGAL3689g00030	DEGAL2625g00020	DEGAL1852g00020	DEGAL479g00030	DEGAL3646g00230	DEGAL5625g00010	DEGAL1304g00130	DEGAL6824g00150	DEGAL2342g00020	DEGAL4563g00010	DEGAL6344g00010	DEGAL2246g00080	DEGAL2457g00040	DEGAL5976g00030
DEGAL5871g00030	DEGAL6409g00060	DEGAL4733g00030	DEGAL710g00030	DEGAL3518g00020	DEGAL3646g00220	DEGAL5997g00020	DEGAL6824g00150	DEGAL2342g00010	DEGAL6344g00020	DEGAL2246g00080	DEGAL1218g00010	DEGAL6344g00010	DEGAL548g00020	DEGAL1580g00020
DEGAL3589g00060	DEGAL3202g00010	DEGAL229g00010	DEGAL6569g00030	DEGAL6100g00040	DEGAL248g00080	DEGAL1564g00050	DEGAL2342g00010	DEGAL2342g00020	DEGAL5920g00010	DEGAL6344g00010	DEGAL6344g00020	DEGAL1218g00010	DEGAL548g00010	DEGAL5105g00010
DEGAL5871g00040	DEGAL229g00010	DEGAL3689g00040	DEGAL195g00010	DEGAL1194g00160	DEGAL6357g00070	DEGAL3150g00020	DEGAL3860g00030	DEGAL6344g00020	DEGAL3197g00010	DEGAL1218g00010	DEGAL3975g00010	DEGAL6344g00020	DEGAL6170g00050	DEGAL1580g00030
DEGAL5284g00180	DEGAL2221g00030	DEGAL6357g00030	DEGAL2725g00040	DEGAL29g00010	DEGAL6074g00050	DEGAL1628g00020	DEGAL3104g00010	DEGAL1044g00010	DEGAL2993g00040	DEGAL4842g00010	DEGAL3975g00020	DEGAL548g00020	DEGAL4572g00060	DEGAL548g00020
DEGAL2021g00010	DEGAL4646g00060	DEGAL6895g00130	DEGAL7103g00010	DEGAL1916g00010	DEGAL686g00020	DEGAL5866g00030	DEGAL2342g00020	DEGAL5920g00010	DEGAL3718g00020	DEGAL6344g00020	DEGAL4238g00020	DEGAL3975g00010	DEGAL5114g00010	DEGAL2246g00050
DEGAL5607g00050	DEGAL3159g00020	DEGAL4416g00050	DEGAL3004g00020	DEGAL484g00220	DEGAL2067g00320	DEGAL611g00030	DEGAL6564g00020	DEGAL3197g00010	DEGAL2897g00050	DEGAL3975g00010	DEGAL5467g00130	DEGAL5284g00100	DEGAL3324g00070	DEGAL3975g00020
DEGAL3589g00050	DEGAL5975g00020	DEGAL5975g00020	DEGAL2433g00020	DEGAL936g00040	DEGAL6793g00090	DEGAL2900g00020	DEGAL5861g00020	DEGAL2993g00040	DEGAL4572g00070	DEGAL4238g00030	DEGAL6248g00030	DEGAL3975g00020	DEGAL5284g00190	DEGAL548g00010
DEGAL5573g00040	DEGAL3165g00030	DEGAL4433g00030	DEGAL1999g00030	DEGAL2436g00060	DEGAL4292g00020	DEGAL5020g00030	DEGAL5920g00010	DEGAL3718g00020	DEGAL4898g00050	DEGAL3975g00020	DEGAL3178g00100	DEGAL5467g00130	DEGAL5284g00180	DEGAL337g00010
DEGAL423g00010	DEGAL4733g00030	DEGAL2768g00010	DEGAL2692g00020	DEGAL6385g00050	DEGAL2703g00010	DEGAL6864g00020	DEGAL2305g00030	DEGAL3113g00010	DEGAL4889g00070	DEGAL5910g00150	DEGAL4572g00060	DEGAL6248g00030	DEGAL6880g00020	DEGAL662g00030
DEGAL5607g00070	DEGAL1588g00030	DEGAL6409g00050	DEGAL1351g00030	DEGAL4799g00010	DEGAL5866g00180	DEGAL1454g00010	DEGAL3197g00010	DEGAL2897g00050	DEGAL2448g00010	DEGAL5467g00130	DEGAL5114g00010	DEGAL3178g00100	DEGAL2850g00010	DEGAL3535g00020
DEGAL6559g00080	DEGAL1384g00130	DEGAL1126g00040	DEGAL710g00010	DEGAL3838g00020	DEGAL2680g00010	DEGAL463g00010	DEGAL2993g00040	DEGAL4572g00070	DEGAL3324g00080	DEGAL6248g00030	DEGAL5910g00100	DEGAL4572g00060	DEGAL1090g00030	DEGAL6170g00050
DEGAL1580g00030	DEGAL1843g00200	DEGAL3914g00070	DEGAL6771g00090	DEGAL6346g00020	DEGAL6707g00020	DEGAL806g00020	DEGAL3718g00020	DEGAL4898g00050	DEGAL5508g00010	DEGAL2897g00060	DEGAL662g00020	DEGAL5910g00100	DEGAL1946g00060	DEGAL4572g00060
DEGAL6598g00050	DEGAL1784g00050	DEGAL2221g00030	DEGAL530g00010	DEGAL4135g00090	DEGAL6281g00010	DEGAL1304g00130	DEGAL6824g00190	DEGAL3535g00060	DEGAL3535g00070	DEGAL3178g00100	DEGAL6880g00030	DEGAL662g00020	DEGAL1946g00050	DEGAL2246g00020
DEGAL577g00010	DEGAL6409g00050	DEGAL6409g00060	DEGAL868g00040	DEGAL3901g00190	DEGAL541g00010	DEGAL4889g00020	DEGAL3535g00040	DEGAL4889g00070	DEGAL1745g00030	DEGAL1708g00010	DEGAL4889g00080	DEGAL4188g00060	DEGAL5248g00030	DEGAL5910g00100
DEGAL6811g00090	DEGAL3429g00030	DEGAL3857g00150	DEGAL3257g00020	DEGAL3257g00010	DEGAL5572g00010	DEGAL6481g00140	DEGAL2351g00020	DEGAL2448g00010	DEGAL6880g00020	DEGAL4572g00060	DEGAL4898g00080	DEGAL6880g00030	DEGAL997g00020	DEGAL4188g00060
DEGAL411g00050	DEGAL4433g00030	DEGAL5533g00110	DEGAL2689g00010	DEGAL3178g00100	DEGAL2606g00010	DEGAL3865g00020	DEGAL5284g00140	DEGAL3324g00080	DEGAL6037g00060	DEGAL5910g00100	DEGAL2131g00020	DEGAL3054g00050	DEGAL6700g00060	DEGAL2246g00010
DEGAL2502g00070	DEGAL1384g00090	DEGAL2067g00160	DEGAL868g00050	DEGAL6539g00010	DEGAL5080g00060	DEGAL5997g00010	DEGAL2897g00050	DEGAL4200g00010	DEGAL2342g00060	DEGAL662g00020	DEGAL5284g00190	DEGAL3324g00080	DEGAL4851g00010	DEGAL3324g00080
DEGAL225g00050	DEGAL1384g00120	DEGAL5677g00020	DEGAL4904g00030	DEGAL6735g00010	DEGAL6304g00010	DEGAL728g00130	DEGAL4572g00070	DEGAL5508g00010	DEGAL4027g00040	DEGAL5284g00130	DEGAL5719g00020	DEGAL4889g00080	DEGAL5573g00040	DEGAL3535g00080
DEGAL4004g00020	DEGAL1843g00020	DEGAL1313g00010	DEGAL3076g00020	DEGAL868g00010	DEGAL1562g00050	DEGAL4413g00120	DEGAL4898g00050	DEGAL213g00010	DEGAL6700g00010	DEGAL6880g00030	DEGAL5284g00180	DEGAL2448g00040	DEGAL4352g00010	DEGAL5284g00190
DEGAL2502g00050	DEGAL1384g00110	DEGAL2633g00090	DEGAL5852g00070	DEGAL928g00010	DEGAL5200g00020	DEGAL2216g00030	DEGAL5719g00010	DEGAL3535g00070	DEGAL1946g00040	DEGAL2401g00020	DEGAL6880g00020	DEGAL3535g00080	DEGAL2091g00020	DEGAL5284g00180
DEGAL5125g00020	DEGAL6357g00030	DEGAL6887g00010	DEGAL6668g00010	DEGAL3758g00110	DEGAL6304g00020	DEGAL5866g00020	DEGAL2897g00020	DEGAL5508g00030	DEGAL5294g00020	DEGAL3054g00050	DEGAL5508g00020	DEGAL374g00010	DEGAL5747g00010	DEGAL6880g00020
DEGAL6247g00040	DEGAL3270g00050	DEGAL6058g00050	DEGAL881g00040	DEGAL5607g00060	DEGAL2067g00440	DEGAL611g00020	DEGAL4889g00070	DEGAL1745g00030	DEGAL1946g00030	DEGAL4889g00080	DEGAL1534g00020	DEGAL4898g00080	DEGAL3956g00040	DEGAL5508g00020
DEGAL510g00110	DEGAL6581g00090	DEGAL3574g00220	DEGAL4163g00020	DEGAL3589g00080	DEGAL2145g00280	DEGAL1733g00030	DEGAL2448g00010	DEGAL3324g00060	DEGAL6766g00060	DEGAL2448g00040	DEGAL5229g00030	DEGAL2131g00020	DEGAL6258g00010	DEGAL2850g00010
DEGAL3755g00010	DEGAL2159g00020	DEGAL3251g00030	DEGAL6170g00010	DEGAL3712g00210	DEGAL5268g00010	DEGAL5375g00200	DEGAL3659g00010	DEGAL3324g00050	DEGAL2091g00040	DEGAL4027g00010	DEGAL4188g00030	DEGAL1369g00210	DEGAL6824g00010	DEGAL1090g00030
DEGAL946g00070	DEGAL3190g00060	DEGAL3159g00020	DEGAL6170g00030	DEGAL1562g00040	DEGAL6074g00030	DEGAL1843g00070	DEGAL4200g00010	DEGAL6037g00060	DEGAL3900g00020	DEGAL4898g00080	DEGAL1090g00030	DEGAL5284g00190	DEGAL3901g00090	DEGAL6037g00060
DEGAL3298g00020	DEGAL3982g00050	DEGAL3165g00030	DEGAL6771g00110	DEGAL4262g00010	DEGAL2501g00090	DEGAL6824g00150	DEGAL5508g00010	DEGAL2342g00060	DEGAL3563g00050	DEGAL1369g00210	DEGAL1475g00020	DEGAL3535g00070	DEGAL2709g00010	DEGAL6824g00120
DEGAL2246g00050	DEGAL4299g00010	DEGAL5926g00030	DEGAL530g00030	DEGAL1578g00100	DEGAL6760g00120	DEGAL5655g00070	DEGAL3535g00070	DEGAL4027g00040	DEGAL3517g00030	DEGAL5284g00190	DEGAL1534g00010	DEGAL4200g00020	DEGAL5247g00040	DEGAL6037g00030
DEGAL2192g00450	DEGAL4526g00030	DEGAL1384g00100	DEGAL540g00030	DEGAL982g00010	DEGAL6707g00030	DEGAL463g00040	DEGAL6037g00060	DEGAL2448g00050	DEGAL3678g00010	DEGAL1090g00010	DEGAL2351g00010	DEGAL5719g00020	DEGAL4430g00050	DEGAL997g00020
DEGAL4003g00040	DEGAL4417g00020	DEGAL1970g00010	DEGAL530g00020	DEGAL2927g00020	DEGAL395g00050	DEGAL6569g00030	DEGAL2342g00060	DEGAL6700g00010	DEGAL4495g00010	DEGAL5719g00020	DEGAL6700g00020	DEGAL5284g00180	DEGAL3449g00030	DEGAL6700g00060
DEGAL5284g00190	DEGAL2803g00040	DEGAL1777g00010	DEGAL728g00050	DEGAL4262g00040	DEGAL3433g00010	DEGAL2342g00010	DEGAL4027g00040	DEGAL5248g00020	DEGAL2044g00020	DEGAL5284g00180	DEGAL5334g00130	DEGAL6880g00020	DEGAL5399g00030	DEGAL5074g00030
DEGAL4207g00130	DEGAL2791g00010	DEGAL6581g00090	DEGAL2115g00100	DEGAL5186g00070	DEGAL3398g00020	DEGAL3828g00080	DEGAL2448g00050	DEGAL6536g00020	DEGAL2323g00010	DEGAL2897g00010	DEGAL2879g00010	DEGAL5508g00020	DEGAL6824g00080	DEGAL510g00110
DEGAL5075g00040	DEGAL3007g00020	DEGAL3456g00040	DEGAL3356g00010	DEGAL4262g00050	DEGAL7124g00040	DEGAL4078g00090	DEGAL4229g00040	DEGAL5294g00020	DEGAL6564g00150	DEGAL6880g00020	DEGAL2718g00010	DEGAL1534g00020	DEGAL3658g00130	DEGAL1369g00290
DEGAL2607g00040	DEGAL2130g00020	DEGAL3202g00010	DEGAL1945g00050	DEGAL3589g00070	DEGAL5430g00010	DEGAL5435g00070	DEGAL6700g00010	DEGAL4229g00010	DEGAL1401g00030	DEGAL5508g00020	DEGAL1410g00020	DEGAL2850g00010	DEGAL4188g00160	DEGAL5573g00040
DEGAL4146g00240	DEGAL1271g00060	DEGAL3270g00050	DEGAL6771g00100	DEGAL6793g00090	DEGAL2633g00070	DEGAL2246g00080	DEGAL4334g00050	DEGAL1946g00030	DEGAL2763g00030	DEGAL1534g00020	DEGAL5334g00140	DEGAL5229g00030	DEGAL4063g00010	DEGAL6170g00060
DEGAL4146g00250	DEGAL3689g00040	DEGAL5743g00050	DEGAL646g00110	DEGAL3939g00030	DEGAL2818g00070	DEGAL5861g00030	DEGAL5248g00020	DEGAL6766g00060	DEGAL3398g00020	DEGAL2850g00010	DEGAL1850g00010	DEGAL3324g00050	DEGAL6669g00010	DEGAL1708g00040
DEGAL1375g00010	DEGAL5394g00030	DEGAL4417g00020	DEGAL4163g00010	DEGAL5490g00040	DEGAL6847g00020	DEGAL5866g00050	DEGAL1946g00040	DEGAL2091g00040	DEGAL969g00020	DEGAL2947g00030	DEGAL6700g00030	DEGAL4188g00030	DEGAL1369g00120	DEGAL3900g00020
DEGAL1949g00010	DEGAL6895g00130	DEGAL4417g00030	DEGAL2115g00080	DEGAL5246g00030	DEGAL5607g00060	DEGAL6955g00110	DEGAL2823g00010	DEGAL3283g00050	DEGAL5200g00020	DEGAL6660g00020	DEGAL510g00110	DEGAL1090g00030	DEGAL5976g00220	DEGAL3956g00070
DEGAL1580g00020	DEGAL1643g00020	DEGAL6793g00050	DEGAL2725g00060	DEGAL982g00050	DEGAL530g00120	DEGAL5172g00010	DEGAL5294g00020	DEGAL3900g00020	DEGAL2082g00060	DEGAL5229g00030	DEGAL5573g00040	DEGAL6037g00060	DEGAL7094g00080	DEGAL4929g00010
DEGAL7112g00190	DEGAL562g00010	DEGAL562g00010	DEGAL540g00040	DEGAL4483g00010	DEGAL3511g00110	DEGAL2152g00010	DEGAL1946g00030	DEGAL510g00150	DEGAL2082g00030	DEGAL4188g00030	DEGAL2466g00060	DEGAL1534g00010	DEGAL905g00040	DEGAL3901g00030
DEGAL2607g00050	DEGAL2012g00010	DEGAL1649g00170	DEGAL1701g00150	DEGAL936g00050	DEGAL1562g00110	DEGAL1580g00020	DEGAL510g00120	DEGAL2091g00030	DEGAL1562g00080	DEGAL1475g00020	DEGAL2323g00040	DEGAL6824g00120	DEGAL4007g00320	DEGAL3956g00040
DEGAL1656g00020	DEGAL5533g00110	DEGAL6357g00040	DEGAL4904g00020	DEGAL4076g00020	DEGAL6033g00070	DEGAL3908g00010	DEGAL510g00130	DEGAL1131g00010	DEGAL1186g00010	DEGAL1534g00010	DEGAL6170g00060	DEGAL2351g00010	DEGAL3411g00010	DEGAL3677g00030
DEGAL5293g00050	DEGAL4417g00030	DEGAL2012g00010	DEGAL3284g00160	DEGAL728g00120	DEGAL5051g00010	DEGAL2693g00050	DEGAL6198g00020	DEGAL3563g00050	DEGAL3535g00160	DEGAL2351g00010	DEGAL3621g00020	DEGAL6700g00020	DEGAL6294g00010	DEGAL6258g00010
DEGAL1688g00010	DEGAL858g00010	DEGAL4646g00060	DEGAL5542g00010	DEGAL1562g00050	DEGAL1908g00010	DEGAL3104g00010	DEGAL5591g00010	DEGAL2429g00130	DEGAL4027g00100	DEGAL6700g00020	DEGAL2466g00050	DEGAL6700g00010	DEGAL4007g00380	DEGAL6229g00030
DEGAL1393g00020	DEGAL4562g00050	DEGAL5835g00120	DEGAL710g00020	DEGAL752g00010	DEGAL5001g00010	DEGAL5215g00010	DEGAL3283g00060	DEGAL3517g00030	DEGAL4027g00120	DEGAL4114g00010	DEGAL557g00010	DEGAL6142g00020	DEGAL3850g00030	DEGAL5247g00040
DEGAL6247g00080	DEGAL2310g00040	DEGAL1643g00020	DEGAL112g00010	DEGAL2902g00060	DEGAL3901g00190	DEGAL6674g00020	DEGAL1649g00070	DEGAL3237g00030	DEGAL1744g00020	DEGAL4007g00270	DEGAL3900g00020	DEGAL1246g00020	DEGAL6573g00010	DEGAL2709g00070
DEGAL248g00050	DEGAL5249g00010	DEGAL5228g00020	DEGAL3589g00090	DEGAL1152g00120	DEGAL3304g00010	DEGAL2342g00020	DEGAL510g00150	DEGAL3678g00010	DEGAL1465g00030	DEGAL1611g00010	DEGAL2323g00060	DEGAL4007g00280	DEGAL4850g00020	DEGAL3449g00030
DEGAL4003g00030	DEGAL3857g00150	DEGAL5817g00010	DEGAL1071g00020	DEGAL3683g00020	DEGAL5010g00010	DEGAL6564g00020	DEGAL3563g00050	DEGAL4495g00010	DEGAL2678g00010	DEGAL6037g00020	DEGAL3237g00020	DEGAL6018g00220	DEGAL4850g00030	DEGAL5276g00020
DEGAL946g00080	DEGAL3190g00070	DEGAL2240g00100	DEGAL2575g00010	DEGAL5652g00020	DEGAL5356g00110	DEGAL1454g00030	DEGAL2429g00130	DEGAL5430g00010	DEGAL6106g00010	DEGAL4007g00280	DEGAL6239g00020	DEGAL5334g00130	DEGAL2985g00030	DEGAL6229g00010
DEGAL6333g00010	DEGAL4963g00010	DEGAL2014g00050	DEGAL2474g00010	DEGAL1776g00020	DEGAL410g00010	DEGAL2173g00030	DEGAL3517g00030	DEGAL2044g00020	DEGAL6660g00130	DEGAL6018g00220	DEGAL3901g00040	DEGAL2879g00010	DEGAL3284g00180	DEGAL5399g00030
DEGAL305g00030	DEGAL4343g00010	DEGAL5228g00010	DEGAL2055g00010	DEGAL1844g00010	DEGAL3838g00010	DEGAL6864g00040	DEGAL3678g00010	DEGAL2323g00010	DEGAL7094g00010	DEGAL5334g00130	DEGAL557g00040	DEGAL2718g00010	DEGAL6476g00030	DEGAL153g00020
DEGAL3108g00010	DEGAL3569g00010	DEGAL4019g00010	DEGAL5336g00010	DEGAL5842g00030	DEGAL6926g00020	DEGAL6170g00010	DEGAL4495g00010	DEGAL6564g00150	DEGAL2898g00050	DEGAL6766g00060	DEGAL2104g00020	DEGAL1410g00020	DEGAL1197g00040	DEGAL1026g00020
DEGAL2593g00040	DEGAL5130g00010	DEGAL6581g00080	DEGAL3004g00030	DEGAL7076g00010	DEGAL1809g00020	DEGAL5105g00010	DEGAL3677g00030	DEGAL1401g00030	DEGAL968g00130	DEGAL2879g00010	DEGAL3237g00030	DEGAL5334g00140	DEGAL6606g00020	DEGAL4188g00130
DEGAL4823g00010	DEGAL1649g00170	DEGAL5533g00120	DEGAL868g00070	DEGAL3574g00090	DEGAL5356g00100	DEGAL112g00010	DEGAL2044g00020	DEGAL6757g00060	DEGAL5055g00010	DEGAL2718g00010	DEGAL6018g00240	DEGAL5852g00010	DEGAL6816g00100	DEGAL3658g00130
DEGAL2192g00440	DEGAL1777g00010	DEGAL5373g00060	DEGAL6319g00020	DEGAL7004g00130	DEGAL3495g00100	DEGAL6344g00020	DEGAL2323g00010	DEGAL969g00010	DEGAL6793g00090	DEGAL1410g00020	DEGAL3399g00020	DEGAL6700g00030	DEGAL7135g00060	DEGAL259g00010
DEGAL1622g00060	DEGAL6581g00080	DEGAL562g00320	DEGAL2692g00010	DEGAL3377g00010	DEGAL892g00030	DEGAL2307g00160	DEGAL6564g00150	DEGAL2763g00030	DEGAL1782g00050	DEGAL2091g00010	DEGAL5976g00140	DEGAL510g00110	DEGAL5996g00030	DEGAL3159g00100
DEGAL4850g00020	DEGAL4462g00010	DEGAL2774g00010	DEGAL3169g00010	DEGAL3237g00030	DEGAL5356g00090	DEGAL5866g00040	DEGAL653g00100	DEGAL3398g00020	DEGAL1562g00050	DEGAL309g00010	DEGAL5247g00060	DEGAL2466g00030	DEGAL5008g00020	DEGAL4188g00160
DEGAL1757g00050	DEGAL2318g00060	DEGAL4526g00040	DEGAL5906g00010	DEGAL2114g00150	DEGAL4188g00570	DEGAL2693g00040	DEGAL1401g00030	DEGAL6564g00140	DEGAL2053g00010	DEGAL5334g00140	DEGAL3517g00040	DEGAL5573g00040	DEGAL1303g00030	DEGAL5508g00120
DEGAL2137g00050	DEGAL5298g00010	DEGAL955g00030	DEGAL534g00040	DEGAL6296g00060	DEGAL3900g00020	DEGAL6955g00100	DEGAL749g00010	DEGAL969g00020	DEGAL3563g00180	DEGAL1850g00010	DEGAL2264g00010	DEGAL6170g00060	DEGAL1303g00050	DEGAL4063g00010
DEGAL850g00030	DEGAL3456g00040	DEGAL4975g00040	DEGAL4774g00040	DEGAL3517g00040	DEGAL3824g00180	DEGAL2436g00090	DEGAL6229g00040	DEGAL2763g00040	DEGAL6074g00050	DEGAL4229g00070	DEGAL3956g00040	DEGAL2466g00050	DEGAL4695g00040	DEGAL6037g00120
DEGAL2246g00080	DEGAL955g00030	DEGAL2693g00060	DEGAL7034g00010	DEGAL5490g00010	DEGAL3563g00050	DEGAL273g00020	DEGAL969g00010	DEGAL5200g00020	DEGAL6508g00030	DEGAL5852g00010	DEGAL5430g00010	DEGAL3900g00020	DEGAL5487g00020	DEGAL2113g00010
DEGAL5291g00110	DEGAL1977g00020	DEGAL1649g00160	DEGAL5427g00070	DEGAL3304g00010	DEGAL2284g00020	DEGAL1733g00010	DEGAL2763g00030	DEGAL2082g00060	DEGAL3072g00050	DEGAL6700g00030	DEGAL3399g00030	DEGAL3237g00020	DEGAL6879g00040	DEGAL4188g00100
DEGAL2693g00080	DEGAL6546g00010	DEGAL5513g00180	DEGAL4238g00040	DEGAL1152g00080	DEGAL7167g00010	DEGAL705g00070	DEGAL969g00020	DEGAL2709g00060	DEGAL6574g00010	DEGAL510g00110	DEGAL2919g00010	DEGAL557g00020	DEGAL7057g00020	DEGAL6161g00050
DEGAL121g00140	DEGAL1649g00160	DEGAL3942g00020	DEGAL5838g00030	DEGAL6290g00060	DEGAL335g00210	DEGAL463g00060	DEGAL2763g00040	DEGAL2082g00030	DEGAL5862g00040	DEGAL2466g00030	DEGAL6019g00010	DEGAL4929g00010	DEGAL6190g00070	DEGAL1369g00120
DEGAL3266g00010	DEGAL6058g00050	DEGAL5394g00050	DEGAL6096g00130	DEGAL2816g00010	DEGAL3824g00160	DEGAL4948g00010	DEGAL5200g00020	DEGAL3535g00140	DEGAL6075g00010	DEGAL5573g00040	DEGAL318g00010	DEGAL3901g00030	DEGAL577g00010	DEGAL3266g00010
DEGAL225g00020	DEGAL6033g00020	DEGAL3128g00020	DEGAL740g00040	DEGAL982g00040	DEGAL5390g00010	DEGAL421g00030	DEGAL2082g00060	DEGAL1186g00010	DEGAL3901g00190	DEGAL6861g00030	DEGAL6816g00040	DEGAL6239g00020	DEGAL6018g00040	DEGAL6793g00060
DEGAL6744g00010	DEGAL3873g00040	DEGAL6785g00010	DEGAL530g00130	DEGAL6532g00050	DEGAL551g00020	DEGAL7053g00120	DEGAL2709g00060	DEGAL6038g00050	DEGAL6074g00030	DEGAL2466g00060	DEGAL479g00080	DEGAL3901g00040	DEGAL5871g00030	DEGAL7094g00090
DEGAL1931g00030	DEGAL6817g00020	DEGAL5389g00010	DEGAL6453g00040	DEGAL4262g00030	DEGAL940g00070	DEGAL2189g00150	DEGAL3449g00020	DEGAL5390g00010	DEGAL4292g00010	DEGAL2323g00040	DEGAL3398g00020	DEGAL557g00040	DEGAL1832g00040	DEGAL5976g00220
DEGAL3413g00020	DEGAL3983g00010	DEGAL766g00010	DEGAL2725g00030	DEGAL1562g00060	DEGAL5356g00080	DEGAL3197g00020	DEGAL2082g00030	DEGAL3535g00160	DEGAL3284g00180	DEGAL6170g00060	DEGAL3131g00020	DEGAL1946g00020	DEGAL3897g00020	DEGAL7094g00080
DEGAL423g00020	DEGAL5228g00010	DEGAL3914g00090	DEGAL1681g00110	DEGAL7100g00010	DEGAL2192g00030	DEGAL7093g00010	DEGAL6824g00070	DEGAL2823g00070	DEGAL4403g00080	DEGAL3621g00020	DEGAL5247g00040	DEGAL1506g00010	DEGAL1562g00120	DEGAL905g00040
DEGAL3881g00010	DEGAL365g00020	DEGAL1707g00010	DEGAL6121g00010	DEGAL506g00020	DEGAL5556g00080	DEGAL548g00020	DEGAL2709g00050	DEGAL4027g00100	DEGAL1877g00020	DEGAL6170g00070	DEGAL1562g00060	DEGAL2104g00020	DEGAL1397g00010	DEGAL3449g00050
DEGAL2145g00290	DEGAL5677g00020	DEGAL3128g00010	DEGAL5838g00050	DEGAL1693g00010	DEGAL1287g00060	DEGAL7068g00020	DEGAL1186g00010	DEGAL4027g00120	DEGAL4292g00020	DEGAL2466g00050	DEGAL5737g00020	DEGAL3237g00030	DEGAL4544g00010	DEGAL905g00030
DEGAL4078g00090	DEGAL4019g00010	DEGAL2803g00030	DEGAL4642g00010	DEGAL1916g00020	DEGAL3237g00030	DEGAL899g00050	DEGAL5390g00010	DEGAL1744g00020	DEGAL7085g00090	DEGAL4007g00220	DEGAL1524g00010	DEGAL6018g00240	DEGAL6333g00010	DEGAL4007g00320
DEGAL1163g00010	DEGAL5424g00010	DEGAL5130g00010	DEGAL1890g00020	DEGAL2813g00070	DEGAL5051g00020	DEGAL5266g00020	DEGAL3535g00160	DEGAL1465g00030	DEGAL940g00040	DEGAL557g00010	DEGAL4976g00060	DEGAL1611g00040	DEGAL530g00160	DEGAL3411g00010
DEGAL6037g00030	DEGAL2768g00010	DEGAL4462g00010	DEGAL463g00010	DEGAL6033g00070	DEGAL1387g00020	DEGAL717g00010	DEGAL1744g00010	DEGAL749g00030	DEGAL4850g00010	DEGAL3900g00020	DEGAL5200g00030	DEGAL3399g00020	DEGAL1600g00010	DEGAL6573g00020
DEGAL5262g00010	DEGAL3173g00010	DEGAL2693g00090	DEGAL4735g00050	DEGAL5430g00010	DEGAL3795g00030	DEGAL6760g00110	DEGAL2823g00070	DEGAL2678g00010	DEGAL5134g00020	DEGAL2323g00060	DEGAL4210g00070	DEGAL5976g00140	DEGAL5125g00020	DEGAL4007g00380
DEGAL2848g00100	DEGAL2015g00010	DEGAL4741g00160	DEGAL5953g00010	DEGAL1776g00010	DEGAL5295g00010	DEGAL5866g00070	DEGAL6660g00110	DEGAL6106g00010	DEGAL4196g00030	DEGAL3237g00020	DEGAL4976g00050	DEGAL5247g00060	DEGAL3589g00050	DEGAL126g00010
DEGAL4646g00100	DEGAL3468g00010	DEGAL2050g00040	DEGAL6096g00100	DEGAL936g00030	DEGAL4262g00050	DEGAL789g00030	DEGAL4027g00100	DEGAL6266g00010	DEGAL1197g00030	DEGAL557g00020	DEGAL2687g00020	DEGAL3517g00040	DEGAL2192g00450	DEGAL6573g00010
DEGAL2192g00130	DEGAL1843g00010	DEGAL1541g00020	DEGAL5057g00010	DEGAL6700g00030	DEGAL372g00010	DEGAL1674g00030	DEGAL3535g00150	DEGAL6660g00130	DEGAL5008g00050	DEGAL6239g00020	DEGAL1562g00090	DEGAL6564g00050	DEGAL2192g00440	DEGAL4850g00020
DEGAL4600g00050	DEGAL5887g00030	DEGAL3873g00030	DEGAL5838g00040	DEGAL3518g00030	DEGAL968g00130	DEGAL248g00030	DEGAL4027g00110	DEGAL1034g00030	DEGAL2901g00050	DEGAL3901g00040	DEGAL4976g00040	DEGAL2264g00010	DEGAL3824g00170	DEGAL4850g00030
DEGAL4872g00420	DEGAL5074g00020	DEGAL1296g00010	DEGAL4642g00030	DEGAL3011g00010	DEGAL6771g00030	DEGAL1649g00030	DEGAL153g00010	DEGAL7124g00040	DEGAL3824g00100	DEGAL557g00040	DEGAL5200g00010	DEGAL3956g00040	DEGAL3689g00010	DEGAL4292g00010
DEGAL2963g00080	DEGAL4416g00050	DEGAL1384g00110	DEGAL5377g00020	DEGAL6998g00010	DEGAL1310g00010	DEGAL2626g00050	DEGAL4027g00120	DEGAL3293g00020	DEGAL1322g00010	DEGAL1946g00020	DEGAL2687g00010	DEGAL5430g00010	DEGAL365g00040	DEGAL2685g00010
DEGAL2137g00060	DEGAL5295g00020	DEGAL2803g00040	DEGAL5054g00030	DEGAL6700g00020	DEGAL5425g00070	DEGAL3197g00010	DEGAL1744g00020	DEGAL5018g00010	DEGAL6048g00010	DEGAL1506g00010	DEGAL2580g00010	DEGAL3399g00030	DEGAL1517g00010	DEGAL4850g00010
DEGAL4872g00430	DEGAL4413g00030	DEGAL1562g00130	DEGAL4910g00030	DEGAL982g00060	DEGAL1197g00030	DEGAL6170g00030	DEGAL1465g00030	DEGAL2898g00050	DEGAL5996g00010	DEGAL2104g00020	DEGAL4976g00030	DEGAL1887g00010	DEGAL892g00090	DEGAL1197g00040
DEGAL4188g00160	DEGAL660g00010	DEGAL5716g00040	DEGAL1391g00020	DEGAL848g00010	DEGAL248g00070	DEGAL142g00010	DEGAL2678g00010	DEGAL968g00130	DEGAL2901g00030	DEGAL3237g00030	DEGAL4976g00020	DEGAL2919g00010	DEGAL4094g00070	DEGAL441g00010
DEGAL6811g00080	DEGAL3874g00010	DEGAL530g00100	DEGAL3284g00110	DEGAL6981g00010	DEGAL5186g00070	DEGAL2993g00040	DEGAL1034g00030	DEGAL5958g00040	DEGAL6593g00020	DEGAL6018g00240	DEGAL5910g00220	DEGAL6019g00010	DEGAL3734g00010	DEGAL6221g00030
DEGAL4007g00320	DEGAL4562g00030	DEGAL5424g00010	DEGAL1723g00010	DEGAL5490g00030	DEGAL5134g00020	DEGAL4526g00080	DEGAL5008g00150	DEGAL5055g00010	DEGAL6816g00120	DEGAL3399g00020	DEGAL6977g00020	DEGAL318g00010	DEGAL2848g00100	DEGAL6606g00020
DEGAL1444g00090	DEGAL674g00030	DEGAL1152g00040	DEGAL4733g00040	DEGAL1916g00050	DEGAL5387g00040	DEGAL2436g00030	DEGAL7124g00040	DEGAL6660g00090	DEGAL6758g00010	DEGAL5976g00140	DEGAL6380g00010	DEGAL26g00020	DEGAL2152g00010	DEGAL1957g00030
DEGAL2288g00010	DEGAL2954g00030	DEGAL3495g00110	DEGAL646g00080	DEGAL5802g00020	DEGAL370g00010	DEGAL5866g00060	DEGAL3563g00100	DEGAL6793g00090	DEGAL5291g00320	DEGAL5247g00060	DEGAL4976g00010	DEGAL3398g00020	DEGAL4094g00020	DEGAL1966g00030
DEGAL3658g00130	DEGAL491g00040	DEGAL4325g00020	DEGAL4545g00020	DEGAL3646g00180	DEGAL6465g00010	DEGAL3776g00010	DEGAL6161g00080	DEGAL3889g00010	DEGAL2099g00020	DEGAL3517g00040	DEGAL6038g00030	DEGAL3131g00020	DEGAL248g00030	DEGAL7135g00060
DEGAL6745g00020	DEGAL2481g00070	DEGAL5526g00010	DEGAL6319g00010	DEGAL1916g00060	DEGAL2346g00010	DEGAL4001g00010	DEGAL5958g00040	DEGAL2082g00070	DEGAL4888g00010	DEGAL6564g00050	DEGAL4756g00010	DEGAL5247g00040	DEGAL1949g00010	DEGAL968g00070
DEGAL5427g00210	DEGAL562g00320	DEGAL3468g00010	DEGAL5244g00010	DEGAL3222g00010	DEGAL496g00020	DEGAL3260g00010	DEGAL968g00110	DEGAL4007g00310	DEGAL1244g00030	DEGAL2264g00010	DEGAL3919g00030	DEGAL1562g00060	DEGAL248g00040	DEGAL1303g00030
DEGAL4872g00410	DEGAL3251g00030	DEGAL938g00050	DEGAL3916g00010	DEGAL2121g00030	DEGAL17g00010	DEGAL1302g00030	DEGAL5958g00010	DEGAL1782g00050	DEGAL6879g00050	DEGAL5430g00010	DEGAL6106g00010	DEGAL5276g00020	DEGAL2848g00140	DEGAL1303g00020
DEGAL6879g00040	DEGAL4428g00050	DEGAL3873g00040	DEGAL6831g00020	DEGAL2687g00020	DEGAL4678g00020	DEGAL248g00040	DEGAL3889g00010	DEGAL1562g00050	DEGAL6476g00010	DEGAL3399g00030	DEGAL259g00010	DEGAL2053g00020	DEGAL4094g00050	DEGAL1303g00050
DEGAL4146g00110	DEGAL5926g00030	DEGAL3646g00020	DEGAL868g00060	DEGAL2920g00010	DEGAL5018g00010	DEGAL4003g00100	DEGAL2082g00070	DEGAL1782g00040	DEGAL3982g00100	DEGAL1887g00010	DEGAL479g00030	DEGAL5737g00020	DEGAL248g00020	DEGAL968g00040
DEGAL1092g00010	DEGAL6223g00020	DEGAL2802g00010	DEGAL6096g00140	DEGAL3377g00020	DEGAL2433g00050	DEGAL1019g00010	DEGAL7094g00080	DEGAL5701g00020	DEGAL2812g00110	DEGAL2919g00010	DEGAL4188g00160	DEGAL1524g00010	DEGAL5126g00030	DEGAL1964g00010
DEGAL156g00020	DEGAL1384g00100	DEGAL5007g00060	DEGAL3713g00010	DEGAL6261g00010	DEGAL5862g00040	DEGAL1916g00090	DEGAL1782g00050	DEGAL3563g00180	DEGAL940g00070	DEGAL6019g00010	DEGAL5508g00120	DEGAL4976g00060	DEGAL248g00050	DEGAL6265g00100
DEGAL2381g00010	DEGAL4297g00040	DEGAL2481g00070	DEGAL1242g00010	DEGAL1797g00070	DEGAL6811g00070	DEGAL252g00020	DEGAL1649g00190	DEGAL4562g00010	DEGAL2099g00010	DEGAL318g00010	DEGAL4063g00010	DEGAL5200g00030	DEGAL3330g00110	DEGAL3982g00110
DEGAL4078g00040	DEGAL6785g00010	DEGAL660g00010	DEGAL6144g00010	DEGAL2344g00020	DEGAL1302g00030	DEGAL5904g00040	DEGAL5701g00020	DEGAL6074g00050	DEGAL6624g00010	DEGAL6816g00040	DEGAL7092g00070	DEGAL5399g00030	DEGAL248g00060	DEGAL1303g00010
DEGAL4850g00030	DEGAL3914g00030	DEGAL3449g00020	DEGAL4774g00020	DEGAL1916g00030	DEGAL4495g00010	DEGAL6170g00040	DEGAL4562g00010	DEGAL6508g00030	DEGAL1070g00020	DEGAL26g00020	DEGAL4188g00100	DEGAL2687g00030	DEGAL5676g00020	DEGAL6879g00040
DEGAL5186g00080	DEGAL4960g00010	DEGAL4741g00140	DEGAL2356g00070	DEGAL5737g00020	DEGAL5375g00120	DEGAL4707g00010	DEGAL6074g00050	DEGAL3072g00050	DEGAL1562g00110	DEGAL479g00080	DEGAL1369g00120	DEGAL4210g00070	DEGAL6543g00010	DEGAL6066g00030
DEGAL335g00100	DEGAL1341g00030	DEGAL6433g00040	DEGAL1220g00020	DEGAL4011g00340	DEGAL5295g00040	DEGAL6801g00080	DEGAL6508g00030	DEGAL6574g00010	DEGAL3518g00010	DEGAL4210g00040	DEGAL3266g00010	DEGAL4976g00050	DEGAL5130g00020	DEGAL2419g00040
DEGAL5427g00200	DEGAL2914g00010	DEGAL4653g00020	DEGAL6453g00030	DEGAL2687g00010	DEGAL6700g00010	DEGAL4428g00010	DEGAL3072g00050	DEGAL566g00010	DEGAL1562g00120	DEGAL3398g00020	DEGAL1219g00010	DEGAL4092g00090	DEGAL5071g00010	DEGAL1832g00070
DEGAL6577g00030	DEGAL2633g00090	DEGAL5298g00010	DEGAL510g00020	DEGAL3865g00050	DEGAL1705g00010	DEGAL7152g00030	DEGAL3563g00190	DEGAL5862g00040	DEGAL4494g00040	DEGAL3131g00020	DEGAL5833g00010	DEGAL2687g00020	DEGAL6703g00080	DEGAL6190g00070
DEGAL4646g00070	DEGAL1271g00050	DEGAL4413g00030	DEGAL6810g00010	DEGAL4799g00020	DEGAL1707g00050	DEGAL4601g00010	DEGAL5862g00040	DEGAL6075g00010	DEGAL6018g00020	DEGAL5247g00040	DEGAL4870g00010	DEGAL4976g00040	DEGAL4235g00180	DEGAL577g00010
DEGAL2754g00080	DEGAL6508g00010	DEGAL2954g00030	DEGAL5336g00020	DEGAL3456g00070	DEGAL3535g00070	DEGAL3865g00010	DEGAL6075g00010	DEGAL3901g00190	DEGAL2812g00170	DEGAL1562g00060	DEGAL5018g00010	DEGAL5200g00010	DEGAL4272g00020	DEGAL5871g00020
DEGAL4011g00050	DEGAL6433g00040	DEGAL7124g00010	DEGAL899g00060	DEGAL4309g00050	DEGAL6310g00010	DEGAL6365g00020	DEGAL6074g00030	DEGAL6074g00030	DEGAL3707g00010	DEGAL2332g00030	DEGAL6793g00060	DEGAL2687g00010	DEGAL4488g00120	DEGAL6018g00040
DEGAL2342g00120	DEGAL3914g00070	DEGAL3190g00070	DEGAL6956g00030	DEGAL1237g00010	DEGAL6048g00010	DEGAL1843g00040	DEGAL4292g00010	DEGAL6010g00010	DEGAL892g00030	DEGAL2053g00020	DEGAL6574g00070	DEGAL2580g00010	DEGAL4488g00100	DEGAL940g00070
DEGAL3010g00010	DEGAL1152g00040	DEGAL3429g00030	DEGAL577g00020	DEGAL3461g00030	DEGAL4209g00030	DEGAL5193g00020	DEGAL6010g00010	DEGAL2812g00080	DEGAL6283g00050	DEGAL5737g00020	DEGAL7153g00010	DEGAL4976g00030	DEGAL4428g00070	DEGAL3920g00010
DEGAL5781g00040	DEGAL5389g00010	DEGAL1875g00020	DEGAL4188g00640	DEGAL1194g00010	DEGAL5424g00050	DEGAL611g00050	DEGAL2812g00080	DEGAL4403g00080	DEGAL530g00120	DEGAL1524g00010	DEGAL653g00090	DEGAL5056g00010	DEGAL729g00040	DEGAL5871g00030
DEGAL946g00030	DEGAL2145g00030	DEGAL3471g00010	DEGAL1484g00010	DEGAL3225g00030	DEGAL2189g00680	DEGAL4301g00010	DEGAL3284g00180	DEGAL2803g00030	DEGAL6422g00020	DEGAL4976g00060	DEGAL6793g00090	DEGAL4976g00020	DEGAL2527g00010	DEGAL5871g00040
DEGAL7094g00160	DEGAL5373g00120	DEGAL3305g00020	DEGAL499g00010	DEGAL7089g00060	DEGAL6037g00060	DEGAL6585g00010	DEGAL4403g00080	DEGAL4292g00020	DEGAL6422g00010	DEGAL1649g00140	DEGAL6074g00010	DEGAL5910g00220	DEGAL1748g00060	DEGAL1508g00010
DEGAL3367g00010	DEGAL2050g00040	DEGAL3007g00020	DEGAL2246g00030	DEGAL1471g00010	DEGAL1701g00210	DEGAL3425g00010	DEGAL1877g00020	DEGAL940g00040	DEGAL6283g00040	DEGAL4976g00050	DEGAL1562g00040	DEGAL6977g00020	DEGAL5556g00030	DEGAL3897g00020
DEGAL5926g00010	DEGAL5716g00040	DEGAL5511g00010	DEGAL1304g00030	DEGAL2436g00080	DEGAL6310g00030	DEGAL6170g00050	DEGAL2803g00030	DEGAL4850g00010	DEGAL1541g00080	DEGAL4092g00090	DEGAL905g00040	DEGAL6380g00010	DEGAL870g00010	DEGAL3899g00020
DEGAL4146g00090	DEGAL3646g00020	DEGAL5743g00040	DEGAL4452g00040	DEGAL4229g00100	DEGAL1139g00010	DEGAL2848g00150	DEGAL4292g00020	DEGAL7135g00010	DEGAL4017g00050	DEGAL2687g00020	DEGAL1562g00050	DEGAL4976g00010	DEGAL6254g00070	DEGAL6898g00010
DEGAL4757g00070	DEGAL1970g00010	DEGAL2791g00010	DEGAL3589g00060	DEGAL1534g00020	DEGAL5462g00010	DEGAL1304g00100	DEGAL940g00040	DEGAL5134g00020	DEGAL6879g00030	DEGAL1562g00090	DEGAL4007g00320	DEGAL6038g00030	DEGAL2848g00200	DEGAL3402g00020
DEGAL4695g00040	DEGAL1649g00150	DEGAL1606g00060	DEGAL2390g00010	DEGAL2927g00010	DEGAL1916g00020	DEGAL2848g00160	DEGAL6476g00030	DEGAL4196g00030	DEGAL6333g00010	DEGAL4976g00040	DEGAL3563g00180	DEGAL4756g00010	DEGAL1748g00020	DEGAL1397g00010
DEGAL248g00020	DEGAL5513g00180	DEGAL1384g00090	DEGAL577g00030	DEGAL5842g00010	DEGAL5100g00020	DEGAL899g00060	DEGAL987g00010	DEGAL1197g00030	DEGAL6930g00070	DEGAL5200g00010	DEGAL4283g00010	DEGAL3919g00030	DEGAL1092g00010	DEGAL6333g00010
DEGAL562g00210	DEGAL5228g00020	DEGAL6546g00010	DEGAL2698g00020	DEGAL3398g00020	DEGAL3511g00080	DEGAL3776g00030	DEGAL5134g00020	DEGAL5008g00050	DEGAL2623g00030	DEGAL2687g00010	DEGAL4007g00380	DEGAL6106g00010	DEGAL5144g00010	DEGAL530g00160
DEGAL877g00070	DEGAL938g00050	DEGAL6223g00020	DEGAL4735g00040	DEGAL2121g00020	DEGAL767g00010	DEGAL5866g00080	DEGAL3589g00120	DEGAL4019g00010	DEGAL4642g00070	DEGAL2580g00010	DEGAL5976g00260	DEGAL3658g00130	DEGAL2491g00020	DEGAL6879g00020
DEGAL1737g00090	DEGAL3471g00010	DEGAL2310g00040	DEGAL1681g00100	DEGAL5387g00040	DEGAL1651g00010	DEGAL248g00020	DEGAL4019g00010	DEGAL2901g00050	DEGAL6816g00200	DEGAL4976g00030	DEGAL6574g00010	DEGAL259g00010	DEGAL6351g00010	DEGAL6422g00050
DEGAL2847g00020	DEGAL5835g00120	DEGAL1843g00030	DEGAL5338g00060	DEGAL5976g00140	DEGAL832g00010	DEGAL3586g00010	DEGAL2901g00050	DEGAL3824g00100	DEGAL6613g00010	DEGAL4976g00020	DEGAL6074g00020	DEGAL3159g00100	DEGAL3901g00530	DEGAL1641g00010
DEGAL6751g00010	DEGAL1296g00010	DEGAL6321g00010	DEGAL6430g00010	DEGAL936g00060	DEGAL4561g00060	DEGAL531g00020	DEGAL6048g00010	DEGAL7092g00020	DEGAL1918g00030	DEGAL2580g00020	DEGAL6134g00010	DEGAL479g00030	DEGAL6662g00010	DEGAL2623g00050
DEGAL1617g00080	DEGAL5743g00040	DEGAL1118g00040	DEGAL4003g00020	DEGAL3455g00010	DEGAL550g00020	DEGAL2246g00030	DEGAL5996g00010	DEGAL1322g00010	DEGAL6879g00010	DEGAL5910g00220	DEGAL3901g00190	DEGAL6220g00020	DEGAL1622g00080	DEGAL6930g00080
DEGAL6135g00010	DEGAL2803g00030	DEGAL491g00040	DEGAL6340g00010	DEGAL1243g00010	DEGAL2086g00010	DEGAL2342g00070	DEGAL6593g00020	DEGAL6048g00010	DEGAL5572g00010	DEGAL6977g00020	DEGAL6573g00010	DEGAL6816g00020	DEGAL1622g00090	DEGAL1600g00010
DEGAL6598g00070	DEGAL5817g00010	DEGAL5391g00020	DEGAL2021g00010	DEGAL2901g00100	DEGAL5202g00070	DEGAL4207g00130	DEGAL6816g00120	DEGAL5996g00010	DEGAL6333g00030	DEGAL6380g00010	DEGAL4255g00070	DEGAL3159g00110	DEGAL4188g00540	DEGAL5125g00020
DEGAL6416g00270	DEGAL4433g00020	DEGAL4299g00010	DEGAL5284g00220	DEGAL6346g00090	DEGAL3104g00010	DEGAL2115g00020	DEGAL5291g00230	DEGAL2901g00030	DEGAL17g00010	DEGAL4976g00010	DEGAL4850g00020	DEGAL4188g00160	DEGAL1622g00060	DEGAL3589g00050
DEGAL3411g00010	DEGAL1606g00060	DEGAL1219g00040	DEGAL5513g00030	DEGAL4898g00080	DEGAL213g00010	DEGAL4922g00060	DEGAL205g00040	DEGAL6593g00020	DEGAL2623g00060	DEGAL6038g00030	DEGAL6615g00030	DEGAL5508g00120	DEGAL2755g00200	DEGAL2192g00470
DEGAL2098g00020	DEGAL5270g00030	DEGAL205g00020	DEGAL6593g00020	DEGAL1778g00060	DEGAL4196g00030	DEGAL3511g00110	DEGAL6221g00020	DEGAL6816g00120	DEGAL1139g00010	DEGAL4756g00010	DEGAL4919g00010	DEGAL2054g00030	DEGAL7112g00190	DEGAL2564g00010
DEGAL6861g00030	DEGAL1541g00020	DEGAL1843g00020	DEGAL5284g00210	DEGAL686g00010	DEGAL1931g00010	DEGAL2963g00010	DEGAL6593g00050	DEGAL6758g00010	DEGAL3824g00160	DEGAL3919g00030	DEGAL4255g00050	DEGAL4063g00010	DEGAL4780g00040	DEGAL2192g00450
DEGAL2850g00010	DEGAL5832g00020	DEGAL6951g00010	DEGAL6680g00010	DEGAL2344g00010	DEGAL2954g00020	DEGAL1522g00020	DEGAL116g00020	DEGAL205g00040	DEGAL3689g00010	DEGAL6106g00010	DEGAL5976g00270	DEGAL7092g00070	DEGAL4781g00010	DEGAL3589g00060
DEGAL1489g00010	DEGAL5270g00050	DEGAL2638g00040	DEGAL6577g00030	DEGAL1868g00010	DEGAL7132g00110	DEGAL2189g00590	DEGAL2411g00040	DEGAL2896g00010	DEGAL3824g00180	DEGAL259g00010	DEGAL7085g00040	DEGAL7094g00010	DEGAL2272g00010	DEGAL2192g00440
DEGAL5126g00030	DEGAL2693g00060	DEGAL5678g00010	DEGAL4851g00040	DEGAL1194g00110	DEGAL1220g00010	DEGAL5835g00170	DEGAL5291g00320	DEGAL5291g00320	DEGAL1764g00050	DEGAL3159g00100	DEGAL3937g00010	DEGAL2113g00010	DEGAL2866g00020	DEGAL4639g00040
DEGAL3117g00030	DEGAL658g00030	DEGAL1341g00030	DEGAL1688g00020	DEGAL3871g00010	DEGAL3072g00050	DEGAL806g00090	DEGAL1070g00050	DEGAL1070g00050	DEGAL3689g00060	DEGAL6161g00130	DEGAL4850g00010	DEGAL4188g00100	DEGAL6725g00030	DEGAL3689g00010
DEGAL1148g00010	DEGAL4653g00020	DEGAL3569g00010	DEGAL6955g00100	DEGAL393g00010	DEGAL562g00330	DEGAL248g00070	DEGAL5291g00310	DEGAL4410g00070	DEGAL3689g00050	DEGAL479g00030	DEGAL5075g00030	DEGAL3266g00010	DEGAL6703g00220	DEGAL6745g00020
DEGAL4488g00100	DEGAL694g00030	DEGAL7076g00020	DEGAL4376g00020	DEGAL3975g00010	DEGAL5692g00010	DEGAL4964g00010	DEGAL2284g00020	DEGAL2284g00020	DEGAL6747g00020	DEGAL6220g00020	DEGAL1197g00030	DEGAL1219g00010	DEGAL2238g00060	DEGAL365g00040
DEGAL4146g00060	DEGAL2693g00090	DEGAL5249g00010	DEGAL4003g00010	DEGAL3345g00010	DEGAL4220g00070	DEGAL2897g00040	DEGAL6265g00120	DEGAL3563g00200	DEGAL2195g00040	DEGAL3159g00110	DEGAL2192g00530	DEGAL3046g00010	DEGAL4209g00020	DEGAL4323g00010
DEGAL3784g00040	DEGAL6887g00010	DEGAL4428g00050	DEGAL5285g00020	DEGAL769g00060	DEGAL6442g00010	DEGAL4080g00010	DEGAL3939g00080	DEGAL4888g00010	DEGAL2698g00020	DEGAL6660g00130	DEGAL7076g00010	DEGAL5833g00010	DEGAL3667g00010	DEGAL2341g00120
DEGAL4983g00020	DEGAL4975g00040	DEGAL3190g00060	DEGAL4572g00120	DEGAL313g00040	DEGAL1858g00030	DEGAL6365g00040	DEGAL5410g00020	DEGAL365g00100	DEGAL7053g00120	DEGAL4188g00160	DEGAL2192g00520	DEGAL4870g00010	DEGAL5063g00030	DEGAL6996g00010
DEGAL6559g00040	DEGAL5743g00050	DEGAL3173g00010	DEGAL2466g00030	DEGAL4976g00060	DEGAL6290g00080	DEGAL2246g00020	DEGAL4888g00010	DEGAL2812g00100	DEGAL1302g00030	DEGAL5508g00120	DEGAL7085g00020	DEGAL5018g00010	DEGAL1373g00010	DEGAL5695g00010
DEGAL4492g00010	DEGAL893g00020	DEGAL694g00030	DEGAL5266g00020	DEGAL4094g00010	DEGAL6075g00010	DEGAL2623g00150	DEGAL2812g00100	DEGAL1244g00030	DEGAL5904g00040	DEGAL3159g00120	DEGAL6816g00130	DEGAL6793g00060	DEGAL4188g00260	DEGAL6018g00180
DEGAL3159g00100	DEGAL6951g00010	DEGAL4206g00020	DEGAL423g00010	DEGAL2848g00080	DEGAL3224g00030	DEGAL6319g00010	DEGAL6476g00010	DEGAL6879g00050	DEGAL4707g00010	DEGAL2054g00030	DEGAL5996g00030	DEGAL6574g00070	DEGAL3983g00050	DEGAL5255g00040
DEGAL2812g00150	DEGAL1384g00080	DEGAL4060g00050	DEGAL6247g00080	DEGAL4427g00020	DEGAL4003g00130	DEGAL3511g00120	DEGAL1832g00080	DEGAL6476g00010	DEGAL4428g00010	DEGAL6660g00080	DEGAL3824g00140	DEGAL7153g00010	DEGAL7094g00140	DEGAL892g00090
DEGAL2115g00090	DEGAL5391g00020	DEGAL365g00020	DEGAL4719g00020	DEGAL7118g00010	DEGAL121g00010	DEGAL2342g00080	DEGAL2812g00110	DEGAL3982g00100	DEGAL5735g00060	DEGAL4063g00010	DEGAL3518g00030	DEGAL5055g00010	DEGAL59g00010	DEGAL892g00060
DEGAL1038g00020	DEGAL2802g00010	DEGAL2159g00020	DEGAL6925g00020	DEGAL7095g00050	DEGAL6610g00030	DEGAL5910g00100	DEGAL940g00070	DEGAL1832g00080	DEGAL6585g00010	DEGAL5275g00010	DEGAL617g00020	DEGAL653g00090	DEGAL6696g00030	DEGAL5697g00010
DEGAL5186g00110	DEGAL4741g00160	DEGAL2915g00080	DEGAL3595g00020	DEGAL5427g00040	DEGAL4094g00010	DEGAL5126g00020	DEGAL1562g00110	DEGAL2812g00110	DEGAL2848g00150	DEGAL2113g00010	DEGAL469g00010	DEGAL6793g00090	DEGAL663g00020	DEGAL2211g00010
DEGAL3807g00020	DEGAL6793g00050	DEGAL2318g00060	DEGAL5055g00010	DEGAL1534g00010	DEGAL2547g00010	DEGAL3823g00010	DEGAL3518g00010	DEGAL940g00070	DEGAL1522g00020	DEGAL2429g00050	DEGAL5351g00050	DEGAL905g00060	DEGAL1221g00070	DEGAL2806g00160
DEGAL5655g00110	DEGAL1031g00050	DEGAL5373g00120	DEGAL1634g00040	DEGAL1503g00050	DEGAL3313g00010	DEGAL2681g00070	DEGAL1562g00120	DEGAL6624g00010	DEGAL248g00070	DEGAL4188g00100	DEGAL3518g00020	DEGAL4007g00340	DEGAL5375g00010	DEGAL3455g00040
DEGAL1402g00020	DEGAL4206g00020	DEGAL5715g00050	DEGAL5785g00020	DEGAL6516g00010	DEGAL650g00030	DEGAL5016g00020	DEGAL4494g00040	DEGAL1070g00020	DEGAL6365g00040	DEGAL3266g00010	DEGAL4028g00010	DEGAL1562g00040	DEGAL1221g00090	DEGAL2848g00100
DEGAL489g00010	DEGAL2578g00010	DEGAL4362g00010	DEGAL693g00010	DEGAL3594g00010	DEGAL3518g00010	DEGAL248g00080	DEGAL6018g00020	DEGAL1562g00110	DEGAL5126g00020	DEGAL1219g00010	DEGAL1753g00030	DEGAL905g00040	DEGAL1444g00090	DEGAL5676g00040
DEGAL3449g00030	DEGAL3305g00020	DEGAL4562g00040	DEGAL2486g00010	DEGAL6816g00130	DEGAL7090g00010	DEGAL3828g00020	DEGAL2812g00170	DEGAL3518g00010	DEGAL1522g00030	DEGAL3046g00010	DEGAL3563g00200	DEGAL3449g00050	DEGAL4299g00040	DEGAL2152g00010
DEGAL1961g00020	DEGAL459g00050	DEGAL6930g00070	DEGAL530g00110	DEGAL1643g00040	DEGAL940g00040	DEGAL2897g00050	DEGAL3707g00010	DEGAL1562g00120	DEGAL248g00080	DEGAL5833g00010	DEGAL3939g00060	DEGAL1562g00050	DEGAL1797g00110	DEGAL4094g00020
DEGAL5186g00100	DEGAL2240g00100	DEGAL2130g00020	DEGAL3038g00080	DEGAL283g00150	DEGAL3972g00010	DEGAL2067g00200	DEGAL892g00030	DEGAL4494g00040	DEGAL4922g00040	DEGAL4870g00010	DEGAL3824g00080	DEGAL905g00030	DEGAL102g00030	DEGAL421g00030
DEGAL550g00080	DEGAL7076g00020	DEGAL5785g00070	DEGAL6955g00110	DEGAL2960g00080	DEGAL5752g00020	DEGAL4572g00070	DEGAL6283g00050	DEGAL6018g00020	DEGAL4094g00010	DEGAL6660g00050	DEGAL5487g00020	DEGAL4007g00320	DEGAL5400g00090	DEGAL248g00030
DEGAL1126g00090	DEGAL2638g00040	DEGAL6508g00020	DEGAL6682g00010	DEGAL3589g00090	DEGAL2082g00030	DEGAL4080g00020	DEGAL3833g00010	DEGAL2812g00170	DEGAL4188g00490	DEGAL5018g00010	DEGAL5246g00030	DEGAL2869g00020	DEGAL644g00020	DEGAL463g00050
DEGAL1989g00120	DEGAL3914g00090	DEGAL3874g00010	DEGAL7158g00020	DEGAL5837g00010	DEGAL4850g00010	DEGAL4851g00050	DEGAL4772g00010	DEGAL3707g00010	DEGAL6818g00020	DEGAL1369g00180	DEGAL3939g00030	DEGAL905g00020	DEGAL1102g00020	DEGAL1949g00010
DEGAL6385g00040	DEGAL3128g00010	DEGAL1031g00050	DEGAL5607g00070	DEGAL5053g00010	DEGAL6760g00140	DEGAL2189g00570	DEGAL6240g00010	DEGAL326g00010	DEGAL2276g00070	DEGAL6793g00060	DEGAL1868g00010	DEGAL6573g00020	DEGAL6559g00040	DEGAL248g00040
DEGAL2740g00020	DEGAL4416g00040	DEGAL2145g00030	DEGAL2342g00080	DEGAL479g00080	DEGAL488g00010	DEGAL4922g00040	DEGAL530g00120	DEGAL892g00030	DEGAL697g00050	DEGAL6574g00070	DEGAL6879g00040	DEGAL3563g00180	DEGAL6744g00010	DEGAL6365g00020
DEGAL663g00020	DEGAL6766g00030	DEGAL2221g00040	DEGAL5827g00040	DEGAL3240g00030	DEGAL1549g00260	DEGAL5786g00020	DEGAL6422g00020	DEGAL4772g00010	DEGAL697g00040	DEGAL7153g00010	DEGAL5246g00010	DEGAL4283g00010	DEGAL5427g00210	DEGAL2848g00160
DEGAL4007g00100	DEGAL3059g00030	DEGAL1843g00200	DEGAL4572g00100	DEGAL6416g00440	DEGAL1301g00020	DEGAL3595g00020	DEGAL6422g00010	DEGAL530g00120	DEGAL5964g00020	DEGAL5055g00010	DEGAL4410g00010	DEGAL4007g00380	DEGAL3901g00380	DEGAL248g00020
DEGAL997g00020	DEGAL1221g00050	DEGAL1384g00080	DEGAL1034g00010	DEGAL3574g00120	DEGAL5202g00050	DEGAL5719g00010	DEGAL6283g00040	DEGAL6422g00020	DEGAL3767g00030	DEGAL653g00090	DEGAL6066g00030	DEGAL6574g00010	DEGAL5427g00200	DEGAL700g00010
DEGAL5258g00020	DEGAL6508g00020	DEGAL205g00100	DEGAL6811g00120	DEGAL5868g00010	DEGAL1309g00060	DEGAL653g00040	DEGAL6613g00050	DEGAL3562g00010	DEGAL1220g00010	DEGAL6793g00090	DEGAL1449g00010	DEGAL6074g00020	DEGAL7004g00100	DEGAL5126g00030
DEGAL2356g00040	DEGAL5373g00060	DEGAL3450g00120	DEGAL2342g00070	DEGAL3663g00010	DEGAL5866g00290	DEGAL1899g00030	DEGAL1541g00070	DEGAL6422g00010	DEGAL3657g00010	DEGAL3352g00080	DEGAL3563g00280	DEGAL6134g00010	DEGAL232g00030	DEGAL1522g00020
DEGAL5925g00080	DEGAL2014g00050	DEGAL674g00030	DEGAL2436g00100	DEGAL1502g00010	DEGAL1092g00010	DEGAL3253g00090	DEGAL4017g00050	DEGAL6283g00040	DEGAL5964g00030	DEGAL1562g00040	DEGAL1832g00040	DEGAL3901g00190	DEGAL3901g00390	DEGAL5835g00170
DEGAL2685g00010	DEGAL784g00030	DEGAL5394g00040	DEGAL5132g00010	DEGAL1502g00020	DEGAL2021g00010	DEGAL4889g00070	DEGAL584g00010	DEGAL4017g00050	DEGAL1051g00010	DEGAL1562g00050	DEGAL3899g00020	DEGAL6573g00010	DEGAL5479g00030	DEGAL3638g00050
DEGAL2114g00120	DEGAL1875g00020	DEGAL5270g00030	DEGAL4309g00060	DEGAL2698g00010	DEGAL5866g00020	DEGAL3330g00120	DEGAL6879g00030	DEGAL6879g00030	DEGAL3207g00010	DEGAL6574g00040	DEGAL5431g00010	DEGAL4850g00020	DEGAL232g00040	DEGAL5786g00020
DEGAL2192g00220	DEGAL6357g00040	DEGAL1643g00030	DEGAL6811g00090	DEGAL4786g00010	DEGAL2099g00020	DEGAL4851g00040	DEGAL1918g00010	DEGAL6930g00070	DEGAL325g00130	DEGAL4007g00320	DEGAL5073g00020	DEGAL4850g00030	DEGAL232g00050	DEGAL248g00050
DEGAL5008g00080	DEGAL1737g00010	DEGAL3914g00030	DEGAL3637g00010	DEGAL3646g00200	DEGAL3324g00080	DEGAL1374g00010	DEGAL6930g00070	DEGAL2623g00030	DEGAL3901g00410	DEGAL4719g00020	DEGAL5652g00010	DEGAL6615g00030	DEGAL6559g00080	DEGAL3330g00110
DEGAL6161g00130	DEGAL3873g00030	DEGAL4960g00010	DEGAL7116g00010	DEGAL1891g00110	DEGAL313g00010	DEGAL2448g00010	DEGAL2623g00030	DEGAL4642g00070	DEGAL3901g00430	DEGAL1219g00030	DEGAL3707g00020	DEGAL4919g00010	DEGAL510g00060	DEGAL248g00060
DEGAL2848g00200	DEGAL429g00020	DEGAL2189g00220	DEGAL330g00030	DEGAL5652g00010	DEGAL2297g00130	DEGAL4749g00010	DEGAL6816g00200	DEGAL6613g00010	DEGAL4071g00020	DEGAL3563g00180	DEGAL3589g00080	DEGAL4255g00050	DEGAL893g00050	DEGAL5676g00020
DEGAL4572g00060	DEGAL5394g00040	DEGAL4297g00040	DEGAL4297g00020	DEGAL6703g00070	DEGAL2099g00010	DEGAL1484g00010	DEGAL6613g00010	DEGAL2623g00040	DEGAL4235g00140	DEGAL4283g00010	DEGAL5652g00020	DEGAL7085g00040	DEGAL2998g00030	DEGAL5946g00010
DEGAL376g00010	DEGAL1126g00040	DEGAL6508g00010	DEGAL72g00240	DEGAL4033g00010	DEGAL3210g00090	DEGAL4859g00010	DEGAL1541g00040	DEGAL1918g00030	DEGAL6172g00050	DEGAL6508g00030	DEGAL5073g00010	DEGAL3937g00010	DEGAL611g00030	DEGAL5130g00020
DEGAL2998g00030	DEGAL205g00100	DEGAL5270g00050	DEGAL6041g00010	DEGAL5904g00060	DEGAL2821g00010	DEGAL4910g00030	DEGAL1918g00030	DEGAL6879g00010	DEGAL4188g00420	DEGAL5976g00260	DEGAL6181g00010	DEGAL3362g00040	DEGAL2173g00010	DEGAL5071g00010
DEGAL1669g00050	DEGAL5526g00010	DEGAL2466g00130	DEGAL5910g00210	DEGAL2341g00160	DEGAL1701g00090	DEGAL6768g00010	DEGAL6879g00010	DEGAL5572g00010	DEGAL3646g00220	DEGAL6574g00010	DEGAL1397g00010	DEGAL7085g00090	DEGAL5866g00020	DEGAL2115g00090
DEGAL3667g00010	DEGAL3128g00030	DEGAL6766g00030	DEGAL1899g00010	DEGAL1643g00010	DEGAL1186g00010	DEGAL2782g00010	DEGAL5572g00010	DEGAL6333g00030	DEGAL325g00190	DEGAL6631g00030	DEGAL6591g00010	DEGAL4850g00010	DEGAL5435g00070	DEGAL5835g00160
DEGAL2897g00010	DEGAL4741g00140	DEGAL6033g00020	DEGAL1393g00010	DEGAL806g00080	DEGAL1322g00010	DEGAL646g00080	DEGAL2447g00010	DEGAL17g00010	DEGAL496g00020	DEGAL6074g00020	DEGAL1237g00010	DEGAL3037g00010	DEGAL946g00090	DEGAL1225g00030
DEGAL2512g00040	DEGAL3159g00090	DEGAL740g00030	DEGAL5607g00050	DEGAL4630g00050	DEGAL5988g00030	DEGAL3324g00080	DEGAL6333g00030	DEGAL2623g00060	DEGAL3646g00230	DEGAL6134g00010	DEGAL1541g00080	DEGAL1197g00040	DEGAL4416g00060	DEGAL4272g00020
DEGAL4404g00060	DEGAL766g00010	DEGAL6564g00040	DEGAL4207g00130	DEGAL3224g00070	DEGAL550g00010	DEGAL3659g00010	DEGAL2623g00060	DEGAL5344g00010	DEGAL729g00070	DEGAL3901g00190	DEGAL393g00010	DEGAL5075g00040	DEGAL4003g00100	DEGAL4492g00010
DEGAL4222g00010	DEGAL4325g00020	DEGAL3982g00050	DEGAL3530g00010	DEGAL5488g00040	DEGAL6703g00170	DEGAL189g00070	DEGAL6591g00080	DEGAL4735g00060	DEGAL302g00020	DEGAL7085g00070	DEGAL3562g00020	DEGAL1197g00030	DEGAL5193g00020	DEGAL5556g00100
DEGAL4161g00020	DEGAL1707g00010	DEGAL3983g00010	DEGAL3108g00010	DEGAL5564g00010	DEGAL5264g00010	DEGAL248g00060	DEGAL4202g00030	DEGAL2065g00030	DEGAL5186g00060	DEGAL4850g00020	DEGAL6333g00010	DEGAL2192g00530	DEGAL484g00070	DEGAL4488g00100
DEGAL1628g00020	DEGAL4572g00080	DEGAL6817g00020	DEGAL728g00140	DEGAL3574g00130	DEGAL6880g00020	DEGAL4238g00040	DEGAL5344g00010	DEGAL1139g00010	DEGAL5186g00070	DEGAL109g00010	DEGAL17g00010	DEGAL441g00010	DEGAL2189g00590	DEGAL496g00020
DEGAL899g00020	DEGAL280g00020	DEGAL4526g00030	DEGAL1423g00030	DEGAL5375g00250	DEGAL395g00060	DEGAL6365g00050	DEGAL1101g00010	DEGAL5351g00010	DEGAL729g00060	DEGAL4850g00030	DEGAL4572g00170	DEGAL7076g00010	DEGAL3595g00030	DEGAL6562g00010
DEGAL3658g00080	DEGAL2481g00090	DEGAL3635g00010	DEGAL6181g00010	DEGAL4071g00010	DEGAL1931g00020	DEGAL4741g00090	DEGAL3824g00160	DEGAL3824g00160	DEGAL7112g00050	DEGAL6615g00030	DEGAL5850g00020	DEGAL6606g00020	DEGAL484g00090	DEGAL5186g00080
DEGAL6897g00060	DEGAL6142g00050	DEGAL5835g00020	DEGAL4213g00010	DEGAL2566g00040	DEGAL395g00070	DEGAL2448g00040	DEGAL6187g00010	DEGAL6187g00010	DEGAL4940g00070	DEGAL4255g00050	DEGAL5125g00020	DEGAL2192g00520	DEGAL4788g00010	DEGAL4428g00070
DEGAL283g00190	DEGAL4060g00050	DEGAL429g00020	DEGAL2984g00010	DEGAL2489g00010	DEGAL2192g00510	DEGAL3038g00050	DEGAL3689g00010	DEGAL239g00020	DEGAL6580g00010	DEGAL5976g00270	DEGAL5563g00010	DEGAL1322g00010	DEGAL2406g00010	DEGAL729g00040
DEGAL3906g00090	DEGAL4362g00010	DEGAL1977g00020	DEGAL2094g00010	DEGAL4889g00080	DEGAL1797g00070	DEGAL6442g00020	DEGAL1517g00060	DEGAL3824g00180	DEGAL7112g00030	DEGAL3937g00010	DEGAL1139g00010	DEGAL2901g00030	DEGAL2740g00020	DEGAL6955g00030
DEGAL6703g00050	DEGAL3449g00020	DEGAL2067g00150	DEGAL4735g00020	DEGAL103g00020	DEGAL4827g00050	DEGAL4906g00070	DEGAL3824g00180	DEGAL1764g00050	DEGAL5749g00010	DEGAL3284g00150	DEGAL3589g00070	DEGAL6161g00240	DEGAL2173g00050	DEGAL4336g00010
DEGAL7094g00140	DEGAL6621g00070	DEGAL1271g00060	DEGAL1792g00050	DEGAL3824g00080	DEGAL1340g00010	DEGAL4027g00010	DEGAL1517g00040	DEGAL6777g00030	DEGAL5264g00010	DEGAL4850g00010	DEGAL2192g00450	DEGAL7085g00020	DEGAL1914g00020	DEGAL225g00050
DEGAL2844g00040	DEGAL2067g00160	DEGAL4562g00030	DEGAL6811g00080	DEGAL2496g00010	DEGAL3563g00180	DEGAL562g00300	DEGAL1764g00050	DEGAL3689g00050	DEGAL4940g00050	DEGAL5075g00040	DEGAL2946g00020	DEGAL6816g00130	DEGAL6550g00010	DEGAL1473g00080
DEGAL6100g00020	DEGAL3574g00220	DEGAL3128g00030	DEGAL2114g00120	DEGAL486g00020	DEGAL4583g00020	DEGAL5284g00190	DEGAL6777g00030	DEGAL2623g00090	DEGAL6956g00010	DEGAL1197g00030	DEGAL2192g00440	DEGAL1966g00040	DEGAL2960g00040	DEGAL5960g00030
DEGAL1420g00030	DEGAL6621g00060	DEGAL4408g00010	DEGAL1402g00020	DEGAL6134g00010	DEGAL7085g00090	DEGAL5508g00010	DEGAL170g00010	DEGAL2341g00110	DEGAL1622g00100	DEGAL2192g00530	DEGAL1916g00130	DEGAL3824g00140	DEGAL2297g00030	DEGAL2527g00010
DEGAL1622g00080	DEGAL5785g00070	DEGAL2466g00120	DEGAL6041g00030	DEGAL103g00010	DEGAL2192g00370	DEGAL2276g00060	DEGAL3689g00050	DEGAL6747g00020	DEGAL4407g00330	DEGAL7092g00010	DEGAL4735g00090	DEGAL968g00070	DEGAL121g00110	DEGAL5052g00030
DEGAL4207g00120	DEGAL5678g00010	DEGAL658g00030	DEGAL2114g00130	DEGAL4427g00010	DEGAL7094g00010	DEGAL3061g00010	DEGAL2623g00090	DEGAL4410g00120	DEGAL385g00020	DEGAL1197g00060	DEGAL2901g00100	DEGAL3518g00030	DEGAL5375g00270	DEGAL6296g00090
DEGAL548g00020	DEGAL5978g00010	DEGAL1384g00120	DEGAL3789g00030	DEGAL1782g00350	DEGAL1918g00010	DEGAL6271g00010	DEGAL2341g00110	DEGAL2380g00010	DEGAL5268g00010	DEGAL3824g00100	DEGAL3494g00050	DEGAL617g00020	DEGAL121g00140	DEGAL56g00050
DEGAL6730g00020	DEGAL1219g00040	DEGAL4416g00040	DEGAL5533g00010	DEGAL2058g00020	DEGAL994g00020	DEGAL2841g00010	DEGAL1764g00020	DEGAL2814g00010	DEGAL5108g00040	DEGAL7076g00010	DEGAL5977g00010	DEGAL469g00010	DEGAL6751g00010	DEGAL4684g00030
DEGAL896g00060	DEGAL1313g00010	DEGAL3771g00010	DEGAL771g00030	DEGAL2079g00020	DEGAL5055g00010	DEGAL2960g00100	DEGAL6747g00020	DEGAL3304g00010	DEGAL3972g00010	DEGAL2192g00520	DEGAL729g00120	DEGAL5351g00050	DEGAL3906g00030	DEGAL1748g00060
DEGAL2960g00120	DEGAL3942g00020	DEGAL5394g00030	DEGAL535g00010	DEGAL4283g00010	DEGAL1931g00040	DEGAL3535g00070	DEGAL2195g00030	DEGAL2698g00020	DEGAL5960g00020	DEGAL1197g00050	DEGAL3689g00010	DEGAL3518g00020	DEGAL2297g00080	DEGAL5556g00030
DEGAL5425g00020	DEGAL3128g00020	DEGAL2914g00010	DEGAL2192g00420	DEGAL6346g00050	DEGAL4125g00010	DEGAL5508g00030	DEGAL2814g00010	DEGAL463g00040	DEGAL2450g00030	DEGAL1322g00010	DEGAL2341g00160	DEGAL4028g00010	DEGAL6234g00020	DEGAL870g00010
DEGAL6254g00070	DEGAL1643g00030	DEGAL5887g00030	DEGAL1792g00010	DEGAL4870g00010	DEGAL395g00040	DEGAL6103g00020	DEGAL1280g00010	DEGAL5676g00030	DEGAL5052g00030	DEGAL2901g00030	DEGAL7135g00080	DEGAL116g00030	DEGAL4003g00040	DEGAL6254g00060
DEGAL6161g00160	DEGAL4512g00010	DEGAL4741g00090	DEGAL5293g00050	DEGAL5788g00010	DEGAL5925g00100	DEGAL6442g00010	DEGAL5730g00020	DEGAL7053g00130	DEGAL4733g00190	DEGAL7085g00020	DEGAL488g00010	DEGAL1303g00020	DEGAL5417g00030	DEGAL3221g00050
DEGAL2693g00110	DEGAL5511g00010	DEGAL459g00050	DEGAL2915g00090	DEGAL1930g00040	DEGAL2993g00040	DEGAL3713g00010	DEGAL7053g00120	DEGAL7053g00120	DEGAL870g00020	DEGAL6816g00130	DEGAL6246g00020	DEGAL1753g00030	DEGAL4004g00020	DEGAL1748g00020
DEGAL1788g00060	DEGAL4526g00040	DEGAL3159g00090	DEGAL411g00050	DEGAL676g00080	DEGAL5553g00010	DEGAL3324g00060	DEGAL1302g00030	DEGAL4094g00030	DEGAL655g00020	DEGAL3824g00140	DEGAL6996g00010	DEGAL3939g00060	DEGAL946g00070	DEGAL1092g00010
DEGAL2806g00260	DEGAL1649g00110	DEGAL3569g00020	DEGAL2767g00010	DEGAL2698g00020	DEGAL2189g00720	DEGAL5284g00180	DEGAL5904g00040	DEGAL1302g00030	DEGAL1748g00050	DEGAL3518g00030	DEGAL2755g00010	DEGAL6702g00010	DEGAL4011g00360	DEGAL5398g00010
DEGAL5247g00040	DEGAL5279g00010	DEGAL5295g00020	DEGAL806g00100	DEGAL5080g00060	DEGAL395g00080	DEGAL6818g00020	DEGAL4428g00010	DEGAL5904g00040	DEGAL4405g00070	DEGAL617g00020	DEGAL6680g00010	DEGAL6265g00100	DEGAL3136g00030	DEGAL1656g00020
DEGAL6811g00140	DEGAL6675g00020	DEGAL325g00150	DEGAL423g00020	DEGAL2238g00100	DEGAL1359g00020	DEGAL2067g00240	DEGAL5735g00060	DEGAL4707g00010	DEGAL5556g00080	DEGAL469g00010	DEGAL2195g00040	DEGAL3824g00080	DEGAL6703g00300	DEGAL2491g00020
DEGAL6182g00030	DEGAL325g00150	DEGAL3059g00030	DEGAL2341g00090	DEGAL4756g00010	DEGAL3224g00020	DEGAL2507g00010	DEGAL6585g00010	DEGAL4428g00010	DEGAL2954g00020	DEGAL5351g00050	DEGAL2698g00010	DEGAL5246g00030	DEGAL3250g00080	DEGAL1402g00020
DEGAL5270g00010	DEGAL5007g00060	DEGAL858g00010	DEGAL2062g00010	DEGAL1549g00230	DEGAL1374g00010	DEGAL6880g00020	DEGAL2848g00150	DEGAL5735g00060	DEGAL1692g00080	DEGAL3518g00020	DEGAL4229g00100	DEGAL883g00050	DEGAL6004g00030	DEGAL2920g00040
DEGAL4146g00020	DEGAL5426g00020	DEGAL1588g00030	DEGAL3789g00040	DEGAL5375g00280	DEGAL4707g00010	DEGAL2276g00070	DEGAL1578g00090	DEGAL6585g00010	DEGAL3816g00020	DEGAL4028g00010	DEGAL2195g00060	DEGAL3939g00030	DEGAL3906g00090	DEGAL1622g00080
DEGAL3901g00530	DEGAL5715g00050	DEGAL5978g00010	DEGAL3961g00010	DEGAL5976g00260	DEGAL3473g00010	DEGAL4407g00090	DEGAL248g00070	DEGAL2848g00150	DEGAL3816g00040	DEGAL6161g00160	DEGAL3304g00010	DEGAL1868g00010	DEGAL2067g00300	DEGAL1622g00090
DEGAL4094g00020	DEGAL205g00020	DEGAL1784g00050	DEGAL3589g00050	DEGAL5417g00010	DEGAL6113g00020	DEGAL697g00050	DEGAL5126g00020	DEGAL248g00070	DEGAL1092g00010	DEGAL116g00030	DEGAL6018g00150	DEGAL3982g00110	DEGAL6385g00040	DEGAL4624g00050
DEGAL4630g00020	DEGAL3495g00110	DEGAL4963g00010	DEGAL5827g00050	DEGAL4191g00040	DEGAL523g00030	DEGAL6161g00010	DEGAL1789g00010	DEGAL5126g00020	DEGAL2491g00040	DEGAL1753g00030	DEGAL2698g00020	DEGAL6879g00040	DEGAL6760g00090	DEGAL1622g00060
DEGAL2240g00070	DEGAL2189g00220	DEGAL2015g00010	DEGAL4642g00020	DEGAL5677g00020	DEGAL4922g00040	DEGAL2850g00010	DEGAL248g00080	DEGAL1522g00030	DEGAL1908g00010	DEGAL2341g00010	DEGAL4094g00070	DEGAL5246g00010	DEGAL4789g00010	DEGAL6388g00020
DEGAL861g00010	DEGAL530g00100	DEGAL280g00020	DEGAL5335g00040	DEGAL6195g00040	DEGAL6344g00020	DEGAL6103g00030	DEGAL2115g00040	DEGAL1789g00010	DEGAL4188g00570	DEGAL205g00080	DEGAL3455g00010	DEGAL4410g00010	DEGAL2607g00040	DEGAL2755g00200
DEGAL6254g00060	DEGAL4229g00050	DEGAL2578g00010	DEGAL3248g00010	DEGAL588g00050	DEGAL6880g00030	DEGAL5130g00020	DEGAL4922g00040	DEGAL248g00080	DEGAL3226g00030	DEGAL2217g00010	DEGAL3345g00010	DEGAL6066g00030	DEGAL2607g00050	DEGAL2115g00010
DEGAL3683g00030	DEGAL5533g00120	DEGAL784g00030	DEGAL2647g00010	DEGAL1789g00030	DEGAL2031g00010	DEGAL2681g00020	DEGAL6121g00100	DEGAL2115g00040	DEGAL1782g00460	DEGAL3563g00200	DEGAL2211g00010	DEGAL2419g00040	DEGAL6760g00070	DEGAL7112g00190
DEGAL5054g00020	DEGAL3771g00010	DEGAL6142g00050	DEGAL3487g00030	DEGAL3891g00020	DEGAL1369g00210	DEGAL3272g00040	DEGAL6818g00020	DEGAL4922g00040	DEGAL6351g00010	DEGAL3939g00060	DEGAL2806g00160	DEGAL1832g00070	DEGAL4872g00410	DEGAL4781g00010
DEGAL4723g00190	DEGAL5377g00010	DEGAL3565g00010	DEGAL6247g00040	DEGAL4643g00030	DEGAL491g00020	DEGAL2115g00080	DEGAL2276g00070	DEGAL6121g00100	DEGAL1651g00010	DEGAL5008g00080	DEGAL3455g00040	DEGAL577g00010	DEGAL4146g00210	DEGAL2920g00060
DEGAL4011g00130	DEGAL3450g00120	DEGAL3450g00060	DEGAL4320g00020	DEGAL3632g00020	DEGAL588g00050	DEGAL6864g00070	DEGAL3330g00130	DEGAL147g00040	DEGAL2276g00050	DEGAL3824g00080	DEGAL3345g00020	DEGAL940g00070	DEGAL4146g00240	DEGAL844g00010
DEGAL56g00210	DEGAL4408g00010	DEGAL4433g00020	DEGAL4405g00010	DEGAL4976g00050	DEGAL823g00010	DEGAL3324g00050	DEGAL7026g00010	DEGAL4188g00490	DEGAL5552g00010	DEGAL5246g00030	DEGAL5735g00020	DEGAL1449g00010	DEGAL4872g00430	DEGAL3983g00030
DEGAL5284g00130	DEGAL4594g00020	DEGAL5074g00020	DEGAL5960g00030	DEGAL2607g00030	DEGAL1215g00040	DEGAL5071g00010	DEGAL697g00050	DEGAL6818g00020	DEGAL5552g00020	DEGAL883g00050	DEGAL7053g00130	DEGAL3563g00280	DEGAL2189g00420	DEGAL6725g00030
DEGAL2568g00020	DEGAL1562g00130	DEGAL4003g00230	DEGAL6038g00020	DEGAL2057g00010	DEGAL2898g00050	DEGAL2067g00250	DEGAL5964g00020	DEGAL2276g00070	DEGAL1782g00400	DEGAL3939g00030	DEGAL789g00020	DEGAL2099g00010	DEGAL6760g00060	DEGAL5033g00040
DEGAL4063g00010	DEGAL2915g00080	DEGAL3563g00110	DEGAL5398g00080	DEGAL2920g00090	DEGAL7094g00110	DEGAL4906g00040	DEGAL2802g00010	DEGAL7026g00010	DEGAL1436g00060	DEGAL1868g00010	DEGAL4094g00020	DEGAL1832g00040	DEGAL4872g00420	DEGAL3667g00060
DEGAL1701g00130	DEGAL2221g00040	DEGAL11g00010	DEGAL4859g00010	DEGAL4976g00020	DEGAL4148g00010	DEGAL3551g00020	DEGAL3767g00030	DEGAL697g00050	DEGAL1737g00210	DEGAL2411g00060	DEGAL5904g00060	DEGAL1070g00020	DEGAL1375g00010	DEGAL6703g00220
DEGAL5910g00100	DEGAL3569g00020	DEGAL1649g00110	DEGAL4340g00020	DEGAL6018g00150	DEGAL1343g00200	DEGAL2623g00130	DEGAL1220g00010	DEGAL697g00040	DEGAL4780g00050	DEGAL6879g00040	DEGAL1302g00020	DEGAL2486g00010	DEGAL1405g00010	DEGAL4161g00020
DEGAL1420g00010	DEGAL6320g00010	DEGAL6948g00010	DEGAL1999g00010	DEGAL5915g00040	DEGAL3784g00050	DEGAL6037g00060	DEGAL5964g00030	DEGAL5964g00020	DEGAL1785g00010	DEGAL5246g00010	DEGAL3574g00090	DEGAL3518g00010	DEGAL694g00010	DEGAL2238g00060
DEGAL6925g00040	DEGAL1615g00010	DEGAL3543g00010	DEGAL3159g00120	DEGAL4976g00040	DEGAL5915g00050	DEGAL2342g00060	DEGAL1051g00010	DEGAL2802g00010	DEGAL7064g00010	DEGAL4410g00010	DEGAL4707g00010	DEGAL3899g00020	DEGAL5925g00080	DEGAL4209g00020
DEGAL6703g00220	DEGAL7124g00010	DEGAL2915g00070	DEGAL1656g00020	DEGAL6895g00260	DEGAL4906g00010	DEGAL4027g00040	DEGAL4940g00030	DEGAL3767g00030	DEGAL2368g00020	DEGAL6066g00030	DEGAL2848g00160	DEGAL5431g00010	DEGAL400g00010	DEGAL2238g00070
DEGAL5055g00010	DEGAL6948g00010	DEGAL4142g00050	DEGAL7124g00020	DEGAL7006g00100	DEGAL3856g00050	DEGAL6161g00020	DEGAL3207g00010	DEGAL1220g00010	DEGAL1549g00260	DEGAL577g00010	DEGAL1243g00020	DEGAL3589g00090	DEGAL342g00010	DEGAL3667g00010
DEGAL2297g00060	DEGAL6321g00010	DEGAL1156g00010	DEGAL618g00030	DEGAL26g00020	DEGAL7053g00130	DEGAL6824g00120	DEGAL325g00130	DEGAL5964g00030	DEGAL6296g00010	DEGAL2812g00150	DEGAL1302g00010	DEGAL5073g00020	DEGAL3914g00010	DEGAL6001g00020
DEGAL530g00160	DEGAL3635g00010	DEGAL893g00020	DEGAL1348g00010	DEGAL5338g00050	DEGAL2836g00010	DEGAL3881g00010	DEGAL4272g00010	DEGAL1051g00010	DEGAL6291g00070	DEGAL1449g00010	DEGAL248g00020	DEGAL5652g00010	DEGAL342g00040	DEGAL4191g00020
DEGAL6103g00020	DEGAL3857g00050	DEGAL5924g00010	DEGAL6843g00010	DEGAL5925g00150	DEGAL769g00120	DEGAL3038g00080	DEGAL3901g00410	DEGAL3207g00010	DEGAL2368g00030	DEGAL3563g00280	DEGAL4483g00010	DEGAL4667g00020	DEGAL5427g00020	DEGAL4188g00260
DEGAL4781g00010	DEGAL3771g00030	DEGAL5738g00010	DEGAL3292g00010	DEGAL4976g00030	DEGAL6574g00010	DEGAL5334g00080	DEGAL1782g00330	DEGAL325g00130	DEGAL4733g00200	DEGAL1832g00040	DEGAL5126g00030	DEGAL1148g00010	DEGAL283g00090	DEGAL3210g00070
DEGAL232g00030	DEGAL1421g00010	DEGAL1649g00150	DEGAL1930g00050	DEGAL6239g00020	DEGAL2067g00270	DEGAL4906g00060	DEGAL325g00150	DEGAL3901g00410	DEGAL4035g00030	DEGAL1070g00020	DEGAL1789g00030	DEGAL3589g00080	DEGAL5147g00020	DEGAL5279g00030
DEGAL2246g00020	DEGAL1807g00020	DEGAL6320g00010	DEGAL2061g00070	DEGAL1524g00010	DEGAL6416g00150	DEGAL1417g00020	DEGAL3901g00430	DEGAL4188g00470	DEGAL4209g00030	DEGAL2486g00010	DEGAL4080g00010	DEGAL5652g00020	DEGAL5425g00020	DEGAL3526g00130
DEGAL3542g00060	DEGAL5738g00010	DEGAL3586g00020	DEGAL526g00020	DEGAL5556g00080	DEGAL4035g00030	DEGAL653g00010	DEGAL5988g00030	DEGAL1782g00330	DEGAL1310g00010	DEGAL7116g00010	DEGAL6365g00040	DEGAL5073g00010	DEGAL1031g00020	DEGAL59g00010
DEGAL248g00060	DEGAL4146g00080	DEGAL6675g00020	DEGAL2189g00250	DEGAL4504g00010	DEGAL217g00030	DEGAL2115g00090	DEGAL4071g00020	DEGAL325g00150	DEGAL29g00070	DEGAL3899g00020	DEGAL6365g00030	DEGAL6181g00010	DEGAL1989g00120	DEGAL1782g00100
DEGAL248g00030	DEGAL5007g00090	DEGAL2195g00070	DEGAL2693g00050	DEGAL2212g00010	DEGAL3657g00010	DEGAL697g00040	DEGAL4235g00140	DEGAL3901g00430	DEGAL1797g00070	DEGAL5431g00010	DEGAL641g00040	DEGAL2192g00490	DEGAL4407g00250	DEGAL3923g00040
DEGAL248g00040	DEGAL1118g00040	DEGAL5057g00020	DEGAL3836g00050	DEGAL2715g00020	DEGAL5052g00030	DEGAL4034g00010	DEGAL6172g00050	DEGAL5988g00030	DEGAL6610g00030	DEGAL3589g00090	DEGAL5835g00190	DEGAL6114g00010	DEGAL4733g00060	DEGAL610g00020
DEGAL1702g00020	DEGAL2774g00010	DEGAL6569g00010	DEGAL4585g00010	DEGAL5977g00010	DEGAL7032g00010	DEGAL1369g00200	DEGAL3646g00220	DEGAL4071g00020	DEGAL56g00180	DEGAL5073g00020	DEGAL4643g00030	DEGAL6591g00010	DEGAL4470g00030	DEGAL7094g00160
DEGAL232g00040	DEGAL3667g00030	DEGAL3324g00100	DEGAL1392g00010	DEGAL1353g00050	DEGAL5809g00180	DEGAL6319g00020	DEGAL325g00190	DEGAL4235g00140	DEGAL5553g00010	DEGAL5652g00010	DEGAL5400g00010	DEGAL1237g00010	DEGAL4646g00100	DEGAL5809g00080
DEGAL946g00060	DEGAL6333g00030	DEGAL1271g00050	DEGAL6521g00010	DEGAL2810g00030	DEGAL1522g00030	DEGAL4572g00090	DEGAL3646g00230	DEGAL6172g00050	DEGAL2238g00090	DEGAL3707g00020	DEGAL248g00050	DEGAL1541g00080	DEGAL823g00010	DEGAL5375g00050
DEGAL2848g00090	DEGAL2542g00030	DEGAL4735g00010	DEGAL4007g00050	DEGAL6018g00160	DEGAL6593g00020	DEGAL5964g00020	DEGAL1737g00100	DEGAL4188g00420	DEGAL4209g00010	DEGAL1148g00010	DEGAL5278g00010	DEGAL393g00010	DEGAL4733g00090	DEGAL6574g00150
DEGAL1788g00050	DEGAL6930g00070	DEGAL3857g00050	DEGAL1438g00010	DEGAL3937g00010	DEGAL1445g00010	DEGAL2963g00090	DEGAL6897g00070	DEGAL4235g00170	DEGAL29g00040	DEGAL3589g00080	DEGAL4094g00010	DEGAL3562g00020	DEGAL4585g00020	DEGAL5375g00010
DEGAL283g00160	DEGAL740g00030	DEGAL5978g00020	DEGAL1945g00070	DEGAL488g00010	DEGAL2681g00020	DEGAL2802g00010	DEGAL5186g00060	DEGAL3646g00220	DEGAL3210g00040	DEGAL5652g00020	DEGAL4188g00490	DEGAL6333g00010	DEGAL2844g00100	DEGAL4558g00010
DEGAL4188g00100	DEGAL4413g00110	DEGAL1701g00050	DEGAL5529g00010	DEGAL4630g00040	DEGAL5925g00080	DEGAL540g00040	DEGAL6562g00030	DEGAL325g00190	DEGAL5356g00110	DEGAL5073g00010	DEGAL5946g00010	DEGAL3824g00200	DEGAL5059g00030	DEGAL2542g00020
DEGAL6895g00080	DEGAL4928g00060	DEGAL2481g00090	DEGAL3451g00020	DEGAL6484g00010	DEGAL2901g00030	DEGAL4642g00120	DEGAL5711g00030	DEGAL496g00020	DEGAL6826g00030	DEGAL6181g00010	DEGAL3441g00030	DEGAL1641g00010	DEGAL6096g00040	DEGAL56g00210
DEGAL4594g00030	DEGAL740g00010	DEGAL2342g00060	DEGAL816g00010	DEGAL6185g00030	DEGAL4292g00010	DEGAL3767g00030	DEGAL7112g00080	DEGAL2802g00030	DEGAL4135g00160	DEGAL5196g00010	DEGAL3441g00020	DEGAL17g00010	DEGAL4146g00250	DEGAL2717g00010
DEGAL4983g00110	DEGAL3563g00110	DEGAL157g00010	DEGAL871g00010	DEGAL6018g00240	DEGAL3331g00010	DEGAL1220g00010	DEGAL7112g00050	DEGAL3646g00230	DEGAL3210g00030	DEGAL6591g00010	DEGAL6703g00070	DEGAL2623g00050	DEGAL4146g00280	DEGAL2806g00290
DEGAL126g00010	DEGAL157g00010	DEGAL6621g00060	DEGAL6092g00020	DEGAL557g00040	DEGAL3387g00070	DEGAL1225g00030	DEGAL6580g00010	DEGAL302g00020	DEGAL5338g00080	DEGAL1237g00010	DEGAL1343g00150	DEGAL4572g00170	DEGAL5597g00070	DEGAL1221g00110
DEGAL4983g00090	DEGAL6569g00010	DEGAL5426g00020	DEGAL126g00020	DEGAL3224g00020	DEGAL2276g00040	DEGAL708g00020	DEGAL7164g00010	DEGAL5186g00060	DEGAL5356g00100	DEGAL1541g00080	DEGAL1225g00030	DEGAL5850g00020	DEGAL228g00010	DEGAL2342g00120
DEGAL4007g00220	DEGAL2802g00060	DEGAL5832g00020	DEGAL3586g00010	DEGAL2954g00020	DEGAL3816g00040	DEGAL1630g00020	DEGAL7112g00030	DEGAL5186g00070	DEGAL5338g00070	DEGAL393g00010	DEGAL893g00140	DEGAL1600g00010	DEGAL2137g00060	DEGAL5293g00050
DEGAL6427g00040	DEGAL1701g00070	DEGAL5976g00260	DEGAL2114g00140	DEGAL5334g00140	DEGAL2067g00300	DEGAL3657g00010	DEGAL5749g00010	DEGAL5711g00030	DEGAL3827g00010	DEGAL1955g00020	DEGAL1782g00350	DEGAL5125g00020	DEGAL5136g00010	DEGAL1414g00040
DEGAL484g00090	DEGAL3450g00060	DEGAL6283g00020	DEGAL1946g00020	DEGAL410g00010	DEGAL550g00080	DEGAL5838g00050	DEGAL5264g00010	DEGAL2802g00070	DEGAL551g00020	DEGAL6333g00010	DEGAL3646g00200	DEGAL1541g00010	DEGAL562g00170	DEGAL2342g00140
DEGAL4011g00110	DEGAL3543g00010	DEGAL4343g00010	DEGAL5131g00010	DEGAL4976g00010	DEGAL3691g00010	DEGAL2014g00030	DEGAL1622g00100	DEGAL6897g00050	DEGAL3433g00010	DEGAL3824g00200	DEGAL1343g00140	DEGAL5563g00010	DEGAL1617g00030	DEGAL2806g00260
DEGAL5279g00030	DEGAL3283g00030	DEGAL6296g00010	DEGAL6205g00010	DEGAL6858g00060	DEGAL72g00040	DEGAL6935g00010	DEGAL4407g00330	DEGAL7112g00050	DEGAL5279g00010	DEGAL4642g00070	DEGAL3574g00120	DEGAL1139g00010	DEGAL1940g00060	DEGAL774g00010
DEGAL1601g00010	DEGAL1843g00030	DEGAL5835g00030	DEGAL4405g00060	DEGAL2828g00010	DEGAL6240g00010	DEGAL5964g00030	DEGAL385g00020	DEGAL4940g00070	DEGAL5279g00020	DEGAL4735g00040	DEGAL4076g00020	DEGAL3589g00070	DEGAL5915g00060	DEGAL102g00090
DEGAL1225g00010	DEGAL5835g00030	DEGAL740g00010	DEGAL896g00100	DEGAL4188g00490	DEGAL5842g00010	DEGAL5334g00100	DEGAL5268g00010	DEGAL6580g00010	DEGAL603g00010	DEGAL17g00010	DEGAL4272g00020	DEGAL2192g00450	DEGAL6706g00010	DEGAL3270g00040
DEGAL3163g00010	DEGAL2866g00020	DEGAL4512g00010	DEGAL611g00150	DEGAL5910g00220	DEGAL5835g00240	DEGAL1246g00010	DEGAL5108g00040	DEGAL7164g00010	DEGAL2680g00010	DEGAL2623g00050	DEGAL4188g00480	DEGAL2725g00050	DEGAL4646g00070	DEGAL4299g00040
DEGAL6897g00040	DEGAL5057g00020	DEGAL4188g00590	DEGAL4964g00010	DEGAL4188g00480	DEGAL1783g00010	DEGAL6700g00010	DEGAL3972g00010	DEGAL7112g00030	DEGAL2346g00010	DEGAL4572g00170	DEGAL4071g00010	DEGAL2192g00440	DEGAL4646g00080	DEGAL5404g00070
DEGAL6613g00040	DEGAL4572g00070	DEGAL5735g00060	DEGAL56g00200	DEGAL662g00020	DEGAL5224g00010	DEGAL1051g00010	DEGAL5960g00020	DEGAL5749g00010	DEGAL5093g00020	DEGAL5850g00020	DEGAL3767g00070	DEGAL2946g00030	DEGAL2596g00160	DEGAL6703g00150
DEGAL2189g00770	DEGAL2392g00030	DEGAL1955g00020	DEGAL2429g00050	DEGAL5012g00020	DEGAL4733g00200	DEGAL1225g00020	DEGAL2450g00030	DEGAL5264g00010	DEGAL3196g00010	DEGAL1600g00010	DEGAL6510g00010	DEGAL1916g00130	DEGAL550g00080	DEGAL1143g00020
DEGAL1397g00090	DEGAL5394g00050	DEGAL1221g00050	DEGAL4719g00010	DEGAL5144g00030	DEGAL3856g00040	DEGAL540g00030	DEGAL6448g00010	DEGAL5322g00010	DEGAL5375g00090	DEGAL5125g00020	DEGAL496g00020	DEGAL4735g00090	DEGAL2596g00170	DEGAL4188g00380
DEGAL2115g00020	DEGAL6564g00040	DEGAL6879g00010	DEGAL1143g00020	DEGAL3336g00030	DEGAL5719g00020	DEGAL3207g00010	DEGAL3812g00020	DEGAL4940g00050	DEGAL7094g00110	DEGAL1541g00010	DEGAL729g00070	DEGAL2901g00100	DEGAL7040g00080	DEGAL5167g00070
DEGAL5415g00030	DEGAL2195g00070	DEGAL4961g00110	DEGAL2067g00110	DEGAL5918g00010	DEGAL729g00070	DEGAL4146g00010	DEGAL5010g00010	DEGAL6956g00010	DEGAL3352g00130	DEGAL5563g00010	DEGAL1243g00010	DEGAL4639g00040	DEGAL2848g00060	DEGAL5222g00010
DEGAL3901g00400	DEGAL4076g00090	DEGAL3771g00030	DEGAL5020g00020	DEGAL3510g00010	DEGAL3494g00050	DEGAL325g00130	DEGAL1748g00030	DEGAL1622g00100	DEGAL4759g00020	DEGAL1916g00140	DEGAL2098g00010	DEGAL3494g00050	DEGAL7033g00100	DEGAL2813g00060
DEGAL2579g00090	DEGAL5978g00020	DEGAL6621g00070	DEGAL3563g00170	DEGAL3131g00020	DEGAL3224g00040	DEGAL6121g00040	DEGAL870g00010	DEGAL4407g00330	DEGAL722g00010	DEGAL1139g00010	DEGAL5186g00070	DEGAL3247g00010	DEGAL491g00050	DEGAL3092g00010
DEGAL5925g00040	DEGAL969g00020	DEGAL1737g00010	DEGAL5132g00020	DEGAL5395g00050	DEGAL968g00040	DEGAL1852g00020	DEGAL199g00010	DEGAL385g00020	DEGAL3901g00240	DEGAL3589g00070	DEGAL729g00060	DEGAL5977g00010	DEGAL484g00130	DEGAL5186g00100
DEGAL6703g00330	DEGAL3641g00010	DEGAL5007g00090	DEGAL4772g00010	DEGAL617g00020	DEGAL6308g00010	DEGAL1946g00050	DEGAL1748g00050	DEGAL5268g00010	DEGAL1707g00050	DEGAL2192g00450	DEGAL3574g00130	DEGAL729g00120	DEGAL6270g00030	DEGAL7041g00010
DEGAL2859g00010	DEGAL1906g00060	DEGAL6724g00010	DEGAL225g00050	DEGAL1414g00020	DEGAL3324g00060	DEGAL3033g00010	DEGAL1692g00080	DEGAL5108g00040	DEGAL7052g00010	DEGAL2946g00020	DEGAL6191g00010	DEGAL6745g00020	DEGAL4321g00040	DEGAL5186g00110
DEGAL6674g00020	DEGAL5835g00140	DEGAL5377g00010	DEGAL423g00030	DEGAL5976g00270	DEGAL3672g00030	DEGAL1737g00180	DEGAL5556g00070	DEGAL3972g00010	DEGAL3456g00030	DEGAL2725g00050	DEGAL7112g00250	DEGAL2341g00160	DEGAL6734g00100	DEGAL6247g00080
DEGAL1989g00060	DEGAL3159g00070	DEGAL1877g00040	DEGAL4600g00110	DEGAL2542g00010	DEGAL4079g00030	DEGAL1225g00010	DEGAL5835g00040	DEGAL5960g00020	DEGAL4558g00010	DEGAL2192g00440	DEGAL6296g00060	DEGAL7135g00080	DEGAL2502g00050	DEGAL1489g00010
DEGAL6752g00010	DEGAL3901g00240	DEGAL1094g00040	DEGAL411g00070	DEGAL165g00010	DEGAL5955g00010	DEGAL3901g00410	DEGAL3167g00060	DEGAL2450g00030	DEGAL3456g00050	DEGAL6930g00040	DEGAL225g00050	DEGAL6745g00010	DEGAL2568g00020	DEGAL3092g00050
DEGAL2323g00080	DEGAL5976g00260	DEGAL2802g00060	DEGAL3824g00190	DEGAL2703g00010	DEGAL3428g00040	DEGAL646g00110	DEGAL1908g00010	DEGAL220g00070	DEGAL1221g00080	DEGAL1916g00130	DEGAL3790g00020	DEGAL3824g00180	DEGAL896g00060	DEGAL6247g00040
DEGAL1118g00020	DEGAL4757g00080	DEGAL1118g00080	DEGAL1393g00080	DEGAL1651g00020	DEGAL684g00010	DEGAL5838g00030	DEGAL4717g00040	DEGAL4405g00020	DEGAL4220g00070	DEGAL4735g00090	DEGAL6350g00010	DEGAL488g00010	DEGAL5030g00060	DEGAL6559g00040
DEGAL6610g00060	DEGAL4003g00230	DEGAL6564g00150	DEGAL1792g00040	DEGAL1302g00010	DEGAL6704g00010	DEGAL2633g00010	DEGAL697g00030	DEGAL1875g00010	DEGAL5093g00030	DEGAL2901g00100	DEGAL165g00010	DEGAL6246g00020	DEGAL2848g00090	DEGAL4235g00010
DEGAL5226g00030	DEGAL5924g00010	DEGAL2812g00170	DEGAL3487g00040	DEGAL3901g00500	DEGAL4207g00290	DEGAL1946g00040	DEGAL4188g00570	DEGAL3812g00020	DEGAL4885g00010	DEGAL3494g00050	DEGAL3225g00030	DEGAL6996g00030	DEGAL2384g00010	DEGAL6744g00010
DEGAL4654g00020	DEGAL5127g00020	DEGAL2812g00100	DEGAL6812g00020	DEGAL6574g00070	DEGAL3446g00030	DEGAL1246g00030	DEGAL1782g00460	DEGAL4733g00190	DEGAL5356g00090	DEGAL5977g00010	DEGAL2527g00010	DEGAL7046g00010	DEGAL395g00040	DEGAL5427g00210
DEGAL5191g00010	DEGAL6296g00010	DEGAL4320g00020	DEGAL2332g00020	DEGAL2919g00010	DEGAL3324g00050	DEGAL6252g00010	DEGAL3167g00080	DEGAL5010g00010	DEGAL4005g00020	DEGAL729g00120	DEGAL752g00010	DEGAL6996g00010	DEGAL1393g00020	DEGAL5427g00200
DEGAL3574g00210	DEGAL7092g00060	DEGAL4229g00050	DEGAL5391g00010	DEGAL2104g00020	DEGAL5925g00070	DEGAL5988g00040	DEGAL6351g00010	DEGAL870g00020	DEGAL5427g00190	DEGAL3824g00190	DEGAL6296g00090	DEGAL6018g00160	DEGAL896g00010	DEGAL232g00030
DEGAL5395g00020	DEGAL776g00010	DEGAL4363g00030	DEGAL3298g00020	DEGAL1643g00030	DEGAL5513g00200	DEGAL429g00040	DEGAL6121g00170	DEGAL224g00010	DEGAL3838g00010	DEGAL6745g00020	DEGAL4625g00020	DEGAL2755g00010	DEGAL6682g00020	DEGAL893g00090
DEGAL7092g00020	DEGAL4188g00590	DEGAL2628g00010	DEGAL6930g00040	DEGAL5378g00170	DEGAL2192g00010	DEGAL5852g00070	DEGAL4188g00590	DEGAL655g00020	DEGAL1503g00060	DEGAL2341g00160	DEGAL2057g00010	DEGAL6680g00010	DEGAL3776g00010	DEGAL232g00040
DEGAL1663g00010	DEGAL2466g00120	DEGAL5835g00140	DEGAL510g00110	DEGAL6231g00010	DEGAL4188g00490	DEGAL5838g00040	DEGAL6121g00180	DEGAL199g00010	DEGAL102g00080	DEGAL7135g00080	DEGAL4309g00050	DEGAL2195g00040	DEGAL4207g00160	DEGAL1607g00010
DEGAL3712g00160	DEGAL2812g00100	DEGAL3253g00060	DEGAL6812g00050	DEGAL1930g00050	DEGAL3210g00040	DEGAL6018g00220	DEGAL1402g00030	DEGAL1748g00050	DEGAL4889g00100	DEGAL488g00010	DEGAL1693g00010	DEGAL2698g00010	DEGAL531g00020	DEGAL232g00050
DEGAL6842g00020	DEGAL1549g00220	DEGAL3667g00030	DEGAL2320g00010	DEGAL2719g00010	DEGAL6512g00010	DEGAL1946g00030	DEGAL2276g00050	DEGAL4405g00070	DEGAL4172g00040	DEGAL6996g00030	DEGAL4629g00010	DEGAL2755g00020	DEGAL4207g00110	DEGAL1782g00260
DEGAL3025g00080	DEGAL4961g00110	DEGAL4928g00060	DEGAL4196g00090	DEGAL2990g00010	DEGAL3472g00010	DEGAL6037g00030	DEGAL6254g00130	DEGAL5556g00080	DEGAL2501g00070	DEGAL6246g00050	DEGAL4309g00020	DEGAL4229g00100	DEGAL6768g00020	DEGAL6559g00080
DEGAL728g00190	DEGAL3524g00020	DEGAL4975g00050	DEGAL2920g00040	DEGAL6416g00210	DEGAL1462g00060	DEGAL6400g00050	DEGAL1343g00090	DEGAL2954g00020	DEGAL2932g00030	DEGAL6996g00010	DEGAL3537g00020	DEGAL2195g00060	DEGAL4207g00120	DEGAL5976g00020
DEGAL2450g00010	DEGAL6612g00010	DEGAL7057g00030	DEGAL5794g00130	DEGAL6206g00020	DEGAL6702g00010	DEGAL882g00010	DEGAL2739g00020	DEGAL7090g00010	DEGAL4295g00030	DEGAL6018g00160	DEGAL4405g00070	DEGAL3304g00010	DEGAL3881g00010	DEGAL3185g00010
DEGAL1610g00050	DEGAL2067g00150	DEGAL1421g00010	DEGAL5617g00080	DEGAL6074g00020	DEGAL2658g00060	DEGAL325g00180	DEGAL1377g00010	DEGAL1692g00080	DEGAL1359g00020	DEGAL2755g00010	DEGAL5556g00080	DEGAL6018g00150	DEGAL5763g00010	DEGAL6521g00010
DEGAL6921g00020	DEGAL6283g00020	DEGAL6185g00010	DEGAL4385g00010	DEGAL2189g00510	DEGAL232g00080	DEGAL4146g00060	DEGAL1782g00400	DEGAL3816g00020	DEGAL7082g00070	DEGAL6305g00020	DEGAL1748g00010	DEGAL892g00060	DEGAL724g00010	DEGAL2998g00030
DEGAL3682g00010	DEGAL2823g00070	DEGAL5910g00070	DEGAL6723g00010	DEGAL5375g00080	DEGAL6365g00040	DEGAL1772g00020	DEGAL1737g00230	DEGAL3982g00060	DEGAL4299g00050	DEGAL2466g00190	DEGAL2954g00020	DEGAL2698g00020	DEGAL6895g00230	DEGAL3865g00020
DEGAL6591g00040	DEGAL3173g00020	DEGAL2542g00030	DEGAL2276g00060	DEGAL4616g00010	DEGAL6768g00010	DEGAL1737g00160	DEGAL1436g00060	DEGAL1092g00010	DEGAL4076g00090	DEGAL6680g00010	DEGAL3816g00020	DEGAL189g00020	DEGAL4111g00010	DEGAL5866g00020
DEGAL4727g00050	DEGAL5030g00070	DEGAL2204g00010	DEGAL4188g00380	DEGAL10g00010	DEGAL142g00010	DEGAL2115g00100	DEGAL4099g00010	DEGAL3167g00060	DEGAL3994g00020	DEGAL2195g00040	DEGAL3901g00500	DEGAL3455g00010	DEGAL4404g00120	DEGAL946g00090
DEGAL7112g00020	DEGAL5598g00050	DEGAL4076g00090	DEGAL2137g00050	DEGAL2137g00070	DEGAL3689g00010	DEGAL5785g00190	DEGAL1737g00210	DEGAL2491g00040	DEGAL6707g00020	DEGAL2698g00010	DEGAL1092g00010	DEGAL189g00010	DEGAL6895g00250	DEGAL4407g00010
DEGAL1930g00060	DEGAL7167g00050	DEGAL3283g00030	DEGAL5052g00010	DEGAL2192g00370	DEGAL892g00060	DEGAL309g00020	DEGAL4780g00050	DEGAL1908g00010	DEGAL102g00020	DEGAL4229g00100	DEGAL2238g00100	DEGAL3345g00010	DEGAL723g00050	DEGAL4003g00100
DEGAL6494g00010	DEGAL4135g00160	DEGAL4562g00050	DEGAL2195g00040	DEGAL4146g00220	DEGAL3789g00040	DEGAL6700g00060	DEGAL7064g00010	DEGAL4717g00040	DEGAL6707g00030	DEGAL2195g00060	DEGAL2920g00010	DEGAL6955g00120	DEGAL6895g00240	DEGAL3865g00010
DEGAL2847g00010	DEGAL6437g00020	DEGAL1807g00020	DEGAL562g00200	DEGAL1343g00150	DEGAL5377g00020	DEGAL1705g00010	DEGAL1436g00040	DEGAL697g00030	DEGAL2501g00090	DEGAL3304g00010	DEGAL2491g00040	DEGAL2211g00010	DEGAL2307g00050	DEGAL5193g00020
DEGAL3712g00090	DEGAL4363g00030	DEGAL1221g00080	DEGAL1471g00030	DEGAL3441g00030	DEGAL1475g00010	DEGAL3901g00430	DEGAL6570g00020	DEGAL4188g00570	DEGAL7082g00020	DEGAL6018g00150	DEGAL6121g00160	DEGAL2806g00160	DEGAL6854g00050	DEGAL484g00070
DEGAL4198g00040	DEGAL3565g00010	DEGAL3902g00090	DEGAL2725g00070	DEGAL4135g00060	DEGAL1786g00020	DEGAL3253g00070	DEGAL3414g00010	DEGAL1782g00460	DEGAL6703g00170	DEGAL2698g00020	DEGAL1844g00010	DEGAL3455g00040	DEGAL1757g00050	DEGAL484g00090
DEGAL225g00060	DEGAL1877g00040	DEGAL3159g00070	DEGAL3429g00060	DEGAL4573g00010	DEGAL6680g00010	DEGAL2633g00070	DEGAL2368g00010	DEGAL3167g00080	DEGAL3270g00050	DEGAL6955g00130	DEGAL4188g00580	DEGAL2848g00100	DEGAL2670g00030	DEGAL2067g00210
DEGAL1578g00040	DEGAL1955g00020	DEGAL5279g00010	DEGAL5866g00060	DEGAL1124g00030	DEGAL518g00030	DEGAL5307g00010	DEGAL6296g00010	DEGAL6351g00010	DEGAL5167g00060	DEGAL3455g00010	DEGAL5144g00030	DEGAL3345g00020	DEGAL3880g00070	DEGAL2681g00050
DEGAL4054g00020	DEGAL1094g00040	DEGAL325g00130	DEGAL4135g00070	DEGAL6559g00090	DEGAL1857g00020	DEGAL5573g00010	DEGAL1343g00010	DEGAL1651g00010	DEGAL5842g00010	DEGAL189g00010	DEGAL2491g00020	DEGAL789g00010	DEGAL1595g00470	DEGAL2681g00020
DEGAL749g00010	DEGAL6365g00150	DEGAL2392g00030	DEGAL6245g00020	DEGAL6400g00020	DEGAL1522g00020	DEGAL4071g00020	DEGAL5033g00010	DEGAL4188g00590	DEGAL459g00090	DEGAL3345g00010	DEGAL1651g00010	DEGAL5735g00020	DEGAL2514g00020	DEGAL2021g00010
DEGAL611g00150	DEGAL1221g00150	DEGAL6144g00010	DEGAL611g00140	DEGAL5144g00020	DEGAL1562g00080	DEGAL4600g00140	DEGAL6811g00150	DEGAL1402g00030	DEGAL6740g00010	DEGAL6955g00120	DEGAL5144g00020	DEGAL7053g00130	DEGAL2192g00220	DEGAL1914g00020
DEGAL189g00030	DEGAL3253g00060	DEGAL1384g00130	DEGAL5697g00010	DEGAL5925g00090	DEGAL2067g00280	DEGAL5080g00180	DEGAL1310g00010	DEGAL2276g00050	DEGAL893g00030	DEGAL2211g00010	DEGAL1651g00020	DEGAL789g00020	DEGAL4808g00030	DEGAL6550g00010
DEGAL220g00050	DEGAL4007g00370	DEGAL4135g00160	DEGAL2693g00040	DEGAL325g00020	DEGAL147g00040	DEGAL5852g00020	DEGAL29g00070	DEGAL6254g00130	DEGAL518g00030	DEGAL2806g00160	DEGAL1930g00040	DEGAL4094g00020	DEGAL5291g00210	DEGAL4146g00020
DEGAL1462g00070	DEGAL1692g00080	DEGAL4889g00120	DEGAL3632g00010	DEGAL4735g00040	DEGAL2698g00020	DEGAL6142g00040	DEGAL4187g00010	DEGAL5398g00050	DEGAL6113g00020	DEGAL3455g00040	DEGAL6001g00050	DEGAL5904g00060	DEGAL335g00100	DEGAL5184g00010
DEGAL6167g00020	DEGAL412g00240	DEGAL5598g00050	DEGAL3043g00010	DEGAL6216g00020	DEGAL1752g00010	DEGAL2323g00070	DEGAL29g00080	DEGAL1343g00090	DEGAL3901g00300	DEGAL3345g00020	DEGAL4624g00050	DEGAL1302g00020	DEGAL4657g00020	DEGAL4146g00010
DEGAL5752g00070	DEGAL2276g00070	DEGAL2628g00020	DEGAL6033g00080	DEGAL3740g00010	DEGAL7112g00250	DEGAL4492g00010	DEGAL56g00180	DEGAL1377g00020	DEGAL5835g00240	DEGAL5676g00030	DEGAL3638g00040	DEGAL248g00030	DEGAL531g00010	DEGAL2960g00040
DEGAL5052g00020	DEGAL5976g00270	DEGAL4413g00110	DEGAL3689g00100	DEGAL5406g00020	DEGAL3784g00040	DEGAL4146g00050	DEGAL4209g00010	DEGAL1782g00400	DEGAL767g00010	DEGAL5735g00020	DEGAL2755g00200	DEGAL4094g00030	DEGAL5080g00080	DEGAL4146g00060
DEGAL5033g00010	DEGAL2906g00030	DEGAL7092g00060	DEGAL3420g00020	DEGAL5357g00020	DEGAL6703g00150	DEGAL6416g00180	DEGAL6610g00070	DEGAL1436g00060	DEGAL5809g00180	DEGAL7053g00130	DEGAL1930g00050	DEGAL1949g00010	DEGAL4657g00010	DEGAL121g00110
DEGAL1930g00070	DEGAL2067g00290	DEGAL2906g00030	DEGAL6647g00020	DEGAL1197g00030	DEGAL4407g00360	DEGAL6810g00010	DEGAL2512g00030	DEGAL1737g00210	DEGAL4235g00050	DEGAL789g00020	DEGAL1930g00080	DEGAL1302g00030	DEGAL3666g00070	DEGAL1163g00010
DEGAL6583g00030	DEGAL4209g00010	DEGAL1701g00070	DEGAL189g00100	DEGAL2902g00090	DEGAL6564g00140	DEGAL2466g00010	DEGAL3210g00040	DEGAL4780g00050	DEGAL5375g00150	DEGAL4094g00020	DEGAL2920g00090	DEGAL248g00040	DEGAL3413g00020	DEGAL5655g00010
DEGAL3033g00010	DEGAL5126g00020	DEGAL4889g00100	DEGAL6252g00010	DEGAL6216g00030	DEGAL2276g00050	DEGAL1161g00010	DEGAL1797g00010	DEGAL1377g00050	DEGAL7004g00120	DEGAL5904g00060	DEGAL1340g00010	DEGAL3574g00090	DEGAL1701g00130	DEGAL121g00140
DEGAL6682g00010	DEGAL459g00090	DEGAL1564g00050	DEGAL2593g00040	DEGAL6019g00010	DEGAL3311g00030	DEGAL2963g00060	DEGAL551g00010	DEGAL2368g00020	DEGAL7004g00100	DEGAL1302g00020	DEGAL1549g00230	DEGAL4707g00010	DEGAL4630g00020	DEGAL2297g00060
DEGAL3511g00090	DEGAL6879g00010	DEGAL4146g00080	DEGAL5577g00040	DEGAL5506g00020	DEGAL2368g00010	DEGAL1271g00040	DEGAL5356g00110	DEGAL2368g00010	DEGAL2216g00100	DEGAL189g00060	DEGAL97g00010	DEGAL2848g00160	DEGAL1961g00020	DEGAL850g00030
DEGAL326g00020	DEGAL2206g00040	DEGAL1906g00060	DEGAL1733g00030	DEGAL335g00130	DEGAL4639g00040	DEGAL686g00020	DEGAL6826g00030	DEGAL6296g00010	DEGAL5375g00120	DEGAL7053g00110	DEGAL1124g00030	DEGAL1243g00020	DEGAL806g00220	DEGAL946g00030
DEGAL3920g00020	DEGAL4191g00030	DEGAL7167g00050	DEGAL4007g00080	DEGAL3511g00120	DEGAL561g00020	DEGAL2187g00020	DEGAL4135g00160	DEGAL6291g00070	DEGAL232g00070	DEGAL1302g00030	DEGAL2706g00040	DEGAL1302g00010	DEGAL4983g00110	DEGAL2914g00030
DEGAL5866g00070	DEGAL3902g00090	DEGAL6574g00110	DEGAL3923g00020	DEGAL6734g00020	DEGAL7132g00150	DEGAL6172g00050	DEGAL1797g00020	DEGAL6351g00050	DEGAL5692g00010	DEGAL3574g00090	DEGAL848g00010	DEGAL248g00020	DEGAL1872g00030	DEGAL4003g00090
DEGAL1113g00010	DEGAL2812g00170	DEGAL5866g00090	DEGAL4396g00010	DEGAL5030g00010	DEGAL4434g00030	DEGAL1163g00020	DEGAL3210g00030	DEGAL2368g00030	DEGAL5866g00020	DEGAL4707g00010	DEGAL2368g00020	DEGAL700g00010	DEGAL2622g00060	DEGAL6234g00020
DEGAL3542g00010	DEGAL3429g00040	DEGAL2067g00290	DEGAL1580g00020	DEGAL2192g00380	DEGAL1931g00030	DEGAL2439g00030	DEGAL4365g00030	DEGAL4733g00200	DEGAL4906g00010	DEGAL2848g00160	DEGAL1549g00260	DEGAL4483g00010	DEGAL3658g00050	DEGAL946g00080
DEGAL3511g00130	DEGAL2342g00060	DEGAL4594g00020	DEGAL2145g00290	DEGAL3895g00010	DEGAL3658g00010	DEGAL4790g00050	DEGAL5356g00100	DEGAL5033g00010	DEGAL273g00020	DEGAL1243g00020	DEGAL2920g00050	DEGAL5126g00030	DEGAL1260g00080	DEGAL4003g00040
DEGAL1086g00040	DEGAL3324g00100	DEGAL4566g00010	DEGAL2220g00010	DEGAL232g00100	DEGAL5278g00010	DEGAL4160g00010	DEGAL3827g00010	DEGAL1310g00010	DEGAL6234g00010	DEGAL1302g00010	DEGAL5868g00010	DEGAL1522g00020	DEGAL1701g00190	DEGAL5417g00030
DEGAL5384g00010	DEGAL5910g00070	DEGAL6365g00150	DEGAL7152g00030	DEGAL3399g00030	DEGAL1595g00260	DEGAL3646g00210	DEGAL551g00020	DEGAL29g00070	DEGAL6760g00120	DEGAL248g00020	DEGAL2491g00010	DEGAL1789g00030	DEGAL6045g00010	DEGAL4004g00020
DEGAL5781g00090	DEGAL6416g00390	DEGAL2948g00010	DEGAL3712g00120	DEGAL3511g00140	DEGAL3330g00070	DEGAL5533g00100	DEGAL3210g00050	DEGAL1797g00070	DEGAL4301g00010	DEGAL6548g00050	DEGAL2920g00060	DEGAL3638g00060	DEGAL2838g00010	DEGAL4011g00380
DEGAL5835g00070	DEGAL4233g00030	DEGAL3524g00020	DEGAL1185g00010	DEGAL3490g00040	DEGAL4733g00190	DEGAL1977g00020	DEGAL3433g00010	DEGAL6610g00030	DEGAL3425g00010	DEGAL4483g00010	DEGAL2368g00030	DEGAL4080g00010	DEGAL7132g00080	DEGAL946g00070
DEGAL2638g00070	DEGAL2915g00070	DEGAL1549g00220	DEGAL72g00010	DEGAL3658g00010	DEGAL881g00010	DEGAL5159g00010	DEGAL5279g00010	DEGAL56g00180	DEGAL3511g00110	DEGAL5126g00030	DEGAL3983g00030	DEGAL6365g00040	DEGAL6895g00090	DEGAL4943g00010
DEGAL3877g00050	DEGAL125g00010	DEGAL4572g00070	DEGAL3546g00010	DEGAL1753g00030	DEGAL4188g00030	DEGAL2963g00030	DEGAL5279g00020	DEGAL2238g00090	DEGAL3595g00040	DEGAL1789g00030	DEGAL6725g00030	DEGAL6484g00010	DEGAL4757g00070	DEGAL6703g00300
DEGAL3159g00010	DEGAL6658g00020	DEGAL1221g00150	DEGAL2104g00010	DEGAL6481g00010	DEGAL3461g00040	DEGAL3253g00050	DEGAL2680g00010	DEGAL329g00010	DEGAL5224g00050	DEGAL3638g00060	DEGAL5338g00010	DEGAL1522g00030	DEGAL2240g00070	DEGAL3250g00080
DEGAL5886g00010	DEGAL5735g00060	DEGAL6437g00020	DEGAL1630g00020	DEGAL2920g00050	DEGAL410g00020	DEGAL5556g00100	DEGAL2346g00010	DEGAL6610g00060	DEGAL1374g00010	DEGAL4080g00010	DEGAL3857g00070	DEGAL189g00090	DEGAL3658g00080	DEGAL5301g00040
DEGAL2960g00140	DEGAL2466g00130	DEGAL5126g00020	DEGAL2187g00020	DEGAL121g00090	DEGAL2192g00140	DEGAL4723g00090	DEGAL5093g00020	DEGAL4209g00010	DEGAL4741g00090	DEGAL6365g00040	DEGAL1797g00070	DEGAL641g00040	DEGAL3784g00040	DEGAL305g00030
DEGAL1467g00010	DEGAL2812g00110	DEGAL788g00010	DEGAL6745g00020	DEGAL5375g00120	DEGAL2491g00060	DEGAL1351g00030	DEGAL3196g00010	DEGAL29g00040	DEGAL6206g00030	DEGAL6484g00010	DEGAL5427g00040	DEGAL5835g00190	DEGAL4757g00080	DEGAL3906g00090
DEGAL1782g00370	DEGAL4889g00100	DEGAL6747g00020	DEGAL6598g00020	DEGAL653g00090	DEGAL2053g00010	DEGAL4229g00060	DEGAL3697g00010	DEGAL3210g00040	DEGAL2021g00010	DEGAL1522g00030	DEGAL6621g00130	DEGAL4643g00030	DEGAL6824g00250	DEGAL2067g00300
DEGAL3446g00040	DEGAL6564g00150	DEGAL5030g00070	DEGAL3873g00050	DEGAL1970g00010	DEGAL6333g00010	DEGAL6011g00030	DEGAL5356g00080	DEGAL551g00010	DEGAL4856g00010	DEGAL189g00090	DEGAL6703g00220	DEGAL1911g00030	DEGAL6858g00210	DEGAL6385g00040
DEGAL5781g00030	DEGAL5866g00090	DEGAL1503g00060	DEGAL305g00030	DEGAL2755g00010	DEGAL1945g00020	DEGAL6121g00010	DEGAL748g00010	DEGAL5356g00110	DEGAL3205g00020	DEGAL6365g00030	DEGAL6621g00140	DEGAL3010g00010	DEGAL4798g00030	DEGAL2462g00010
DEGAL3210g00100	DEGAL4780g00030	DEGAL4233g00030	DEGAL2192g00190	DEGAL6539g00020	DEGAL6826g00060	DEGAL1271g00010	DEGAL5375g00090	DEGAL6826g00030	DEGAL4146g00050	DEGAL641g00040	DEGAL6703g00200	DEGAL5400g00010	DEGAL2114g00110	DEGAL6041g00010
DEGAL5351g00020	DEGAL2628g00020	DEGAL4123g00030	DEGAL2871g00040	DEGAL2491g00040	DEGAL283g00200	DEGAL2356g00020	DEGAL5007g00130	DEGAL4135g00160	DEGAL6416g00180	DEGAL5835g00190	DEGAL232g00100	DEGAL248g00050	DEGAL3495g00060	DEGAL6385g00030
DEGAL6895g00170	DEGAL5701g00020	DEGAL6237g00010	DEGAL1454g00030	DEGAL1218g00010	DEGAL3762g00030	DEGAL2187g00030	DEGAL3923g00050	DEGAL3210g00030	DEGAL686g00020	DEGAL4643g00030	DEGAL6703g00230	DEGAL5278g00010	DEGAL2114g00130	DEGAL3712g00140
DEGAL5222g00070	DEGAL4428g00010	DEGAL4007g00370	DEGAL7137g00010	DEGAL3717g00010	DEGAL6106g00010	DEGAL3646g00220	DEGAL7094g00110	DEGAL5338g00080	DEGAL4723g00090	DEGAL3010g00010	DEGAL29g00040	DEGAL3330g00110	DEGAL1735g00010	DEGAL4146g00200
DEGAL2626g00060	DEGAL2392g00020	DEGAL5976g00270	DEGAL3367g00010	DEGAL1141g00040	DEGAL4733g00210	DEGAL1000g00030	DEGAL3352g00130	DEGAL4365g00030	DEGAL2356g00020	DEGAL5011g00010	DEGAL5912g00010	DEGAL4094g00010	DEGAL2693g00110	DEGAL2607g00040
DEGAL3857g00100	DEGAL2628g00010	DEGAL6612g00010	DEGAL877g00080	DEGAL6977g00020	DEGAL6430g00010	DEGAL1163g00010	DEGAL7004g00060	DEGAL5356g00100	DEGAL5224g00120	DEGAL248g00050	DEGAL6703g00260	DEGAL248g00060	DEGAL2340g00020	DEGAL3224g00030
DEGAL5655g00070	DEGAL1131g00010	DEGAL5427g00190	DEGAL3683g00040	DEGAL6380g00010	DEGAL6388g00020	DEGAL1220g00020	DEGAL4199g00010	DEGAL5338g00070	DEGAL6416g00150	DEGAL5278g00010	DEGAL5063g00030	DEGAL5400g00070	DEGAL1891g00090	DEGAL2067g00330
DEGAL2246g00060	DEGAL7094g00110	DEGAL1809g00010	DEGAL4078g00090	DEGAL5338g00010	DEGAL232g00070	DEGAL5548g00010	DEGAL89g00010	DEGAL3827g00010	DEGAL4490g00020	DEGAL4859g00010	DEGAL29g00010	DEGAL5071g00030	DEGAL4983g00020	DEGAL2607g00050
DEGAL6230g00070	DEGAL1503g00060	DEGAL1692g00080	DEGAL5186g00030	DEGAL2879g00010	DEGAL3529g00010	DEGAL325g00190	DEGAL3901g00240	DEGAL551g00020	DEGAL5655g00020	DEGAL4094g00010	DEGAL5338g00080	DEGAL4188g00490	DEGAL1843g00160	DEGAL4872g00410
DEGAL2141g00010	DEGAL4741g00090	DEGAL6532g00040	DEGAL283g00190	DEGAL2807g00010	DEGAL6637g00010	DEGAL4922g00070	DEGAL3901g00250	DEGAL3210g00050	DEGAL6416g00140	DEGAL4188g00490	DEGAL5338g00070	DEGAL5946g00010	DEGAL5343g00010	DEGAL812g00080
DEGAL887g00070	DEGAL3352g00070	DEGAL3641g00010	DEGAL6291g00050	DEGAL4860g00030	DEGAL2212g00020	DEGAL510g00110	DEGAL1945g00020	DEGAL3433g00010	DEGAL292g00010	DEGAL3330g00140	DEGAL4191g00040	DEGAL3441g00030	DEGAL6427g00040	DEGAL6481g00060
DEGAL5910g00020	DEGAL2466g00060	DEGAL6333g00030	DEGAL6811g00140	DEGAL1516g00010	DEGAL2566g00030	DEGAL2466g00030	DEGAL3857g00100	DEGAL5279g00010	DEGAL3251g00040	DEGAL5946g00010	DEGAL162g00010	DEGAL2115g00090	DEGAL5284g00040	DEGAL611g00100
DEGAL7094g00150	DEGAL3456g00030	DEGAL1843g00010	DEGAL491g00060	DEGAL5563g00010	DEGAL5425g00020	DEGAL1522g00010	DEGAL1707g00050	DEGAL3210g00080	DEGAL5376g00010	DEGAL3441g00030	DEGAL5338g00050	DEGAL3441g00020	DEGAL4723g00190	DEGAL4146g00240
DEGAL3557g00110	DEGAL5493g00010	DEGAL6574g00210	DEGAL5430g00050	DEGAL1930g00080	DEGAL4630g00010	DEGAL5224g00120	DEGAL7052g00010	DEGAL5279g00020	DEGAL5100g00020	DEGAL3492g00010	DEGAL4188g00260	DEGAL6703g00070	DEGAL268g00010	DEGAL3712g00150
DEGAL2623g00100	DEGAL6070g00010	DEGAL2623g00160	DEGAL6801g00010	DEGAL1541g00080	DEGAL5033g00040	DEGAL1369g00290	DEGAL1221g00050	DEGAL603g00010	DEGAL570g00030	DEGAL3441g00020	DEGAL982g00040	DEGAL1343g00150	DEGAL5629g00050	DEGAL4872g00430
DEGAL4191g00010	DEGAL2693g00120	DEGAL2681g00090	DEGAL4007g00220	DEGAL3345g00020	DEGAL6185g00020	DEGAL4488g00100	DEGAL03g00030	DEGAL2680g00010	DEGAL850g00010	DEGAL6703g00070	DEGAL6703g00290	DEGAL1220g00010	DEGAL2960g00170	DEGAL3818g00020
DEGAL3530g00010	DEGAL510g00150	DEGAL2812g00110	DEGAL7041g00040	DEGAL5334g00130	DEGAL325g00020	DEGAL496g00020	DEGAL3456g00030	DEGAL2346g00010	DEGAL5925g00100	DEGAL1343g00150	DEGAL982g00010	DEGAL1225g00030	DEGAL861g00010	DEGAL6811g00090
DEGAL3402g00010	DEGAL6532g00040	DEGAL4572g00080	DEGAL2345g00010	DEGAL121g00100	DEGAL5752g00010	DEGAL2170g00020	DEGAL4721g00020	DEGAL5093g00020	DEGAL1786g00020	DEGAL261g00030	DEGAL6396g00010	DEGAL893g00140	DEGAL2196g00010	DEGAL4872g00420
DEGAL4188g00470	DEGAL1701g00050	DEGAL2392g00020	DEGAL325g00200	DEGAL6574g00010	DEGAL722g00010	DEGAL5186g00030	DEGAL1782g00140	DEGAL3196g00010	DEGAL2095g00010	DEGAL1220g00010	DEGAL3923g00030	DEGAL1782g00350	DEGAL5655g00110	DEGAL877g00070
DEGAL525g00110	DEGAL4233g00020	DEGAL3917g00030	DEGAL2670g00010	DEGAL2192g00360	DEGAL3086g00010	DEGAL4160g00020	DEGAL1221g00080	DEGAL3697g00010	DEGAL1701g00220	DEGAL1225g00030	DEGAL6696g00010	DEGAL3646g00200	DEGAL2196g00040	DEGAL2059g00050
DEGAL4837g00010	DEGAL6574g00110	DEGAL2466g00060	DEGAL5960g00040	DEGAL5677g00010	DEGAL4079g00020	DEGAL3646g00230	DEGAL56g00200	DEGAL5356g00080	DEGAL6481g00040	DEGAL893g00140	DEGAL2041g00020	DEGAL1343g00140	DEGAL4007g00140	DEGAL2189g00400
DEGAL2466g00170	DEGAL4872g00460	DEGAL4757g00050	DEGAL6824g00220	DEGAL1514g00010	DEGAL5696g00010	DEGAL729g00070	DEGAL5093g00030	DEGAL3526g00120	DEGAL1309g00060	DEGAL1782g00350	DEGAL6696g00030	DEGAL3574g00120	DEGAL5696g00010	DEGAL5270g00010
DEGAL562g00180	DEGAL3586g00020	DEGAL3901g00240	DEGAL1701g00170	DEGAL6018g00220	DEGAL3906g00090	DEGAL3251g00010	DEGAL4885g00010	DEGAL748g00010	DEGAL6532g00040	DEGAL3646g00200	DEGAL663g00020	DEGAL4076g00020	DEGAL4983g00090	DEGAL1126g00090
DEGAL4253g00010	DEGAL1701g00030	DEGAL3456g00030	DEGAL6812g00060	DEGAL3494g00050	DEGAL4600g00020	DEGAL4385g00010	DEGAL5356g00090	DEGAL5375g00090	DEGAL313g00010	DEGAL1343g00140	DEGAL6195g00040	DEGAL4272g00020	DEGAL2693g00080	DEGAL2059g00010
DEGAL6507g00020	DEGAL2623g00160	DEGAL1194g00180	DEGAL3712g00170	DEGAL2480g00010	DEGAL2113g00010	DEGAL2091g00040	DEGAL5427g00190	DEGAL5007g00130	DEGAL2067g00300	DEGAL3574g00120	DEGAL610g00020	DEGAL4188g00480	DEGAL2993g00010	DEGAL3856g00040
DEGAL1978g00010	DEGAL3038g00130	DEGAL4428g00010	DEGAL4004g00020	DEGAL4011g00410	DEGAL3092g00010	DEGAL5655g00010	DEGAL410g00020	DEGAL3923g00050	DEGAL6858g00060	DEGAL4188g00460	DEGAL6574g00190	DEGAL4071g00010	DEGAL4027g00050	DEGAL1094g00050
DEGAL4948g00010	DEGAL1221g00080	DEGAL5969g00010	DEGAL2246g00080	DEGAL2871g00010	DEGAL6585g00010	DEGAL6416g00150	DEGAL3838g00010	DEGAL7094g00110	DEGAL1287g00060	DEGAL4076g00020	DEGAL5375g00080	DEGAL1343g00190	DEGAL4901g00010	DEGAL3856g00030
DEGAL3336g00070	DEGAL5508g00010	DEGAL3535g00160	DEGAL7006g00070	DEGAL3441g00020	DEGAL2326g00030	DEGAL4490g00020	DEGAL1503g00060	DEGAL3352g00130	DEGAL6858g00070	DEGAL3207g00020	DEGAL722g00010	DEGAL3767g00070	DEGAL1397g00120	DEGAL1375g00010
DEGAL2323g00100	DEGAL5384g00040	DEGAL4209g00010	DEGAL6296g00070	DEGAL3537g00020	DEGAL5338g00070	DEGAL2377g00010	DEGAL6926g00050	DEGAL5415g00040	DEGAL2067g00320	DEGAL1343g00160	DEGAL3901g00210	DEGAL5556g00120	DEGAL3150g00020	DEGAL342g00010
DEGAL6896g00010	DEGAL1809g00010	DEGAL2823g00070	DEGAL5398g00060	DEGAL6532g00020	DEGAL2813g00060	DEGAL5375g00270	DEGAL4889g00100	DEGAL4759g00020	DEGAL3224g00030	DEGAL4188g00480	DEGAL5809g00080	DEGAL6231g00010	DEGAL4563g00040	DEGAL3914g00010
DEGAL1957g00010	DEGAL1701g00010	DEGAL6751g00060	DEGAL938g00030	DEGAL1782g00200	DEGAL1303g00020	DEGAL1708g00040	DEGAL4172g00040	DEGAL722g00010	DEGAL6858g00050	DEGAL4071g00010	DEGAL3456g00070	DEGAL4492g00010	DEGAL6170g00010	DEGAL5925g00040
DEGAL6771g00050	DEGAL11g00010	DEGAL6846g00010	DEGAL1931g00090	DEGAL832g00010	DEGAL6001g00010	DEGAL1649g00090	DEGAL2501g00070	DEGAL89g00010	DEGAL2067g00340	DEGAL1343g00190	DEGAL1444g00010	DEGAL5556g00100	DEGAL2246g00070	DEGAL5427g00020
DEGAL3557g00080	DEGAL6416g00180	DEGAL4211g00040	DEGAL5080g00180	DEGAL1651g00010	DEGAL6574g00190	DEGAL3530g00010	DEGAL5598g00060	DEGAL3901g00240	DEGAL5462g00010	DEGAL3767g00070	DEGAL3901g00270	DEGAL1729g00030	DEGAL3197g00020	DEGAL2145g00080
DEGAL6609g00010	DEGAL2940g00020	DEGAL2693g00120	DEGAL1118g00010	DEGAL97g00010	DEGAL6573g00010	DEGAL121g00140	DEGAL2932g00030	DEGAL5427g00100	DEGAL2836g00010	DEGAL6231g00010	DEGAL3641g00010	DEGAL6510g00010	DEGAL5266g00020	DEGAL283g00090
DEGAL747g00030	DEGAL19g00020	DEGAL5127g00020	DEGAL7085g00080	DEGAL5018g00010	DEGAL6229g00030	DEGAL2297g00060	DEGAL4295g00030	DEGAL3901g00250	DEGAL6811g00070	DEGAL1729g00030	DEGAL2212g00010	DEGAL4488g00100	DEGAL6170g00030	DEGAL1031g00020
DEGAL5007g00110	DEGAL1744g00020	DEGAL3697g00010	DEGAL1414g00030	DEGAL1343g00140	DEGAL4872g00050	DEGAL3347g00030	DEGAL2720g00020	DEGAL3857g00100	DEGAL6290g00080	DEGAL6510g00010	DEGAL2542g00010	DEGAL496g00020	DEGAL4526g00080	DEGAL6577g00030
DEGAL2192g00300	DEGAL7057g00030	DEGAL959g00010	DEGAL2160g00010	DEGAL4015g00010	DEGAL1989g00120	DEGAL5655g00020	DEGAL4016g00020	DEGAL1707g00050	DEGAL2067g00270	DEGAL4488g00100	DEGAL1503g00050	DEGAL729g00070	DEGAL7152g00030	DEGAL5617g00050
DEGAL1574g00020	DEGAL4566g00010	DEGAL4585g00010	DEGAL566g00010	DEGAL6680g00010	DEGAL6061g00020	DEGAL5186g00050	DEGAL4016g00030	DEGAL7052g00010	DEGAL5645g00010	DEGAL4188g00440	DEGAL1833g00040	DEGAL1243g00010	DEGAL5508g00090	DEGAL1989g00120
DEGAL6419g00010	DEGAL3707g00010	DEGAL6079g00010	DEGAL5016g00020	DEGAL2706g00040	DEGAL6260g00080	DEGAL2689g00010	DEGAL2658g00020	DEGAL03g00030	DEGAL561g00020	DEGAL496g00020	DEGAL6621g00080	DEGAL2098g00010	DEGAL1304g00100	DEGAL771g00020
DEGAL4735g00060	DEGAL4889g00120	DEGAL2189g00040	DEGAL3824g00100	DEGAL1143g00020	DEGAL2307g00050	DEGAL2871g00040	DEGAL6874g00010	DEGAL3456g00030	DEGAL2297g00130	DEGAL3901g00470	DEGAL1414g00020	DEGAL3901g00490	DEGAL2246g00030	DEGAL1404g00060
DEGAL5529g00010	DEGAL4757g00060	DEGAL4005g00020	DEGAL2502g00050	DEGAL3399g00020	DEGAL1221g00110	DEGAL3125g00050	DEGAL863g00020	DEGAL1782g00140	DEGAL1809g00020	DEGAL729g00070	DEGAL5167g00080	DEGAL6951g00020	DEGAL2342g00070	DEGAL5617g00090
DEGAL2067g00240	DEGAL4123g00030	DEGAL1701g00030	DEGAL5809g00180	DEGAL469g00010	DEGAL6647g00020	DEGAL850g00030	DEGAL7082g00070	DEGAL1221g00080	DEGAL2059g00020	DEGAL302g00020	DEGAL2342g00120	DEGAL5186g00070	DEGAL2342g00080	DEGAL1404g00050
DEGAL4486g00010	DEGAL1118g00080	DEGAL2915g00040	DEGAL892g00060	DEGAL7135g00080	DEGAL3914g00040	DEGAL292g00010	DEGAL2439g00060	DEGAL4220g00070	DEGAL1094g00060	DEGAL1243g00010	DEGAL2216g00120	DEGAL729g00060	DEGAL3823g00010	DEGAL4129g00020
DEGAL3043g00010	DEGAL2948g00010	DEGAL6416g00390	DEGAL366g00070	DEGAL2998g00050	DEGAL5338g00080	DEGAL946g00030	DEGAL4299g00050	DEGAL5093g00030	DEGAL3856g00040	DEGAL2098g00010	DEGAL1143g00010	DEGAL6956g00030	DEGAL3054g00030	DEGAL4470g00030
DEGAL4007g00050	DEGAL1782g00330	DEGAL3352g00070	DEGAL6826g00020	DEGAL6181g00010	DEGAL5904g00040	DEGAL3900g00020	DEGAL4076g00090	DEGAL459g00100	DEGAL3224g00040	DEGAL6841g00010	DEGAL3838g00020	DEGAL3574g00130	DEGAL4851g00050	DEGAL2128g00010
DEGAL4910g00030	DEGAL2681g00090	DEGAL3038g00150	DEGAL3250g00070	DEGAL7153g00010	DEGAL6246g00030	DEGAL4774g00040	DEGAL4135g00040	DEGAL5356g00090	DEGAL2086g00010	DEGAL2098g00020	DEGAL6621g00010	DEGAL1343g00130	DEGAL4851g00040	DEGAL4646g00100
DEGAL1699g00020	DEGAL2623g00060	DEGAL1744g00020	DEGAL1737g00090	DEGAL1143g00010	DEGAL5533g00060	DEGAL6895g00220	DEGAL5627g00010	DEGAL4005g00020	DEGAL5925g00080	DEGAL6951g00020	DEGAL3871g00010	DEGAL5322g00010	DEGAL5910g00120	DEGAL823g00010
DEGAL4146g00140	DEGAL4016g00030	DEGAL3707g00010	DEGAL1782g00130	DEGAL3857g00070	DEGAL2192g00440	DEGAL1681g00010	DEGAL3994g00020	DEGAL5427g00190	DEGAL5925g00070	DEGAL3693g00010	DEGAL4573g00010	DEGAL6955g00030	DEGAL1484g00010	DEGAL4733g00090
DEGAL1414g00010	DEGAL6574g00210	DEGAL2067g00480	DEGAL2297g00110	DEGAL5735g00020	DEGAL6570g00020	DEGAL4500g00010	DEGAL6707g00020	DEGAL3838g00010	DEGAL121g00010	DEGAL6897g00060	DEGAL2079g00020	DEGAL4336g00010	DEGAL4910g00030	DEGAL2135g00010
DEGAL2812g00100	DEGAL5248g00010	DEGAL4011g00280	DEGAL1403g00020	DEGAL518g00030	DEGAL3643g00020	DEGAL3420g00020	DEGAL102g00020	DEGAL1503g00060	DEGAL5426g00020	DEGAL5186g00070	DEGAL4299g00040	DEGAL729g00020	DEGAL4238g00040	DEGAL272g00030
DEGAL5335g00060	DEGAL3917g00030	DEGAL335g00130	DEGAL5030g00040	DEGAL5322g00010	DEGAL4572g00170	DEGAL2466g00080	DEGAL7082g00030	DEGAL6926g00050	DEGAL562g00060	DEGAL729g00060	DEGAL5007g00080	DEGAL7112g00250	DEGAL4200g00010	DEGAL2844g00100
DEGAL6087g00020	DEGAL3038g00150	DEGAL2848g00150	DEGAL2061g00110	DEGAL2270g00020	DEGAL4772g00010	DEGAL3906g00030	DEGAL6707g00030	DEGAL102g00080	DEGAL5425g00040	DEGAL1343g00110	DEGAL2902g00060	DEGAL6296g00060	DEGAL2841g00010	DEGAL3108g00010
DEGAL4255g00020	DEGAL4005g00020	DEGAL6365g00100	DEGAL2288g00010	DEGAL1850g00010	DEGAL4482g00020	DEGAL5186g00060	DEGAL2501g00090	DEGAL4889g00100	DEGAL5051g00010	DEGAL4940g00070	DEGAL4135g00090	DEGAL225g00050	DEGAL2507g00010	DEGAL6096g00040
DEGAL966g00060	DEGAL887g00080	DEGAL459g00090	DEGAL5730g00010	DEGAL5866g00010	DEGAL6858g00060	DEGAL887g00090	DEGAL4076g00050	DEGAL4172g00040	DEGAL5425g00070	DEGAL1343g00100	DEGAL5404g00020	DEGAL1473g00080	DEGAL4027g00030	DEGAL5262g00010
DEGAL6593g00050	DEGAL1404g00020	DEGAL969g00020	DEGAL6955g00020	DEGAL6996g00010	DEGAL2501g00070	DEGAL2919g00050	DEGAL7082g00020	DEGAL2501g00070	DEGAL4011g00280	DEGAL3574g00130	DEGAL1143g00020	DEGAL5145g00010	DEGAL5284g00170	DEGAL4146g00250
DEGAL4961g00030	DEGAL6079g00010	DEGAL5508g00010	DEGAL4545g00010	DEGAL5229g00030	DEGAL5375g00150	DEGAL4004g00080	DEGAL3270g00050	DEGAL5598g00060	DEGAL5051g00020	DEGAL6191g00010	DEGAL5842g00030	DEGAL3790g00020	DEGAL6161g00020	DEGAL2215g00020
DEGAL3923g00040	DEGAL5835g00020	DEGAL5701g00020	DEGAL4027g00010	DEGAL2718g00010	DEGAL6481g00060	DEGAL6234g00030	DEGAL459g00090	DEGAL2932g00030	DEGAL6004g00090	DEGAL1343g00130	DEGAL5404g00010	DEGAL225g00030	DEGAL5334g00080	DEGAL5597g00070
DEGAL3784g00030	DEGAL3197g00010	DEGAL2623g00060	DEGAL1341g00020	DEGAL1530g00010	DEGAL6562g00030	DEGAL6562g00030	DEGAL6740g00020	DEGAL4295g00030	DEGAL6290g00050	DEGAL6955g00030	DEGAL5564g00010	DEGAL165g00010	DEGAL1369g00200	DEGAL534g00150
DEGAL4872g00300	DEGAL2189g00150	DEGAL157g00020	DEGAL335g00010	DEGAL4011g00420	DEGAL6170g00050	DEGAL2914g00030	DEGAL3456g00120	DEGAL2720g00020	DEGAL2703g00010	DEGAL4336g00010	DEGAL5167g00060	DEGAL3225g00030	DEGAL1630g00020	DEGAL2137g00060
DEGAL7053g00040	DEGAL6185g00010	DEGAL5655g00020	DEGAL3992g00010	DEGAL2566g00010	DEGAL525g00130	DEGAL7110g00010	DEGAL6740g00010	DEGAL5297g00010	DEGAL4011g00270	DEGAL7112g00250	DEGAL4135g00060	DEGAL2527g00010	DEGAL5334g00100	DEGAL5136g00010
DEGAL2501g00080	DEGAL4011g00280	DEGAL3429g00040	DEGAL957g00020	DEGAL3867g00070	DEGAL6816g00120	DEGAL2323g00050	DEGAL6113g00020	DEGAL4295g00010	DEGAL5425g00020	DEGAL6291g00050	DEGAL5842g00010	DEGAL4405g00010	DEGAL1246g00020	DEGAL526g00020
DEGAL427g00030	DEGAL2173g00070	DEGAL4011g00190	DEGAL5020g00030	DEGAL4255g00050	DEGAL7132g00070	DEGAL3251g00040	DEGAL767g00010	DEGAL4016g00020	DEGAL3311g00030	DEGAL1963g00010	DEGAL7041g00020	DEGAL5745g00010	DEGAL1246g00030	DEGAL411g00060
DEGAL2812g00080	DEGAL1701g00020	DEGAL5080g00210	DEGAL3090g00010	DEGAL1302g00020	DEGAL2963g00070	DEGAL2297g00080	DEGAL5809g00180	DEGAL4016g00030	DEGAL6310g00030	DEGAL6135g00010	DEGAL5404g00110	DEGAL5052g00030	DEGAL5852g00070	DEGAL3250g00060
DEGAL3546g00010	DEGAL4052g00010	DEGAL6801g00090	DEGAL1957g00030	DEGAL4207g00100	DEGAL1219g00010	DEGAL5186g00070	DEGAL4235g00050	DEGAL2658g00020	DEGAL5617g00060	DEGAL6296g00060	DEGAL325g00020	DEGAL752g00010	DEGAL6018g00220	DEGAL411g00050
DEGAL5132g00020	DEGAL6751g00060	DEGAL3173g00020	DEGAL4027g00050	DEGAL2486g00010	DEGAL3689g00060	DEGAL4003g00090	DEGAL5375g00150	DEGAL1359g00020	DEGAL6310g00010	DEGAL4407g00310	DEGAL2813g00070	DEGAL56g00040	DEGAL2323g00080	DEGAL1549g00150
DEGAL6608g00020	DEGAL4975g00050	DEGAL2189g00150	DEGAL4309g00010	DEGAL1833g00040	DEGAL221g00010	DEGAL3956g00070	DEGAL6559g00030	DEGAL7082g00070	DEGAL525g00130	DEGAL3538g00010	DEGAL1670g00020	DEGAL6296g00090	DEGAL2323g00070	DEGAL1940g00060
DEGAL1011g00020	DEGAL3901g00020	DEGAL3197g00010	DEGAL5125g00020	DEGAL2351g00010	DEGAL2221g00080	DEGAL2592g00070	DEGAL518g00010	DEGAL4299g00050	DEGAL4407g00250	DEGAL225g00050	DEGAL5222g00010	DEGAL2057g00010	DEGAL2466g00010	DEGAL1921g00040
DEGAL2192g00090	DEGAL2897g00050	DEGAL3835g00050	DEGAL2079g00010	DEGAL5200g00010	DEGAL6559g00040	DEGAL6416g00120	DEGAL6243g00010	DEGAL5627g00020	DEGAL370g00010	DEGAL3790g00020	DEGAL2223g00010	DEGAL56g00050	DEGAL2187g00020	DEGAL562g00210
DEGAL2147g00030	DEGAL2770g00030	DEGAL5384g00040	DEGAL6895g00150	DEGAL4736g00010	DEGAL5508g00030	DEGAL6895g00240	DEGAL6581g00100	DEGAL4076g00090	DEGAL823g00010	DEGAL6350g00010	DEGAL4188g00340	DEGAL6451g00010	DEGAL4160g00010	DEGAL2040g00040
DEGAL2919g00030	DEGAL6747g00020	DEGAL4076g00050	DEGAL6811g00010	DEGAL3818g00010	DEGAL1070g00020	DEGAL4872g00180	DEGAL232g00070	DEGAL4135g00040	DEGAL823g00030	DEGAL3043g00030	DEGAL893g00030	DEGAL4309g00050	DEGAL1351g00030	DEGAL4646g00070
DEGAL919g00010	DEGAL1401g00030	DEGAL4233g00020	DEGAL6234g00030	DEGAL5278g00010	DEGAL6246g00020	DEGAL4004g00070	DEGAL3865g00030	DEGAL5627g00010	DEGAL4407g00270	DEGAL165g00010	DEGAL518g00030	DEGAL1693g00010	DEGAL4229g00060	DEGAL4646g00080
DEGAL5548g00010	DEGAL5716g00050	DEGAL2323g00010	DEGAL5556g00070	DEGAL6396g00010	DEGAL4398g00020	DEGAL2914g00040	DEGAL3691g00010	DEGAL3994g00010	DEGAL2566g00030	DEGAL3225g00030	DEGAL982g00050	DEGAL4309g00020	DEGAL2187g00030	DEGAL3330g00070
DEGAL2901g00200	DEGAL1564g00050	DEGAL1553g00030	DEGAL4904g00010	DEGAL5835g00190	DEGAL1094g00060	DEGAL2356g00070	DEGAL4003g00130	DEGAL6707g00020	DEGAL5617g00010	DEGAL6989g00010	DEGAL1578g00100	DEGAL3537g00020	DEGAL4160g00020	DEGAL550g00080
DEGAL5427g00130	DEGAL4723g00090	DEGAL4027g00040	DEGAL4146g00230	DEGAL6248g00030	DEGAL6858g00050	DEGAL3563g00050	DEGAL6760g00140	DEGAL102g00020	DEGAL6675g00020	DEGAL4405g00010	DEGAL7100g00010	DEGAL5556g00080	DEGAL4774g00040	DEGAL4004g00090
DEGAL4234g00030	DEGAL1194g00180	DEGAL1615g00010	DEGAL4003g00090	DEGAL1989g00010	DEGAL4007g00380	DEGAL5376g00010	DEGAL6243g00060	DEGAL6926g00020	DEGAL2606g00010	DEGAL5052g00030	DEGAL982g00060	DEGAL1748g00010	DEGAL3420g00020	DEGAL3557g00160
DEGAL2144g00010	DEGAL880g00010	DEGAL1782g00330	DEGAL1397g00120	DEGAL5850g00020	DEGAL72g00030	DEGAL729g00060	DEGAL6234g00010	DEGAL6707g00030	DEGAL4302g00010	DEGAL752g00010	DEGAL3240g00030	DEGAL2954g00020	DEGAL1993g00020	DEGAL7033g00100
DEGAL376g00060	DEGAL5357g00010	DEGAL4235g00140	DEGAL2216g00030	DEGAL3900g00020	DEGAL423g00030	DEGAL4723g00030	DEGAL6801g00050	DEGAL2501g00090	DEGAL3086g00010	DEGAL6296g00090	DEGAL1782g00200	DEGAL3816g00020	DEGAL2104g00010	DEGAL2189g00680
DEGAL3272g00080	DEGAL6879g00030	DEGAL3758g00120	DEGAL562g00180	DEGAL5055g00010	DEGAL729g00060	DEGAL7112g00050	DEGAL4301g00010	DEGAL7082g00020	DEGAL2547g00010	DEGAL4625g00020	DEGAL3511g00150	DEGAL3901g00500	DEGAL1946g00020	DEGAL4797g00010
DEGAL3272g00070	DEGAL2915g00040	DEGAL2329g00030	DEGAL3043g00020	DEGAL2192g00020	DEGAL01g00010	DEGAL2433g00020	DEGAL5435g00040	DEGAL3270g00050	DEGAL832g00010	DEGAL2057g00010	DEGAL3526g00050	DEGAL1092g00010	DEGAL740g00040	DEGAL3867g00080
DEGAL2755g00150	DEGAL2709g00060	DEGAL5248g00010	DEGAL238g00010	DEGAL4094g00030	DEGAL4146g00240	DEGAL896g00100	DEGAL2365g00100	DEGAL5167g00060	DEGAL6281g00010	DEGAL4309g00050	DEGAL2902g00070	DEGAL2238g00100	DEGAL2984g00010	DEGAL2067g00130
DEGAL2669g00010	DEGAL6580g00010	DEGAL2770g00030	DEGAL6864g00020	DEGAL5948g00030	DEGAL3659g00010	DEGAL2104g00010	DEGAL4490g00010	DEGAL5842g00010	DEGAL1118g00050	DEGAL1693g00010	DEGAL4736g00010	DEGAL2235g00020	DEGAL1946g00010	DEGAL2345g00010
DEGAL2763g00030	DEGAL5996g00010	DEGAL2276g00070	DEGAL4600g00090	DEGAL7113g00010	DEGAL4973g00010	DEGAL2145g00180	DEGAL3511g00110	DEGAL459g00090	DEGAL1838g00020	DEGAL6254g00070	DEGAL3511g00140	DEGAL2920g00010	DEGAL4774g00020	DEGAL2785g00020
DEGAL1782g00030	DEGAL3758g00120	DEGAL2173g00070	DEGAL4403g00030	DEGAL3013g00030	DEGAL4558g00010	DEGAL4003g00040	DEGAL5224g00050	DEGAL6740g00010	DEGAL5216g00010	DEGAL4629g00010	DEGAL2902g00090	DEGAL4188g00570	DEGAL4198g00040	DEGAL2067g00140
DEGAL4011g00400	DEGAL102g00020	DEGAL412g00240	DEGAL3784g00030	DEGAL5224g00040	DEGAL4523g00010	DEGAL6730g00060	DEGAL2998g00090	DEGAL459g00080	DEGAL1301g00020	DEGAL4309g00020	DEGAL6247g00040	DEGAL1128g00010	DEGAL5306g00010	DEGAL6925g00040
DEGAL4772g00010	DEGAL6260g00050	DEGAL1541g00080	DEGAL6707g00070	DEGAL2151g00020	DEGAL2145g00290	DEGAL2307g00050	DEGAL2998g00070	DEGAL893g00030	DEGAL1118g00070	DEGAL3537g00020	DEGAL7004g00130	DEGAL1844g00010	DEGAL749g00010	DEGAL6734g00110
DEGAL866g00020	DEGAL6864g00070	DEGAL6658g00020	DEGAL660g00040	DEGAL3816g00020	DEGAL5284g00100	DEGAL5417g00030	DEGAL4741g00090	DEGAL518g00030	DEGAL4011g00190	DEGAL5556g00080	DEGAL5479g00020	DEGAL1656g00020	DEGAL1304g00030	DEGAL7137g00040
DEGAL4741g00060	DEGAL4757g00050	DEGAL6416g00180	DEGAL771g00020	DEGAL2189g00620	DEGAL4017g00050	DEGAL4428g00070	DEGAL6206g00030	DEGAL6113g00020	DEGAL3789g00040	DEGAL1748g00010	DEGAL7004g00120	DEGAL3441g00040	DEGAL6258g00020	DEGAL6734g00100
DEGAL3260g00010	DEGAL7112g00050	DEGAL4928g00030	DEGAL3807g00020	DEGAL1374g00010	DEGAL5167g00070	DEGAL4004g00020	DEGAL484g00040	DEGAL3901g00300	DEGAL6847g00020	DEGAL2954g00020	DEGAL6559g00040	DEGAL4188g00580	DEGAL4198g00020	DEGAL5444g00010
DEGAL5427g00060	DEGAL5410g00020	DEGAL4301g00010	DEGAL1843g00070	DEGAL41g00030	DEGAL5404g00010	DEGAL5094g00030	DEGAL6206g00040	DEGAL5835g00240	DEGAL4188g00620	DEGAL3816g00020	DEGAL5479g00010	DEGAL5144g00030	DEGAL2332g00020	DEGAL2502g00050
DEGAL6858g00090	DEGAL5030g00050	DEGAL5394g00020	DEGAL2623g00150	DEGAL3563g00200	DEGAL2848g00180	DEGAL243g00010	DEGAL4856g00010	DEGAL767g00010	DEGAL2664g00100	DEGAL5827g00050	DEGAL1444g00120	DEGAL2491g00020	DEGAL3292g00010	DEGAL2067g00050
DEGAL523g00030	DEGAL3697g00010	DEGAL3689g00050	DEGAL2954g00010	DEGAL2264g00010	DEGAL4771g00020	DEGAL3517g00030	DEGAL708g00020	DEGAL5809g00180	DEGAL5925g00160	DEGAL2954g00010	DEGAL4235g00010	DEGAL1651g00010	DEGAL5284g00220	DEGAL2067g00070
DEGAL3691g00010	DEGAL4076g00050	DEGAL6283g00100	DEGAL4642g00070	DEGAL6771g00030	DEGAL1001g00090	DEGAL4011g00380	DEGAL6751g00060	DEGAL4135g00120	DEGAL1384g00040	DEGAL3901g00500	DEGAL232g00030	DEGAL2920g00040	DEGAL2467g00010	DEGAL5030g00060
DEGAL5030g00040	DEGAL2189g00040	DEGAL4182g00020	DEGAL3117g00030	DEGAL5719g00020	DEGAL395g00010	DEGAL1946g00020	DEGAL130g00010	DEGAL4235g00050	DEGAL1384g00050	DEGAL1092g00010	DEGAL10g00010	DEGAL3167g00090	DEGAL5284g00210	DEGAL3336g00040
DEGAL561g00060	DEGAL4928g00030	DEGAL7112g00050	DEGAL1617g00050	DEGAL2098g00010	DEGAL5684g00040	DEGAL740g00040	DEGAL4146g00030	DEGAL6833g00020	DEGAL5915g00050	DEGAL2238g00100	DEGAL232g00040	DEGAL1343g00040	DEGAL1782g00090	DEGAL5405g00060
DEGAL2785g00020	DEGAL4407g00370	DEGAL6283g00090	DEGAL946g00070	DEGAL641g00040	DEGAL850g00010	DEGAL6346g00060	DEGAL1681g00030	DEGAL3456g00100	DEGAL7167g00010	DEGAL2235g00020	DEGAL6559g00090	DEGAL5144g00020	DEGAL5976g00190	DEGAL1450g00050
DEGAL2838g00030	DEGAL1723g00020	DEGAL4723g00090	DEGAL3546g00020	DEGAL6550g00010	DEGAL4299g00040	DEGAL6897g00040	DEGAL4146g00050	DEGAL6058g00020	DEGAL1001g00090	DEGAL2920g00010	DEGAL232g00050	DEGAL1651g00020	DEGAL5910g00210	DEGAL2384g00010
DEGAL6170g00020	DEGAL2067g00480	DEGAL2206g00040	DEGAL5785g00190	DEGAL4182g00060	DEGAL7094g00080	DEGAL2984g00010	DEGAL6416g00180	DEGAL5375g00150	DEGAL554g00010	DEGAL2491g00040	DEGAL5375g00120	DEGAL5398g00030	DEGAL6038g00050	DEGAL1343g00200
DEGAL3546g00020	DEGAL6422g00020	DEGAL3535g00140	DEGAL5108g00030	DEGAL883g00050	DEGAL6826g00030	DEGAL6580g00010	DEGAL686g00020	DEGAL7004g00120	DEGAL7040g00050	DEGAL2276g00020	DEGAL2998g00030	DEGAL1930g00040	DEGAL1304g00080	DEGAL6185g00040
DEGAL7053g00140	DEGAL3517g00030	DEGAL1701g00020	DEGAL6812g00040	DEGAL7032g00010	DEGAL4210g00070	DEGAL4003g00030	DEGAL4723g00090	DEGAL7004g00100	DEGAL2940g00020	DEGAL6121g00160	DEGAL4011g00340	DEGAL4213g00010	DEGAL3535g00160	DEGAL395g00060
DEGAL421g00020	DEGAL5344g00010	DEGAL7094g00110	DEGAL5291g00110	DEGAL6205g00010	DEGAL2145g00110	DEGAL5186g00090	DEGAL3471g00070	DEGAL518g00010	DEGAL541g00010	DEGAL1844g00010	DEGAL5866g00020	DEGAL4624g00050	DEGAL4189g00020	DEGAL6301g00030
DEGAL7113g00030	DEGAL4182g00020	DEGAL5715g00020	DEGAL7132g00140	DEGAL2332g00020	DEGAL463g00040	DEGAL522g00010	DEGAL2356g00020	DEGAL2216g00100	DEGAL7040g00040	DEGAL3441g00040	DEGAL2626g00040	DEGAL1903g00010	DEGAL1304g00090	DEGAL2145g00290
DEGAL6230g00110	DEGAL1921g00020	DEGAL5030g00050	DEGAL938g00020	DEGAL1343g00130	DEGAL2492g00060	DEGAL4495g00010	DEGAL5224g00120	DEGAL5375g00120	DEGAL6864g00140	DEGAL4188g00580	DEGAL3865g00050	DEGAL5739g00010	DEGAL5335g00040	DEGAL395g00040
DEGAL325g00010	DEGAL4027g00040	DEGAL1595g00220	DEGAL4872g00230	DEGAL493g00010	DEGAL3643g00010	DEGAL6956g00030	DEGAL4490g00020	DEGAL6740g00030	DEGAL5866g00140	DEGAL2276g00030	DEGAL506g00020	DEGAL1622g00060	DEGAL1034g00010	DEGAL896g00010
DEGAL6161g00150	DEGAL5427g00190	DEGAL2709g00060	DEGAL1858g00010	DEGAL6344g00020	DEGAL5513g00080	DEGAL728g00050	DEGAL7089g00040	DEGAL232g00070	DEGAL5866g00180	DEGAL6077g00010	DEGAL5435g00080	DEGAL3638g00040	DEGAL749g00030	DEGAL1890g00030
DEGAL4733g00160	DEGAL6283g00080	DEGAL5493g00010	DEGAL7094g00160	DEGAL3511g00150	DEGAL605g00010	DEGAL4868g00070	DEGAL5301g00060	DEGAL3865g00030	DEGAL4407g00110	DEGAL5144g00030	DEGAL4416g00060	DEGAL2755g00200	DEGAL4198g00010	DEGAL6682g00020
DEGAL2960g00100	DEGAL4235g00140	DEGAL1748g00050	DEGAL3589g00110	DEGAL7116g00010	DEGAL6351g00010	DEGAL1946g00010	DEGAL896g00150	DEGAL5692g00010	DEGAL994g00020	DEGAL1651g00010	DEGAL273g00020	DEGAL1903g00020	DEGAL6266g00010	DEGAL3844g00020
DEGAL4735g00040	DEGAL3535g00160	DEGAL6283g00080	DEGAL2206g00020	DEGAL7053g00130	DEGAL3456g00050	DEGAL3200g00010	DEGAL5655g00020	DEGAL5866g00020	DEGAL5513g00200	DEGAL6077g00020	DEGAL6674g00010	DEGAL1930g00050	DEGAL5335g00060	DEGAL2307g00160
DEGAL5427g00050	DEGAL6283g00100	DEGAL4757g00080	DEGAL251g00040	DEGAL2323g00060	DEGAL3167g00060	DEGAL5100g00020	DEGAL6416g00140	DEGAL3691g00010	DEGAL588g00050	DEGAL3167g00090	DEGAL4011g00300	DEGAL1930g00080	DEGAL3159g00120	DEGAL3844g00010
DEGAL2693g00040	DEGAL1595g00220	DEGAL2940g00020	DEGAL2192g00070	DEGAL3646g00010	DEGAL2896g00010	DEGAL5529g00010	DEGAL292g00010	DEGAL4003g00130	DEGAL6365g00150	DEGAL1343g00040	DEGAL3712g00210	DEGAL2920g00090	DEGAL6793g00020	DEGAL801g00030
DEGAL4011g00280	DEGAL6254g00130	DEGAL3038g00130	DEGAL6326g00010	DEGAL2961g00010	DEGAL2128g00010	DEGAL2491g00100	DEGAL3906g00030	DEGAL6760g00140	DEGAL2031g00010	DEGAL5144g00020	DEGAL5270g00070	DEGAL251g00030	DEGAL7094g00020	DEGAL142g00010
DEGAL5655g00040	DEGAL2323g00010	DEGAL1611g00060	DEGAL5786g00020	DEGAL3919g00030	DEGAL6858g00210	DEGAL4996g00010	DEGAL726g00010	DEGAL273g00020	DEGAL5505g00030	DEGAL3441g00060	DEGAL3511g00120	DEGAL3133g00010	DEGAL3169g00010	DEGAL2436g00030
DEGAL459g00100	DEGAL3835g00050	DEGAL283g00030	DEGAL6574g00120	DEGAL6220g00020	DEGAL1397g00010	DEGAL7112g00030	DEGAL4004g00080	DEGAL2626g00060	DEGAL6365g00190	DEGAL1651g00020	DEGAL484g00090	DEGAL1340g00010	DEGAL1369g00150	DEGAL252g00020
DEGAL1568g00010	DEGAL3246g00010	DEGAL5000g00010	DEGAL4004g00070	DEGAL5715g00010	DEGAL2678g00010	DEGAL3511g00090	DEGAL5301g00080	DEGAL6234g00010	DEGAL2189g00680	DEGAL1930g00040	DEGAL1796g00010	DEGAL1549g00230	DEGAL2429g00050	DEGAL531g00020
DEGAL806g00020	DEGAL5513g00160	DEGAL4572g00020	DEGAL3058g00010	DEGAL4719g00020	DEGAL5008g00050	DEGAL2189g00090	DEGAL5596g00010	DEGAL6760g00120	DEGAL484g00160	DEGAL2491g00080	DEGAL5224g00040	DEGAL97g00010	DEGAL2429g00030	DEGAL4207g00130
DEGAL3683g00040	DEGAL1748g00050	DEGAL5716g00050	DEGAL2189g00680	DEGAL2195g00060	DEGAL6532g00180	DEGAL5264g00010	DEGAL3251g00040	DEGAL5435g00030	DEGAL3490g00030	DEGAL4213g00010	DEGAL493g00010	DEGAL1124g00030	DEGAL6161g00070	DEGAL806g00090
DEGAL2596g00110	DEGAL3272g00040	DEGAL6422g00020	DEGAL5331g00010	DEGAL2466g00050	DEGAL7033g00100	DEGAL5542g00010	DEGAL5376g00010	DEGAL4301g00010	DEGAL550g00010	DEGAL4624g00050	DEGAL2681g00050	DEGAL848g00010	DEGAL7124g00020	DEGAL646g00080
DEGAL335g00230	DEGAL6846g00010	DEGAL1723g00020	DEGAL6730g00020	DEGAL496g00020	DEGAL1405g00010	DEGAL3125g00060	DEGAL292g00060	DEGAL3425g00010	DEGAL4321g00100	DEGAL1903g00010	DEGAL4078g00070	DEGAL1549g00260	DEGAL5055g00010	DEGAL5405g00020
DEGAL4004g00070	DEGAL6707g00060	DEGAL2897g00050	DEGAL6416g00310	DEGAL3923g00030	DEGAL1782g00050	DEGAL618g00020	DEGAL4444g00040	DEGAL4490g00010	DEGAL4079g00020	DEGAL3638g00040	DEGAL2672g00020	DEGAL2920g00050	DEGAL5958g00010	DEGAL6442g00020
DEGAL6018g00140	DEGAL5655g00020	DEGAL6858g00200	DEGAL5746g00020	DEGAL2050g00110	DEGAL5284g00120	DEGAL5375g00210	DEGAL3511g00090	DEGAL3511g00110	DEGAL821g00010	DEGAL1903g00020	DEGAL928g00010	DEGAL5868g00010	DEGAL5976g00210	DEGAL3061g00010
DEGAL6532g00230	DEGAL2342g00020	DEGAL4191g00030	DEGAL5335g00060	DEGAL5007g00080	DEGAL491g00050	DEGAL5749g00020	DEGAL4011g00360	DEGAL3595g00040	DEGAL2189g00630	DEGAL251g00040	DEGAL103g00010	DEGAL2491g00010	DEGAL3563g00170	DEGAL5405g00010
DEGAL4323g00020	DEGAL4872g00060	DEGAL3197g00020	DEGAL6161g00070	DEGAL611g00150	DEGAL4427g00030	DEGAL6846g00020	DEGAL850g00010	DEGAL5224g00050	DEGAL6096g00020	DEGAL5398g00070	DEGAL2021g00010	DEGAL2920g00060	DEGAL4719g00020	DEGAL6103g00020
DEGAL2931g00010	DEGAL3901g00410	DEGAL6879g00030	DEGAL2706g00010	DEGAL6121g00160	DEGAL5617g00060	DEGAL3677g00030	DEGAL1786g00020	DEGAL1374g00010	DEGAL2818g00070	DEGAL1930g00050	DEGAL103g00020	DEGAL2368g00030	DEGAL4719g00010	DEGAL4474g00030
DEGAL305g00070	DEGAL1541g00080	DEGAL4146g00180	DEGAL4321g00090	DEGAL6087g00030	DEGAL968g00070	DEGAL2638g00070	DEGAL3627g00080	DEGAL2998g00070	DEGAL2145g00280	DEGAL1930g00080	DEGAL6550g00010	DEGAL3983g00030	DEGAL4007g00350	DEGAL3881g00010
DEGAL5295g00060	DEGAL1933g00010	DEGAL6040g00010	DEGAL4526g00080	DEGAL2089g00020	DEGAL6283g00050	DEGAL6955g00030	DEGAL1701g00220	DEGAL4741g00090	DEGAL5030g00070	DEGAL2920g00090	DEGAL4146g00110	DEGAL6811g00140	DEGAL5976g00230	DEGAL4642g00120
DEGAL3613g00020	DEGAL6760g00010	DEGAL4027g00130	DEGAL1163g00010	DEGAL1309g00070	DEGAL7135g00010	DEGAL4940g00050	DEGAL6760g00010	DEGAL6206g00030	DEGAL4262g00050	DEGAL1340g00010	DEGAL4078g00040	DEGAL6725g00030	DEGAL566g00010	DEGAL5763g00010
DEGAL4007g00350	DEGAL2219g00010	DEGAL880g00010	DEGAL4639g00010	DEGAL5073g00010	DEGAL2626g00060	DEGAL2433g00010	DEGAL6481g00040	DEGAL484g00040	DEGAL3529g00010	DEGAL1549g00230	DEGAL2189g00510	DEGAL5338g00010	DEGAL126g00020	DEGAL2963g00070
DEGAL2914g00040	DEGAL6230g00150	DEGAL3646g00120	DEGAL2054g00030	DEGAL2195g00050	DEGAL1231g00010	DEGAL7113g00030	DEGAL5395g00070	DEGAL6206g00040	DEGAL4175g00040	DEGAL97g00010	DEGAL4146g00010	DEGAL4035g00020	DEGAL1341g00020	DEGAL724g00010
DEGAL1702g00030	DEGAL4264g00020	DEGAL5996g00010	DEGAL56g00210	DEGAL1916g00130	DEGAL3266g00010	DEGAL4774g00020	DEGAL4215g00030	DEGAL484g00010	DEGAL5752g00020	DEGAL1124g00030	DEGAL130g00020	DEGAL3857g00070	DEGAL1792g00050	DEGAL3253g00050
DEGAL6812g00060	DEGAL5394g00020	DEGAL3901g00410	DEGAL2189g00570	DEGAL3272g00090	DEGAL6734g00100	DEGAL3125g00070	DEGAL1309g00060	DEGAL4856g00010	DEGAL395g00010	DEGAL2706g00040	DEGAL2480g00010	DEGAL5033g00040	DEGAL2812g00080	DEGAL6011g00030
DEGAL1681g00010	DEGAL4363g00110	DEGAL3901g00020	DEGAL4222g00010	DEGAL1410g00020	DEGAL275g00050	DEGAL618g00030	DEGAL6532g00040	DEGAL708g00020	DEGAL395g00060	DEGAL848g00010	DEGAL5417g00010	DEGAL1797g00070	DEGAL3831g00030	DEGAL6895g00230
DEGAL2067g00250	DEGAL1262g00010	DEGAL1402g00010	DEGAL6033g00130	DEGAL6801g00070	DEGAL302g00020	DEGAL570g00030	DEGAL313g00010	DEGAL3511g00080	DEGAL7167g00110	DEGAL2368g00020	DEGAL6206g00020	DEGAL5427g00040	DEGAL1467g00010	DEGAL4111g00010
DEGAL1403g00020	DEGAL1820g00020	DEGAL6283g00040	DEGAL4373g00010	DEGAL557g00020	DEGAL141g00010	DEGAL850g00010	DEGAL1287g00040	DEGAL6416g00180	DEGAL4329g00020	DEGAL1549g00260	DEGAL5224g00110	DEGAL1945g00060	DEGAL881g00040	DEGAL6895g00250
DEGAL6897g00080	DEGAL2492g00060	DEGAL4363g00110	DEGAL1931g00030	DEGAL4404g00130	DEGAL29g00040	DEGAL6955g00020	DEGAL5301g00050	DEGAL686g00020	DEGAL5866g00230	DEGAL2920g00050	DEGAL686g00010	DEGAL6621g00130	DEGAL1957g00010	DEGAL6895g00240
DEGAL893g00040	DEGAL959g00010	DEGAL7112g00030	DEGAL2356g00040	DEGAL6350g00010	DEGAL5435g00080	DEGAL4011g00370	DEGAL2329g00030	DEGAL3205g00030	DEGAL6465g00010	DEGAL5868g00010	DEGAL121g00100	DEGAL6703g00220	DEGAL530g00010	DEGAL2307g00050
DEGAL3574g00010	DEGAL4011g00190	DEGAL1916g00140	DEGAL6935g00010	DEGAL5467g00130	DEGAL1562g00120	DEGAL2871g00020	DEGAL4741g00170	DEGAL4723g00090	DEGAL395g00070	DEGAL2491g00010	DEGAL2297g00050	DEGAL6621g00140	DEGAL2061g00110	DEGAL2592g00010
DEGAL3511g00120	DEGAL3387g00050	DEGAL660g00030	DEGAL3712g00140	DEGAL2235g00020	DEGAL6290g00070	DEGAL6258g00010	DEGAL1287g00060	DEGAL3471g00070	DEGAL3742g00040	DEGAL2920g00060	DEGAL2960g00080	DEGAL6703g00200	DEGAL6966g00010	DEGAL4882g00020
DEGAL4094g00030	DEGAL7085g00110	DEGAL489g00010	DEGAL3081g00040	DEGAL2946g00020	DEGAL4490g00020	DEGAL6564g00150	DEGAL6858g00070	DEGAL2356g00020	DEGAL395g00040	DEGAL4780g00020	DEGAL5375g00270	DEGAL232g00100	DEGAL1792g00040	DEGAL6400g00070
DEGAL2200g00140	DEGAL1701g00220	DEGAL1782g00120	DEGAL2040g00070	DEGAL6766g00060	DEGAL2491g00040	DEGAL3546g00010	DEGAL2067g00320	DEGAL5224g00120	DEGAL5533g00060	DEGAL4937g00010	DEGAL5375g00280	DEGAL6703g00230	DEGAL3284g00160	DEGAL2189g00070
DEGAL2323g00070	DEGAL4146g00180	DEGAL5832g00010	DEGAL4207g00020	DEGAL2326g00010	DEGAL130g00010	DEGAL1663g00010	DEGAL6858g00050	DEGAL6416g00150	DEGAL395g00050	DEGAL2368g00030	DEGAL7089g00060	DEGAL6703g00260	DEGAL530g00020	DEGAL3795g00020
DEGAL6777g00030	DEGAL3932g00050	DEGAL365g00080	DEGAL330g00020	DEGAL7040g00120	DEGAL4558g00050	DEGAL2189g00070	DEGAL6811g00070	DEGAL4490g00020	DEGAL5752g00050	DEGAL7112g00160	DEGAL5375g00250	DEGAL6696g00090	DEGAL4403g00030	DEGAL3977g00020
DEGAL3574g00020	DEGAL4572g00020	DEGAL4885g00010	DEGAL1661g00020	DEGAL2211g00010	DEGAL4853g00020	DEGAL6224g00040	DEGAL4789g00060	DEGAL5417g00070	DEGAL5997g00020	DEGAL3983g00030	DEGAL6234g00020	DEGAL29g00010	DEGAL1792g00010	DEGAL372g00010
DEGAL6638g00030	DEGAL505g00020	DEGAL6481g00040	DEGAL72g00110	DEGAL3641g00010	DEGAL7004g00120	DEGAL385g00020	DEGAL5395g00020	DEGAL896g00150	DEGAL1564g00050	DEGAL6811g00140	DEGAL1891g00110	DEGAL6001g00020	DEGAL530g00030	DEGAL3313g00010
DEGAL4585g00010	DEGAL2575g00030	DEGAL181g00020	DEGAL4579g00070	DEGAL4735g00090	DEGAL4007g00340	DEGAL2050g00100	DEGAL6290g00080	DEGAL5655g00020	DEGAL562g00330	DEGAL6725g00030	DEGAL946g00080	DEGAL1462g00060	DEGAL4196g00090	DEGAL4207g00290
DEGAL2082g00070	DEGAL2329g00030	DEGAL2623g00130	DEGAL3072g00040	DEGAL6004g00030	DEGAL5425g00040	DEGAL5976g00170	DEGAL5645g00010	DEGAL6416g00140	DEGAL2189g00150	DEGAL6610g00010	DEGAL5417g00030	DEGAL5338g00080	DEGAL2200g00140	DEGAL1757g00030
DEGAL6812g00040	DEGAL205g00040	DEGAL5629g00020	DEGAL4474g00010	DEGAL4309g00020	DEGAL1410g00020	DEGAL1401g00030	DEGAL4347g00040	DEGAL292g00010	DEGAL142g00010	DEGAL5338g00010	DEGAL1997g00010	DEGAL5338g00070	DEGAL205g00010	DEGAL3313g00020
DEGAL4198g00010	DEGAL2067g00260	DEGAL2067g00260	DEGAL3200g00010	DEGAL6621g00130	DEGAL6476g00010	DEGAL611g00150	DEGAL561g00020	DEGAL3251g00040	DEGAL1843g00040	DEGAL3857g00070	DEGAL946g00070	DEGAL4191g00040	DEGAL3284g00110	DEGAL7095g00040
DEGAL1221g00050	DEGAL102g00010	DEGAL4872g00460	DEGAL2087g00020	DEGAL4004g00070	DEGAL4233g00010	DEGAL6291g00050	DEGAL1809g00020	DEGAL5376g00010	DEGAL2326g00050	DEGAL1797g00070	DEGAL3627g00010	DEGAL162g00010	DEGAL5291g00290	DEGAL3313g00030
DEGAL6422g00090	DEGAL6296g00100	DEGAL4961g00060	DEGAL2137g00040	DEGAL2192g00520	DEGAL3330g00130	DEGAL2192g00270	DEGAL561g00040	DEGAL292g00060	DEGAL6768g00010	DEGAL5427g00040	DEGAL410g00010	DEGAL5338g00050	DEGAL3831g00020	DEGAL6639g00010
DEGAL7094g00020	DEGAL6230g00080	DEGAL505g00020	DEGAL121g00030	DEGAL6247g00040	DEGAL4500g00010	DEGAL6296g00070	DEGAL3856g00040	DEGAL4444g00040	DEGAL1916g00020	DEGAL1945g00060	DEGAL570g00030	DEGAL4188g00260	DEGAL6593g00020	DEGAL72g00230
DEGAL4200g00010	DEGAL3253g00030	DEGAL4444g00040	DEGAL4716g00010	DEGAL5607g00090	DEGAL1423g00010	DEGAL4531g00010	DEGAL6070g00010	DEGAL5100g00020	DEGAL6442g00010	DEGAL6621g00130	DEGAL6481g00010	DEGAL982g00040	DEGAL6661g00010	DEGAL1757g00050
DEGAL5617g00080	DEGAL2625g00030	DEGAL1674g00020	DEGAL2709g00080	DEGAL6965g00010	DEGAL2114g00010	DEGAL4210g00040	DEGAL2086g00010	DEGAL570g00020	DEGAL705g00040	DEGAL6703g00220	DEGAL1778g00060	DEGAL3210g00070	DEGAL6221g00020	DEGAL1198g00010
DEGAL3272g00040	DEGAL4413g00050	DEGAL6254g00130	DEGAL3589g00040	DEGAL4942g00040	DEGAL6004g00090	DEGAL5513g00030	DEGAL1126g00040	DEGAL570g00030	DEGAL3272g00040	DEGAL6610g00050	DEGAL6829g00050	DEGAL6703g00290	DEGAL6593g00050	DEGAL4594g00010
DEGAL4906g00040	DEGAL3646g00120	DEGAL1401g00030	DEGAL4937g00010	DEGAL4078g00070	DEGAL2368g00030	DEGAL6824g00020	DEGAL936g00020	DEGAL850g00010	DEGAL6864g00070	DEGAL1945g00070	DEGAL2961g00010	DEGAL5279g00030	DEGAL2192g00560	DEGAL5607g00050
DEGAL3865g00030	DEGAL181g00020	DEGAL3767g00030	DEGAL4188g00630	DEGAL5202g00120	DEGAL3284g00020	DEGAL1786g00020	DEGAL5925g00080	DEGAL5925g00100	DEGAL2623g00130	DEGAL6621g00140	DEGAL6703g00320	DEGAL982g00010	DEGAL205g00070	DEGAL5607g00070
DEGAL1610g00060	DEGAL2848g00150	DEGAL4757g00060	DEGAL220g00020	DEGAL3487g00030	DEGAL484g00160	DEGAL3018g00020	DEGAL877g00040	DEGAL1786g00020	DEGAL646g00040	DEGAL6703g00200	DEGAL525g00070	DEGAL3526g00130	DEGAL1244g00070	DEGAL3542g00090
DEGAL6254g00130	DEGAL1782g00460	DEGAL4988g00010	DEGAL5919g00010	DEGAL4735g00060	DEGAL3760g00010	DEGAL385g00010	DEGAL5925g00070	DEGAL790g00010	DEGAL2014g00030	DEGAL232g00100	DEGAL6703g00300	DEGAL6396g00010	DEGAL4695g00010	DEGAL2192g00220
DEGAL4189g00020	DEGAL7112g00030	DEGAL5058g00020	DEGAL5202g00150	DEGAL6574g00190	DEGAL5809g00140	DEGAL6668g00010	DEGAL5426g00020	DEGAL3627g00080	DEGAL2638g00040	DEGAL232g00110	DEGAL6261g00010	DEGAL59g00010	DEGAL4410g00070	DEGAL5291g00110
DEGAL7068g00020	DEGAL4211g00040	DEGAL3387g00050	DEGAL4594g00030	DEGAL3237g00020	DEGAL2514g00020	DEGAL710g00010	DEGAL562g00060	DEGAL525g00080	DEGAL1705g00010	DEGAL6703g00230	DEGAL3013g00030	DEGAL6195g00040	DEGAL1753g00050	DEGAL1688g00010
DEGAL4990g00080	DEGAL4027g00130	DEGAL510g00140	DEGAL3977g00050	DEGAL1340g00010	DEGAL2633g00030	DEGAL611g00140	DEGAL120g00030	DEGAL6829g00050	DEGAL2633g00070	DEGAL5912g00010	DEGAL6532g00050	DEGAL610g00020	DEGAL528g00010	DEGAL6598g00100
DEGAL5960g00040	DEGAL6237g00010	DEGAL3526g00070	DEGAL3185g00010	DEGAL4434g00030	DEGAL6508g00030	DEGAL5306g00010	DEGAL5925g00060	DEGAL1701g00220	DEGAL4600g00140	DEGAL2609g00010	DEGAL6004g00030	DEGAL6574g00190	DEGAL2812g00100	DEGAL1688g00030
DEGAL1549g00130	DEGAL4189g00020	DEGAL6864g00070	DEGAL5533g00080	DEGAL5479g00020	DEGAL789g00030	DEGAL3795g00020	DEGAL6004g00070	DEGAL6760g00010	DEGAL1271g00040	DEGAL6703g00260	DEGAL1309g00070	DEGAL5375g00080	DEGAL577g00020	DEGAL156g00030
DEGAL4604g00010	DEGAL660g00030	DEGAL6070g00010	DEGAL2681g00010	DEGAL2144g00020	DEGAL1748g00060	DEGAL5467g00050	DEGAL6290g00010	DEGAL6481g00040	DEGAL4790g00050	DEGAL5063g00030	DEGAL4434g00030	DEGAL722g00010	DEGAL1868g00020	DEGAL4404g00060
DEGAL6771g00040	DEGAL283g00030	DEGAL2814g00010	DEGAL4078g00170	DEGAL1271g00040	DEGAL2579g00110	DEGAL1524g00020	DEGAL120g00040	DEGAL1309g00060	DEGAL5533g00100	DEGAL29g00010	DEGAL2489g00010	DEGAL5809g00080	DEGAL577g00030	DEGAL156g00020
DEGAL4523g00010	DEGAL6591g00080	DEGAL5357g00010	DEGAL2961g00010	DEGAL2058g00010	DEGAL6919g00010	DEGAL7112g00230	DEGAL5051g00010	DEGAL4434g00030	DEGAL1977g00020	DEGAL6001g00020	DEGAL2607g00030	DEGAL5375g00050	DEGAL499g00010	DEGAL3038g00160
DEGAL6221g00020	DEGAL5533g00100	DEGAL366g00030	DEGAL6831g00010	DEGAL3487g00040	DEGAL2592g00070	DEGAL1317g00010	DEGAL5425g00070	DEGAL6532g00040	DEGAL1271g00010	DEGAL5338g00080	DEGAL6532g00020	DEGAL5809g00090	DEGAL6144g00010	DEGAL376g00040
DEGAL6812g00010	DEGAL2014g00030	DEGAL2492g00060	DEGAL1993g00020	DEGAL5338g00080	DEGAL6532g00170	DEGAL5234g00050	DEGAL4011g00280	DEGAL313g00010	DEGAL4500g00010	DEGAL5338g00070	DEGAL2067g00300	DEGAL6574g00150	DEGAL2755g00150	DEGAL5291g00210
DEGAL1304g00100	DEGAL4416g00060	DEGAL4234g00030	DEGAL1340g00020	DEGAL3767g00070	DEGAL400g00010	DEGAL4003g00020	DEGAL6079g00010	DEGAL525g00030	DEGAL6730g00060	DEGAL4191g00040	DEGAL6385g00050	DEGAL3456g00070	DEGAL2859g00010	DEGAL335g00100
DEGAL5592g00020	DEGAL7095g00100	DEGAL5093g00030	DEGAL3510g00020	DEGAL5479g00010	DEGAL3284g00180	DEGAL1701g00220	DEGAL2644g00010	DEGAL5301g00050	DEGAL2307g00050	DEGAL5338g00050	DEGAL6385g00040	DEGAL1444g00010	DEGAL2486g00010	DEGAL1688g00080
DEGAL3906g00080	DEGAL5969g00010	DEGAL4407g00270	DEGAL3020g00020	DEGAL2144g00010	DEGAL5186g00060	DEGAL2961g00010	DEGAL3856g00010	DEGAL2067g00300	DEGAL2579g00040	DEGAL4188g00260	DEGAL6858g00060	DEGAL5809g00040	DEGAL7116g00010	DEGAL4594g00030
DEGAL3850g00010	DEGAL1553g00030	DEGAL6707g00060	DEGAL4453g00010	DEGAL6481g00060	DEGAL1562g00010	DEGAL1566g00010	DEGAL5051g00020	DEGAL6858g00060	DEGAL2189g00090	DEGAL982g00040	DEGAL2058g00010	DEGAL3901g00270	DEGAL5919g00010	DEGAL4872g00050
DEGAL6812g00030	DEGAL1569g00010	DEGAL4780g00030	DEGAL5598g00030	DEGAL5573g00040	DEGAL5356g00040	DEGAL5202g00150	DEGAL525g00110	DEGAL1287g00060	DEGAL2050g00100	DEGAL5279g00030	DEGAL5395g00050	DEGAL4558g00010	DEGAL3589g00090	DEGAL531g00010
DEGAL6260g00030	DEGAL4988g00010	DEGAL4407g00370	DEGAL5284g00130	DEGAL3563g00180	DEGAL4135g00040	DEGAL2763g00030	DEGAL6004g00090	DEGAL6858g00070	DEGAL3795g00030	DEGAL982g00010	DEGAL4146g00200	DEGAL2212g00010	DEGAL267g00010	DEGAL1215g00040
DEGAL3589g00040	DEGAL5715g00020	DEGAL4211g00060	DEGAL1617g00080	DEGAL4940g00070	DEGAL6170g00040	DEGAL6760g00010	DEGAL6290g00050	DEGAL2067g00320	DEGAL372g00010	DEGAL2512g00040	DEGAL2058g00020	DEGAL5794g00090	DEGAL5132g00010	DEGAL4872g00040
DEGAL1304g00080	DEGAL723g00030	DEGAL5167g00060	DEGAL2365g00020	DEGAL2192g00140	DEGAL3490g00030	DEGAL225g00050	DEGAL3906g00110	DEGAL2557g00030	DEGAL5580g00010	DEGAL6396g00010	DEGAL2607g00040	DEGAL2542g00010	DEGAL6832g00010	DEGAL4121g00060
DEGAL4034g00010	DEGAL335g00130	DEGAL1820g00020	DEGAL6812g00030	DEGAL994g00020	DEGAL5677g00010	DEGAL220g00030	DEGAL342g00080	DEGAL5395g00050	DEGAL3313g00010	DEGAL3923g00030	DEGAL3224g00030	DEGAL1503g00050	DEGAL530g00110	DEGAL4286g00020
DEGAL5322g00010	DEGAL4375g00010	DEGAL5513g00160	DEGAL2935g00010	DEGAL1699g00040	DEGAL4919g00010	DEGAL6537g00010	DEGAL562g00080	DEGAL3224g00030	DEGAL1152g00060	DEGAL2542g00040	DEGAL2067g00330	DEGAL1833g00040	DEGAL4772g00010	DEGAL4657g00010
DEGAL3784g00020	DEGAL6583g00010	DEGAL821g00010	DEGAL7167g00060	DEGAL1444g00010	DEGAL2693g00080	DEGAL5108g00040	DEGAL5491g00120	DEGAL6858g00050	DEGAL484g00320	DEGAL2041g00020	DEGAL2607g00050	DEGAL2542g00020	DEGAL4726g00010	DEGAL3666g00070
DEGAL1471g00040	DEGAL1674g00020	DEGAL4092g00070	DEGAL562g00140	DEGAL1574g00020	DEGAL162g00010	DEGAL3398g00020	DEGAL3311g00030	DEGAL3224g00020	DEGAL2492g00070	DEGAL6195g00040	DEGAL3224g00020	DEGAL6621g00080	DEGAL5132g00020	DEGAL4935g00010
DEGAL407g00010	DEGAL6151g00010	DEGAL4189g00020	DEGAL1152g00070	DEGAL2053g00020	DEGAL232g00050	DEGAL4003g00010	DEGAL5513g00160	DEGAL5462g00010	DEGAL3795g00070	DEGAL6574g00190	DEGAL313g00040	DEGAL5356g00090	DEGAL6092g00020	DEGAL3413g00020
DEGAL5891g00010	DEGAL412g00140	DEGAL6296g00100	DEGAL530g00090	DEGAL2307g00110	DEGAL3210g00030	DEGAL5521g00010	DEGAL1940g00080	DEGAL2836g00010	DEGAL6854g00060	DEGAL5375g00080	DEGAL4146g00220	DEGAL1414g00020	DEGAL530g00130	DEGAL1701g00130
DEGAL3563g00260	DEGAL6621g00120	DEGAL5410g00020	DEGAL4352g00020	DEGAL2429g00050	DEGAL5617g00010	DEGAL969g00020	DEGAL5684g00040	DEGAL6811g00070	DEGAL2248g00010	DEGAL1707g00040	DEGAL4872g00410	DEGAL2932g00040	DEGAL3402g00010	DEGAL4571g00010
DEGAL2332g00020	DEGAL5033g00010	DEGAL6127g00040	DEGAL1564g00030	DEGAL6260g00030	DEGAL646g00040	DEGAL1473g00080	DEGAL2575g00020	DEGAL5395g00020	DEGAL2492g00060	DEGAL722g00010	DEGAL3663g00010	DEGAL2806g00290	DEGAL2725g00070	DEGAL2192g00130
DEGAL2076g00020	DEGAL4301g00010	DEGAL2304g00040	DEGAL1930g00060	DEGAL1444g00120	DEGAL2462g00010	DEGAL812g00020	DEGAL5513g00180	DEGAL4146g00140	DEGAL4207g00260	DEGAL3901g00210	DEGAL4789g00040	DEGAL1221g00110	DEGAL4735g00020	DEGAL6872g00010
DEGAL2061g00080	DEGAL6802g00010	DEGAL130g00020	DEGAL3081g00030	DEGAL557g00010	DEGAL5781g00080	DEGAL1304g00030	DEGAL2144g00040	DEGAL6290g00080	DEGAL2514g00020	DEGAL5375g00050	DEGAL6481g00060	DEGAL2342g00120	DEGAL3284g00010	DEGAL6598g00020
DEGAL3042g00050	DEGAL510g00100	DEGAL2342g00020	DEGAL6891g00010	DEGAL7068g00020	DEGAL5385g00030	DEGAL6258g00020	DEGAL5617g00060	DEGAL5645g00010	DEGAL650g00030	DEGAL3456g00070	DEGAL4146g00240	DEGAL2216g00120	DEGAL2341g00090	DEGAL4597g00030
DEGAL7103g00010	DEGAL3767g00030	DEGAL1156g00020	DEGAL4844g00010	DEGAL1219g00010	DEGAL1651g00030	DEGAL6947g00020	DEGAL6532g00100	DEGAL561g00020	DEGAL3038g00130	DEGAL3456g00080	DEGAL7032g00010	DEGAL1143g00010	DEGAL2192g00420	DEGAL6230g00070
DEGAL2195g00050	DEGAL2204g00010	DEGAL3207g00020	DEGAL6038g00050	DEGAL3784g00030	DEGAL4600g00140	DEGAL2492g00020	DEGAL4182g00020	DEGAL2297g00130	DEGAL5677g00010	DEGAL3081g00070	DEGAL4872g00430	DEGAL1414g00030	DEGAL6930g00060	DEGAL5659g00020
DEGAL6172g00050	DEGAL6365g00190	DEGAL4003g00210	DEGAL2963g00080	DEGAL7085g00020	DEGAL3860g00030	DEGAL6481g00040	DEGAL6532g00170	DEGAL2059g00030	DEGAL2770g00030	DEGAL1945g00040	DEGAL2189g00420	DEGAL3838g00020	DEGAL1736g00030	DEGAL1961g00020
DEGAL3495g00050	DEGAL130g00020	DEGAL6142g00060	DEGAL13g00010	DEGAL3760g00010	DEGAL4407g00250	DEGAL372g00010	DEGAL3557g00030	DEGAL1809g00020	DEGAL3038g00150	DEGAL1444g00010	DEGAL4810g00010	DEGAL2658g00060	DEGAL3429g00060	DEGAL5354g00020
DEGAL2489g00020	DEGAL5000g00010	DEGAL4375g00010	DEGAL1387g00080	DEGAL6296g00090	DEGAL1600g00020	DEGAL2763g00040	DEGAL525g00130	DEGAL1595g00080	DEGAL4427g00100	DEGAL5809g00040	DEGAL4872g00420	DEGAL2079g00010	DEGAL4735g00040	DEGAL1661g00020
DEGAL1688g00070	DEGAL821g00010	DEGAL806g00200	DEGAL2294g00010	DEGAL4146g00010	DEGAL1745g00030	DEGAL2206g00070	DEGAL4182g00010	DEGAL2059g00020	DEGAL3483g00030	DEGAL3901g00270	DEGAL5490g00030	DEGAL3871g00010	DEGAL4735g00050	DEGAL4983g00110
DEGAL267g00020	DEGAL2248g00010	DEGAL6365g00190	DEGAL2119g00010	DEGAL2323g00040	DEGAL2448g00060	DEGAL4198g00020	DEGAL6771g00060	DEGAL561g00040	DEGAL5993g00010	DEGAL3641g00010	DEGAL936g00040	DEGAL5931g00080	DEGAL2061g00080	DEGAL6598g00050
DEGAL6224g00040	DEGAL4130g00020	DEGAL412g00160	DEGAL5427g00180	DEGAL6437g00020	DEGAL3167g00080	DEGAL3136g00040	DEGAL6087g00010	DEGAL1094g00060	DEGAL4125g00010	DEGAL4558g00010	DEGAL5490g00040	DEGAL4573g00010	DEGAL2725g00030	DEGAL1931g00030
DEGAL6832g00010	DEGAL1156g00010	DEGAL1262g00010	DEGAL2466g00010	DEGAL1843g00180	DEGAL6858g00130	DEGAL1038g00020	DEGAL2145g00300	DEGAL6416g00070	DEGAL5080g00060	DEGAL2212g00010	DEGAL936g00050	DEGAL3900g00010	DEGAL4642g00030	DEGAL2189g00370
DEGAL6161g00020	DEGAL199g00010	DEGAL199g00010	DEGAL2192g00130	DEGAL2297g00130	DEGAL6045g00010	DEGAL3250g00080	DEGAL966g00040	DEGAL3856g00040	DEGAL4211g00040	DEGAL5794g00090	DEGAL2297g00130	DEGAL2079g00020	DEGAL2725g00040	DEGAL1260g00090
DEGAL3812g00010	DEGAL3535g00140	DEGAL2014g00030	DEGAL4872g00160	DEGAL3701g00020	DEGAL6564g00020	DEGAL7095g00030	DEGAL4635g00080	DEGAL938g00030	DEGAL3387g00050	DEGAL2542g00010	DEGAL5490g00010	DEGAL4299g00040	DEGAL2061g00070	DEGAL2622g00060
DEGAL6771g00060	DEGAL1436g00020	DEGAL4790g00050	DEGAL2998g00040	DEGAL2964g00030	DEGAL3092g00040	DEGAL3013g00030	DEGAL370g00010	DEGAL3224g00040	DEGAL4653g00020	DEGAL1503g00050	DEGAL936g00060	DEGAL2294g00010	DEGAL3589g00040	DEGAL1701g00190
DEGAL540g00030	DEGAL6142g00060	DEGAL4587g00010	DEGAL335g00280	DEGAL5385g00010	DEGAL3689g00080	DEGAL3313g00010	DEGAL823g00030	DEGAL2086g00010	DEGAL1215g00040	DEGAL1833g00040	DEGAL1970g00010	DEGAL5007g00080	DEGAL5351g00010	DEGAL1788g00050
DEGAL3387g00060	DEGAL5629g00020	DEGAL4207g00250	DEGAL3159g00100	DEGAL3621g00020	DEGAL6818g00020	DEGAL6854g00050	DEGAL6532g00180	DEGAL6416g00050	DEGAL2050g00040	DEGAL4220g00070	DEGAL6981g00010	DEGAL2902g00060	DEGAL4642g00020	DEGAL7132g00080
DEGAL1304g00090	DEGAL1940g00020	DEGAL2586g00010	DEGAL6400g00050	DEGAL2195g00040	DEGAL2221g00070	DEGAL2189g00030	DEGAL3758g00120	DEGAL1126g00040	DEGAL4716g00030	DEGAL1444g00050	DEGAL6100g00040	DEGAL7082g00090	DEGAL2725g00060	DEGAL4757g00040
DEGAL4049g00010	DEGAL5093g00030	DEGAL234g00020	DEGAL2960g00120	DEGAL3824g00140	DEGAL1384g00050	DEGAL5200g00020	DEGAL4407g00270	DEGAL5925g00080	DEGAL5424g00050	DEGAL6621g00080	DEGAL7156g00020	DEGAL6703g00150	DEGAL4642g00010	DEGAL4757g00070
DEGAL6190g00010	DEGAL534g00140	DEGAL3646g00110	DEGAL5871g00020	DEGAL3266g00010	DEGAL5964g00020	DEGAL5052g00010	DEGAL484g00270	DEGAL877g00040	DEGAL5202g00070	DEGAL5211g00010	DEGAL1094g00060	DEGAL6707g00020	DEGAL5285g00020	DEGAL505g00030
DEGAL540g00040	DEGAL1906g00050	DEGAL2419g00060	DEGAL1152g00010	DEGAL5424g00050	DEGAL6706g00010	DEGAL1152g00060	DEGAL75g00010	DEGAL5925g00070	DEGAL2206g00040	DEGAL1414g00020	DEGAL6416g00060	DEGAL4135g00090	DEGAL4572g00100	DEGAL917g00020
DEGAL4321g00090	DEGAL489g00010	DEGAL5029g00010	DEGAL5425g00060	DEGAL4188g00580	DEGAL697g00040	DEGAL5960g00020	DEGAL2566g00030	DEGAL121g00010	DEGAL5295g00010	DEGAL2932g00040	DEGAL3224g00040	DEGAL1143g00020	DEGAL866g00020	DEGAL2240g00070
DEGAL5993g00050	DEGAL3413g00040	DEGAL5224g00120	DEGAL1377g00020	DEGAL5931g00080	DEGAL325g00190	DEGAL2053g00020	DEGAL5499g00040	DEGAL5426g00020	DEGAL1387g00080	DEGAL5167g00080	DEGAL2086g00010	DEGAL6703g00170	DEGAL3824g00190	DEGAL3658g00080
DEGAL2320g00020	DEGAL1850g00010	DEGAL1782g00460	DEGAL6259g00060	DEGAL3836g00050	DEGAL5395g00050	DEGAL2390g00010	DEGAL5617g00010	DEGAL562g00060	DEGAL776g00010	DEGAL2342g00120	DEGAL5925g00090	DEGAL4188g00380	DEGAL1764g00070	DEGAL6598g00090
DEGAL5866g00050	DEGAL2240g00010	DEGAL19g00020	DEGAL4011g00050	DEGAL3939g00060	DEGAL3324g00110	DEGAL3250g00070	DEGAL6675g00020	DEGAL120g00030	DEGAL2192g00140	DEGAL5293g00050	DEGAL3760g00010	DEGAL5842g00030	DEGAL4639g00010	DEGAL283g00190
DEGAL6319g00010	DEGAL6854g00060	DEGAL1906g00050	DEGAL3712g00090	DEGAL6771g00040	DEGAL3563g00130	DEGAL3043g00020	DEGAL2606g00010	DEGAL6004g00070	DEGAL2964g00020	DEGAL2216g00120	DEGAL3224g00070	DEGAL5404g00010	DEGAL6777g00030	DEGAL72g00200
DEGAL4982g00030	DEGAL1271g00010	DEGAL342g00100	DEGAL1038g00020	DEGAL1304g00080	DEGAL3795g00070	DEGAL484g00320	DEGAL4302g00010	DEGAL120g00040	DEGAL1931g00030	DEGAL1143g00010	DEGAL5925g00080	DEGAL5167g00070	DEGAL4572g00120	DEGAL3784g00040
DEGAL1369g00150	DEGAL3758g00070	DEGAL6824g00060	DEGAL4410g00070	DEGAL1670g00020	DEGAL603g00010	DEGAL1757g00030	DEGAL534g00140	DEGAL5051g00010	DEGAL5502g00010	DEGAL3838g00020	DEGAL936g00030	DEGAL5564g00010	DEGAL3589g00110	DEGAL2593g00040
DEGAL5394g00060	DEGAL2763g00040	DEGAL4937g00010	DEGAL4011g00110	DEGAL4146g00270	DEGAL4209g00020	DEGAL5794g00130	DEGAL2547g00010	DEGAL5425g00070	DEGAL1931g00040	DEGAL2658g00060	DEGAL5925g00070	DEGAL4135g00060	DEGAL4323g00010	DEGAL01g00010
DEGAL1230g00010	DEGAL6598g00030	DEGAL2061g00020	DEGAL3125g00070	DEGAL41g00020	DEGAL7095g00040	DEGAL2332g00020	DEGAL6281g00010	DEGAL4011g00280	DEGAL6858g00130	DEGAL2806g00250	DEGAL400g00010	DEGAL5842g00010	DEGAL4323g00020	DEGAL6824g00250
DEGAL2813g00040	DEGAL6675g00010	DEGAL6760g00010	DEGAL4872g00370	DEGAL5505g00030	DEGAL5538g00010	DEGAL806g00100	DEGAL1118g00050	DEGAL6079g00010	DEGAL5295g00040	DEGAL3871g00010	DEGAL342g00010	DEGAL7041g00020	DEGAL231g00020	DEGAL672g00010
DEGAL6121g00150	DEGAL6283g00090	DEGAL2459g00010	DEGAL655g00010	DEGAL335g00210	DEGAL5502g00010	DEGAL5467g00020	DEGAL1838g00020	DEGAL3856g00010	DEGAL3932g00050	DEGAL5931g00080	DEGAL2586g00020	DEGAL5404g00110	DEGAL2466g00170	DEGAL6858g00210
DEGAL2297g00110	DEGAL366g00030	DEGAL2310g00080	DEGAL6541g00010	DEGAL1946g00020	DEGAL2702g00010	DEGAL3292g00010	DEGAL5216g00010	DEGAL5051g00020	DEGAL7132g00090	DEGAL5297g00010	DEGAL3914g00010	DEGAL325g00020	DEGAL2436g00100	DEGAL423g00010
DEGAL1961g00040	DEGAL4494g00040	DEGAL5976g00080	DEGAL75g00010	DEGAL2368g00030	DEGAL4302g00010	DEGAL5284g00220	DEGAL1301g00020	DEGAL6004g00090	DEGAL6357g00070	DEGAL4573g00010	DEGAL2703g00010	DEGAL2813g00070	DEGAL2195g00050	DEGAL3461g00040
DEGAL2049g00030	DEGAL4033g00030	DEGAL3246g00010	DEGAL663g00040	DEGAL2579g00040	DEGAL2960g00110	DEGAL2929g00020	DEGAL1118g00070	DEGAL6290g00050	DEGAL2067g00440	DEGAL3900g00010	DEGAL5427g00020	DEGAL1670g00020	DEGAL2220g00010	DEGAL1799g00040
DEGAL3442g00020	DEGAL4320g00020	DEGAL3812g00020	DEGAL3831g00020	DEGAL6260g00050	DEGAL1517g00040	DEGAL5301g00030	DEGAL4241g00020	DEGAL2703g00010	DEGAL4482g00020	DEGAL2079g00020	DEGAL6290g00060	DEGAL5222g00010	DEGAL2220g00020	DEGAL4823g00010
DEGAL429g00060	DEGAL325g00170	DEGAL1701g00220	DEGAL2681g00070	DEGAL104g00020	DEGAL491g00070	DEGAL5052g00020	DEGAL5635g00010	DEGAL561g00060	DEGAL3495g00100	DEGAL3526g00080	DEGAL5866g00010	DEGAL2813g00060	DEGAL452g00030	DEGAL72g00030
DEGAL577g00020	DEGAL157g00020	DEGAL2248g00010	DEGAL7082g00090	DEGAL6106g00010	DEGAL2216g00100	DEGAL6532g00040	DEGAL4011g00190	DEGAL4011g00270	DEGAL1788g00080	DEGAL5564g00030	DEGAL121g00090	DEGAL4188g00340	DEGAL3466g00010	DEGAL5280g00040
DEGAL2467g00010	DEGAL6476g00020	DEGAL6621g00120	DEGAL2067g00410	DEGAL6038g00030	DEGAL6254g00120	DEGAL5960g00030	DEGAL6847g00020	DEGAL342g00080	DEGAL3495g00110	DEGAL4320g00010	DEGAL5425g00020	DEGAL3092g00010	DEGAL2698g00020	DEGAL2114g00130
DEGAL5597g00120	DEGAL2818g00090	DEGAL2492g00040	DEGAL5910g00020	DEGAL5167g00060	DEGAL2492g00070	DEGAL225g00040	DEGAL4188g00620	DEGAL5425g00020	DEGAL6512g00010	DEGAL5007g00080	DEGAL1031g00020	DEGAL518g00030	DEGAL6018g00140	DEGAL1735g00010
DEGAL3551g00020	DEGAL4587g00010	DEGAL1436g00020	DEGAL3831g00030	DEGAL1796g00010	DEGAL946g00070	DEGAL3512g00020	DEGAL4427g00050	DEGAL3311g00030	DEGAL505g00040	DEGAL2902g00060	DEGAL6205g00010	DEGAL982g00050	DEGAL2197g00060	DEGAL2693g00110
DEGAL2104g00010	DEGAL2814g00010	DEGAL6234g00010	DEGAL5280g00040	DEGAL2901g00030	DEGAL232g00040	DEGAL72g00240	DEGAL2664g00100	DEGAL5684g00040	DEGAL335g00210	DEGAL7082g00090	DEGAL4011g00110	DEGAL1578g00100	DEGAL463g00010	DEGAL6304g00030
DEGAL5291g00290	DEGAL4211g00060	DEGAL6058g00040	DEGAL2098g00020	DEGAL1549g00260	DEGAL4571g00010	DEGAL5331g00010	DEGAL5925g00160	DEGAL5617g00060	DEGAL5377g00010	DEGAL5404g00040	DEGAL1989g00120	DEGAL7100g00010	DEGAL2216g00030	DEGAL3643g00020
DEGAL2800g00030	DEGAL1517g00020	DEGAL5055g00040	DEGAL6507g00040	DEGAL2466g00060	DEGAL1766g00020	DEGAL313g00020	DEGAL6750g00010	DEGAL6532g00100	DEGAL4148g00010	DEGAL6707g00020	DEGAL484g00220	DEGAL5835g00240	DEGAL1733g00030	DEGAL4983g00020
DEGAL5253g00030	DEGAL1517g00050	DEGAL7040g00040	DEGAL1931g00050	DEGAL2806g00160	DEGAL7082g00020	DEGAL3043g00010	DEGAL7167g00040	DEGAL6310g00010	DEGAL6033g00070	DEGAL6707g00030	DEGAL3011g00010	DEGAL982g00060	DEGAL6955g00110	DEGAL1799g00090
DEGAL5866g00040	DEGAL2419g00060	DEGAL1737g00070	DEGAL899g00020	DEGAL5886g00010	DEGAL5552g00020	DEGAL4210g00070	DEGAL4166g00060	DEGAL4182g00020	DEGAL5377g00020	DEGAL4135g00090	DEGAL5802g00020	DEGAL3240g00030	DEGAL4413g00140	DEGAL2693g00130
DEGAL4324g00020	DEGAL3471g00020	DEGAL523g00010	DEGAL3336g00060	DEGAL4810g00010	DEGAL562g00300	DEGAL2082g00030	DEGAL6896g00010	DEGAL2664g00040	DEGAL6560g00010	DEGAL5404g00020	DEGAL4407g00250	DEGAL1782g00200	DEGAL6955g00100	DEGAL4853g00020
DEGAL5577g00030	DEGAL4407g00270	DEGAL03g00010	DEGAL728g00190	DEGAL2041g00020	DEGAL2802g00070	DEGAL2467g00010	DEGAL5915g00050	DEGAL3557g00030	DEGAL5914g00010	DEGAL1143g00020	DEGAL6087g00030	DEGAL6247g00080	DEGAL7068g00020	DEGAL4040g00020
DEGAL463g00010	DEGAL5866g00190	DEGAL4376g00020	DEGAL4007g00100	DEGAL6230g00030	DEGAL5521g00010	DEGAL4405g00010	DEGAL5925g00130	DEGAL525g00130	DEGAL523g00010	DEGAL6703g00170	DEGAL1382g00010	DEGAL3511g00150	DEGAL4094g00030	DEGAL330g00030
DEGAL2061g00110	DEGAL3807g00030	DEGAL4011g00030	DEGAL4942g00030	DEGAL3638g00060	DEGAL4272g00010	DEGAL1562g00080	DEGAL7167g00010	DEGAL5706g00050	DEGAL2915g00040	DEGAL5842g00030	DEGAL3498g00030	DEGAL4235g00030	DEGAL4601g00010	DEGAL6427g00040
DEGAL5866g00030	DEGAL4961g00060	DEGAL4264g00020	DEGAL4523g00010	DEGAL1092g00010	DEGAL2206g00050	DEGAL5284g00210	DEGAL4011g00120	DEGAL4182g00010	DEGAL3784g00040	DEGAL5404g00010	DEGAL3758g00110	DEGAL3526g00050	DEGAL421g00020	DEGAL1423g00010
DEGAL3356g00010	DEGAL6058g00040	DEGAL4635g00010	DEGAL4207g00240	DEGAL5607g00050	DEGAL4407g00260	DEGAL4215g00010	DEGAL1001g00090	DEGAL4407g00250	DEGAL1553g00030	DEGAL2572g00010	DEGAL6437g00010	DEGAL459g00040	DEGAL2276g00060	DEGAL2221g00080
DEGAL1369g00200	DEGAL2901g00050	DEGAL6092g00020	DEGAL1930g00070	DEGAL141g00010	DEGAL4733g00090	DEGAL2049g00030	DEGAL3128g00040	DEGAL6087g00020	DEGAL3902g00090	DEGAL1737g00090	DEGAL3510g00010	DEGAL2902g00070	DEGAL2115g00080	DEGAL2381g00010
DEGAL2356g00070	DEGAL7040g00040	DEGAL6195g00020	DEGAL1369g00150	DEGAL729g00020	DEGAL6824g00230	DEGAL5052g00030	DEGAL554g00010	DEGAL6750g00050	DEGAL1387g00020	DEGAL5564g00010	DEGAL4646g00100	DEGAL4736g00010	DEGAL3551g00020	DEGAL3617g00010
DEGAL5809g00160	DEGAL2898g00030	DEGAL2448g00010	DEGAL4161g00020	DEGAL4405g00010	DEGAL6170g00060	DEGAL6639g00010	DEGAL7040g00050	DEGAL6087g00010	DEGAL2192g00030	DEGAL5167g00060	DEGAL823g00010	DEGAL3511g00140	DEGAL1578g00040	DEGAL4600g00050
DEGAL5284g00210	DEGAL5525g00010	DEGAL6195g00030	DEGAL4872g00250	DEGAL3755g00010	DEGAL2318g00040	DEGAL3812g00010	DEGAL7053g00040	DEGAL370g00010	DEGAL3461g00040	DEGAL4135g00060	DEGAL6437g00020	DEGAL2902g00090	DEGAL1417g00020	DEGAL2960g00170
DEGAL1946g00010	DEGAL728g00080	DEGAL2900g00020	DEGAL611g00020	DEGAL1010g00010	DEGAL7004g00100	DEGAL1782g00090	DEGAL2940g00020	DEGAL3758g00100	DEGAL72g00040	DEGAL5842g00010	DEGAL1471g00010	DEGAL4188g00320	DEGAL540g00040	DEGAL4898g00010
DEGAL1393g00010	DEGAL6824g00060	DEGAL6854g00060	DEGAL1369g00200	DEGAL6087g00020	DEGAL6879g00050	DEGAL5301g00040	DEGAL541g00010	DEGAL823g00030	DEGAL2192g00010	DEGAL7041g00020	DEGAL4262g00010	DEGAL6247g00040	DEGAL4551g00010	DEGAL6416g00270
DEGAL2996g00010	DEGAL3646g00110	DEGAL125g00010	DEGAL6416g00340	DEGAL3557g00170	DEGAL562g00140	DEGAL5976g00190	DEGAL7040g00040	DEGAL4407g00270	DEGAL5001g00010	DEGAL5404g00110	DEGAL6771g00030	DEGAL7004g00130	DEGAL3901g00400	DEGAL4007g00100
DEGAL2626g00050	DEGAL2448g00100	DEGAL1628g00010	DEGAL2963g00010	DEGAL2401g00020	DEGAL790g00010	DEGAL2492g00070	DEGAL6864g00140	DEGAL6771g00030	DEGAL2189g00290	DEGAL325g00020	DEGAL1530g00010	DEGAL5479g00020	DEGAL540g00030	DEGAL2196g00010
DEGAL2963g00060	DEGAL2586g00010	DEGAL2472g00020	DEGAL2915g00060	DEGAL5167g00080	DEGAL3210g00050	DEGAL5960g00040	DEGAL5866g00140	DEGAL2566g00030	DEGAL5910g00070	DEGAL2813g00070	DEGAL2566g00040	DEGAL5809g00140	DEGAL1852g00020	DEGAL5655g00110
DEGAL4076g00110	DEGAL3253g00090	DEGAL2084g00020	DEGAL2067g00200	DEGAL130g00020	DEGAL6858g00240	DEGAL3795g00070	DEGAL2040g00030	DEGAL5499g00040	DEGAL423g00030	DEGAL1670g00020	DEGAL7040g00120	DEGAL6559g00040	DEGAL3033g00010	DEGAL4545g00040
DEGAL400g00020	DEGAL239g00020	DEGAL4494g00040	DEGAL2277g00040	DEGAL2021g00010	DEGAL7135g00060	DEGAL4844g00010	DEGAL5866g00190	DEGAL5617g00010	DEGAL6304g00010	DEGAL5222g00010	DEGAL2844g00100	DEGAL5479g00010	DEGAL4188g00470	DEGAL3524g00030
DEGAL530g00010	DEGAL1402g00010	DEGAL7085g00110	DEGAL6161g00160	DEGAL2054g00030	DEGAL3081g00040	DEGAL3906g00080	DEGAL2040g00010	DEGAL3646g00070	DEGAL6304g00020	DEGAL2223g00010	DEGAL1152g00120	DEGAL1444g00120	DEGAL1737g00170	DEGAL4983g00080
DEGAL4160g00010	DEGAL705g00050	DEGAL3092g00030	DEGAL4917g00070	DEGAL4872g00150	DEGAL2448g00050	DEGAL313g00010	DEGAL5866g00180	DEGAL6675g00020	DEGAL605g00010	DEGAL2847g00020	DEGAL5059g00030	DEGAL4235g00010	DEGAL5988g00040	DEGAL2196g00040
DEGAL4642g00020	DEGAL6283g00040	DEGAL6816g00080	DEGAL1118g00020	DEGAL812g00020	DEGAL4428g00070	DEGAL2450g00010	DEGAL4917g00040	DEGAL2606g00010	DEGAL275g00050	DEGAL4188g00340	DEGAL2566g00010	DEGAL6744g00010	DEGAL2115g00100	DEGAL4007g00140
DEGAL2871g00020	DEGAL2623g00030	DEGAL4639g00020	DEGAL427g00030	DEGAL6880g00030	DEGAL5513g00060	DEGAL6419g00010	DEGAL7040g00070	DEGAL2189g00760	DEGAL3643g00010	DEGAL893g00030	DEGAL3222g00010	DEGAL5427g00210	DEGAL5159g00010	DEGAL5696g00010
DEGAL5838g00030	DEGAL3082g00030	DEGAL5282g00010	DEGAL1568g00010	DEGAL2491g00010	DEGAL1549g00170	DEGAL72g00230	DEGAL4407g00110	DEGAL4302g00010	DEGAL6858g00240	DEGAL3092g00010	DEGAL3818g00010	DEGAL1514g00010	DEGAL6121g00010	DEGAL6182g00030
DEGAL3150g00020	DEGAL6172g00050	DEGAL325g00170	DEGAL2192g00560	DEGAL1343g00200	DEGAL6532g00190	DEGAL195g00010	DEGAL6532g00260	DEGAL3086g00010	DEGAL3643g00020	DEGAL2754g00080	DEGAL4146g00250	DEGAL232g00030	DEGAL1220g00020	DEGAL5258g00020
DEGAL2800g00010	DEGAL5891g00010	DEGAL4033g00030	DEGAL3683g00030	DEGAL1699g00050	DEGAL2238g00090	DEGAL1875g00010	DEGAL6365g00130	DEGAL534g00140	DEGAL1701g00090	DEGAL518g00030	DEGAL5597g00070	DEGAL10g00010	DEGAL2802g00020	DEGAL4983g00090
DEGAL3038g00080	DEGAL5410g00010	DEGAL2219g00010	DEGAL6958g00020	DEGAL6191g00010	DEGAL4146g00210	DEGAL6854g00060	DEGAL5513g00200	DEGAL2547g00010	DEGAL5781g00100	DEGAL982g00050	DEGAL2137g00070	DEGAL232g00040	DEGAL5186g00030	DEGAL2693g00080
DEGAL2725g00070	DEGAL2900g00020	DEGAL2708g00010	DEGAL1301g00030	DEGAL7085g00070	DEGAL2192g00220	DEGAL1186g00010	DEGAL6365g00150	DEGAL832g00010	DEGAL1595g00260	DEGAL1578g00100	DEGAL2137g00060	DEGAL6559g00090	DEGAL6897g00080	DEGAL4563g00030
DEGAL459g00010	DEGAL6816g00080	DEGAL5752g00050	DEGAL5375g00060	DEGAL1225g00030	DEGAL4403g00080	DEGAL2248g00010	DEGAL1634g00010	DEGAL6281g00010	DEGAL1858g00030	DEGAL7100g00010	DEGAL832g00010	DEGAL232g00050	DEGAL6897g00040	DEGAL489g00010
DEGAL7132g00130	DEGAL1940g00010	DEGAL1933g00010	DEGAL611g00110	DEGAL5280g00010	DEGAL6824g00020	DEGAL6730g00010	DEGAL4416g00110	DEGAL1118g00050	DEGAL1595g00220	DEGAL121g00200	DEGAL3891g00020	DEGAL5375g00120	DEGAL6956g00030	DEGAL2900g00020
DEGAL2463g00010	DEGAL6365g00100	DEGAL2623g00030	DEGAL2448g00040	DEGAL4572g00170	DEGAL3994g00020	DEGAL693g00010	DEGAL6864g00170	DEGAL1838g00020	DEGAL4363g00030	DEGAL982g00060	DEGAL4427g00020	DEGAL5976g00020	DEGAL2491g00100	DEGAL6564g00040
DEGAL2575g00010	DEGAL2448g00010	DEGAL5533g00100	DEGAL3240g00060	DEGAL3732g00010	DEGAL2368g00020	DEGAL305g00030	DEGAL6647g00010	DEGAL5216g00010	DEGAL1799g00010	DEGAL3240g00030	DEGAL4427g00010	DEGAL6521g00010	DEGAL5542g00010	DEGAL4343g00010
DEGAL1940g00050	DEGAL6127g00040	DEGAL1940g00010	DEGAL3712g00110	DEGAL17g00010	DEGAL3441g00090	DEGAL6609g00010	DEGAL6365g00190	DEGAL3145g00010	DEGAL4600g00060	DEGAL1782g00200	DEGAL3646g00010	DEGAL2316g00020	DEGAL618g00020	DEGAL6824g00160
DEGAL4600g00090	DEGAL3563g00190	DEGAL6598g00030	DEGAL4160g00010	DEGAL5946g00010	DEGAL1595g00150	DEGAL2492g00060	DEGAL2189g00680	DEGAL1301g00020	DEGAL4827g00050	DEGAL6247g00080	DEGAL5136g00010	DEGAL893g00050	DEGAL5322g00010	DEGAL2342g00020
DEGAL1753g00050	DEGAL5976g00080	DEGAL5629g00030	DEGAL302g00040	DEGAL5297g00010	DEGAL7064g00010	DEGAL2579g00110	DEGAL1702g00030	DEGAL1118g00070	DEGAL4452g00090	DEGAL3511g00150	DEGAL5715g00010	DEGAL2998g00030	DEGAL3125g00070	DEGAL4948g00010
DEGAL6707g00070	DEGAL4405g00070	DEGAL697g00050	DEGAL4229g00070	DEGAL5833g00010	DEGAL284g00010	DEGAL2067g00300	DEGAL491g00020	DEGAL5597g00040	DEGAL7132g00110	DEGAL5809g00180	DEGAL4427g00030	DEGAL4011g00340	DEGAL618g00030	DEGAL3197g00020
DEGAL4146g00230	DEGAL4319g00030	DEGAL1271g00010	DEGAL5255g00040	DEGAL283g00140	DEGAL2946g00030	DEGAL1961g00130	DEGAL6647g00020	DEGAL4241g00020	DEGAL390g00030	DEGAL3240g00010	DEGAL1502g00020	DEGAL5866g00020	DEGAL6955g00020	DEGAL721g00010
DEGAL267g00010	DEGAL2407g00010	DEGAL2448g00100	DEGAL2307g00130	DEGAL2368g00020	DEGAL1961g00010	DEGAL6891g00010	DEGAL3330g00040	DEGAL5597g00010	DEGAL4233g00030	DEGAL4736g00010	DEGAL6673g00010	DEGAL506g00010	DEGAL6291g00050	DEGAL3197g00010
DEGAL6661g00010	DEGAL3563g00160	DEGAL189g00100	DEGAL4253g00010	DEGAL4060g00080	DEGAL275g00020	DEGAL6811g00010	DEGAL981g00030	DEGAL4011g00190	DEGAL4233g00020	DEGAL3511g00140	DEGAL562g00170	DEGAL2626g00040	DEGAL6296g00070	DEGAL5508g00080
DEGAL6574g00280	DEGAL5291g00320	DEGAL3511g00030	DEGAL4872g00240	DEGAL4625g00020	DEGAL6703g00110	DEGAL2670g00030	DEGAL821g00010	DEGAL3789g00040	DEGAL4233g00010	DEGAL3901g00340	DEGAL3250g00060	DEGAL3865g00050	DEGAL710g00010	DEGAL1708g00020
DEGAL3828g00020	DEGAL788g00010	DEGAL102g00010	DEGAL3634g00010	DEGAL4563g00010	DEGAL4975g00110	DEGAL5910g00210	DEGAL4079g00030	DEGAL6750g00030	DEGAL2196g00050	DEGAL2902g00090	DEGAL4616g00010	DEGAL506g00020	DEGAL4405g00060	DEGAL1304g00100
DEGAL3025g00010	DEGAL7089g00040	DEGAL1404g00020	DEGAL4545g00040	DEGAL1243g00020	DEGAL562g00060	DEGAL2607g00070	DEGAL2189g00630	DEGAL6847g00020	DEGAL3246g00010	DEGAL6247g00040	DEGAL1502g00010	DEGAL4906g00010	DEGAL1473g00090	DEGAL5976g00080
DEGAL6821g00010	DEGAL2596g00010	DEGAL1931g00090	DEGAL3511g00090	DEGAL729g00120	DEGAL4666g00030	DEGAL4733g00190	DEGAL2145g00250	DEGAL4188g00620	DEGAL4901g00010	DEGAL7004g00130	DEGAL5925g00150	DEGAL5435g00080	DEGAL5052g00010	DEGAL5055g00040
DEGAL4160g00020	DEGAL342g00100	DEGAL4207g00260	DEGAL365g00040	DEGAL3595g00020	DEGAL2189g00130	DEGAL1304g00080	DEGAL2818g00070	DEGAL2664g00100	DEGAL3150g00020	DEGAL5479g00020	DEGAL5915g00040	DEGAL6674g00010	DEGAL2390g00010	DEGAL5284g00150
DEGAL6668g00010	DEGAL2061g00020	DEGAL1444g00050	DEGAL6134g00020	DEGAL5505g00020	DEGAL273g00020	DEGAL816g00010	DEGAL1606g00080	DEGAL4188g00630	DEGAL5151g00010	DEGAL7004g00120	DEGAL6734g00020	DEGAL4407g00010	DEGAL3043g00020	DEGAL4526g00030
DEGAL5838g00040	DEGAL6018g00020	DEGAL1515g00010	DEGAL4983g00090	DEGAL4486g00010	DEGAL4027g00050	DEGAL5394g00060	DEGAL2625g00030	DEGAL5925g00160	DEGAL4889g00020	DEGAL6559g00040	DEGAL2432g00020	DEGAL3712g00210	DEGAL5794g00130	DEGAL2897g00050
DEGAL6258g00020	DEGAL2623g00130	DEGAL5827g00040	DEGAL5866g00080	DEGAL6185g00020	DEGAL3182g00010	DEGAL2996g00010	DEGAL2592g00110	DEGAL6750g00010	DEGAL2323g00100	DEGAL5479g00010	DEGAL4011g00130	DEGAL493g00040	DEGAL5052g00020	DEGAL4572g00070
DEGAL3624g00010	DEGAL4092g00070	DEGAL6660g00110	DEGAL248g00030	DEGAL427g00030	DEGAL3092g00050	DEGAL4309g00060	DEGAL5030g00070	DEGAL7167g00040	DEGAL2246g00080	DEGAL1444g00120	DEGAL3377g00020	DEGAL3865g00010	DEGAL5960g00030	DEGAL4526g00040
DEGAL530g00130	DEGAL4011g00390	DEGAL3167g00010	DEGAL1595g00470	DEGAL4882g00020	DEGAL6349g00020	DEGAL224g00020	DEGAL3646g00100	DEGAL4166g00060	DEGAL5861g00030	DEGAL4235g00010	DEGAL3377g00010	DEGAL3511g00120	DEGAL225g00040	DEGAL4889g00070
DEGAL6846g00020	DEGAL5111g00030	DEGAL3557g00030	DEGAL7132g00030	DEGAL6416g00350	DEGAL870g00020	DEGAL1198g00010	DEGAL3529g00010	DEGAL6734g00020	DEGAL5976g00030	DEGAL5427g00210	DEGAL5416g00010	DEGAL493g00030	DEGAL3043g00010	DEGAL2448g00010
DEGAL212g00010	DEGAL6771g00060	DEGAL239g00020	DEGAL2297g00080	DEGAL4850g00010	DEGAL4207g00230	DEGAL4594g00010	DEGAL1267g00060	DEGAL6896g00010	DEGAL1580g00020	DEGAL5427g00200	DEGAL7040g00030	DEGAL484g00090	DEGAL4405g00010	DEGAL5910g00120
DEGAL2996g00020	DEGAL6040g00010	DEGAL4827g00030	DEGAL4011g00360	DEGAL946g00080	DEGAL6833g00010	DEGAL6326g00010	DEGAL4175g00040	DEGAL5915g00050	DEGAL5105g00010	DEGAL1514g00010	DEGAL2040g00040	DEGAL1796g00010	DEGAL3812g00010	DEGAL2342g00030
DEGAL4309g00060	DEGAL2834g00010	DEGAL4027g00100	DEGAL5202g00200	DEGAL6880g00020	DEGAL2091g00040	DEGAL6041g00010	DEGAL5752g00020	DEGAL5925g00130	DEGAL4948g00010	DEGAL232g00030	DEGAL6148g00010	DEGAL3595g00020	DEGAL5960g00040	DEGAL4200g00010
DEGAL6301g00050	DEGAL1156g00020	DEGAL534g00140	DEGAL3881g00010	DEGAL6416g00380	DEGAL1877g00020	DEGAL4189g00020	DEGAL395g00010	DEGAL7167g00010	DEGAL6170g00020	DEGAL10g00010	DEGAL5788g00010	DEGAL5224g00040	DEGAL4844g00010	DEGAL5508g00010
DEGAL5250g00010	DEGAL2812g00220	DEGAL6864g00160	DEGAL2838g00010	DEGAL4410g00010	DEGAL1384g00040	DEGAL1287g00060	DEGAL5752g00010	DEGAL4011g00120	DEGAL7093g00010	DEGAL6581g00130	DEGAL4646g00070	DEGAL1374g00010	DEGAL693g00010	DEGAL1255g00010
DEGAL448g00010	DEGAL5351g00040	DEGAL4052g00010	DEGAL1267g00040	DEGAL4210g00040	DEGAL7164g00010	DEGAL5461g00010	DEGAL7167g00110	DEGAL1001g00090	DEGAL548g00020	DEGAL232g00040	DEGAL3557g00170	DEGAL493g00010	DEGAL5108g00010	DEGAL979g00010
DEGAL2118g00010	DEGAL2356g00020	DEGAL2145g00250	DEGAL6244g00060	DEGAL3563g00280	DEGAL6730g00060	DEGAL1304g00090	DEGAL4329g00020	DEGAL554g00010	DEGAL2246g00060	DEGAL6559g00090	DEGAL4646g00080	DEGAL2681g00050	DEGAL2996g00010	DEGAL4572g00080
DEGAL3644g00010	DEGAL03g00010	DEGAL723g00030	DEGAL6662g00010	DEGAL6437g00010	DEGAL5749g00010	DEGAL4207g00260	DEGAL5866g00230	DEGAL7040g00050	DEGAL1649g00030	DEGAL232g00050	DEGAL550g00080	DEGAL2740g00010	DEGAL4309g00060	DEGAL2342g00060
DEGAL2280g00010	DEGAL412g00160	DEGAL6243g00020	DEGAL4207g00300	DEGAL2502g00030	DEGAL4299g00050	DEGAL4027g00100	DEGAL6465g00010	DEGAL7053g00040	DEGAL3814g00010	DEGAL5375g00120	DEGAL5357g00020	DEGAL4078g00070	DEGAL224g00020	DEGAL4027g00040
DEGAL6260g00100	DEGAL7094g00020	DEGAL1921g00020	DEGAL3983g00050	DEGAL5400g00010	DEGAL4146g00250	DEGAL871g00010	DEGAL5533g00070	DEGAL2940g00020	DEGAL5508g00080	DEGAL6521g00010	DEGAL994g00020	DEGAL2672g00020	DEGAL5835g00070	DEGAL5248g00010
DEGAL5306g00010	DEGAL1737g00070	DEGAL2356g00020	DEGAL1090g00020	DEGAL5404g00020	DEGAL4871g00010	DEGAL224g00010	DEGAL4329g00010	DEGAL541g00010	DEGAL4238g00010	DEGAL2316g00020	DEGAL562g00230	DEGAL928g00010	DEGAL325g00200	DEGAL5074g00020
DEGAL4726g00010	DEGAL1287g00040	DEGAL2061g00070	DEGAL3899g00010	DEGAL3906g00010	DEGAL6824g00150	DEGAL6723g00010	DEGAL3742g00040	DEGAL7040g00040	DEGAL1304g00100	DEGAL4011g00340	DEGAL4206g00040	DEGAL103g00010	DEGAL2996g00020	DEGAL6536g00020
DEGAL6559g00010	DEGAL2568g00050	DEGAL4347g00120	DEGAL534g00160	DEGAL41g00070	DEGAL4562g00010	DEGAL5335g00040	DEGAL4011g00030	DEGAL6864g00140	DEGAL2246g00030	DEGAL6349g00020	DEGAL5387g00040	DEGAL2998g00050	DEGAL4309g00010	DEGAL6766g00030
DEGAL746g00010	DEGAL2596g00160	DEGAL887g00080	DEGAL5284g00040	DEGAL205g00080	DEGAL4365g00030	DEGAL3712g00140	DEGAL5533g00060	DEGAL6532g00240	DEGAL2897g00040	DEGAL2626g00040	DEGAL5030g00010	DEGAL2681g00020	DEGAL4253g00010	DEGAL4572g00020
DEGAL4007g00090	DEGAL6365g00130	DEGAL6260g00050	DEGAL6861g00050	DEGAL3824g00100	DEGAL3977g00040	DEGAL1748g00070	DEGAL395g00050	DEGAL5866g00140	DEGAL5114g00010	DEGAL3865g00050	DEGAL588g00050	DEGAL2021g00010	DEGAL5827g00040	DEGAL1850g00010
DEGAL2189g00390	DEGAL5058g00020	DEGAL4405g00040	DEGAL6824g00080	DEGAL5676g00030	DEGAL5588g00020	DEGAL6172g00010	DEGAL5752g00050	DEGAL6148g00020	DEGAL2246g00020	DEGAL506g00020	DEGAL486g00020	DEGAL2960g00120	DEGAL5556g00070	DEGAL510g00100
DEGAL4733g00040	DEGAL385g00020	DEGAL2381g00040	DEGAL7118g00050	DEGAL6930g00040	DEGAL2848g00060	DEGAL6812g00060	DEGAL1564g00050	DEGAL6365g00120	DEGAL5910g00100	DEGAL5435g00080	DEGAL7033g00100	DEGAL103g00020	DEGAL5827g00050	DEGAL7038g00040
DEGAL5734g00040	DEGAL4785g00030	DEGAL4144g00020	DEGAL6824g00250	DEGAL1649g00140	DEGAL6486g00010	DEGAL2067g00320	DEGAL728g00130	DEGAL2040g00010	DEGAL3823g00010	DEGAL3712g00210	DEGAL6216g00030	DEGAL6550g00010	DEGAL710g00020	DEGAL6142g00060
DEGAL6723g00010	DEGAL1317g00010	DEGAL5017g00010	DEGAL4488g00120	DEGAL5827g00050	DEGAL2204g00060	DEGAL1034g00010	DEGAL5378g00110	DEGAL5866g00180	DEGAL4851g00050	DEGAL493g00040	DEGAL3490g00040	DEGAL4146g00110	DEGAL4253g00020	DEGAL4572g00010
DEGAL6161g00250	DEGAL979g00010	DEGAL5080g00050	DEGAL1260g00080	DEGAL5577g00060	DEGAL611g00020	DEGAL2557g00030	DEGAL2189g00180	DEGAL7040g00070	DEGAL6496g00010	DEGAL3425g00010	DEGAL5505g00030	DEGAL2189g00510	DEGAL710g00030	DEGAL4229g00050
DEGAL1549g00190	DEGAL1782g00040	DEGAL6017g00020	DEGAL4544g00010	DEGAL357g00020	DEGAL540g00010	DEGAL2800g00010	DEGAL2189g00150	DEGAL4407g00110	DEGAL4910g00030	DEGAL6801g00070	DEGAL1643g00040	DEGAL2828g00010	DEGAL6121g00150	DEGAL6142g00050
DEGAL618g00020	DEGAL1628g00010	DEGAL3634g00020	DEGAL2782g00020	DEGAL3627g00010	DEGAL7093g00010	DEGAL4430g00030	DEGAL5378g00160	DEGAL994g00020	DEGAL2782g00010	DEGAL5270g00070	DEGAL484g00160	DEGAL4146g00010	DEGAL1402g00020	DEGAL2466g00060
DEGAL5978g00030	DEGAL540g00010	DEGAL728g00080	DEGAL7038g00030	DEGAL4872g00070	DEGAL5491g00040	DEGAL6660g00100	DEGAL1843g00040	DEGAL6365g00130	DEGAL4238g00040	DEGAL3511g00120	DEGAL4799g00020	DEGAL2480g00010	DEGAL5734g00040	DEGAL3621g00020
DEGAL2189g00270	DEGAL4188g00620	DEGAL4188g00620	DEGAL189g00030	DEGAL283g00160	DEGAL5426g00020	DEGAL4904g00020	DEGAL390g00010	DEGAL5513g00200	DEGAL2448g00040	DEGAL493g00030	DEGAL6216g00020	DEGAL5417g00010	DEGAL6254g00130	DEGAL181g00020
DEGAL1764g00070	DEGAL5080g00050	DEGAL1799g00060	DEGAL2141g00010	DEGAL248g00050	DEGAL248g00030	DEGAL5607g00050	DEGAL3807g00030	DEGAL6925g00010	DEGAL5284g00190	DEGAL1796g00010	DEGAL5505g00020	DEGAL2189g00500	DEGAL4213g00010	DEGAL510g00140
DEGAL5931g00030	DEGAL3689g00050	DEGAL4011g00010	DEGAL5866g00070	DEGAL3638g00040	DEGAL2381g00040	DEGAL3712g00100	DEGAL646g00070	DEGAL588g00050	DEGAL5284g00180	DEGAL3595g00020	DEGAL4321g00100	DEGAL6206g00020	DEGAL1930g00060	DEGAL3901g00020
DEGAL4844g00010	DEGAL3429g00070	DEGAL4347g00030	DEGAL4781g00010	DEGAL570g00030	DEGAL2914g00020	DEGAL6041g00030	DEGAL5378g00190	DEGAL6365g00150	DEGAL4898g00090	DEGAL5224g00040	DEGAL1643g00030	DEGAL4146g00060	DEGAL5398g00080	DEGAL510g00150
DEGAL562g00200	DEGAL5832g00010	DEGAL6802g00010	DEGAL1081g00010	DEGAL562g00230	DEGAL4785g00030	DEGAL29g00100	DEGAL6768g00010	DEGAL2031g00010	DEGAL6161g00010	DEGAL1374g00010	DEGAL3867g00070	DEGAL5224g00110	DEGAL1377g00020	DEGAL1131g00010
DEGAL4601g00010	DEGAL4234g00030	DEGAL1271g00030	DEGAL6824g00020	DEGAL1578g00040	DEGAL1820g00020	DEGAL6541g00010	DEGAL4575g00010	DEGAL550g00020	DEGAL2850g00010	DEGAL493g00010	DEGAL484g00130	DEGAL686g00010	DEGAL1930g00050	DEGAL2104g00010
DEGAL6375g00030	DEGAL5293g00040	DEGAL1782g00040	DEGAL407g00010	DEGAL5627g00020	DEGAL29g00100	DEGAL5835g00070	DEGAL2623g00100	DEGAL2067g00100	DEGAL2342g00050	DEGAL2681g00050	DEGAL4799g00010	DEGAL121g00100	DEGAL2739g00020	DEGAL2919g00030
DEGAL2644g00020	DEGAL5394g00010	DEGAL3429g00070	DEGAL2067g00370	DEGAL3538g00010	DEGAL6937g00020	DEGAL205g00130	DEGAL3272g00020	DEGAL6270g00040	DEGAL979g00010	DEGAL4078g00070	DEGAL3646g00180	DEGAL2297g00050	DEGAL6507g00020	DEGAL3517g00030
DEGAL1299g00060	DEGAL6816g00150	DEGAL1317g00010	DEGAL4413g00020	DEGAL3880g00110	DEGAL3697g00010	DEGAL660g00040	DEGAL705g00040	DEGAL6864g00170	DEGAL6161g00020	DEGAL2740g00020	DEGAL868g00010	DEGAL2960g00080	DEGAL3634g00010	DEGAL740g00030
DEGAL1454g00030	DEGAL656g00020	DEGAL3807g00030	DEGAL5080g00080	DEGAL2838g00030	DEGAL1989g00010	DEGAL325g00200	DEGAL3272g00040	DEGAL5505g00030	DEGAL6824g00120	DEGAL928g00010	DEGAL1643g00010	DEGAL7033g00090	DEGAL1930g00070	DEGAL2323g00010
DEGAL5159g00010	DEGAL4790g00050	DEGAL705g00050	DEGAL1989g00110	DEGAL4188g00470	DEGAL1219g00020	DEGAL4309g00040	DEGAL6864g00070	DEGAL6365g00190	DEGAL5334g00080	DEGAL103g00010	DEGAL2502g00030	DEGAL6416g00150	DEGAL7063g00020	DEGAL740g00010
DEGAL5375g00190	DEGAL3712g00200	DEGAL611g00120	DEGAL3557g00080	DEGAL946g00070	DEGAL1607g00020	DEGAL4409g00010	DEGAL2014g00050	DEGAL2189g00680	DEGAL2131g00010	DEGAL2998g00050	DEGAL7137g00040	DEGAL5375g00280	DEGAL1403g00020	DEGAL1611g00060
DEGAL5539g00010	DEGAL6017g00020	DEGAL1093g00030	DEGAL6260g00030	DEGAL283g00190	DEGAL5342g00020	DEGAL6812g00050	DEGAL3272g00030	DEGAL1702g00030	DEGAL1369g00200	DEGAL2021g00010	DEGAL1766g00020	DEGAL7089g00060	DEGAL407g00010	DEGAL6564g00150
DEGAL893g00120	DEGAL1961g00110	DEGAL5964g00030	DEGAL1692g00100	DEGAL6333g00010	DEGAL6357g00050	DEGAL3712g00110	DEGAL6864g00080	DEGAL550g00010	DEGAL4572g00090	DEGAL2960g00120	DEGAL6734g00100	DEGAL5375g00250	DEGAL3574g00010	DEGAL1401g00030
DEGAL224g00020	DEGAL893g00030	DEGAL3712g00040	DEGAL6824g00150	DEGAL4080g00010	DEGAL4733g00150	DEGAL5057g00010	DEGAL2014g00030	DEGAL4079g00020	DEGAL4315g00010	DEGAL103g00020	DEGAL4015g00010	DEGAL2914g00030	DEGAL5144g00060	DEGAL5678g00010
DEGAL881g00040	DEGAL3163g00010	DEGAL6536g00020	DEGAL534g00030	DEGAL6891g00010	DEGAL2439g00040	DEGAL655g00020	DEGAL4363g00110	DEGAL821g00010	DEGAL6766g00020	DEGAL5224g00080	DEGAL2189g00620	DEGAL6234g00020	DEGAL2647g00010	DEGAL3072g00010
DEGAL5334g00100	DEGAL3812g00020	DEGAL2693g00010	DEGAL2323g00050	DEGAL2947g00030	DEGAL6926g00090	DEGAL2607g00040	DEGAL2633g00030	DEGAL2345g00020	DEGAL5334g00100	DEGAL6550g00010	DEGAL2568g00020	DEGAL1891g00110	DEGAL5427g00070	DEGAL1649g00110
DEGAL3776g00030	DEGAL2084g00020	DEGAL5284g00150	DEGAL313g00020	DEGAL4872g00190	DEGAL728g00080	DEGAL3224g00030	DEGAL2638g00040	DEGAL4079g00030	DEGAL1246g00010	DEGAL4146g00110	DEGAL2810g00030	DEGAL946g00080	DEGAL3916g00010	DEGAL2763g00030
DEGAL312g00010	DEGAL1304g00130	DEGAL4407g00150	DEGAL3420g00010	DEGAL6247g00080	DEGAL6127g00040	DEGAL4629g00010	DEGAL4790g00060	DEGAL6096g00020	DEGAL5074g00010	DEGAL4078g00040	DEGAL4262g00040	DEGAL5417g00030	DEGAL2160g00010	DEGAL969g00020
DEGAL3405g00010	DEGAL6703g00080	DEGAL3932g00050	DEGAL6760g00060	DEGAL1506g00010	DEGAL5976g00080	DEGAL5336g00020	DEGAL1705g00010	DEGAL2818g00070	DEGAL1246g00030	DEGAL2189g00510	DEGAL41g00030	DEGAL1997g00010	DEGAL5427g00060	DEGAL2763g00040
DEGAL7110g00010	DEGAL6294g00010	DEGAL1850g00010	DEGAL6606g00020	DEGAL1931g00030	DEGAL5020g00030	DEGAL2607g00060	DEGAL2633g00070	DEGAL3020g00010	DEGAL6037g00030	DEGAL2828g00010	DEGAL4262g00030	DEGAL4004g00020	DEGAL7034g00010	DEGAL1401g00070
DEGAL4851g00050	DEGAL4367g00020	DEGAL5008g00120	DEGAL2192g00270	DEGAL6548g00050	DEGAL2850g00010	DEGAL2277g00040	DEGAL6011g00040	DEGAL2145g00280	DEGAL882g00010	DEGAL4146g00010	DEGAL3336g00030	DEGAL4011g00380	DEGAL6811g00150	DEGAL4092g00070
DEGAL4229g00060	DEGAL6864g00170	DEGAL412g00140	DEGAL6230g00110	DEGAL1260g00070	DEGAL1304g00120	DEGAL305g00070	DEGAL412g00090	DEGAL2625g00030	DEGAL1772g00020	DEGAL130g00020	DEGAL5385g00010	DEGAL2433g00030	DEGAL5427g00050	DEGAL1649g00170
DEGAL4007g00080	DEGAL4011g00030	DEGAL510g00100	DEGAL2902g00050	DEGAL6291g00050	DEGAL4868g00040	DEGAL4904g00030	DEGAL4790g00050	DEGAL6244g00030	DEGAL6700g00060	DEGAL2480g00010	DEGAL41g00020	DEGAL946g00070	DEGAL5794g00010	DEGAL6824g00060
DEGAL4396g00010	DEGAL6121g00170	DEGAL4152g00010	DEGAL853g00040	DEGAL4827g00020	DEGAL3728g00010	DEGAL6254g00060	DEGAL5533g00100	DEGAL2592g00110	DEGAL5573g00010	DEGAL5417g00010	DEGAL4262g00050	DEGAL4444g00010	DEGAL1945g00070	DEGAL1649g00150
DEGAL2192g00180	DEGAL5676g00010	DEGAL4229g00040	DEGAL6422g00090	DEGAL1931g00090	DEGAL5513g00140	DEGAL29g00110	DEGAL1977g00020	DEGAL5030g00070	DEGAL5852g00020	DEGAL2189g00500	DEGAL6998g00010	DEGAL5417g00040	DEGAL4098g00010	DEGAL2332g00020
DEGAL2038g00040	DEGAL4130g00030	DEGAL7085g00060	DEGAL4940g00020	DEGAL3574g00210	DEGAL1692g00110	DEGAL4027g00120	DEGAL1271g00010	DEGAL2625g00070	DEGAL6142g00040	DEGAL6206g00020	DEGAL41g00070	DEGAL5100g00020	DEGAL6811g00120	DEGAL2709g00060
DEGAL5284g00220	DEGAL2709g00010	DEGAL6018g00020	DEGAL6247g00060	DEGAL5431g00010	DEGAL1462g00010	DEGAL6858g00050	DEGAL335g00020	DEGAL4262g00050	DEGAL2323g00070	DEGAL5224g00110	DEGAL3740g00010	DEGAL1498g00010	DEGAL3159g00010	DEGAL3449g00020
DEGAL4196g00090	DEGAL425g00050	DEGAL1287g00040	DEGAL6001g00050	DEGAL5400g00070	DEGAL3880g00070	DEGAL2996g00020	DEGAL335g00030	DEGAL3529g00010	DEGAL2466g00010	DEGAL686g00010	DEGAL1343g00200	DEGAL410g00010	DEGAL2512g00020	DEGAL5526g00010
DEGAL2871g00040	DEGAL373g00010	DEGAL666g00060	DEGAL3362g00060	DEGAL4188g00440	DEGAL4850g00030	DEGAL6812g00040	DEGAL4500g00010	DEGAL4175g00040	DEGAL2439g00030	DEGAL121g00100	DEGAL2848g00080	DEGAL6481g00010	DEGAL4191g00010	DEGAL1649g00160
DEGAL3526g00140	DEGAL3897g00050	DEGAL2818g00090	DEGAL2272g00010	DEGAL6660g00130	DEGAL6574g00210	DEGAL3712g00120	DEGAL6730g00040	DEGAL5752g00020	DEGAL4160g00010	DEGAL2914g00020	DEGAL3835g00060	DEGAL1778g00060	DEGAL6826g00020	DEGAL3535g00140
DEGAL3098g00030	DEGAL4780g00050	DEGAL6365g00130	DEGAL1303g00010	DEGAL4229g00070	DEGAL4416g00060	DEGAL1744g00020	DEGAL4872g00180	DEGAL3835g00050	DEGAL510g00100	DEGAL6751g00050	DEGAL395g00060	DEGAL812g00030	DEGAL1462g00070	DEGAL4975g00040
DEGAL2220g00020	DEGAL4444g00040	DEGAL3284g00080	DEGAL4924g00020	DEGAL611g00110	DEGAL6058g00040	DEGAL1465g00030	DEGAL6730g00060	DEGAL395g00010	DEGAL4229g00060	DEGAL2297g00050	DEGAL1010g00010	DEGAL6703g00310	DEGAL5338g00060	DEGAL2709g00050
DEGAL2512g00020	DEGAL4028g00020	DEGAL2625g00030	DEGAL4917g00050	DEGAL2963g00090	DEGAL6100g00010	DEGAL2607g00050	DEGAL5378g00200	DEGAL5752g00010	DEGAL2187g00030	DEGAL2960g00080	DEGAL2816g00010	DEGAL2961g00010	DEGAL425g00060	DEGAL4975g00050
DEGAL5514g00010	DEGAL3197g00020	DEGAL2596g00140	DEGAL3163g00010	DEGAL4872g00270	DEGAL4211g00060	DEGAL1595g00470	DEGAL2050g00100	DEGAL395g00060	DEGAL510g00110	DEGAL2297g00070	DEGAL6185g00030	DEGAL6703g00320	DEGAL5007g00110	DEGAL1304g00080
DEGAL2014g00020	DEGAL6955g00070	DEGAL5291g00320	DEGAL6476g00030	DEGAL423g00020	DEGAL5410g00020	DEGAL5336g00010	DEGAL3758g00070	DEGAL7167g00110	DEGAL1369g00290	DEGAL3906g00010	DEGAL1989g00010	DEGAL812g00020	DEGAL5375g00090	DEGAL3535g00160
DEGAL4964g00010	DEGAL2082g00070	DEGAL2946g00020	DEGAL644g00020	DEGAL3901g00270	DEGAL2782g00010	DEGAL1748g00050	DEGAL4523g00010	DEGAL4329g00020	DEGAL2965g00010	DEGAL3732g00010	DEGAL3683g00020	DEGAL6703g00300	DEGAL2094g00010	DEGAL2823g00070
DEGAL2067g00200	DEGAL3526g00080	DEGAL7089g00040	DEGAL1341g00010	DEGAL4642g00070	DEGAL4347g00010	DEGAL2067g00340	DEGAL3795g00030	DEGAL5866g00230	DEGAL4160g00020	DEGAL2356g00040	DEGAL395g00040	DEGAL6261g00010	DEGAL3210g00100	DEGAL3159g00130
DEGAL5334g00080	DEGAL2946g00020	DEGAL6559g00030	DEGAL2693g00130	DEGAL2580g00010	DEGAL3828g00080	DEGAL4405g00070	DEGAL372g00010	DEGAL6465g00010	DEGAL4929g00020	DEGAL4146g00090	DEGAL2436g00060	DEGAL3013g00030	DEGAL448g00010	DEGAL4189g00020
DEGAL6559g00020	DEGAL5373g00100	DEGAL5926g00010	DEGAL4585g00020	DEGAL1757g00010	DEGAL3229g00020	DEGAL2192g00230	DEGAL5580g00010	DEGAL395g00070	DEGAL1708g00040	DEGAL6751g00010	DEGAL1628g00020	DEGAL6532g00050	DEGAL6581g00040	DEGAL1304g00090
DEGAL2461g00020	DEGAL6161g00080	DEGAL1792g00020	DEGAL1517g00010	DEGAL5007g00110	DEGAL1549g00080	DEGAL2954g00020	DEGAL2189g00030	DEGAL5973g00020	DEGAL1649g00090	DEGAL5375g00280	DEGAL2192g00380	DEGAL6165g00040	DEGAL4220g00060	DEGAL6660g00110
DEGAL728g00050	DEGAL4027g00100	DEGAL1118g00030	DEGAL6170g00050	DEGAL3975g00020	DEGAL1221g00090	DEGAL5953g00010	DEGAL1152g00060	DEGAL4329g00010	DEGAL3420g00020	DEGAL7089g00060	DEGAL728g00120	DEGAL3512g00010	DEGAL4558g00040	DEGAL4027g00100
DEGAL4960g00020	DEGAL5915g00060	DEGAL4387g00020	DEGAL1782g00150	DEGAL4011g00110	DEGAL4407g00370	DEGAL4309g00010	DEGAL484g00320	DEGAL395g00040	DEGAL2466g00080	DEGAL5375g00250	DEGAL2436g00080	DEGAL6004g00030	DEGAL1507g00010	DEGAL2448g00100
DEGAL1462g00040	DEGAL1260g00040	DEGAL2061g00010	DEGAL1405g00010	DEGAL6615g00030	DEGAL205g00030	DEGAL5607g00070	DEGAL4207g00270	DEGAL5533g00060	DEGAL2919g00050	DEGAL6234g00020	DEGAL2192g00370	DEGAL1309g00070	DEGAL3857g00100	DEGAL1744g00020
DEGAL3429g00060	DEGAL3856g00010	DEGAL1244g00030	DEGAL1757g00050	DEGAL6757g00060	DEGAL3831g00030	DEGAL1692g00080	DEGAL2492g00070	DEGAL6185g00020	DEGAL2323g00050	DEGAL1891g00110	DEGAL2326g00010	DEGAL4434g00030	DEGAL1945g00050	DEGAL2054g00080
DEGAL5336g00020	DEGAL357g00020	DEGAL5297g00010	DEGAL4146g00280	DEGAL2192g00300	DEGAL866g00010	DEGAL6760g00070	DEGAL3795g00070	DEGAL395g00050	DEGAL3956g00070	DEGAL896g00100	DEGAL2715g00020	DEGAL2489g00010	DEGAL3081g00030	DEGAL6546g00010
DEGAL6291g00030	DEGAL1702g00030	DEGAL5556g00050	DEGAL3906g00030	DEGAL6829g00050	DEGAL6240g00060	DEGAL3712g00170	DEGAL6854g00060	DEGAL5752g00050	DEGAL3901g00030	DEGAL3471g00010	DEGAL5378g00170	DEGAL2607g00030	DEGAL5427g00130	DEGAL4027g00130
DEGAL6481g00140	DEGAL5167g00060	DEGAL2901g00050	DEGAL1797g00110	DEGAL3901g00210	DEGAL6802g00010	DEGAL3542g00090	DEGAL2248g00010	DEGAL5997g00020	DEGAL1708g00050	DEGAL946g00080	DEGAL2189g00140	DEGAL1845g00010	DEGAL1782g00130	DEGAL4198g00010
DEGAL6252g00010	DEGAL6610g00070	DEGAL6230g00080	DEGAL5861g00020	DEGAL1387g00080	DEGAL3755g00020	DEGAL2678g00010	DEGAL2492g00060	DEGAL1564g00050	DEGAL2104g00010	DEGAL5417g00030	DEGAL2307g00110	DEGAL313g00010	DEGAL56g00200	DEGAL6266g00010
DEGAL1393g00080	DEGAL6536g00020	DEGAL1692g00110	DEGAL6897g00080	DEGAL877g00010	DEGAL6283g00090	DEGAL220g00010	DEGAL4207g00260	DEGAL2307g00130	DEGAL1946g00020	DEGAL1997g00010	DEGAL646g00050	DEGAL6858g00010	DEGAL6574g00120	DEGAL6486g00010
DEGAL6574g00120	DEGAL5781g00090	DEGAL748g00010	DEGAL4188g00120	DEGAL111g00050	DEGAL2137g00040	DEGAL611g00110	DEGAL4207g00230	DEGAL2192g00370	DEGAL2984g00010	DEGAL4011g00380	DEGAL1916g00060	DEGAL3906g00090	DEGAL459g00100	DEGAL1313g00010
DEGAL1118g00060	DEGAL3776g00010	DEGAL89g00010	DEGAL806g00220	DEGAL3046g00010	DEGAL6690g00010	DEGAL2514g00020	DEGAL3042g00050	DEGAL2189g00180	DEGAL1946g00010	DEGAL2433g00030	DEGAL646g00060	DEGAL6532g00020	DEGAL5783g00010	DEGAL7094g00020
DEGAL429g00040	DEGAL7167g00110	DEGAL6984g00010	DEGAL4233g00010	DEGAL4716g00020	DEGAL4129g00010	DEGAL4253g00010	DEGAL5277g00050	DEGAL2189g00150	DEGAL3200g00010	DEGAL946g00070	DEGAL1353g00050	DEGAL2067g00300	DEGAL5931g00030	DEGAL4562g00050
DEGAL6033g00010	DEGAL1051g00010	DEGAL1782g00140	DEGAL4078g00190	DEGAL646g00040	DEGAL4872g00460	DEGAL5827g00040	DEGAL3038g00130	DEGAL142g00010	DEGAL3677g00030	DEGAL5417g00040	DEGAL6442g00040	DEGAL6385g00050	DEGAL1414g00010	DEGAL2429g00050
DEGAL728g00130	DEGAL5080g00210	DEGAL6914g00030	DEGAL6191g00010	DEGAL723g00050	DEGAL6751g00070	DEGAL6106g00010	DEGAL1906g00060	DEGAL1843g00040	DEGAL6258g00010	DEGAL5100g00020	DEGAL3253g00090	DEGAL6385g00040	DEGAL1414g00030	DEGAL4562g00040
DEGAL1764g00060	DEGAL3495g00020	DEGAL540g00010	DEGAL3260g00010	DEGAL6148g00010	DEGAL1359g00010	DEGAL6038g00080	DEGAL1906g00050	DEGAL5378g00150	DEGAL5976g00170	DEGAL1498g00010	DEGAL4207g00100	DEGAL6858g00060	DEGAL3656g00050	DEGAL6948g00010
DEGAL5597g00140	DEGAL5395g00020	DEGAL1961g00110	DEGAL6703g00220	DEGAL2050g00070	DEGAL510g00110	DEGAL2192g00220	DEGAL2770g00030	DEGAL2326g00050	DEGAL4210g00040	DEGAL946g00060	DEGAL1916g00050	DEGAL1287g00060	DEGAL1574g00020	DEGAL4562g00030
DEGAL5976g00190	DEGAL158g00010	DEGAL3471g00020	DEGAL4785g00030	DEGAL4188g00340	DEGAL3163g00010	DEGAL5291g00110	DEGAL3038g00150	DEGAL2192g00300	DEGAL3018g00020	DEGAL410g00010	DEGAL6539g00010	DEGAL2058g00010	DEGAL6707g00070	DEGAL6793g00050
DEGAL2192g00200	DEGAL4698g00030	DEGAL1564g00030	DEGAL4011g00400	DEGAL1961g00130	DEGAL4028g00020	DEGAL3038g00180	DEGAL3483g00020	DEGAL3807g00030	DEGAL5306g00010	DEGAL570g00030	DEGAL1916g00020	DEGAL5395g00050	DEGAL2294g00010	DEGAL470g00010
DEGAL5597g00130	DEGAL6243g00020	DEGAL2568g00050	DEGAL4255g00020	DEGAL489g00010	DEGAL6151g00010	DEGAL4146g00210	DEGAL5058g00020	DEGAL6768g00010	DEGAL5467g00050	DEGAL6481g00010	DEGAL1916g00030	DEGAL4146g00200	DEGAL919g00010	DEGAL6161g00080
DEGAL7110g00030	DEGAL861g00010	DEGAL6161g00080	DEGAL3595g00030	DEGAL205g00070	DEGAL1724g00010	DEGAL534g00040	DEGAL2863g00020	DEGAL2623g00100	DEGAL1524g00020	DEGAL611g00150	DEGAL5506g00020	DEGAL2058g00020	DEGAL4320g00020	DEGAL7124g00010
DEGAL5794g00010	DEGAL3906g00120	DEGAL6357g00060	DEGAL4757g00060	DEGAL1748g00010	DEGAL2960g00160	DEGAL3658g00130	DEGAL5993g00010	DEGAL1916g00020	DEGAL26g00030	DEGAL1778g00060	DEGAL3881g00010	DEGAL2607g00040	DEGAL3994g00010	DEGAL3563g00110
DEGAL2714g00010	DEGAL1940g00080	DEGAL425g00050	DEGAL5794g00010	DEGAL3901g00040	DEGAL3897g00050	DEGAL1870g00010	DEGAL4125g00010	DEGAL6442g00010	DEGAL5399g00020	DEGAL6829g00050	DEGAL6539g00020	DEGAL3224g00030	DEGAL4188g00380	DEGAL968g00120
DEGAL4207g00010	DEGAL7085g00060	DEGAL4413g00050	DEGAL1303g00050	DEGAL4188g00100	DEGAL2147g00020	DEGAL3821g00030	DEGAL4211g00040	DEGAL3331g00010	DEGAL6537g00010	DEGAL2961g00010	DEGAL806g00080	DEGAL2067g00330	DEGAL5226g00030	DEGAL2898g00070
DEGAL2115g00100	DEGAL1436g00040	DEGAL3824g00100	DEGAL6351g00010	DEGAL2626g00040	DEGAL6158g00010	DEGAL2682g00010	DEGAL3387g00050	DEGAL705g00040	DEGAL6258g00020	DEGAL2087g00010	DEGAL1916g00010	DEGAL6165g00010	DEGAL4135g00070	DEGAL5738g00010
DEGAL2785g00030	DEGAL2381g00070	DEGAL6897g00110	DEGAL1536g00010	DEGAL893g00030	DEGAL7140g00010	DEGAL650g00030	DEGAL4653g00020	DEGAL3272g00040	DEGAL4198g00020	DEGAL525g00070	DEGAL6346g00090	DEGAL2607g00050	DEGAL3025g00010	DEGAL968g00110
DEGAL2429g00030	DEGAL6324g00020	DEGAL2050g00100	DEGAL2067g00240	DEGAL6864g00030	DEGAL2492g00040	DEGAL611g00100	DEGAL2084g00030	DEGAL6864g00070	DEGAL5247g00040	DEGAL6703g00300	DEGAL5763g00010	DEGAL3224g00020	DEGAL1421g00030	DEGAL2774g00010
DEGAL3637g00010	DEGAL917g00010	DEGAL6416g00140	DEGAL4003g00100	DEGAL491g00060	DEGAL4078g00090	DEGAL3159g00100	DEGAL1215g00030	DEGAL2014g00050	DEGAL3449g00030	DEGAL2961g00020	DEGAL2807g00010	DEGAL313g00040	DEGAL325g00010	DEGAL7092g00060
DEGAL5838g00050	DEGAL2341g00110	DEGAL2623g00090	DEGAL870g00010	DEGAL412g00120	DEGAL2067g00120	DEGAL5827g00050	DEGAL1404g00020	DEGAL2623g00130	DEGAL2053g00020	DEGAL6261g00010	DEGAL7118g00010	DEGAL4146g00220	DEGAL2847g00010	DEGAL4123g00030
DEGAL225g00040	DEGAL4347g00120	DEGAL2429g00050	DEGAL1946g00050	DEGAL5277g00020	DEGAL7089g00040	DEGAL4146g00240	DEGAL335g00150	DEGAL646g00040	DEGAL2332g00020	DEGAL3013g00030	DEGAL4404g00130	DEGAL2682g00020	DEGAL703g00010	DEGAL3850g00010
DEGAL4309g00010	DEGAL666g00060	DEGAL357g00040	DEGAL5214g00040	DEGAL4027g00010	DEGAL6221g00020	DEGAL2192g00210	DEGAL2050g00040	DEGAL2014g00030	DEGAL5467g00020	DEGAL6532g00050	DEGAL1271g00040	DEGAL4872g00410	DEGAL6247g00080	DEGAL3352g00070
DEGAL425g00060	DEGAL4092g00080	DEGAL3906g00110	DEGAL1369g00030	DEGAL283g00080	DEGAL5861g00030	DEGAL5391g00080	DEGAL4872g00060	DEGAL4363g00110	DEGAL5284g00220	DEGAL3512g00010	DEGAL4872g00150	DEGAL4970g00010	DEGAL6559g00010	DEGAL2082g00070
DEGAL2189g00250	DEGAL6357g00060	DEGAL2341g00110	DEGAL1906g00080	DEGAL6621g00080	DEGAL5781g00090	DEGAL156g00010	DEGAL5080g00090	DEGAL2633g00030	DEGAL2467g00010	DEGAL6004g00030	DEGAL6400g00020	DEGAL3663g00010	DEGAL7041g00040	DEGAL6508g00010
DEGAL5993g00040	DEGAL4238g00020	DEGAL3272g00040	DEGAL6895g00240	DEGAL1957g00010	DEGAL1260g00040	DEGAL3712g00150	DEGAL4716g00030	DEGAL2638g00040	DEGAL5284g00210	DEGAL1309g00070	DEGAL4404g00150	DEGAL812g00080	DEGAL4076g00110	DEGAL6508g00020
DEGAL4181g00010	DEGAL4572g00010	DEGAL385g00020	DEGAL4851g00050	DEGAL2067g00330	DEGAL2114g00030	DEGAL6811g00080	DEGAL2206g00050	DEGAL2901g00200	DEGAL5976g00190	DEGAL2489g00010	DEGAL6895g00230	DEGAL2682g00010	DEGAL4955g00010	DEGAL2708g00010
DEGAL5172g00010	DEGAL3557g00080	DEGAL2310g00050	DEGAL1688g00070	DEGAL3442g00020	DEGAL325g00170	DEGAL6598g00100	DEGAL5424g00050	DEGAL4790g00060	DEGAL1304g00080	DEGAL2607g00030	DEGAL4111g00010	DEGAL6481g00060	DEGAL459g00010	DEGAL1782g00040
DEGAL4901g00010	DEGAL7158g00010	DEGAL1359g00010	DEGAL232g00040	DEGAL3330g00030	DEGAL1764g00010	DEGAL710g00020	DEGAL4340g00010	DEGAL1705g00010	DEGAL6326g00010	DEGAL1845g00010	DEGAL6346g00020	DEGAL4146g00240	DEGAL510g00020	DEGAL4007g00370
DEGAL2491g00100	DEGAL5976g00250	DEGAL5293g00040	DEGAL4209g00020	DEGAL121g00200	DEGAL4375g00010	DEGAL1688g00020	DEGAL2206g00040	DEGAL2633g00070	DEGAL4189g00020	DEGAL6858g00010	DEGAL3895g00010	DEGAL7032g00010	DEGAL6574g00280	DEGAL5701g00020
DEGAL2192g00190	DEGAL3861g00010	DEGAL4872g00060	DEGAL550g00070	DEGAL6793g00060	DEGAL2693g00130	DEGAL3546g00020	DEGAL3413g00010	DEGAL1271g00040	DEGAL212g00010	DEGAL305g00030	DEGAL4872g00190	DEGAL6811g00080	DEGAL5809g00160	DEGAL125g00010
DEGAL1454g00010	DEGAL534g00130	DEGAL6955g00070	DEGAL4961g00030	DEGAL2189g00680	DEGAL102g00090	DEGAL6038g00060	DEGAL5295g00010	DEGAL412g00090	DEGAL1304g00090	DEGAL6532g00020	DEGAL723g00050	DEGAL2189g00420	DEGAL6559g00020	DEGAL1219g00040
DEGAL5783g00010	DEGAL4011g00010	DEGAL29g00070	DEGAL7057g00020	DEGAL2920g00060	DEGAL1701g00020	DEGAL2192g00200	DEGAL776g00010	DEGAL4790g00050	DEGAL2448g00100	DEGAL2067g00300	DEGAL6346g00050	DEGAL3818g00020	DEGAL3248g00010	DEGAL1219g00020
DEGAL6847g00010	DEGAL3901g00380	DEGAL6675g00010	DEGAL6706g00010	DEGAL4213g00010	DEGAL4579g00020	DEGAL3816g00040	DEGAL1872g00020	DEGAL5533g00100	DEGAL6038g00030	DEGAL6385g00050	DEGAL6516g00010	DEGAL4810g00010	DEGAL518g00010	DEGAL5976g00260
DEGAL4238g00040	DEGAL5861g00020	DEGAL3897g00050	DEGAL6926g00050	DEGAL525g00070	DEGAL6247g00010	DEGAL3982g00060	DEGAL1141g00030	DEGAL1977g00020	DEGAL6660g00100	DEGAL5224g00150	DEGAL2307g00050	DEGAL5490g00030	DEGAL1392g00010	DEGAL1341g00030
DEGAL5234g00050	DEGAL5997g00060	DEGAL3758g00070	DEGAL2670g00030	DEGAL5202g00150	DEGAL1699g00030	DEGAL1473g00040	DEGAL6598g00030	DEGAL1271g00010	DEGAL4188g00130	DEGAL6858g00060	DEGAL2579g00040	DEGAL877g00070	DEGAL893g00040	DEGAL7085g00060
	DEGAL5017g00010	DEGAL868g00020	DEGAL6703g00300	DEGAL4146g00200	DEGAL5464g00010	DEGAL1692g00050	DEGAL1387g00070	DEGAL335g00020	DEGAL6038g00080	DEGAL2067g00310	DEGAL2871g00010	DEGAL936g00040	DEGAL2813g00040	DEGAL1877g00040
	DEGAL2623g00090	DEGAL7006g00110	DEGAL4235g00180	DEGAL5809g00040	DEGAL7085g00050	DEGAL4146g00230	DEGAL2964g00020	DEGAL335g00030	DEGAL6160g00010	DEGAL1287g00060	DEGAL6735g00010	DEGAL5490g00040	DEGAL3865g00030	DEGAL5976g00270
	DEGAL4146g00280	DEGAL5255g00020	DEGAL3336g00070	DEGAL1246g00020	DEGAL994g00010	DEGAL6760g00060	DEGAL806g00210	DEGAL4500g00010	DEGAL3658g00130	DEGAL2058g00010	DEGAL7113g00010	DEGAL2189g00400	DEGAL5866g00030	DEGAL2812g00080
	DEGAL6191g00010	DEGAL205g00040	DEGAL4003g00150	DEGAL484g00130	DEGAL4639g00030	DEGAL1034g00030	DEGAL342g00100	DEGAL4872g00180	DEGAL3159g00100	DEGAL5491g00070	DEGAL6895g00260	DEGAL936g00050	DEGAL6481g00140	DEGAL3831g00030
	DEGAL5926g00010	DEGAL2720g00020	DEGAL3547g00020	DEGAL2739g00010	DEGAL4027g00130	DEGAL3818g00020	DEGAL1788g00020	DEGAL6730g00060	DEGAL3985g00030	DEGAL5395g00050	DEGAL2592g00010	DEGAL2297g00130	DEGAL611g00020	DEGAL3468g00010
	DEGAL2472g00020	DEGAL6897g00050	DEGAL3682g00010	DEGAL111g00020	DEGAL4080g00010	DEGAL3712g00160	DEGAL1141g00010	DEGAL2050g00100	DEGAL6038g00060	DEGAL4146g00200	DEGAL4882g00020	DEGAL5490g00010	DEGAL3691g00010	DEGAL5832g00020
	DEGAL4007g00030	DEGAL5351g00040	DEGAL268g00010	DEGAL3159g00120	DEGAL1815g00020	DEGAL1092g00010	DEGAL5502g00010	DEGAL4523g00010	DEGAL4188g00160	DEGAL2058g00020	DEGAL5918g00010	DEGAL936g00060	DEGAL6569g00030	DEGAL2803g00030
	DEGAL5752g00050	DEGAL4210g00040	DEGAL4851g00010	DEGAL205g00010	DEGAL6675g00020	DEGAL5335g00060	DEGAL1931g00040	DEGAL3795g00030	DEGAL7094g00020	DEGAL2607g00040	DEGAL5488g00040	DEGAL5270g00010	DEGAL5866g00050	DEGAL6966g00010
	DEGAL5508g00080	DEGAL3901g00340	DEGAL4130g00030	DEGAL3108g00010	DEGAL7094g00140	DEGAL6811g00090	DEGAL6858g00130	DEGAL372g00010	DEGAL1369g00150	DEGAL3224g00030	DEGAL2050g00110	DEGAL1126g00090	DEGAL112g00010	DEGAL2803g00040
	DEGAL4188g00120	DEGAL4028g00020	DEGAL1303g00040	DEGAL6365g00030	DEGAL6858g00230	DEGAL4253g00020	DEGAL5295g00040	DEGAL5580g00010	DEGAL4188g00100	DEGAL2067g00330	DEGAL1194g00010	DEGAL6981g00010	DEGAL5866g00040	DEGAL5832g00010
	DEGAL4172g00040	DEGAL3831g00020	DEGAL6696g00030	DEGAL3824g00190	DEGAL1225g00020	DEGAL710g00030	DEGAL342g00110	DEGAL3313g00010	DEGAL2429g00030	DEGAL6532g00060	DEGAL372g00010	DEGAL6100g00040	DEGAL2626g00060	DEGAL3007g00020
	DEGAL6914g00030	DEGAL1906g00020	DEGAL756g00010	DEGAL3402g00010	DEGAL3413g00040	DEGAL877g00070	DEGAL3932g00050	DEGAL1152g00060	DEGAL4007g00390	DEGAL6165g00010	DEGAL6888g00020	DEGAL6637g00010	DEGAL2626g00050	DEGAL959g00040
	DEGAL6234g00010	DEGAL3831g00030	DEGAL2323g00100	DEGAL4260g00010	DEGAL6433g00020	DEGAL156g00030	DEGAL7132g00090	DEGAL484g00320	DEGAL6161g00050	DEGAL2607g00050	DEGAL723g00030	DEGAL437g00020	DEGAL5866g00060	DEGAL1792g00020
	DEGAL2720g00020	DEGAL251g00020	DEGAL1397g00110	DEGAL4011g00010	DEGAL7112g00230	DEGAL2059g00050	DEGAL2622g00060	DEGAL2492g00070	DEGAL6161g00060	DEGAL3224g00020	DEGAL3313g00030	DEGAL6416g00060	DEGAL611g00050	DEGAL5291g00280
	DEGAL4639g00020	DEGAL335g00010	DEGAL5144g00010	DEGAL4011g00130	DEGAL5588g00010	DEGAL3167g00060	DEGAL6357g00070	DEGAL3795g00070	DEGAL6161g00070	DEGAL313g00040	DEGAL1152g00080	DEGAL3856g00030	DEGAL3586g00010	DEGAL2200g00140
	DEGAL5137g00010	DEGAL2240g00010	DEGAL4798g00030	DEGAL1031g00020	DEGAL1961g00020	DEGAL2054g00030	DEGAL2067g00440	DEGAL6854g00060	DEGAL5958g00030	DEGAL4146g00220	DEGAL72g00230	DEGAL3224g00040	DEGAL3511g00120	DEGAL5389g00010
	DEGAL5255g00020	DEGAL1343g00100	DEGAL4094g00020	DEGAL2365g00070	DEGAL4022g00010	DEGAL2491g00040	DEGAL4482g00020	DEGAL2248g00010	DEGAL2333g00010	DEGAL2682g00020	DEGAL1757g00050	DEGAL2086g00010	DEGAL3828g00020	DEGAL4019g00010
	DEGAL342g00060	DEGAL646g00030	DEGAL2406g00010	DEGAL5435g00080	DEGAL5435g00070	DEGAL3038g00130	DEGAL3269g00040	DEGAL2492g00060	DEGAL7124g00020	DEGAL3663g00010	DEGAL1215g00020	DEGAL1375g00010	DEGAL2067g00200	DEGAL7076g00020
	DEGAL3288g00040	DEGAL4007g00030	DEGAL2189g00590	DEGAL940g00030	DEGAL6033g00130	DEGAL7094g00020	DEGAL3495g00100	DEGAL4207g00260	DEGAL905g00060	DEGAL2682g00010	DEGAL69g00010	DEGAL5925g00090	DEGAL3595g00020	DEGAL2901g00050
	DEGAL3495g00080	DEGAL3574g00240	DEGAL2592g00130	DEGAL2623g00050	DEGAL2082g00070	DEGAL1908g00010	DEGAL872g00010	DEGAL1249g00010	DEGAL5976g00210	DEGAL4789g00040	DEGAL4033g00010	DEGAL3760g00010	DEGAL2960g00100	DEGAL6283g00100
	DEGAL2681g00030	DEGAL5997g00060	DEGAL3977g00080	DEGAL5529g00010	DEGAL5496g00020	DEGAL2297g00110	DEGAL1788g00080	DEGAL806g00170	DEGAL3850g00010	DEGAL6481g00060	DEGAL5607g00050	DEGAL3224g00070	DEGAL3713g00010	DEGAL205g00020
	DEGAL3850g00010	DEGAL6824g00160	DEGAL4571g00010	DEGAL1611g00010	DEGAL4600g00030	DEGAL5398g00020	DEGAL3495g00110	DEGAL2514g00020	DEGAL7094g00090	DEGAL1529g00020	DEGAL1595g00470	DEGAL5925g00080	DEGAL484g00010	DEGAL4152g00010
	DEGAL5925g00060	DEGAL2082g00070	DEGAL3042g00050	DEGAL2448g00040	DEGAL4098g00010	DEGAL4188g00570	DEGAL4757g00050	DEGAL650g00030	DEGAL5976g00220	DEGAL4146g00240	DEGAL2514g00020	DEGAL936g00030	DEGAL2067g00250	DEGAL3831g00020
	DEGAL4872g00180	DEGAL3563g00190	DEGAL2145g00040	DEGAL3789g00030	DEGAL116g00050	DEGAL2067g00270	DEGAL6512g00010	DEGAL3487g00030	DEGAL905g00040	DEGAL7032g00010	DEGAL376g00020	DEGAL3100g00010	DEGAL4906g00040	DEGAL5996g00010
	DEGAL5964g00020	DEGAL5404g00020	DEGAL2985g00030	DEGAL5533g00010	DEGAL4760g00030	DEGAL5645g00010	DEGAL2062g00020	DEGAL3038g00130	DEGAL4719g00030	DEGAL6811g00080	DEGAL5607g00060	DEGAL121g00010	DEGAL2681g00010	DEGAL5017g00010
	DEGAL6196g00050	DEGAL2834g00010	DEGAL6700g00060	DEGAL225g00050	DEGAL6771g00040	DEGAL3226g00030	DEGAL6842g00080	DEGAL1906g00060	DEGAL905g00030	DEGAL4810g00010	DEGAL2633g00100	DEGAL342g00010	DEGAL5838g00050	DEGAL205g00040
	DEGAL2310g00050	DEGAL6734g00020	DEGAL1989g00120	DEGAL2852g00010	DEGAL2160g00010	DEGAL403g00010	DEGAL505g00040	DEGAL1906g00050	DEGAL4007g00320	DEGAL6811g00090	DEGAL5391g00080	DEGAL3914g00010	DEGAL6935g00010	DEGAL6221g00020
	DEGAL1799g00010	DEGAL4407g00330	DEGAL1549g00190	DEGAL325g00010	DEGAL4413g00050	DEGAL6121g00150	DEGAL5377g00010	DEGAL5677g00010	DEGAL3411g00010	DEGAL5490g00030	DEGAL5607g00090	DEGAL5425g00070	DEGAL5838g00030	DEGAL6324g00020
	DEGAL292g00060	DEGAL4188g00270	DEGAL5033g00010	DEGAL3899g00020	DEGAL6947g00050	DEGAL3169g00010	DEGAL5391g00010	DEGAL2770g00030	DEGAL1782g00030	DEGAL936g00040	DEGAL5053g00010	DEGAL5925g00040	DEGAL6252g00010	DEGAL2948g00010
	DEGAL4585g00010	DEGAL893g00120	DEGAL3025g00080	DEGAL6660g00020	DEGAL2638g00040	DEGAL7094g00010	DEGAL6560g00010	DEGAL3038g00150	DEGAL6573g00020	DEGAL5490g00040	DEGAL5677g00010	DEGAL2703g00010	DEGAL429g00040	DEGAL6161g00150
	DEGAL2216g00060	DEGAL6906g00010	DEGAL2439g00010	DEGAL6895g00230	DEGAL6409g00010	DEGAL376g00060	DEGAL7006g00090	DEGAL3483g00020	DEGAL4719g00010	DEGAL936g00050	DEGAL3880g00110	DEGAL5427g00020	DEGAL5838g00040	DEGAL4028g00020
	DEGAL5378g00150	DEGAL6121g00170	DEGAL4352g00010	DEGAL2609g00010	DEGAL887g00080	DEGAL1369g00150	DEGAL1669g00040	DEGAL4427g00100	DEGAL6911g00010	DEGAL2297g00130	DEGAL6635g00010	DEGAL6290g00060	DEGAL4385g00010	DEGAL5291g00320
	DEGAL540g00020	DEGAL4889g00070	DEGAL1872g00030	DEGAL1414g00030	DEGAL5625g00010	DEGAL156g00020	DEGAL523g00010	DEGAL2863g00020	DEGAL4007g00350	DEGAL5490g00010	DEGAL5677g00020	DEGAL5866g00010	DEGAL3530g00010	DEGAL5351g00040
	DEGAL5398g00050	DEGAL6777g00020	DEGAL6258g00010	DEGAL6400g00050	DEGAL2459g00010	DEGAL5398g00010	DEGAL2915g00040	DEGAL3483g00030	DEGAL4439g00020	DEGAL936g00060	DEGAL5291g00210	DEGAL121g00090	DEGAL1681g00010	DEGAL5410g00020
	DEGAL2173g00010	DEGAL6100g00020	DEGAL1748g00020	DEGAL6615g00040	DEGAL3428g00080	DEGAL4211g00030	DEGAL1553g00030	DEGAL5993g00010	DEGAL126g00010	DEGAL5270g00010	DEGAL335g00100	DEGAL5425g00020	DEGAL6234g00030	DEGAL116g00050
	DEGAL1748g00030	DEGAL5291g00280	DEGAL4321g00040	DEGAL6811g00080	DEGAL844g00030	DEGAL1656g00020	DEGAL3902g00090	DEGAL4125g00010	DEGAL3850g00030	DEGAL1970g00010	DEGAL5080g00060	DEGAL1031g00020	DEGAL7110g00010	DEGAL2304g00050
	DEGAL2971g00010	DEGAL3526g00080	DEGAL2067g00070	DEGAL484g00010	DEGAL723g00030	DEGAL4626g00060	DEGAL5577g00050	DEGAL5080g00060	DEGAL3901g00180	DEGAL6981g00010	DEGAL4786g00010	DEGAL6577g00030	DEGAL4004g00070	DEGAL2812g00100
	DEGAL4940g00060	DEGAL5344g00010	DEGAL2340g00010	DEGAL4629g00010	DEGAL5735g00060	DEGAL7158g00020	DEGAL2763g00010	DEGAL4211g00070	DEGAL5976g00230	DEGAL6100g00040	DEGAL4872g00030	DEGAL6205g00010	DEGAL2914g00040	DEGAL1244g00030
	DEGAL224g00010	DEGAL540g00020	DEGAL2195g00080	DEGAL1562g00090	DEGAL850g00030	DEGAL6383g00010	DEGAL2593g00050	DEGAL4211g00040	DEGAL6132g00020	DEGAL6416g00060	DEGAL2496g00010	DEGAL4011g00110	DEGAL2356g00070	DEGAL2304g00040
	DEGAL2272g00010	DEGAL4078g00090	DEGAL4011g00390	DEGAL2848g00110	DEGAL3136g00040	DEGAL1782g00460	DEGAL2915g00060	DEGAL3387g00050	DEGAL1283g00020	DEGAL5925g00090	DEGAL335g00130	DEGAL5617g00050	DEGAL2433g00020	DEGAL5029g00010
	DEGAL1260g00070	DEGAL1708g00020	DEGAL1797g00080	DEGAL5224g00080	DEGAL2470g00010	DEGAL5514g00010	DEGAL7006g00010	DEGAL4653g00020	DEGAL126g00020	DEGAL3760g00010	DEGAL4872g00050	DEGAL3594g00010	DEGAL896g00100	DEGAL4928g00060
	DEGAL2381g00040	DEGAL1568g00020	DEGAL4657g00020	DEGAL72g00230	DEGAL1872g00010	DEGAL561g00020	DEGAL1387g00020	DEGAL2084g00030	DEGAL3352g00050	DEGAL3224g00070	DEGAL1215g00040	DEGAL1989g00120	DEGAL7089g00080	DEGAL6144g00010
	DEGAL5781g00030	DEGAL4545g00020	DEGAL4011g00300	DEGAL562g00140	DEGAL7113g00030	DEGAL4188g00100	DEGAL2481g00050	DEGAL2050g00060	DEGAL4850g00020	DEGAL5925g00080	DEGAL7095g00050	DEGAL484g00220	DEGAL3511g00090	DEGAL4928g00030
	DEGAL6243g00040	DEGAL1815g00020	DEGAL248g00040	DEGAL4407g00200	DEGAL3901g00020	DEGAL2429g00030	DEGAL2192g00030	DEGAL335g00150	DEGAL4850g00030	DEGAL936g00030	DEGAL4872g00070	DEGAL4060g00080	DEGAL4723g00020	DEGAL2812g00110
	DEGAL1782g00250	DEGAL4011g00200	DEGAL2867g00020	DEGAL335g00100	DEGAL5976g00220	DEGAL2297g00130	DEGAL2192g00010	DEGAL1215g00040	DEGAL6615g00040	DEGAL5925g00070	DEGAL2927g00020	DEGAL6310g00010	DEGAL1663g00010	DEGAL7057g00030
	DEGAL1789g00010	DEGAL959g00040	DEGAL2310g00010	DEGAL5910g00100	DEGAL5629g00030	DEGAL6914g00010	DEGAL5001g00010	DEGAL2050g00040	DEGAL1792g00050	DEGAL121g00010	DEGAL2990g00010	DEGAL3011g00010	DEGAL6224g00040	DEGAL2755g00150
	DEGAL868g00020	DEGAL2681g00120	DEGAL4004g00080	DEGAL2755g00170	DEGAL5872g00010	DEGAL4007g00390	DEGAL2189g00290	DEGAL6854g00020	DEGAL1467g00010	DEGAL342g00010	DEGAL4716g00020	DEGAL562g00140	DEGAL611g00150	DEGAL4494g00040
	DEGAL7040g00020	DEGAL7094g00020	DEGAL5398g00020	DEGAL3121g00010	DEGAL3253g00070	DEGAL3167g00080	DEGAL5910g00070	DEGAL4872g00060	DEGAL5143g00030	DEGAL5926g00010	DEGAL2927g00010	DEGAL5802g00020	DEGAL4531g00010	DEGAL6283g00090
	DEGAL3621g00020	DEGAL3495g00020	DEGAL2512g00020	DEGAL1148g00010	DEGAL6675g00010	DEGAL5677g00010	DEGAL2340g00030	DEGAL4716g00030	DEGAL881g00040	DEGAL283g00040	DEGAL2089g00020	DEGAL6087g00030	DEGAL5513g00030	DEGAL6190g00010
	DEGAL6416g00360	DEGAL979g00010	DEGAL491g00050	DEGAL4937g00010	DEGAL1931g00090	DEGAL6351g00010	DEGAL6304g00010	DEGAL2050g00030	DEGAL1792g00030	DEGAL6944g00050	DEGAL3413g00020	DEGAL5684g00020	DEGAL5234g00050	DEGAL1562g00130
	DEGAL4639g00030	DEGAL2971g00010	DEGAL2192g00230	DEGAL3081g00070	DEGAL3471g00010	DEGAL6161g00050	DEGAL6858g00200	DEGAL5424g00050	DEGAL530g00010	DEGAL1931g00090	DEGAL6416g00440	DEGAL3498g00030	DEGAL4003g00020	DEGAL6018g00020
	DEGAL653g00050	DEGAL365g00100	DEGAL2173g00010	DEGAL660g00040	DEGAL6564g00160	DEGAL1651g00010	DEGAL6304g00020	DEGAL4340g00010	DEGAL2061g00110	DEGAL3298g00020	DEGAL3632g00020	DEGAL4182g00060	DEGAL4003g00010	DEGAL2812g00170
	DEGAL3712g00100	DEGAL1628g00030	DEGAL4094g00050	DEGAL6038g00050	DEGAL335g00100	DEGAL2770g00030	DEGAL275g00040	DEGAL5202g00070	DEGAL1792g00010	DEGAL2703g00010	DEGAL1194g00160	DEGAL3498g00020	DEGAL812g00020	DEGAL3284g00080
	DEGAL1152g00070	DEGAL5866g00190	DEGAL3574g00020	DEGAL6751g00050	DEGAL4207g00110	DEGAL3038g00150	DEGAL1984g00010	DEGAL2206g00040	DEGAL5333g00010	DEGAL283g00080	DEGAL1141g00040	DEGAL3758g00110	DEGAL3250g00070	DEGAL3707g00010
	DEGAL1945g00070	DEGAL1782g00250	DEGAL1086g00040	DEGAL4872g00100	DEGAL3784g00030	DEGAL3004g00020	DEGAL3324g00110	DEGAL1141g00040	DEGAL4196g00090	DEGAL6290g00060	DEGAL2270g00020	DEGAL4129g00020	DEGAL4215g00010	DEGAL6786g00010
	DEGAL5375g00060	DEGAL5111g00020	DEGAL2844g00100	DEGAL7092g00020	DEGAL4492g00010	DEGAL1809g00020	DEGAL2693g00100	DEGAL5295g00010	DEGAL5291g00280	DEGAL5866g00010	DEGAL2192g00140	DEGAL6437g00010	DEGAL2049g00030	DEGAL6283g00080
	DEGAL1489g00010	DEGAL3712g00200	DEGAL232g00030	DEGAL2114g00130	DEGAL5444g00010	DEGAL1402g00020	DEGAL275g00020	DEGAL1387g00080	DEGAL1197g00040	DEGAL121g00090	DEGAL5012g00020	DEGAL3510g00010	DEGAL195g00010	DEGAL4362g00010
	DEGAL56g00130	DEGAL6610g00070	DEGAL1782g00030	DEGAL2341g00020	DEGAL6768g00020	DEGAL5734g00040	DEGAL6858g00240	DEGAL776g00010	DEGAL3400g00010	DEGAL5425g00020	DEGAL2318g00040	DEGAL2128g00010	DEGAL5394g00060	DEGAL530g00100
	DEGAL3658g00080	DEGAL5976g00250	DEGAL3574g00010	DEGAL1748g00020	DEGAL3627g00010	DEGAL7156g00030	DEGAL2189g00260	DEGAL6416g00410	DEGAL5401g00010	DEGAL4060g00090	DEGAL1298g00020	DEGAL4646g00100	DEGAL6041g00010	DEGAL326g00020
	DEGAL611g00150	DEGAL357g00020	DEGAL1031g00020	DEGAL1757g00040	DEGAL6182g00030	DEGAL1126g00090	DEGAL2693g00120	DEGAL2192g00140	DEGAL2517g00030	DEGAL6577g00030	DEGAL4630g00020	DEGAL823g00010	DEGAL6723g00010	DEGAL6422g00020
	DEGAL6244g00070	DEGAL2307g00070	DEGAL666g00050	DEGAL56g00200	DEGAL966g00060	DEGAL877g00080	DEGAL1701g00090	DEGAL5989g00020	DEGAL6221g00030	DEGAL6205g00010	DEGAL1961g00020	DEGAL877g00010	DEGAL2800g00010	DEGAL6092g00020
	DEGAL3487g00040	DEGAL4572g00010	DEGAL562g00170	DEGAL2240g00070	DEGAL2189g00660	DEGAL2920g00040	DEGAL1595g00260	DEGAL4003g00380	DEGAL5291g00290	DEGAL4011g00110	DEGAL1194g00110	DEGAL1471g00010	DEGAL6041g00030	DEGAL6283g00040
	DEGAL7112g00020	DEGAL5588g00010	DEGAL5375g00270	DEGAL1870g00010	DEGAL7094g00120	DEGAL6161g00060	DEGAL4600g00100	DEGAL2964g00020	DEGAL6606g00020	DEGAL3594g00010	DEGAL283g00140	DEGAL4262g00010	DEGAL6541g00010	DEGAL1541g00080
	DEGAL1931g00070	DEGAL4092g00080	DEGAL228g00010	DEGAL5961g00010	DEGAL2197g00060	DEGAL2059g00020	DEGAL4078g00140	DEGAL806g00210	DEGAL1957g00030	DEGAL1989g00120	DEGAL1931g00030	DEGAL6771g00030	DEGAL3712g00110	DEGAL6921g00020
	DEGAL7137g00010	DEGAL305g00090	DEGAL562g00150	DEGAL7137g00010	DEGAL6260g00030	DEGAL5398g00030	DEGAL2726g00010	DEGAL4319g00010	DEGAL6161g00240	DEGAL484g00220	DEGAL2964g00030	DEGAL1530g00010	DEGAL2607g00060	DEGAL2061g00020
	DEGAL2436g00030	DEGAL6541g00010	DEGAL6816g00100	DEGAL5835g00060	DEGAL6921g00020	DEGAL3004g00030	DEGAL1858g00030	DEGAL1931g00020	DEGAL4255g00020	DEGAL3011g00010	DEGAL3257g00010	DEGAL2566g00040	DEGAL305g00070	DEGAL3402g00010
	DEGAL4161g00020	DEGAL5508g00080	DEGAL6045g00010	DEGAL2297g00140	DEGAL1692g00120	DEGAL1688g00070	DEGAL1595g00220	DEGAL1141g00010	DEGAL593g00010	DEGAL5802g00020	DEGAL6230g00030	DEGAL2625g00010	DEGAL3712g00120	DEGAL4642g00090
	DEGAL896g00100	DEGAL3563g00090	DEGAL7017g00030	DEGAL1931g00070	DEGAL6658g00020	DEGAL4655g00030	DEGAL6824g00200	DEGAL2964g00030	DEGAL6661g00010	DEGAL6087g00030	DEGAL1260g00090	DEGAL2844g00100	DEGAL5953g00010	DEGAL2061g00010
	DEGAL2920g00060	DEGAL5008g00010	DEGAL4063g00010	DEGAL4983g00090	DEGAL611g00120	DEGAL1094g00060	DEGAL4363g00030	DEGAL1931g00040	DEGAL6161g00250	DEGAL5684g00020	DEGAL2719g00010	DEGAL3108g00010	DEGAL3712g00170	DEGAL6283g00020
	DEGAL6254g00060	DEGAL4416g00060	DEGAL3221g00010	DEGAL1949g00010	DEGAL1708g00020	DEGAL5993g00010	DEGAL5666g00040	DEGAL6858g00130	DEGAL2192g00560	DEGAL3117g00030	DEGAL4630g00040	DEGAL1152g00120	DEGAL611g00110	DEGAL2219g00010
	DEGAL7085g00080	DEGAL6254g00150	DEGAL6591g00080	DEGAL4027g00060	DEGAL6017g00020	DEGAL6161g00070	DEGAL4600g00060	DEGAL5295g00040	DEGAL6161g00150	DEGAL1382g00010	DEGAL1260g00070	DEGAL6096g00040	DEGAL534g00040	DEGAL1955g00020
	DEGAL4207g00240	DEGAL1737g00090	DEGAL4404g00120	DEGAL6562g00010	DEGAL1011g00030	DEGAL938g00020	DEGAL4827g00050	DEGAL2067g00420	DEGAL1303g00030	DEGAL3498g00030	DEGAL6260g00050	DEGAL2566g00010	DEGAL4146g00230	DEGAL6879g00030
	DEGAL2067g00250	DEGAL4990g00070	DEGAL2457g00040	DEGAL5486g00010	DEGAL6120g00010	DEGAL2059g00010	DEGAL2381g00030	DEGAL3932g00050	DEGAL853g00030	DEGAL4182g00060	DEGAL3717g00010	DEGAL3222g00010	DEGAL4146g00140	DEGAL3429g00070
	DEGAL2419g00040	DEGAL3828g00050	DEGAL5222g00070	DEGAL4733g00260	DEGAL6230g00110	DEGAL335g00100	DEGAL4723g00180	DEGAL7132g00090	DEGAL6161g00170	DEGAL3498g00020	DEGAL4630g00050	DEGAL3818g00010	DEGAL2297g00110	DEGAL6930g00070
	DEGAL5255g00040	DEGAL3758g00100	DEGAL3977g00070	DEGAL7112g00120	DEGAL2196g00030	DEGAL2898g00050	DEGAL1820g00020	DEGAL6357g00070	DEGAL1303g00050	DEGAL3758g00110	DEGAL6045g00010	DEGAL4146g00250	DEGAL7158g00020	DEGAL2623g00030
	DEGAL3908g00010	DEGAL3795g00070	DEGAL4007g00320	DEGAL4011g00360	DEGAL4078g00170	DEGAL4404g00020	DEGAL2470g00030	DEGAL2067g00440	DEGAL1303g00040	DEGAL6437g00010	DEGAL3658g00010	DEGAL2215g00020	DEGAL3004g00020	DEGAL6613g00010
	DEGAL427g00030	DEGAL7053g00160	DEGAL3658g00050	DEGAL365g00070	DEGAL6283g00100	DEGAL6254g00130	DEGAL4452g00090	DEGAL4482g00020	DEGAL1753g00050	DEGAL3510g00010	DEGAL5837g00010	DEGAL5597g00070	DEGAL877g00080	DEGAL6246g00090
	DEGAL1340g00020	DEGAL938g00030	DEGAL2147g00030	DEGAL1225g00010	DEGAL4177g00010	DEGAL3856g00040	DEGAL6115g00020	DEGAL3269g00040	DEGAL3982g00130	DEGAL2128g00010	DEGAL104g00020	DEGAL2137g00070	DEGAL3004g00030	DEGAL6879g00010
	DEGAL2341g00020	DEGAL4207g00090	DEGAL5976g00160	DEGAL6758g00020	DEGAL5716g00020	DEGAL4213g00010	DEGAL5785g00060	DEGAL3495g00100	DEGAL1964g00010	DEGAL4646g00100	DEGAL3269g00010	DEGAL4146g00270	DEGAL938g00030	DEGAL1588g00030
	DEGAL7041g00040	DEGAL373g00010	DEGAL3769g00020	DEGAL102g00030	DEGAL2323g00060	DEGAL5080g00060	DEGAL6468g00010	DEGAL104g00030	DEGAL528g00010	DEGAL4129g00010	DEGAL612g00010	DEGAL2137g00060	DEGAL4376g00020	DEGAL6333g00030
	DEGAL1782g00090	DEGAL7053g00030	DEGAL7118g00080	DEGAL1989g00060	DEGAL1524g00020	DEGAL1094g00050	DEGAL7132g00110	DEGAL2838g00020	DEGAL6265g00100	DEGAL1094g00010	DEGAL6895g00090	DEGAL832g00010	DEGAL5270g00060	DEGAL4735g00040
	DEGAL5427g00180	DEGAL4410g00120	DEGAL1304g00130	DEGAL1782g00090	DEGAL2323g00040	DEGAL6260g00030	DEGAL390g00030	DEGAL1788g00080	DEGAL384g00020	DEGAL823g00010	DEGAL335g00210	DEGAL3891g00020	DEGAL1931g00050	DEGAL766g00010
	DEGAL896g00030	DEGAL4639g00030	DEGAL6760g00090	DEGAL6257g00020	DEGAL6771g00050	DEGAL5398g00050	DEGAL1601g00040	DEGAL3495g00110	DEGAL1369g00070	DEGAL6437g00020	DEGAL917g00020	DEGAL4427g00020	DEGAL400g00020	DEGAL1541g00020
	DEGAL5919g00010	DEGAL5033g00010	DEGAL5915g00060	DEGAL7094g00140	DEGAL6583g00010	DEGAL6100g00020	DEGAL6468g00030	DEGAL4872g00300	DEGAL1303g00010	DEGAL877g00010	DEGAL1699g00050	DEGAL2189g00720	DEGAL1681g00110	DEGAL2623g00060
	DEGAL6703g00330	DEGAL6591g00080	DEGAL5291g00060	DEGAL4872g00010	DEGAL1649g00090	DEGAL3387g00060	DEGAL4983g00040	DEGAL6512g00010	DEGAL577g00020	DEGAL1903g00050	DEGAL2121g00020	DEGAL4427g00010	DEGAL1681g00100	DEGAL6591g00080
	DEGAL6427g00040	DEGAL721g00010	DEGAL5114g00010	DEGAL6824g00250	DEGAL893g00020	DEGAL4376g00020	DEGAL1820g00070	DEGAL2062g00020	DEGAL4928g00050	DEGAL1471g00010	DEGAL4148g00010	DEGAL3646g00010	DEGAL121g00030	DEGAL5344g00010
	DEGAL5331g00010	DEGAL6581g00050	DEGAL3824g00170	DEGAL4407g00090	DEGAL6541g00010	DEGAL4626g00020	DEGAL412g00170	DEGAL6842g00080	DEGAL2419g00040	DEGAL4407g00280	DEGAL6033g00070	DEGAL5136g00010	DEGAL2644g00020	DEGAL3429g00030
	DEGAL6895g00240	DEGAL6816g00150	DEGAL896g00010	DEGAL5255g00040	DEGAL5071g00010	DEGAL3224g00040	DEGAL6801g00010	DEGAL505g00040	DEGAL4928g00040	DEGAL4262g00010	DEGAL5525g00010	DEGAL5715g00010	DEGAL2365g00020	DEGAL2061g00070
	DEGAL5270g00010	DEGAL459g00020	DEGAL1221g00070	DEGAL534g00160	DEGAL6577g00050	DEGAL2086g00010	DEGAL4233g00030	DEGAL5391g00030	DEGAL6190g00070	DEGAL6771g00030	DEGAL357g00020	DEGAL4427g00030	DEGAL5425g00060	DEGAL2065g00030
	DEGAL4403g00030	DEGAL6771g00060	DEGAL4646g00070	DEGAL6777g00040	DEGAL6574g00150	DEGAL1375g00010	DEGAL4233g00020	DEGAL335g00210	DEGAL5745g00020	DEGAL1530g00010	DEGAL7006g00060	DEGAL1502g00020	DEGAL525g00110	DEGAL6422g00090
	DEGAL6812g00010	DEGAL4238g00020	DEGAL5008g00020	DEGAL6591g00120	DEGAL2061g00110	DEGAL5080g00070	DEGAL1011g00060	DEGAL5377g00010	DEGAL577g00010	DEGAL2566g00040	DEGAL1699g00040	DEGAL3250g00060	DEGAL1931g00090	DEGAL2946g00020
	DEGAL2902g00080	DEGAL6854g00030	DEGAL7040g00080	DEGAL4965g00050	DEGAL7157g00010	DEGAL1405g00010	DEGAL4233g00010	DEGAL4148g00010	DEGAL5871g00020	DEGAL7040g00120	DEGAL283g00150	DEGAL411g00050	DEGAL3356g00010	DEGAL3429g00040
	DEGAL2160g00010	DEGAL3621g00020	DEGAL5514g00010	DEGAL1815g00040	DEGAL5017g00010	DEGAL3446g00050	DEGAL2196g00050	DEGAL6033g00070	DEGAL3899g00070	DEGAL2625g00010	DEGAL3784g00040	DEGAL4616g00010	DEGAL561g00060	DEGAL365g00020
	DEGAL4719g00010	DEGAL2040g00030	DEGAL3776g00010	DEGAL3248g00010	DEGAL1681g00010	DEGAL6260g00020	DEGAL412g00130	DEGAL5377g00020	DEGAL1333g00010	DEGAL2844g00100	DEGAL283g00160	DEGAL1502g00010	DEGAL5588g00010	DEGAL3689g00030
	DEGAL4129g00020	DEGAL4760g00030	DEGAL1994g00010	DEGAL2812g00140	DEGAL4757g00070	DEGAL1622g00060	DEGAL489g00010	DEGAL6560g00010	DEGAL1508g00010	DEGAL2844g00140	DEGAL2151g00020	DEGAL4427g00070	DEGAL3683g00040	DEGAL4264g00020
	DEGAL1522g00020	DEGAL7167g00110	DEGAL6703g00080	DEGAL6816g00100	DEGAL3831g00020	DEGAL1930g00060	DEGAL5910g00170	DEGAL1669g00040	DEGAL2812g00130	DEGAL3108g00010	DEGAL5577g00060	DEGAL5925g00150	DEGAL3058g00010	DEGAL2466g00120
	DEGAL2706g00010	DEGAL4760g00020	DEGAL6854g00050	DEGAL7167g00110	DEGAL4144g00020	DEGAL6040g00010	DEGAL3755g00010	DEGAL5914g00010	DEGAL1832g00040	DEGAL1152g00120	DEGAL4942g00040	DEGAL293g00010	DEGAL6577g00030	DEGAL239g00020
	DEGAL248g00040	DEGAL3298g00020	DEGAL6895g00250	DEGAL342g00040	DEGAL5986g00010	DEGAL4594g00030	DEGAL4284g00010	DEGAL523g00010	DEGAL2486g00010	DEGAL2566g00010	DEGAL1776g00010	DEGAL5915g00040	DEGAL5743g00010	DEGAL5000g00010
	DEGAL2277g00040	DEGAL1663g00010	DEGAL6583g00010	DEGAL548g00010	DEGAL7041g00040	DEGAL5398g00080	DEGAL2457g00020	DEGAL2915g00040	DEGAL116g00080	DEGAL3222g00010	DEGAL1776g00020	DEGAL1989g00130	DEGAL6771g00090	DEGAL729g00100
	DEGAL4639g00010	DEGAL6562g00010	DEGAL5344g00010	DEGAL6955g00050	DEGAL4988g00020	DEGAL3387g00050	DEGAL4889g00020	DEGAL1553g00030	DEGAL3899g00020	DEGAL3818g00010	DEGAL4504g00010	DEGAL1940g00060	DEGAL3637g00010	DEGAL4639g00020
	DEGAL6365g00020	DEGAL5401g00010	DEGAL5479g00030	DEGAL3563g00170	DEGAL5936g00020	DEGAL7124g00020	DEGAL2246g00080	DEGAL3902g00090	DEGAL6898g00010	DEGAL4146g00250	DEGAL6858g00210	DEGAL2432g00020	DEGAL6205g00010	DEGAL6777g00030
	DEGAL4716g00010	DEGAL611g00100	DEGAL531g00020	DEGAL6895g00250	DEGAL3526g00020	DEGAL694g00010	DEGAL6344g00010	DEGAL2763g00010	DEGAL6190g00010	DEGAL1838g00010	DEGAL1843g00180	DEGAL3377g00020	DEGAL2575g00010	DEGAL2466g00130
	DEGAL3511g00120	DEGAL1606g00080	DEGAL6768g00020	DEGAL5794g00060	DEGAL4207g00090	DEGAL5925g00080	DEGAL5861g00030	DEGAL2593g00050	DEGAL3402g00020	DEGAL3086g00010	DEGAL2192g00020	DEGAL6532g00250	DEGAL5253g00030	DEGAL6777g00020
	DEGAL2377g00010	DEGAL3977g00080	DEGAL4780g00040	DEGAL7094g00090	DEGAL365g00080	DEGAL3446g00040	DEGAL1580g00020	DEGAL7006g00010	DEGAL267g00020	DEGAL2137g00070	DEGAL1799g00040	DEGAL1921g00040	DEGAL2596g00040	DEGAL2623g00090
	DEGAL3563g00170	DEGAL2419g00040	DEGAL887g00070	DEGAL2381g00010	DEGAL5617g00080	DEGAL4653g00020	DEGAL1218g00010	DEGAL4942g00040	DEGAL3402g00030	DEGAL4146g00270	DEGAL3461g00030	DEGAL3377g00010	DEGAL2144g00010	DEGAL6777g00010
	DEGAL5617g00090	DEGAL1701g00190	DEGAL2491g00020	DEGAL1013g00010	DEGAL3983g00010	DEGAL1568g00020	DEGAL5105g00010	DEGAL1387g00020	DEGAL267g00010	DEGAL2137g00060	DEGAL2114g00110	DEGAL2040g00040	DEGAL2076g00020	DEGAL3689g00040
	DEGAL4579g00070	DEGAL4788g00020	DEGAL1397g00010	DEGAL2915g00060	DEGAL6817g00020	DEGAL312g00010	DEGAL1580g00030	DEGAL2192g00030	DEGAL6832g00010	DEGAL832g00010	DEGAL2979g00010	DEGAL6148g00010	DEGAL562g00140	DEGAL2341g00110
	DEGAL3712g00110	DEGAL3867g00080	DEGAL3442g00020	DEGAL4196g00080	DEGAL425g00050	DEGAL5270g00060	DEGAL4948g00010	DEGAL72g00040	DEGAL4726g00010	DEGAL3891g00020	DEGAL05g00010	DEGAL5788g00010	DEGAL6771g00040	DEGAL6747g00020
	DEGAL886g00010	DEGAL3712g00100	DEGAL4130g00020	DEGAL1799g00090	DEGAL6291g00040	DEGAL1930g00050	DEGAL548g00020	DEGAL2192g00010	DEGAL6283g00060	DEGAL4427g00020	DEGAL3495g00060	DEGAL4646g00070	DEGAL2144g00020	DEGAL4735g00010
	DEGAL1126g00020	DEGAL4007g00390	DEGAL6260g00100	DEGAL4146g00280	DEGAL861g00010	DEGAL5552g00020	DEGAL3975g00010	DEGAL5001g00010	DEGAL5132g00020	DEGAL3451g00020	DEGAL1735g00010	DEGAL3557g00170	DEGAL5617g00080	DEGAL1515g00010
	DEGAL59g00010	DEGAL7118g00050	DEGAL6230g00150	DEGAL2204g00060	DEGAL4004g00090	DEGAL3563g00130	DEGAL4238g00030	DEGAL2189g00290	DEGAL6808g00010	DEGAL7167g00060	DEGAL4011g00420	DEGAL4646g00080	DEGAL771g00030	DEGAL4325g00020
	DEGAL2216g00030	DEGAL4433g00040	DEGAL6170g00020	DEGAL6977g00010	DEGAL7033g00080	DEGAL6793g00090	DEGAL2246g00050	DEGAL5910g00070	DEGAL1486g00010	DEGAL4427g00010	DEGAL2114g00150	DEGAL3330g00070	DEGAL5706g00050	DEGAL2195g00020
	DEGAL220g00020	DEGAL5976g00220	DEGAL6858g00090	DEGAL577g00010	DEGAL2384g00010	DEGAL1782g00400	DEGAL3975g00020	DEGAL4003g00260	DEGAL530g00130	DEGAL3646g00010	DEGAL1891g00090	DEGAL550g00080	DEGAL1242g00010	DEGAL5817g00010
	DEGAL531g00010	DEGAL7094g00160	DEGAL7132g00130	DEGAL728g00150	DEGAL157g00020	DEGAL5925g00070	DEGAL3814g00010	DEGAL423g00030	DEGAL530g00140	DEGAL5136g00010	DEGAL4983g00020	DEGAL5357g00020	DEGAL6771g00060	DEGAL959g00010
	DEGAL1246g00020	DEGAL1126g00020	DEGAL1221g00050	DEGAL1595g00360	DEGAL6760g00070	DEGAL6574g00030	DEGAL3535g00020	DEGAL6304g00010	DEGAL1486g00020	DEGAL1617g00080	DEGAL1516g00010	DEGAL994g00020	DEGAL6087g00020	DEGAL2195g00070
	DEGAL2998g00040	DEGAL1414g00040	DEGAL2884g00010	DEGAL2297g00030	DEGAL7053g00140	DEGAL4060g00010	DEGAL5467g00130	DEGAL6858g00200	DEGAL3939g00010	DEGAL5715g00010	DEGAL4011g00410	DEGAL562g00230	DEGAL3510g00020	DEGAL2380g00010
	DEGAL5809g00040	DEGAL1595g00110	DEGAL7053g00140	DEGAL6674g00020	DEGAL705g00070	DEGAL1568g00010	DEGAL6248g00030	DEGAL6304g00020	DEGAL2725g00070	DEGAL4427g00030	DEGAL2344g00010	DEGAL5387g00040	DEGAL1471g00030	DEGAL2814g00010
	DEGAL6221g00030	DEGAL4253g00020	DEGAL4872g00410	DEGAL3741g00040	DEGAL2067g00290	DEGAL121g00010	DEGAL4526g00090	DEGAL605g00010	DEGAL1764g00010	DEGAL1502g00020	DEGAL2344g00020	DEGAL5030g00010	DEGAL1471g00040	DEGAL5975g00020
	DEGAL3367g00010	DEGAL3043g00010	DEGAL2384g00010	DEGAL530g00090	DEGAL4572g00130	DEGAL1931g00050	DEGAL4238g00010	DEGAL283g00200	DEGAL2341g00090	DEGAL1549g00100	DEGAL1854g00010	DEGAL588g00050	DEGAL6821g00010	DEGAL6018g00140
	DEGAL4872g00010	DEGAL2297g00060	DEGAL611g00030	DEGAL728g00160	DEGAL5655g00070	DEGAL3634g00010	DEGAL3178g00100	DEGAL4207g00050	DEGAL365g00090	DEGAL3250g00060	DEGAL2121g00030	DEGAL486g00020	DEGAL6340g00010	DEGAL5282g00010
	DEGAL4352g00020	DEGAL896g00030	DEGAL2638g00070	DEGAL1030g00020	DEGAL4922g00010	DEGAL1404g00020	DEGAL1304g00100	DEGAL6430g00010	DEGAL2725g00080	DEGAL411g00050	DEGAL2852g00010	DEGAL491g00060	DEGAL5244g00010	DEGAL6433g00040
	DEGAL5427g00060	DEGAL2963g00030	DEGAL4757g00080	DEGAL357g00030	DEGAL2486g00010	DEGAL905g00060	DEGAL1708g00010	DEGAL4363g00090	DEGAL3429g00060	DEGAL4616g00010	DEGAL6427g00040	DEGAL7033g00100	DEGAL966g00060	DEGAL2216g00060
	DEGAL662g00050	DEGAL5126g00030	DEGAL1303g00030	DEGAL2323g00100	DEGAL6786g00010	DEGAL400g00020	DEGAL4572g00060	DEGAL6858g00240	DEGAL4735g00040	DEGAL1502g00010	DEGAL4078g00190	DEGAL6216g00030	DEGAL1471g00020	DEGAL1692g00110
	DEGAL4551g00010	DEGAL156g00020	DEGAL3689g00010	DEGAL5284g00180	DEGAL2192g00450	DEGAL1681g00110	DEGAL5114g00010	DEGAL3495g00080	DEGAL2623g00050	DEGAL5925g00150	DEGAL5948g00030	DEGAL3490g00040	DEGAL75g00010	DEGAL4094g00030
	DEGAL189g00070	DEGAL6161g00070	DEGAL4428g00070	DEGAL2823g00020	DEGAL5707g00010	DEGAL4657g00020	DEGAL5910g00100	DEGAL1701g00090	DEGAL2447g00020	DEGAL5915g00040	DEGAL4860g00030	DEGAL2189g00680	DEGAL4585g00010	DEGAL4413g00110
	DEGAL4027g00050	DEGAL6365g00070	DEGAL2622g00060	DEGAL4545g00040	DEGAL4121g00010	DEGAL5426g00020	DEGAL662g00020	DEGAL5781g00100	DEGAL6333g00020	DEGAL6734g00020	DEGAL3617g00010	DEGAL1643g00040	DEGAL3644g00010	DEGAL4428g00010
	DEGAL1595g00400	DEGAL3828g00080	DEGAL2114g00110	DEGAL2276g00060	DEGAL1126g00040	DEGAL3075g00020	DEGAL4851g00050	DEGAL4078g00150	DEGAL1397g00090	DEGAL1059g00020	DEGAL4600g00050	DEGAL4797g00010	DEGAL3392g00010	DEGAL5493g00010
	DEGAL2709g00080	DEGAL484g00090	DEGAL5747g00010	DEGAL5226g00030	DEGAL1116g00010	DEGAL5976g00210	DEGAL16g00030	DEGAL1595g00260	DEGAL5125g00020	DEGAL2432g00020	DEGAL5629g00050	DEGAL484g00160	DEGAL3712g00090	DEGAL421g00020
	DEGAL548g00010	DEGAL6221g00030	DEGAL729g00040	DEGAL7112g00080	DEGAL4833g00020	DEGAL562g00060	DEGAL653g00040	DEGAL4600g00100	DEGAL2061g00080	DEGAL4011g00130	DEGAL3272g00090	DEGAL4799g00020	DEGAL6096g00140	DEGAL5735g00060
	DEGAL1649g00090	DEGAL7167g00100	DEGAL1369g00120	DEGAL2061g00070	DEGAL1595g00170	DEGAL3850g00010	DEGAL2401g00020	DEGAL1858g00030	DEGAL3589g00050	DEGAL3377g00020	DEGAL2960g00170	DEGAL6216g00020	DEGAL1549g00190	DEGAL2848g00150
	DEGAL72g00110	DEGAL2920g00060	DEGAL6270g00030	DEGAL4207g00240	DEGAL6816g00170	DEGAL531g00010	DEGAL4910g00030	DEGAL1595g00220	DEGAL3589g00040	DEGAL6532g00250	DEGAL676g00080	DEGAL5505g00020	DEGAL2137g00040	DEGAL1578g00090
	DEGAL3712g00150	DEGAL2838g00040	DEGAL3666g00070	DEGAL5885g00030	DEGAL666g00060	DEGAL2204g00080	DEGAL3054g00050	DEGAL4363g00030	DEGAL2564g00010	DEGAL3377g00010	DEGAL4872g00270	DEGAL3867g00070	DEGAL6096g00130	DEGAL5891g00010
	DEGAL6562g00010	DEGAL5258g00020	DEGAL342g00040	DEGAL272g00030	DEGAL6079g00010	DEGAL7094g00090	DEGAL4889g00080	DEGAL6824g00230	DEGAL6422g00090	DEGAL7053g00030	DEGAL2908g00010	DEGAL484g00130	DEGAL333g00010	DEGAL5126g00020
	DEGAL2593g00040	DEGAL6170g00050	DEGAL484g00130	DEGAL2681g00080	DEGAL2192g00160	DEGAL6004g00070	DEGAL2448g00040	DEGAL4600g00060	DEGAL2192g00450	DEGAL5416g00010	DEGAL141g00010	DEGAL491g00010	DEGAL6096g00100	DEGAL1789g00010
	DEGAL6831g00010	DEGAL4872g00010	DEGAL5763g00010	DEGAL2297g00060	DEGAL6416g00310	DEGAL6074g00010	DEGAL3535g00080	DEGAL2470g00030	DEGAL4642g00020	DEGAL6148g00010	DEGAL6416g00270	DEGAL4799g00010	DEGAL7167g00090	DEGAL3771g00030
	DEGAL705g00070	DEGAL5617g00090	DEGAL1788g00090	DEGAL4872g00250	DEGAL6161g00170	DEGAL1681g00100	DEGAL374g00010	DEGAL4452g00090	DEGAL4735g00080	DEGAL5788g00010	DEGAL6965g00010	DEGAL3646g00180	DEGAL1301g00030	DEGAL2115g00040
	DEGAL1622g00060	DEGAL4955g00010	DEGAL2038g00040	DEGAL2137g00050	DEGAL1436g00020	DEGAL2145g00090	DEGAL4027g00010	DEGAL6115g00020	DEGAL3589g00060	DEGAL3557g00170	DEGAL2310g00060	DEGAL7137g00020	DEGAL4733g00160	DEGAL3167g00010
	DEGAL6416g00310	DEGAL6244g00060	DEGAL2693g00110	DEGAL121g00140	DEGAL2114g00020	DEGAL400g00010	DEGAL4898g00080	DEGAL5785g00060	DEGAL4264g00020	DEGAL4646g00080	DEGAL769g00060	DEGAL868g00010	DEGAL4241g00020	DEGAL6365g00050
	DEGAL6234g00030	DEGAL2963g00010	DEGAL3906g00080	DEGAL3795g00020	DEGAL3058g00010	DEGAL335g00150	DEGAL6880g00010	DEGAL6468g00010	DEGAL4572g00100	DEGAL4587g00040	DEGAL4007g00140	DEGAL4637g00010	DEGAL2714g00010	DEGAL5676g00010
	DEGAL2961g00010	DEGAL2192g00350	DEGAL2693g00080	DEGAL5375g00130	DEGAL1421g00020	DEGAL1930g00070	DEGAL5284g00190	DEGAL6308g00010	DEGAL866g00020	DEGAL5357g00020	DEGAL5696g00010	DEGAL1643g00010	DEGAL6847g00010	DEGAL5835g00140
	DEGAL655g00010	DEGAL1622g00060	DEGAL4034g00010	DEGAL2448g00110	DEGAL663g00020	DEGAL1215g00040	DEGAL4200g00020	DEGAL7132g00110	DEGAL729g00110	DEGAL994g00020	DEGAL6416g00210	DEGAL1857g00020	DEGAL562g00180	DEGAL697g00050
	DEGAL3240g00060	DEGAL4007g00340	DEGAL2596g00160	DEGAL484g00050	DEGAL6142g00040	DEGAL284g00010	DEGAL2850g00020	DEGAL5224g00010	DEGAL3824g00190	DEGAL562g00230	DEGAL7006g00100	DEGAL2502g00030	DEGAL1118g00010	DEGAL3771g00020
	DEGAL248g00030	DEGAL1161g00010	DEGAL6638g00030	DEGAL4211g00050	DEGAL6357g00060	DEGAL5976g00220	DEGAL653g00030	DEGAL390g00030	DEGAL6745g00020	DEGAL2844g00040	DEGAL2693g00080	DEGAL7137g00040	DEGAL3789g00040	DEGAL5130g00010
	DEGAL5655g00010	DEGAL1303g00030	DEGAL3655g00040	DEGAL896g00060	DEGAL4146g00060	DEGAL4188g00500	DEGAL5284g00180	DEGAL2470g00040	DEGAL1764g00070	DEGAL5387g00040	DEGAL4901g00010	DEGAL1766g00020	DEGAL1118g00020	DEGAL5887g00030
	DEGAL6103g00030	DEGAL1243g00020	DEGAL3850g00030	DEGAL4191g00010	DEGAL1692g00100	DEGAL5425g00040	DEGAL2507g00010	DEGAL4233g00050	DEGAL1764g00060	DEGAL5030g00010	DEGAL1397g00120	DEGAL6734g00100	DEGAL1723g00010	DEGAL4034g00010
	DEGAL6811g00140	DEGAL4757g00040	DEGAL3850g00010	DEGAL562g00350	DEGAL4027g00010	DEGAL2702g00010	DEGAL5508g00020	DEGAL4604g00010	DEGAL2341g00150	DEGAL588g00050	DEGAL3150g00020	DEGAL4015g00010	DEGAL4188g00630	DEGAL3771g00010
	DEGAL4007g00100	DEGAL968g00070	DEGAL4657g00010	DEGAL3901g00280	DEGAL4988g00010	DEGAL7094g00080	DEGAL1534g00020	DEGAL412g00170	DEGAL729g00100	DEGAL486g00020	DEGAL3324g00030	DEGAL2189g00620	DEGAL3250g00050	DEGAL2802g00010
	DEGAL2196g00040	DEGAL6812g00030	DEGAL1230g00010	DEGAL2059g00050	DEGAL1628g00020	DEGAL6033g00130	DEGAL6161g00010	DEGAL6801g00010	DEGAL1823g00010	DEGAL491g00060	DEGAL2323g00100	DEGAL2568g00020	DEGAL6750g00010	DEGAL3767g00030
	DEGAL6574g00150	DEGAL3589g00050	DEGAL3901g00380	DEGAL3658g00050	DEGAL6760g00090	DEGAL121g00030	DEGAL2850g00010	DEGAL5810g00010	DEGAL5190g00010	DEGAL4917g00010	DEGAL5430g00050	DEGAL2810g00030	DEGAL4188g00640	DEGAL1051g00010
	DEGAL1600g00020	DEGAL5427g00050	DEGAL3901g00390	DEGAL806g00020	DEGAL4207g00120	DEGAL4286g00020	DEGAL5229g00030	DEGAL2310g00070	DEGAL4572g00120	DEGAL6216g00030	DEGAL6170g00010	DEGAL5387g00010	DEGAL2320g00010	DEGAL325g00130
	DEGAL3159g00100	DEGAL4646g00080	DEGAL3923g00040	DEGAL4868g00140	DEGAL6416g00390	DEGAL5051g00010	DEGAL1090g00030	DEGAL4233g00030	DEGAL3589g00110	DEGAL3490g00040	DEGAL5105g00010	DEGAL4262g00040	DEGAL1549g00130	DEGAL3901g00410
	DEGAL6598g00090	DEGAL4975g00110	DEGAL3613g00020	DEGAL3982g00080	DEGAL1683g00010	DEGAL2644g00020	DEGAL1534g00010	DEGAL4983g00060	DEGAL4323g00010	DEGAL5505g00030	DEGAL3197g00020	DEGAL5030g00060	DEGAL1940g00050	DEGAL4188g00470
	DEGAL4594g00030	DEGAL5866g00070	DEGAL2866g00020	DEGAL13g00010	DEGAL4912g00020	DEGAL5425g00070	DEGAL6824g00120	DEGAL4233g00020	DEGAL2341g00120	DEGAL2189g00680	DEGAL721g00010	DEGAL41g00030	DEGAL2320g00020	DEGAL1782g00330
	DEGAL5548g00010	DEGAL2450g00020		DEGAL5222g00070	DEGAL6244g00100	DEGAL7063g00020	DEGAL2131g00010	DEGAL4233g00010	DEGAL4572g00130	DEGAL1643g00040	DEGAL5266g00020	DEGAL4262g00030	DEGAL3789g00030	DEGAL893g00120
	DEGAL877g00080	DEGAL2638g00070		DEGAL5823g00020	DEGAL7095g00100	DEGAL1782g00050	DEGAL2351g00010	DEGAL2310g00080	DEGAL6333g00060	DEGAL4797g00010	DEGAL1649g00030	DEGAL3336g00030	DEGAL2931g00010	DEGAL3202g00010
	DEGAL3250g00070	DEGAL3712g00150		DEGAL5681g00020	DEGAL29g00050	DEGAL2050g00040	DEGAL4572g00090	DEGAL2196g00050	DEGAL4323g00020	DEGAL484g00160	DEGAL6170g00030	DEGAL5385g00010	DEGAL7053g00040	DEGAL325g00150
	DEGAL2342g00120	DEGAL5866g00080		DEGAL1843g00060	DEGAL4416g00070	DEGAL6797g00010	DEGAL6700g00020	DEGAL6895g00170	DEGAL5695g00010	DEGAL4799g00020	DEGAL4526g00080	DEGAL41g00020	DEGAL7112g00020	DEGAL5835g00120
	DEGAL728g00190	DEGAL724g00010		DEGAL2568g00030	DEGAL2834g00010	DEGAL7112g00190	DEGAL1369g00260	DEGAL489g00010	DEGAL326g00080	DEGAL6216g00020	DEGAL7152g00030	DEGAL5405g00070	DEGAL4396g00010	DEGAL1189g00010
	DEGAL2206g00020	DEGAL6419g00010		DEGAL5404g00030	DEGAL1701g00030	DEGAL3889g00020	DEGAL1246g00010	DEGAL5910g00170	DEGAL2195g00050	DEGAL1702g00020	DEGAL1708g00020	DEGAL4262g00050	DEGAL562g00200	DEGAL3901g00420
	DEGAL423g00020	DEGAL5427g00060		DEGAL4017g00040	DEGAL5130g00020	DEGAL4011g00280	DEGAL1369g00270	DEGAL4889g00010	DEGAL2220g00010	DEGAL550g00010	DEGAL1304g00100	DEGAL3336g00040	DEGAL5539g00020	DEGAL3901g00430
	DEGAL2838g00040	DEGAL325g00010		DEGAL365g00040	DEGAL4906g00040	DEGAL1562g00050	DEGAL4114g00010	DEGAL3755g00010	DEGAL2220g00020	DEGAL5505g00020	DEGAL2246g00030	DEGAL5405g00060	DEGAL7053g00010	DEGAL2802g00060
	DEGAL5427g00050	DEGAL1601g00010		DEGAL2638g00030	DEGAL1843g00070	DEGAL4780g00050	DEGAL6142g00020	DEGAL2457g00020	DEGAL452g00030	DEGAL4321g00100	DEGAL2305g00020	DEGAL6998g00010	DEGAL5539g00010	DEGAL4235g00140
	DEGAL7167g00100	DEGAL4040g00020		DEGAL6930g00080	DEGAL3524g00030	DEGAL5926g00010	DEGAL5074g00010	DEGAL5151g00010	DEGAL892g00090	DEGAL1643g00030	DEGAL2342g00070	DEGAL1450g00050	DEGAL1393g00080	DEGAL325g00170
	DEGAL3020g00020	DEGAL2067g00140		DEGAL2802g00080	DEGAL1595g00070	DEGAL4719g00030	DEGAL1246g00020	DEGAL4889g00020	DEGAL5535g00010	DEGAL3867g00070	DEGAL5055g00040	DEGAL41g00070	DEGAL868g00070	DEGAL6951g00010
	DEGAL1198g00010	DEGAL6897g00080		DEGAL7089g00040	DEGAL4960g00030	DEGAL4286g00010	DEGAL6037g00020	DEGAL2246g00080	DEGAL6018g00140	DEGAL484g00130	DEGAL3535g00040	DEGAL1267g00070	DEGAL2280g00010	DEGAL6172g00050
	DEGAL2094g00010	DEGAL2323g00050		DEGAL5617g00080	DEGAL3656g00050	DEGAL1403g00020	DEGAL1246g00030	DEGAL6344g00010	DEGAL5697g00010	DEGAL4799g00010	DEGAL4352g00020	DEGAL3740g00010	DEGAL5906g00010	DEGAL6296g00100
	DEGAL6811g00090	DEGAL2192g00090		DEGAL1737g00130	DEGAL6751g00060	DEGAL3856g00010	DEGAL4007g00280	DEGAL5861g00030	DEGAL5975g00010	DEGAL3646g00180	DEGAL2246g00020	DEGAL1343g00200	DEGAL4917g00070	DEGAL4130g00020
	DEGAL2135g00010	DEGAL4928g00040		DEGAL1931g00120	DEGAL2681g00040	DEGAL5051g00020	DEGAL6018g00220	DEGAL5976g00030	DEGAL2197g00060	DEGAL7137g00020	DEGAL2342g00080	DEGAL2848g00080	DEGAL868g00040	DEGAL4428g00050
	DEGAL6033g00080	DEGAL5786g00020		DEGAL5143g00030	DEGAL4570g00010	DEGAL1438g00010	DEGAL6037g00030	DEGAL1580g00020	DEGAL189g00020	DEGAL868g00010	DEGAL3823g00010	DEGAL3835g00060	DEGAL6925g00020	DEGAL229g00010
	DEGAL4007g00360	DEGAL1764g00010		DEGAL2173g00050	DEGAL3816g00010	DEGAL4872g00060	DEGAL882g00010	DEGAL5105g00010	DEGAL463g00010	DEGAL1643g00010	DEGAL5284g00140	DEGAL395g00060	DEGAL868g00060	DEGAL6897g00050
	DEGAL5071g00010	DEGAL5193g00020		DEGAL6161g00050	DEGAL403g00010	DEGAL7064g00010	DEGAL1772g00020	DEGAL1580g00030	DEGAL4413g00120	DEGAL1766g00030	DEGAL2246g00010	DEGAL1010g00010	DEGAL868g00050	DEGAL7112g00050
	DEGAL1467g00010	DEGAL3336g00020		DEGAL4646g00010	DEGAL205g00130	DEGAL4098g00040	DEGAL309g00020	DEGAL4948g00010	DEGAL2806g00160	DEGAL2502g00030	DEGAL3054g00060	DEGAL2816g00010	DEGAL4260g00010	DEGAL7112g00030
	DEGAL4373g00010	DEGAL452g00030		DEGAL4428g00060	DEGAL660g00040	DEGAL562g00030	DEGAL5334g00130	DEGAL7093g00010	DEGAL1733g00030	DEGAL2067g00030	DEGAL4851g00040	DEGAL6301g00030	DEGAL1634g00040	DEGAL1782g00370
	DEGAL2196g00010	DEGAL102g00090		DEGAL2061g00080	DEGAL272g00030	DEGAL56g00130	DEGAL2879g00010	DEGAL548g00020	DEGAL5676g00040	DEGAL3156g00010	DEGAL5910g00120	DEGAL3683g00010	DEGAL6771g00100	DEGAL5969g00010
	DEGAL2192g00450	DEGAL3402g00030		DEGAL4961g00040	DEGAL871g00010	DEGAL1436g00040	DEGAL5852g00020	DEGAL1649g00030	DEGAL7053g00140	DEGAL4015g00010	DEGAL1484g00010	DEGAL6185g00030	DEGAL2785g00020	DEGAL4387g00020
	DEGAL330g00020	DEGAL4004g00090		DEGAL7118g00050	DEGAL5398g00030	DEGAL6004g00090	DEGAL2718g00010	DEGAL2246g00050	DEGAL2921g00010	DEGAL2189g00620	DEGAL4910g00030	DEGAL2145g00290	DEGAL6771g00110	DEGAL4407g00330
	DEGAL5391g00010	DEGAL5052g00020		DEGAL302g00040	DEGAL3901g00180	DEGAL3563g00170	DEGAL1410g00020	DEGAL548g00010	DEGAL6955g00110	DEGAL2568g00020	DEGAL2782g00010	DEGAL1989g00010	DEGAL1391g00020	DEGAL385g00020
	DEGAL4253g00010	DEGAL1930g00070		DEGAL4639g00030	DEGAL5430g00040	DEGAL2368g00020	DEGAL309g00010	DEGAL3814g00010	DEGAL2152g00010	DEGAL2810g00030	DEGAL4238g00040	DEGAL3683g00020	DEGAL3574g00210	DEGAL4405g00040
	DEGAL5746g00020	DEGAL5960g00030		DEGAL5976g00220	DEGAL2145g00180	DEGAL1549g00260	DEGAL5334g00140	DEGAL662g00030	DEGAL3908g00010	DEGAL4262g00040	DEGAL4200g00010	DEGAL395g00040	DEGAL3020g00020	DEGAL2015g00010
	DEGAL1858g00010	DEGAL2462g00010		DEGAL2772g00010	DEGAL2647g00010	DEGAL4780g00040	DEGAL1850g00010	DEGAL3535g00020	DEGAL463g00060	DEGAL41g00030	DEGAL2841g00010	DEGAL6185g00020	DEGAL5886g00010	DEGAL6017g00010
	DEGAL3824g00190	DEGAL2381g00010		DEGAL6925g00040	DEGAL376g00060	DEGAL4719g00020	DEGAL2187g00020	DEGAL4526g00090	DEGAL421g00030	DEGAL4262g00030	DEGAL6257g00060	DEGAL1012g00020	DEGAL6301g00050	DEGAL1317g00010
	DEGAL3272g00070	DEGAL3850g00030		DEGAL6824g00080	DEGAL1962g00040	DEGAL4781g00010	DEGAL5852g00010	DEGAL4238g00010	DEGAL7068g00020	DEGAL2818g00060	DEGAL5284g00170	DEGAL5866g00240	DEGAL5533g00010	DEGAL4405g00060
	DEGAL366g00070	DEGAL4007g00350		DEGAL2067g00360	DEGAL4405g00040	DEGAL6570g00020	DEGAL2187g00030	DEGAL2305g00010	DEGAL248g00030	DEGAL3336g00030	DEGAL6161g00020	DEGAL2436g00060	DEGAL4049g00010	DEGAL4625g00040
	DEGAL2246g00010	DEGAL1649g00090		DEGAL5976g00040	DEGAL1782g00030	DEGAL2050g00020	DEGAL6700g00030	DEGAL2246g00030	DEGAL248g00040	DEGAL5385g00010	DEGAL5334g00080	DEGAL2326g00030	DEGAL2692g00020	DEGAL4407g00370
	DEGAL1701g00130	DEGAL1782g00030		DEGAL644g00010	DEGAL6247g00080	DEGAL3356g00010	DEGAL510g00110	DEGAL2342g00070	DEGAL1692g00100	DEGAL41g00020	DEGAL653g00010	DEGAL2192g00380	DEGAL5030g00040	DEGAL1875g00020
	DEGAL126g00020	DEGAL1966g00030		DEGAL2192g00130	DEGAL6333g00020	DEGAL3411g00010	DEGAL2466g00030	DEGAL4572g00060	DEGAL5493g00010	DEGAL4262g00050	DEGAL1369g00200	DEGAL728g00120	DEGAL4733g00040	DEGAL5960g00040
	DEGAL2623g00150	DEGAL4946g00020		DEGAL4011g00220	DEGAL3075g00020	DEGAL189g00100	DEGAL1369g00290	DEGAL5467g00110	DEGAL4601g00010	DEGAL6998g00010	DEGAL1630g00020	DEGAL2436g00080	DEGAL7103g00010	DEGAL4405g00020
	DEGAL4735g00020	DEGAL6858g00090		DEGAL7112g00130	DEGAL6729g00010	DEGAL4716g00030	DEGAL5573g00040	DEGAL2897g00040	DEGAL6365g00020	DEGAL41g00070	DEGAL5852g00060	DEGAL5020g00040	DEGAL2692g00010	DEGAL3812g00020
	DEGAL3081g00040	DEGAL2392g00040		DEGAL4404g00120	DEGAL1843g00200	DEGAL4935g00010	DEGAL2466g00060	DEGAL5114g00010	DEGAL5904g00050	DEGAL1267g00070	DEGAL5334g00100	DEGAL2192g00370	DEGAL1989g00070	DEGAL4785g00030
	DEGAL2067g00140	DEGAL4492g00010		DEGAL6365g00260	DEGAL899g00050	DEGAL3298g00020	DEGAL2323g00040	DEGAL2246g00020	DEGAL2848g00160	DEGAL4455g00010	DEGAL1246g00010	DEGAL3844g00020	DEGAL5597g00130	DEGAL1807g00020
	DEGAL6811g00080	DEGAL6258g00010		DEGAL644g00020	DEGAL130g00020	DEGAL1782g00030	DEGAL6170g00060	DEGAL5910g00100	DEGAL248g00020	DEGAL3740g00010	DEGAL4334g00050	DEGAL2307g00160	DEGAL5597g00140	DEGAL5556g00020
	DEGAL4526g00080	DEGAL5280g00040		DEGAL3136g00040	DEGAL3661g00010	DEGAL6573g00020	DEGAL1708g00040	DEGAL3823g00010	DEGAL2115g00020	DEGAL1343g00200	DEGAL2823g00020	DEGAL2326g00010	DEGAL3961g00010	DEGAL4963g00010
	DEGAL6824g00220	DEGAL1303g00050		DEGAL5746g00030	DEGAL1384g00140	DEGAL3563g00180	DEGAL1649g00090	DEGAL4188g00060	DEGAL4922g00060	DEGAL1606g00010	DEGAL5852g00070	DEGAL2192g00360	DEGAL4234g00030	DEGAL199g00010
	DEGAL2627g00020	DEGAL534g00150		DEGAL6243g00060	DEGAL6283g00080	DEGAL1549g00250	DEGAL3621g00020	DEGAL6496g00010	DEGAL5835g00170	DEGAL2848g00080	DEGAL6700g00060	DEGAL705g00070	DEGAL1547g00010	DEGAL1748g00050
	DEGAL4385g00010	DEGAL3769g00020		DEGAL2200g00120	DEGAL2204g00010	DEGAL407g00010	DEGAL2466g00050	DEGAL653g00040	DEGAL5891g00010	DEGAL4011g00050	DEGAL5307g00010	DEGAL3844g00010	DEGAL5597g00120	DEGAL1692g00080
	DEGAL2294g00010	DEGAL528g00010		DEGAL102g00090	DEGAL2607g00040	DEGAL4719g00010	DEGAL557g00010	DEGAL4910g00030	DEGAL4080g00010	DEGAL3835g00060	DEGAL5852g00020	DEGAL5955g00030	DEGAL4321g00090	DEGAL2954g00030
	DEGAL3159g00120	DEGAL2850g00010		DEGAL6365g00020	DEGAL6730g00010	DEGAL2920g00060	DEGAL2323g00060	DEGAL3054g00050	DEGAL5786g00020	DEGAL395g00060	DEGAL6142g00040	DEGAL2715g00020	DEGAL562g00270	DEGAL5835g00020
	DEGAL4040g00020	DEGAL3210g00100		DEGAL4575g00010	DEGAL6911g00010	DEGAL6290g00050	DEGAL3420g00020	DEGAL3485g00010	DEGAL5400g00010	DEGAL1010g00010	DEGAL2323g00070	DEGAL5378g00170	DEGAL1890g00020	DEGAL5835g00030
	DEGAL1011g00020	DEGAL4034g00010		DEGAL104g00060	DEGAL5132g00020	DEGAL4562g00010	DEGAL2466g00080	DEGAL2782g00010	DEGAL248g00060	DEGAL2816g00010	DEGAL6257g00010	DEGAL142g00010	DEGAL5533g00080	DEGAL5556g00050
	DEGAL7116g00010	DEGAL2246g00060		DEGAL2782g00020	DEGAL5997g00060	DEGAL2368g00010	DEGAL3237g00020	DEGAL2448g00040	DEGAL6365g00050	DEGAL6185g00030	DEGAL2466g00010	DEGAL252g00020	DEGAL7167g00100	DEGAL6914g00030
	DEGAL1580g00020	DEGAL2439g00030		DEGAL1246g00010	DEGAL1549g00250	DEGAL2703g00010	DEGAL557g00020	DEGAL3535g00080	DEGAL5676g00020	DEGAL2145g00290	DEGAL6198g00020	DEGAL2307g00110	DEGAL5752g00070	DEGAL3982g00050
	DEGAL2114g00120	DEGAL156g00030		DEGAL2859g00010	DEGAL6161g00150	DEGAL6911g00010	DEGAL2919g00050	DEGAL374g00010	DEGAL5400g00070	DEGAL1989g00010	DEGAL2439g00030	DEGAL4207g00130	DEGAL1393g00010	DEGAL1402g00010
	DEGAL1225g00010	DEGAL313g00020		DEGAL4011g00180	DEGAL2948g00010	DEGAL6074g00050	DEGAL2323g00050	DEGAL5284g00190	DEGAL4922g00010	DEGAL3835g00080	DEGAL4160g00010	DEGAL646g00050	DEGAL5752g00060	DEGAL1782g00460
	DEGAL4135g00070	DEGAL5697g00010		DEGAL2137g00040	DEGAL6675g00030	DEGAL6508g00030	DEGAL4929g00010	DEGAL2850g00020	DEGAL6365g00070	DEGAL3683g00020	DEGAL1351g00030	DEGAL1916g00060	DEGAL6682g00010	DEGAL6121g00170
	DEGAL4004g00090	DEGAL5617g00050		DEGAL6703g00100	DEGAL1611g00060	DEGAL4011g00270	DEGAL3901g00030	DEGAL653g00030	DEGAL3987g00020	DEGAL395g00040	DEGAL4229g00060	DEGAL646g00060	DEGAL1606g00050	DEGAL4188g00590
	DEGAL4946g00020	DEGAL6577g00030		DEGAL3420g00020	DEGAL5284g00190	DEGAL6296g00010	DEGAL1708g00050	DEGAL5284g00180	DEGAL1299g00060	DEGAL6185g00020	DEGAL6861g00040	DEGAL5955g00010	DEGAL1829g00010	DEGAL3167g00020
	DEGAL248g00020	DEGAL946g00030		DEGAL6734g00050	DEGAL3621g00020	DEGAL6574g00010	DEGAL6239g00020	DEGAL5508g00020	DEGAL5130g00020	DEGAL3683g00030	DEGAL4160g00020	DEGAL1353g00050	DEGAL3624g00010	DEGAL280g00020
	DEGAL1301g00030	DEGAL3221g00060		DEGAL5143g00060	DEGAL7156g00030	DEGAL4007g00350	DEGAL3901g00040	DEGAL6037g00050	DEGAL5071g00010	DEGAL1393g00020	DEGAL4929g00020	DEGAL6442g00040	DEGAL728g00140	DEGAL6254g00130
	DEGAL5288g00010	DEGAL1701g00130		DEGAL283g00050	DEGAL6760g00060	DEGAL5424g00050	DEGAL557g00040	DEGAL6161g00010	DEGAL3551g00020	DEGAL4011g00010	DEGAL1708g00040	DEGAL4207g00100	DEGAL6864g00020	DEGAL1436g00020
	DEGAL5258g00020	DEGAL5288g00010		DEGAL4657g00020	DEGAL4928g00040	DEGAL6947g00050	DEGAL1946g00020	DEGAL2850g00010	DEGAL2115g00090	DEGAL2436g00060	DEGAL4774g00040	DEGAL1916g00050	DEGAL806g00020	DEGAL1343g00090
	DEGAL3712g00140	DEGAL4323g00020		DEGAL2802g00050	DEGAL3043g00020	DEGAL126g00010	DEGAL2429g00120	DEGAL1090g00030	DEGAL4034g00010	DEGAL1628g00020	DEGAL3420g00020	DEGAL5405g00020	DEGAL2307g00130	DEGAL1930g00060
	DEGAL272g00030	DEGAL3658g00080		DEGAL5467g00110	DEGAL238g00010	DEGAL3574g00010	DEGAL1506g00010	DEGAL6824g00120	DEGAL540g00040	DEGAL5020g00030	DEGAL5486g00010	DEGAL6539g00010	DEGAL728g00130	DEGAL4566g00010
	DEGAL593g00010	DEGAL4898g00010		DEGAL2902g00080	DEGAL181g00020	DEGAL2145g00080	DEGAL5248g00050	DEGAL2131g00010	DEGAL1225g00030	DEGAL2326g00030	DEGAL3956g00070	DEGAL1916g00020	DEGAL1843g00070	DEGAL6254g00150
	DEGAL2192g00560	DEGAL2246g00010		DEGAL877g00090	DEGAL641g00040	DEGAL3850g00030	DEGAL2104g00020	DEGAL4572g00090	DEGAL3221g00010	DEGAL2192g00380	DEGAL2104g00010	DEGAL5405g00010	DEGAL5172g00010	DEGAL6507g00020
	DEGAL5293g00050	DEGAL6574g00150		DEGAL1682g00020	DEGAL656g00020	DEGAL5202g00070	DEGAL3237g00030	DEGAL4315g00010	DEGAL1225g00020	DEGAL6864g00030	DEGAL740g00040	DEGAL2192g00340	DEGAL2693g00050	DEGAL1549g00220
	DEGAL6161g00050	DEGAL1462g00070		DEGAL6660g00060	DEGAL5427g00210	DEGAL5976g00230	DEGAL6018g00240	DEGAL5294g00030	DEGAL540g00030	DEGAL2189g00170	DEGAL2984g00010	DEGAL3877g00020	DEGAL1454g00030	DEGAL1403g00020
	DEGAL4545g00040	DEGAL407g00010		DEGAL6442g00020	DEGAL5295g00060	DEGAL4937g00010	DEGAL1611g00040	DEGAL6766g00020	DEGAL6121g00040	DEGAL728g00120	DEGAL1946g00010	DEGAL1916g00030	DEGAL2189g00180	DEGAL189g00100
	DEGAL5910g00020	DEGAL3025g00080		DEGAL5716g00020	DEGAL3260g00010	DEGAL5862g00040	DEGAL3399g00020	DEGAL1246g00010	DEGAL3033g00010	DEGAL2436g00080	DEGAL2429g00110	DEGAL5506g00020	DEGAL2693g00040	DEGAL4780g00030
	DEGAL5202g00150	DEGAL4733g00070		DEGAL7006g00050	DEGAL2192g00270	DEGAL2206g00040	DEGAL5976g00140	DEGAL6142g00020	DEGAL1225g00010	DEGAL2192g00370	DEGAL3677g00030	DEGAL5020g00010	DEGAL899g00060	DEGAL6296g00010
	DEGAL2189g00240	DEGAL5655g00110		DEGAL2447g00010	DEGAL6682g00030	DEGAL3413g00020	DEGAL5247g00060	DEGAL5074g00010	DEGAL4940g00020	DEGAL2326g00010	DEGAL2429g00100	DEGAL3881g00010	DEGAL3776g00030	DEGAL4937g00010
	DEGAL6185g00040	DEGAL6824g00120		DEGAL2806g00280	DEGAL4279g00050	DEGAL3574g00020	DEGAL3200g00010	DEGAL5294g00010	DEGAL893g00120	DEGAL899g00020	DEGAL4774g00020	DEGAL6539g00020	DEGAL2963g00010	DEGAL3857g00050
	DEGAL2067g00110	DEGAL5071g00010		DEGAL3471g00030	DEGAL5835g00030	DEGAL4733g00200	DEGAL3517g00040	DEGAL6037g00030	DEGAL5988g00040	DEGAL2192g00360	DEGAL3018g00010	DEGAL806g00080	DEGAL4964g00010	DEGAL5033g00010
	DEGAL4935g00010	DEGAL1708g00040		DEGAL1622g00060	DEGAL5248g00010	DEGAL3253g00100	DEGAL2264g00010	DEGAL997g00020	DEGAL325g00180	DEGAL705g00070	DEGAL5976g00170	DEGAL1916g00010	DEGAL6319g00010	DEGAL3983g00010
	DEGAL4013g00010	DEGAL6703g00330		DEGAL4003g00040	DEGAL708g00070	DEGAL4007g00360	DEGAL3956g00040	DEGAL882g00010	DEGAL1737g00160	DEGAL6730g00100	DEGAL3018g00020	DEGAL6346g00090	DEGAL5836g00010	DEGAL6581g00090
	DEGAL1792g00010	DEGAL2356g00010		DEGAL2466g00020	DEGAL2094g00010	DEGAL4340g00020	DEGAL5430g00010	DEGAL1772g00020	DEGAL2115g00100	DEGAL5955g00030	DEGAL2082g00020	DEGAL2963g00090	DEGAL1899g00030	DEGAL6581g00080
	DEGAL3881g00010	DEGAL4646g00100		DEGAL2685g00010	DEGAL3901g00210	DEGAL126g00020	DEGAL3399g00030	DEGAL309g00020	DEGAL4492g00010	DEGAL5378g00180	DEGAL4198g00040	DEGAL5763g00010	DEGAL3038g00050	DEGAL5249g00010
	DEGAL5125g00020	DEGAL6427g00040		DEGAL1989g00070	DEGAL2681g00030	DEGAL3352g00050	DEGAL2919g00010	DEGAL6700g00060	DEGAL1161g00010	DEGAL2715g00020	DEGAL5306g00010	DEGAL2963g00070	DEGAL646g00020	DEGAL5427g00090
	DEGAL5730g00010	DEGAL774g00010		DEGAL2340g00020	DEGAL6549g00010	DEGAL2204g00060	DEGAL520g00010	DEGAL5573g00010	DEGAL5159g00010	DEGAL5378g00170	DEGAL749g00010	DEGAL2807g00010	DEGAL3038g00080	DEGAL4209g00010
	DEGAL4007g00340	DEGAL4003g00100		DEGAL3667g00020	DEGAL220g00010	DEGAL3906g00120	DEGAL6019g00010	DEGAL5852g00020	DEGAL5556g00100	DEGAL142g00010	DEGAL6229g00040	DEGAL7118g00010	DEGAL6319g00020	DEGAL3667g00030
	DEGAL4823g00010	DEGAL1788g00090		DEGAL5513g00090	DEGAL1753g00050	DEGAL5147g00020	DEGAL6258g00010	DEGAL6142g00040	DEGAL4922g00070	DEGAL2307g00110	DEGAL6537g00010	DEGAL6400g00050	DEGAL2579g00090	DEGAL6610g00070
	DEGAL248g00060	DEGAL2693g00080		DEGAL6925g00030	DEGAL125g00010	DEGAL6075g00010	DEGAL318g00010	DEGAL2323g00070	DEGAL1522g00010	DEGAL4207g00130	DEGAL1304g00030	DEGAL724g00010	DEGAL2638g00020	DEGAL6621g00120
	DEGAL5617g00050	DEGAL1230g00010		DEGAL2067g00140	DEGAL5125g00020	DEGAL1341g00020	DEGAL5496g00020	DEGAL2439g00030	DEGAL4488g00100	DEGAL646g00050	DEGAL6258g00020	DEGAL5785g00180	DEGAL2901g00200	DEGAL6581g00050
	DEGAL13g00010	DEGAL6812g00040		DEGAL6018g00040	DEGAL5284g00180	DEGAL3901g00190	DEGAL5976g00170	DEGAL5852g00010	DEGAL6897g00080	DEGAL1916g00060	DEGAL4198g00020	DEGAL4404g00130	DEGAL646g00110	DEGAL6061g00010
	DEGAL6442g00020	DEGAL6260g00030		DEGAL5866g00210	DEGAL4060g00080	DEGAL3076g00020	DEGAL26g00020	DEGAL510g00100	DEGAL5186g00050	DEGAL646g00060	DEGAL1401g00070	DEGAL6011g00030	DEGAL2633g00010	DEGAL551g00010
	DEGAL4253g00020	DEGAL4850g00030		DEGAL2866g00010	DEGAL5222g00080	DEGAL5425g00020	DEGAL479g00080	DEGAL510g00110	DEGAL3125g00050	DEGAL1353g00050	DEGAL2332g00020	DEGAL4872g00150	DEGAL5785g00190	DEGAL5511g00010
	DEGAL4626g00020	DEGAL3795g00020		DEGAL4135g00140	DEGAL1402g00010	DEGAL2647g00010	DEGAL4210g00040	DEGAL2466g00030	DEGAL5186g00080	DEGAL3689g00090	DEGAL3292g00010	DEGAL6400g00020	DEGAL5080g00180	DEGAL3159g00020
	DEGAL156g00020	DEGAL7113g00030		DEGAL6559g00080	DEGAL4733g00100	DEGAL3683g00040	DEGAL6564g00160	DEGAL1369g00290	DEGAL522g00020	DEGAL6442g00040	DEGAL5284g00220	DEGAL6346g00010	DEGAL2963g00060	DEGAL4135g00160
	DEGAL1595g00110	DEGAL2693g00130		DEGAL2963g00050	DEGAL3025g00080	DEGAL5989g00040	DEGAL1524g00020	DEGAL5573g00040	DEGAL243g00010	DEGAL4207g00100	DEGAL2929g00020	DEGAL6895g00230	DEGAL1000g00030	DEGAL4191g00030
	DEGAL56g00210	DEGAL2240g00070		DEGAL6476g00030	DEGAL6822g00020	DEGAL5794g00060	DEGAL26g00030	DEGAL2187g00040	DEGAL6897g00040	DEGAL1916g00050	DEGAL3449g00020	DEGAL4111g00010	DEGAL5548g00010	DEGAL366g00030
	DEGAL2850g00010	DEGAL3442g00020		DEGAL5976g00070	DEGAL4608g00010	DEGAL4960g00040	DEGAL5555g00010	DEGAL2965g00010	DEGAL5186g00090	DEGAL6539g00010	DEGAL2467g00010	DEGAL6346g00020	DEGAL4600g00150	DEGAL2130g00020
	DEGAL510g00110	DEGAL2067g00250		DEGAL3908g00010	DEGAL2067g00200	DEGAL3311g00030	DEGAL6537g00010	DEGAL3178g00030	DEGAL522g00010	DEGAL1916g00020	DEGAL5284g00210	DEGAL3895g00010	DEGAL2689g00010	DEGAL425g00050
	DEGAL4007g00060	DEGAL548g00010		DEGAL5291g00020	DEGAL6895g00220	DEGAL4850g00020	DEGAL6824g00040	DEGAL1708g00040	DEGAL729g00040	DEGAL1916g00030	DEGAL1782g00090	DEGAL4872g00190	DEGAL2871g00040	DEGAL2542g00030
	DEGAL2341g00090	DEGAL4872g00040		DEGAL5167g00020	DEGAL823g00040	DEGAL3337g00020	DEGAL3131g00020	DEGAL1649g00090	DEGAL2491g00100	DEGAL5781g00040	DEGAL3449g00010	DEGAL6895g00250	DEGAL4872g00160	DEGAL3159g00090
	DEGAL3210g00100	DEGAL5592g00020		DEGAL2848g00060	DEGAL3402g00030	DEGAL5427g00070	DEGAL5247g00040	DEGAL3420g00020	DEGAL4996g00010	DEGAL5506g00020	DEGAL5976g00190	DEGAL5094g00050	DEGAL728g00050	DEGAL3697g00010
	DEGAL5186g00030	DEGAL1688g00070		DEGAL1267g00040	DEGAL2269g00020	DEGAL3916g00010	DEGAL1562g00060	DEGAL2466g00080	DEGAL3125g00060	DEGAL5287g00010	DEGAL2188g00020	DEGAL723g00050	DEGAL5529g00010	DEGAL748g00010
	DEGAL3634g00010	DEGAL2626g00060		DEGAL2094g00010	DEGAL2593g00080	DEGAL3058g00010	DEGAL3449g00030	DEGAL3956g00080	DEGAL618g00020	DEGAL3881g00010	DEGAL5910g00210	DEGAL6895g00240	DEGAL5373g00020	DEGAL373g00010
	DEGAL3535g00080	DEGAL1225g00010		DEGAL5866g00190	DEGAL522g00010	DEGAL1701g00130	DEGAL5276g00020	DEGAL2919g00050	DEGAL3125g00070	DEGAL6539g00020	DEGAL6326g00010	DEGAL6346g00050	DEGAL6846g00020	DEGAL7094g00110
	DEGAL283g00190	DEGAL5247g00040		DEGAL4946g00020	DEGAL6265g00110	DEGAL5295g00010	DEGAL2053g00020	DEGAL2323g00050	DEGAL1782g00360	DEGAL806g00080	DEGAL4189g00020	DEGAL6516g00010	DEGAL7113g00030	DEGAL6195g00020
	DEGAL3795g00020	DEGAL2693g00110		DEGAL5521g00020	DEGAL2053g00020	DEGAL2160g00010	DEGAL5737g00020	DEGAL3956g00070	DEGAL729g00020	DEGAL646g00040	DEGAL2448g00110	DEGAL2307g00050	DEGAL3546g00010	DEGAL1707g00010
	DEGAL562g00140	DEGAL6824g00250		DEGAL5427g00160	DEGAL6548g00050	DEGAL6577g00030	DEGAL1524g00010	DEGAL4929g00010	DEGAL6955g00020	DEGAL1916g00010	DEGAL1304g00090	DEGAL2871g00010	DEGAL2189g00070	DEGAL3159g00070
	DEGAL771g00020	DEGAL1163g00010		DEGAL1544g00030	DEGAL6812g00060	DEGAL4297g00020	DEGAL4976g00060	DEGAL3901g00030	DEGAL6291g00050	DEGAL6346g00090	DEGAL5335g00040	DEGAL6735g00010	DEGAL3487g00040	DEGAL6195g00030
	DEGAL3655g00010	DEGAL5871g00020		DEGAL3324g00070	DEGAL5976g00270	DEGAL5866g00270	DEGAL2332g00020	DEGAL1708g00050	DEGAL6296g00070	DEGAL2807g00010	DEGAL1034g00010	DEGAL7113g00010	DEGAL6668g00010	DEGAL89g00010
	DEGAL5529g00010	DEGAL2196g00010		DEGAL4207g00190	DEGAL16g00010	DEGAL6811g00140	DEGAL5467g00020	DEGAL1506g00020	DEGAL7112g00230	DEGAL2963g00080	DEGAL153g00010	DEGAL6895g00260	DEGAL4523g00010	DEGAL3901g00240
	DEGAL5925g00040	DEGAL1011g00020		DEGAL5375g00160	DEGAL412g00040	DEGAL2192g00150	DEGAL5399g00030	DEGAL1946g00020	DEGAL1317g00010	DEGAL7118g00010	DEGAL6038g00020	DEGAL2592g00010	DEGAL5202g00150	DEGAL03g00010
	DEGAL2061g00080	DEGAL59g00010		DEGAL2429g00100	DEGAL981g00010	DEGAL4035g00030	DEGAL2687g00030	DEGAL2429g00120	DEGAL225g00050	DEGAL646g00120	DEGAL2709g00080	DEGAL4882g00020	DEGAL1595g00400	DEGAL1221g00050
	DEGAL2915g00090	DEGAL6365g00020		DEGAL6190g00020	DEGAL1807g00020	DEGAL5491g00110	DEGAL1649g00140	DEGAL2984g00010	DEGAL220g00030	DEGAL6400g00050	DEGAL5335g00060	DEGAL5918g00010	DEGAL2514g00050	DEGAL3857g00110
	DEGAL2647g00010	DEGAL4007g00060		DEGAL4922g00060	DEGAL5291g00110	DEGAL6771g00090	DEGAL4976g00050	DEGAL3200g00010	DEGAL6291g00030	DEGAL5785g00180	DEGAL7094g00020	DEGAL5488g00040	DEGAL7095g00030	DEGAL3641g00010
	DEGAL611g00140	DEGAL7094g00150		DEGAL3655g00010	DEGAL4996g00010	DEGAL4850g00030	DEGAL4092g00090	DEGAL3956g00040	DEGAL1473g00080	DEGAL4404g00130	DEGAL3169g00010	DEGAL2050g00110	DEGAL806g00100	DEGAL03g00030
	DEGAL2119g00010	DEGAL672g00010		DEGAL6961g00010	DEGAL2173g00070	DEGAL3337g00010	DEGAL2687g00020	DEGAL3677g00030	DEGAL225g00030	DEGAL1271g00040	DEGAL1369g00150	DEGAL6419g00020	DEGAL6812g00060	DEGAL3456g00030
	DEGAL3159g00010	DEGAL3272g00080		DEGAL2502g00050	DEGAL6660g00100	DEGAL3637g00010	DEGAL4976g00040	DEGAL520g00010	DEGAL3043g00020	DEGAL2633g00060	DEGAL2772g00010	DEGAL5202g00120	DEGAL4904g00020	DEGAL6574g00110
	DEGAL3712g00160	DEGAL5094g00030		DEGAL7085g00050	DEGAL6033g00080	DEGAL5427g00060	DEGAL5200g00010	DEGAL6258g00010	DEGAL5052g00020	DEGAL4872g00150	DEGAL2429g00030	DEGAL5202g00150	DEGAL6812g00050	DEGAL6785g00010
	DEGAL6574g00190	DEGAL6590g00010		DEGAL1387g00040	DEGAL412g00180	DEGAL886g00010	DEGAL2687g00010	DEGAL5976g00170	DEGAL5960g00030	DEGAL6400g00020	DEGAL4007g00390	DEGAL6727g00010	DEGAL5057g00010	DEGAL3456g00040
	DEGAL4146g00250	DEGAL5417g00030		DEGAL5958g00070	DEGAL4946g00020	DEGAL776g00010	DEGAL2580g00010	DEGAL4210g00040	DEGAL225g00040	DEGAL3701g00020	DEGAL6161g00060	DEGAL3977g00020	DEGAL5336g00020	DEGAL1782g00140
	DEGAL7124g00020	DEGAL1369g00290		DEGAL6416g00330	DEGAL1870g00010	DEGAL2055g00010	DEGAL5910g00210	DEGAL3018g00020	DEGAL3043g00010	DEGAL6895g00230	DEGAL5862g00010	DEGAL1194g00010	DEGAL2277g00040	DEGAL5427g00130
	DEGAL1414g00040	DEGAL4523g00010		DEGAL7112g00190	DEGAL6638g00030	DEGAL5033g00010	DEGAL4976g00030	DEGAL1524g00020	DEGAL3812g00010	DEGAL2871g00050	DEGAL6161g00070	DEGAL372g00010	DEGAL4904g00030	DEGAL1221g00080
	DEGAL2059g00010	DEGAL4646g00070		DEGAL1369g00110	DEGAL6777g00020	DEGAL7034g00010	DEGAL1304g00080	DEGAL26g00030	DEGAL5960g00040	DEGAL6346g00020	DEGAL2429g00090	DEGAL3313g00010	DEGAL6812g00040	DEGAL6621g00070
	DEGAL3292g00010	DEGAL3272g00070		DEGAL5262g00010	DEGAL1369g00070	DEGAL3037g00030	DEGAL4976g00020	DEGAL3728g00010	DEGAL4844g00010	DEGAL3895g00010	DEGAL7094g00040	DEGAL4207g00290	DEGAL5336g00010	DEGAL6017g00020
	DEGAL6925g00020	DEGAL1757g00030		DEGAL3226g00020	DEGAL6038g00060	DEGAL5464g00010	DEGAL1304g00090	DEGAL6537g00010	DEGAL2450g00010	DEGAL4872g00190	DEGAL7124g00020	DEGAL3313g00020	DEGAL3042g00050	DEGAL5093g00030
	DEGAL1950g00010	DEGAL5655g00010		DEGAL5577g00020	DEGAL4011g00430	DEGAL3442g00020	DEGAL2580g00020	DEGAL5496g00030	DEGAL6296g00080	DEGAL723g00050	DEGAL5958g00010	DEGAL7095g00040	DEGAL3821g00030	DEGAL459g00100
	DEGAL7152g00030	DEGAL3773g00050		DEGAL7132g00030	DEGAL1118g00030	DEGAL6205g00010	DEGAL5910g00220	DEGAL6824g00040	DEGAL2996g00010	DEGAL2871g00060	DEGAL905g00070	DEGAL3313g00030	DEGAL3487g00030	DEGAL1782g00120
	DEGAL6038g00020	DEGAL5988g00040		DEGAL1799g00020	DEGAL5007g00110	DEGAL2192g00140	DEGAL4151g00010	DEGAL479g00060	DEGAL4309g00060	DEGAL6346g00050	DEGAL5958g00070	DEGAL1152g00080	DEGAL1688g00020	DEGAL4005g00020
	DEGAL1375g00010	DEGAL5405g00010		DEGAL5866g00260	DEGAL3240g00050	DEGAL2192g00130	DEGAL6977g00020	DEGAL5247g00040	DEGAL224g00020	DEGAL6516g00010	DEGAL5976g00210	DEGAL72g00230	DEGAL3546g00020	DEGAL5427g00190
	DEGAL5794g00130	DEGAL812g00020		DEGAL4872g00240	DEGAL1185g00010	DEGAL5617g00050	DEGAL4806g00010	DEGAL2709g00070	DEGAL1748g00070	DEGAL2307g00050	DEGAL2082g00070	DEGAL1757g00050	DEGAL2192g00200	DEGAL4388g00020
	DEGAL1118g00020	DEGAL4488g00100		DEGAL1701g00140	DEGAL4531g00010	DEGAL1420g00030	DEGAL1465g00010	DEGAL3449g00030	DEGAL3816g00010	DEGAL2579g00040	DEGAL4007g00300	DEGAL1215g00020	DEGAL5277g00060	DEGAL6621g00060
	DEGAL3691g00010	DEGAL4772g00010		DEGAL4898g00010	DEGAL5874g00010	DEGAL7085g00050	DEGAL6380g00010	DEGAL5276g00020	DEGAL5835g00070	DEGAL2871g00010	DEGAL1649g00190	DEGAL69g00010	DEGAL6383g00010	DEGAL1503g00060
	DEGAL2462g00010	DEGAL4188g00100		DEGAL4917g00040	DEGAL3667g00060	DEGAL5427g00050	DEGAL4976g00010	DEGAL2053g00020	DEGAL325g00200	DEGAL6735g00010	DEGAL1438g00010	DEGAL4033g00010	DEGAL5514g00010	DEGAL6574g00210
	DEGAL1792g00040	DEGAL6011g00030		DEGAL4003g00160	DEGAL4046g00010	DEGAL2575g00010	DEGAL6038g00030	DEGAL5467g00020	DEGAL4309g00040	DEGAL7113g00010	DEGAL3563g00170	DEGAL5607g00050	DEGAL3880g00100	DEGAL2501g00080
	DEGAL56g00190	DEGAL6573g00020		DEGAL4188g00540	DEGAL5186g00050	DEGAL6615g00040	DEGAL6660g00100	DEGAL5399g00030	DEGAL6254g00060	DEGAL6895g00260	DEGAL3411g00010	DEGAL660g00020	DEGAL1688g00070	DEGAL4889g00100
	DEGAL57g00020	DEGAL2466g00080		DEGAL4094g00050	DEGAL3574g00010	DEGAL4983g00100	DEGAL4756g00010	DEGAL4092g00060	DEGAL2996g00020	DEGAL2592g00010	DEGAL1782g00030	DEGAL3542g00090	DEGAL6260g00030	DEGAL4413g00030
	DEGAL452g00030	DEGAL3865g00030		DEGAL6161g00060	DEGAL407g00010	DEGAL1792g00050	DEGAL4092g00050	DEGAL2687g00030	DEGAL4309g00010	DEGAL4882g00020	DEGAL4719g00010	DEGAL5291g00110	DEGAL3387g00060	DEGAL5598g00050
	DEGAL1194g00100	DEGAL2931g00010		DEGAL4789g00010	DEGAL4007g00370	DEGAL29g00070	DEGAL4151g00030	DEGAL5247g00010	DEGAL220g00010	DEGAL6346g00030	DEGAL4007g00350	DEGAL5607g00060	DEGAL312g00010	DEGAL4889g00120
	DEGAL6277g00010	DEGAL421g00030		DEGAL881g00020	DEGAL2448g00040	DEGAL1797g00070	DEGAL2898g00020	DEGAL6824g00080	DEGAL4253g00010	DEGAL5918g00010	DEGAL126g00010	DEGAL650g00030	DEGAL1568g00010	DEGAL3656g00050
	DEGAL2297g00060	DEGAL4570g00020		DEGAL5071g00010	DEGAL2693g00010	DEGAL1961g00040	DEGAL3919g00030	DEGAL5399g00050	DEGAL1870g00010	DEGAL5488g00040	DEGAL5976g00230	DEGAL2514g00030	DEGAL6033g00130	DEGAL5716g00040
	DEGAL4297g00020	DEGAL6103g00020		DEGAL771g00020	DEGAL694g00010	DEGAL6598g00020	DEGAL4188g00130	DEGAL5910g00210	DEGAL4405g00080	DEGAL2050g00110	DEGAL126g00020	DEGAL1688g00030	DEGAL4286g00010	DEGAL2628g00010
	DEGAL5835g00170	DEGAL3975g00020		DEGAL997g00020	DEGAL4983g00110	DEGAL5253g00030	DEGAL6038g00080	DEGAL6326g00010	DEGAL1473g00030	DEGAL3487g00040	DEGAL1341g00020	DEGAL156g00030	DEGAL3253g00100	DEGAL1221g00150
	DEGAL1414g00010	DEGAL531g00020		DEGAL5435g00040	DEGAL5461g00010	DEGAL4597g00030	DEGAL6160g00010	DEGAL4189g00020	DEGAL4253g00020	DEGAL6419g00020	DEGAL4292g00010	DEGAL4404g00060	DEGAL3076g00020	DEGAL2720g00020
	DEGAL7006g00070	DEGAL3159g00010		DEGAL500g00010	DEGAL6897g00040	DEGAL5617g00060	DEGAL3658g00130	DEGAL4806g00010	DEGAL5398g00020	DEGAL5202g00120	DEGAL881g00020	DEGAL5053g00010	DEGAL4297g00020	DEGAL2628g00020
	DEGAL3200g00010	DEGAL6185g00040		DEGAL1549g00040	DEGAL385g00010	DEGAL535g00010	DEGAL259g00010	DEGAL6038g00030	DEGAL403g00010	DEGAL4868g00180	DEGAL7085g00050	DEGAL3880g00110	DEGAL1387g00080	DEGAL5297g00010
	DEGAL548g00020	DEGAL5131g00010		DEGAL1444g00090	DEGAL5677g00020	DEGAL4060g00080	DEGAL3159g00100	DEGAL4430g00030	DEGAL6121g00150	DEGAL1194g00010	DEGAL1792g00050	DEGAL6635g00010	DEGAL2055g00010	DEGAL3857g00150
	DEGAL528g00010	DEGAL877g00070		DEGAL220g00020	DEGAL6812g00010	DEGAL3284g00180	DEGAL6038g00070	DEGAL6660g00100	DEGAL5398g00010	DEGAL372g00010	DEGAL2812g00080	DEGAL3038g00160	DEGAL3442g00020	DEGAL4016g00030
	DEGAL5132g00010	DEGAL248g00020		DEGAL484g00060	DEGAL5655g00110	DEGAL776g00030	DEGAL6161g00130	DEGAL2898g00020	DEGAL280g00060	DEGAL723g00040	DEGAL3831g00030	DEGAL376g00040	DEGAL1961g00040	DEGAL5007g00060
	DEGAL3210g00070	DEGAL2806g00260		DEGAL3574g00040	DEGAL2501g00080	DEGAL6230g00070	DEGAL479g00030	DEGAL4188g00130	DEGAL6914g00010	DEGAL1156g00010	DEGAL1467g00010	DEGAL5291g00210	DEGAL535g00010	DEGAL4142g00050
	DEGAL3784g00030	DEGAL1940g00060		DEGAL2826g00010	DEGAL305g00130	DEGAL5874g00010	DEGAL3985g00030	DEGAL6038g00080	DEGAL2491g00020	DEGAL723g00030	DEGAL5143g00030	DEGAL3446g00030	DEGAL3836g00050	DEGAL1296g00010
	DEGAL1462g00070	DEGAL335g00270		DEGAL6230g00060	DEGAL4961g00060	DEGAL1467g00010	DEGAL6220g00020	DEGAL6160g00010	DEGAL1402g00020	DEGAL2189g00040	DEGAL881g00040	DEGAL335g00100	DEGAL5054g00030	DEGAL4076g00090
	DEGAL3542g00090	DEGAL4853g00020		DEGAL2725g00080	DEGAL666g00050	DEGAL3667g00060	DEGAL6038g00060	DEGAL3658g00130	DEGAL5734g00040	DEGAL1757g00020	DEGAL530g00010	DEGAL5080g00060	DEGAL2189g00390	DEGAL7082g00060
	DEGAL4597g00030	DEGAL1031g00020		DEGAL771g00030	DEGAL3240g00040	DEGAL29g00080	DEGAL4188g00160	DEGAL259g00010	DEGAL5398g00030	DEGAL3313g00030	DEGAL2061g00110	DEGAL1962g00100	DEGAL2192g00190	DEGAL5627g00010
	DEGAL3712g00120	DEGAL5763g00010		DEGAL2192g00120	DEGAL959g00040	DEGAL1989g00110	DEGAL5508g00120	DEGAL3159g00100	DEGAL4213g00010	DEGAL723g00020	DEGAL1792g00040	DEGAL4786g00010	DEGAL2192g00180	DEGAL1262g00020
	DEGAL2062g00010	DEGAL5976g00170		DEGAL2592g00150	DEGAL4213g00010	DEGAL4403g00080	DEGAL2054g00030	DEGAL6038g00070	DEGAL1622g00060	DEGAL1152g00080	DEGAL3284g00160	DEGAL4872g00030	DEGAL3257g00020	DEGAL4320g00020
	DEGAL4146g00060	DEGAL5276g00020		DEGAL7094g00040	DEGAL3446g00040	DEGAL6310g00010	DEGAL6660g00080	DEGAL3985g00030	DEGAL1930g00060	DEGAL72g00230	DEGAL530g00020	DEGAL2496g00010	DEGAL4960g00020	DEGAL5716g00050
	DEGAL1843g00070	DEGAL2067g00070		DEGAL6416g00310	DEGAL6745g00020	DEGAL1877g00020	DEGAL4063g00010	DEGAL6038g00060	DEGAL2115g00010	DEGAL1757g00050	DEGAL1792g00010	DEGAL4872g00050	DEGAL1194g00100	DEGAL5007g00090
	DEGAL459g00040	DEGAL2196g00040		DEGAL72g00110	DEGAL6577g00030	DEGAL5143g00030	DEGAL5275g00010	DEGAL3985g00020	DEGAL3634g00010	DEGAL1215g00020	DEGAL530g00030	DEGAL1215g00040	DEGAL4619g00010	DEGAL102g00020
	DEGAL4488g00100	DEGAL4930g00010		DEGAL6283g00060	DEGAL3167g00010	DEGAL2964g00020	DEGAL4188g00100	DEGAL4188g00160	DEGAL2706g00030	DEGAL1961g00130	DEGAL4196g00090	DEGAL4121g00060	DEGAL2067g00410	DEGAL4417g00020
	DEGAL5866g00060	DEGAL3901g00390		DEGAL2654g00020	DEGAL4940g00020	DEGAL5054g00030	DEGAL4007g00390	DEGAL3727g00020	DEGAL1930g00070	DEGAL6891g00010	DEGAL5401g00010	DEGAL7095g00050	DEGAL1601g00010	DEGAL4413g00050
	DEGAL3586g00010	DEGAL6230g00110		DEGAL663g00040	DEGAL5375g00210	DEGAL881g00040	DEGAL6161g00050	DEGAL4188g00100	DEGAL4188g00500	DEGAL69g00010	DEGAL3284g00110	DEGAL4286g00020	DEGAL4482g00020	DEGAL4299g00010
	DEGAL2381g00010	DEGAL3042g00050		DEGAL6564g00030	DEGAL2131g00010	DEGAL1420g00010	DEGAL3266g00010	DEGAL4007g00390	DEGAL7112g00190	DEGAL4033g00010	DEGAL6221g00030	DEGAL2927g00020	DEGAL5993g00040	DEGAL4076g00050
	DEGAL1601g00010	DEGAL1699g00020		DEGAL4922g00050	DEGAL6744g00010	DEGAL771g00020	DEGAL3046g00010	DEGAL6161g00050	DEGAL1403g00020	DEGAL2492g00080	DEGAL5291g00290	DEGAL2990g00010	DEGAL1595g00110	DEGAL102g00010
	DEGAL4035g00020	DEGAL3524g00030		DEGAL6190g00070	DEGAL6291g00020	DEGAL2189g00390	DEGAL5833g00010	DEGAL3046g00010	DEGAL4098g00040	DEGAL5607g00050	DEGAL1957g00030	DEGAL4716g00020	DEGAL3992g00010	DEGAL1262g00010
	DEGAL4146g00010	DEGAL3455g00040		DEGAL2818g00040	DEGAL1486g00020	DEGAL6532g00170	DEGAL4870g00010	DEGAL6161g00060	DEGAL56g00130	DEGAL660g00040	DEGAL530g00070	DEGAL2927g00010	DEGAL1701g00170	DEGAL5226g00030
	DEGAL4872g00040	DEGAL896g00010		DEGAL5395g00070	DEGAL2436g00090	DEGAL56g00180	DEGAL6161g00060	DEGAL6161g00070	DEGAL6136g00020	DEGAL5277g00020	DEGAL3831g00020	DEGAL2089g00020	DEGAL2838g00030	DEGAL4417g00030
	DEGAL423g00030	DEGAL4007g00320		DEGAL534g00150	DEGAL4566g00010	DEGAL2076g00020	DEGAL3727g00030	DEGAL6793g00060	DEGAL4781g00010	DEGAL660g00020	DEGAL6221g00010	DEGAL6727g00040	DEGAL1701g00150	DEGAL2791g00010
	DEGAL4872g00370	DEGAL6265g00100		DEGAL2564g00010	DEGAL1118g00020	DEGAL1657g00010	DEGAL6660g00050	DEGAL7124g00020	DEGAL189g00100	DEGAL5291g00110	DEGAL6593g00020	DEGAL1783g00010	DEGAL4872g00300	DEGAL3270g00050
	DEGAL4935g00020	DEGAL4255g00020		DEGAL6040g00010	DEGAL2436g00030	DEGAL2192g00190	DEGAL6161g00070	DEGAL905g00060	DEGAL844g00030	DEGAL5607g00060	DEGAL4255g00020	DEGAL3413g00020	DEGAL6052g00010	DEGAL5167g00060
	DEGAL774g00010	DEGAL1198g00010		DEGAL3347g00010	DEGAL2472g00020	DEGAL5617g00080	DEGAL6793g00060	DEGAL5976g00210	DEGAL1549g00250	DEGAL2514g00030	DEGAL593g00010	DEGAL5424g00040	DEGAL4007g00050	DEGAL459g00090
	DEGAL6296g00070	DEGAL5322g00010		DEGAL3535g00040	DEGAL2206g00070	DEGAL6277g00010	DEGAL6574g00070	DEGAL3850g00010	DEGAL407g00010	DEGAL2633g00100	DEGAL530g00090	DEGAL6416g00440	DEGAL5131g00010	DEGAL1421g00030
	DEGAL946g00030	DEGAL3546g00010		DEGAL4004g00020	DEGAL1118g00080	DEGAL525g00130	DEGAL7153g00010	DEGAL7094g00090	DEGAL2920g00060	DEGAL376g00010	DEGAL6661g00010	DEGAL3632g00020	DEGAL6453g00040	DEGAL893g00020
	DEGAL5398g00080	DEGAL1303g00010		DEGAL1414g00010	DEGAL4433g00030	DEGAL771g00030	DEGAL7124g00020	DEGAL5976g00220	DEGAL7063g00010	DEGAL5391g00080	DEGAL6221g00020	DEGAL1194g00160	DEGAL2062g00010	DEGAL1737g00070
	DEGAL5960g00040	DEGAL2914g00040		DEGAL4716g00010	DEGAL4906g00060	DEGAL2238g00090	DEGAL653g00090	DEGAL905g00040	DEGAL2920g00070	DEGAL5607g00090	DEGAL6161g00250	DEGAL1141g00040	DEGAL6453g00030	DEGAL6897g00110
	DEGAL335g00270	DEGAL531g00010		DEGAL4430g00050	DEGAL4823g00010	DEGAL5794g00010	DEGAL905g00060	DEGAL3449g00050	DEGAL3133g00030	DEGAL3487g00030	DEGAL6593g00050	DEGAL1701g00130	DEGAL6033g00080	DEGAL5400g00090
	DEGAL1595g00120	DEGAL4188g00160		DEGAL548g00020	DEGAL3524g00020	DEGAL530g00010	DEGAL3352g00080	DEGAL6574g00040	DEGAL3574g00010	DEGAL5053g00010	DEGAL7135g00040	DEGAL2270g00020	DEGAL2800g00030	DEGAL1421g00010
	DEGAL1341g00020	DEGAL3691g00010		DEGAL2297g00080	DEGAL1933g00010	DEGAL1661g00020	DEGAL5976g00210	DEGAL4719g00030	DEGAL3574g00020	DEGAL5677g00010	DEGAL1303g00030	DEGAL2192g00140	DEGAL4007g00090	DEGAL459g00050
	DEGAL3589g00110	DEGAL2384g00010		DEGAL5444g00010	DEGAL5910g00100	DEGAL329g00010	DEGAL3850g00010	DEGAL905g00030	DEGAL2866g00020	DEGAL3880g00110	DEGAL853g00030	DEGAL5012g00020	DEGAL1999g00030	DEGAL3526g00070
	DEGAL4850g00030	DEGAL5835g00170		DEGAL5871g00030	DEGAL1566g00010	DEGAL5295g00060	DEGAL7094g00090	DEGAL4007g00320	DEGAL2647g00010	DEGAL6635g00010	DEGAL1303g00050	DEGAL2318g00040	DEGAL6812g00030	DEGAL1737g00010
	DEGAL4955g00010	DEGAL6606g00020		DEGAL7132g00050	DEGAL3769g00020	DEGAL6858g00150	DEGAL5976g00220	DEGAL1438g00010	DEGAL5794g00060	DEGAL5677g00020	DEGAL500g00010	DEGAL3299g00010	DEGAL5391g00010	DEGAL3059g00030
	DEGAL1661g00020	DEGAL2341g00120		DEGAL2189g00260	DEGAL3543g00010	DEGAL2061g00110	DEGAL1562g00040	DEGAL3411g00010	DEGAL3337g00020	DEGAL4427g00100	DEGAL1303g00040	DEGAL6230g00070	DEGAL5377g00020	DEGAL2906g00030
	DEGAL6812g00050	DEGAL1989g00110		DEGAL421g00030	DEGAL3429g00040	DEGAL4983g00110	DEGAL905g00040	DEGAL905g00020	DEGAL2160g00010	DEGAL5291g00210	DEGAL4695g00030	DEGAL1961g00020	DEGAL335g00230	DEGAL2472g00020
	DEGAL3632g00010	DEGAL3712g00160		DEGAL2693g00110	DEGAL5080g00210	DEGAL6966g00010	DEGAL3449g00050	DEGAL1782g00030	DEGAL3337g00010	DEGAL335g00100	DEGAL1964g00010	DEGAL1194g00110	DEGAL6812g00020	DEGAL3092g00030
	DEGAL1549g00240	DEGAL3413g00020		DEGAL2623g00150	DEGAL2501g00040	DEGAL56g00190	DEGAL1562g00050	DEGAL6573g00020	DEGAL5427g00060	DEGAL5080g00060	DEGAL528g00010	DEGAL1661g00020	DEGAL57g00020	DEGAL6058g00050
	DEGAL3789g00030	DEGAL1225g00030		DEGAL5852g00020	DEGAL771g00020	DEGAL1792g00040	DEGAL6574g00040	DEGAL4719g00010	DEGAL886g00010	DEGAL1962g00100	DEGAL883g00060	DEGAL283g00140	DEGAL746g00010	DEGAL674g00030
	DEGAL5533g00010	DEGAL2147g00030		DEGAL5997g00060	DEGAL877g00080	DEGAL6797g00020	DEGAL4719g00030	DEGAL6911g00010	DEGAL5464g00010	DEGAL4786g00010	DEGAL2812g00100	DEGAL1931g00030	DEGAL6812g00010	DEGAL6058g00040
	DEGAL7068g00020	DEGAL2623g00050		DEGAL4373g00010	DEGAL1701g00190	DEGAL6771g00050	DEGAL905g00030	DEGAL4007g00350	DEGAL5427g00050	DEGAL4872g00030	DEGAL1303g00010	DEGAL3257g00010	DEGAL4007g00080	DEGAL6559g00030
	DEGAL2914g00030	DEGAL3914g00010		DEGAL5786g00020	DEGAL5715g00020	DEGAL3284g00160	DEGAL4007g00320	DEGAL126g00010	DEGAL3667g00060	DEGAL2496g00010	DEGAL577g00020	DEGAL6230g00030	DEGAL7006g00070	DEGAL1674g00020
	DEGAL3865g00020	DEGAL3511g00090		DEGAL2040g00030	DEGAL4937g00010	DEGAL4407g00250	DEGAL4719g00020	DEGAL3850g00030	DEGAL1462g00040	DEGAL335g00130	DEGAL1868g00020	DEGAL6260g00080	DEGAL3784g00030	DEGAL6462g00020
	DEGAL1438g00010	DEGAL2960g00170		DEGAL4461g00010	DEGAL4780g00020	DEGAL2192g00180	DEGAL3411g00010	DEGAL3901g00180	DEGAL29g00050	DEGAL4872g00050	DEGAL577g00030	DEGAL5406g00020	DEGAL2481g00030	DEGAL518g00010
	DEGAL3784g00020	DEGAL2061g00080		DEGAL1340g00020	DEGAL1304g00100	DEGAL1242g00010	DEGAL905g00020	DEGAL6132g00020	DEGAL6277g00010	DEGAL1215g00040	DEGAL499g00010	DEGAL1260g00090	DEGAL3784g00020	DEGAL6243g00010
	DEGAL4198g00020	DEGAL2491g00020		DEGAL1038g00020	DEGAL3269g00110	DEGAL6598g00050	DEGAL6573g00020	DEGAL1283g00020	DEGAL5794g00010	DEGAL2050g00070	DEGAL1185g00010	DEGAL2719g00010	DEGAL1387g00010	DEGAL1782g00250
	DEGAL5291g00110	DEGAL1753g00050		DEGAL1163g00010	DEGAL6831g00010	DEGAL5617g00090	DEGAL4283g00010	DEGAL4007g00360	DEGAL6797g00020	DEGAL7095g00050	DEGAL2812g00140	DEGAL6858g00160	DEGAL6033g00010	DEGAL6243g00020
	DEGAL3402g00020	DEGAL2067g00050		DEGAL5781g00020	DEGAL5055g00040	DEGAL3257g00020	DEGAL6911g00010	DEGAL126g00020	DEGAL2238g00060	DEGAL4872g00070	DEGAL4928g00040	DEGAL4630g00040	DEGAL4163g00010	DEGAL3586g00020
	DEGAL1369g00290	DEGAL7132g00080		DEGAL1580g00020	DEGAL3043g00010	DEGAL4960g00020	DEGAL5976g00260	DEGAL3352g00050	DEGAL4098g00010	DEGAL2927g00020	DEGAL6144g00010	DEGAL3717g00010	DEGAL3405g00010	DEGAL6801g00090
	DEGAL6271g00010	DEGAL2813g00060		DEGAL5186g00030	DEGAL5785g00190	DEGAL1194g00100	DEGAL126g00010	DEGAL4850g00020	DEGAL2238g00070	DEGAL2990g00010	DEGAL3920g00020	DEGAL4630g00050	DEGAL4163g00020	DEGAL4512g00010
	DEGAL1940g00050	DEGAL248g00060		DEGAL4940g00020	DEGAL5969g00010	DEGAL530g00020	DEGAL3850g00030	DEGAL6615g00020	DEGAL56g00170	DEGAL4716g00020	DEGAL1333g00010	DEGAL3658g00010	DEGAL3628g00010	DEGAL3712g00200
	DEGAL156g00030	DEGAL7137g00040		DEGAL853g00030	DEGAL5827g00050	DEGAL6771g00060	DEGAL6074g00020	DEGAL4850g00030	DEGAL544g00010	DEGAL2927g00010	DEGAL1508g00010	DEGAL5837g00010	DEGAL4990g00080	DEGAL6234g00010
	DEGAL2963g00090	DEGAL1733g00030		DEGAL510g00060	DEGAL1699g00020	DEGAL4292g00020	DEGAL6132g00020	DEGAL6615g00030	DEGAL366g00070	DEGAL2089g00020	DEGAL2812g00130	DEGAL7132g00070	DEGAL2593g00050	DEGAL5866g00090
	DEGAL2067g00050	DEGAL1949g00010		DEGAL6662g00040	DEGAL1163g00020	DEGAL4209g00010	DEGAL126g00020	DEGAL1420g00030	DEGAL3159g00010	DEGAL6727g00040	DEGAL2859g00010	DEGAL3269g00010	DEGAL6416g00340	DEGAL5435g00030
	DEGAL2079g00010	DEGAL4781g00010		DEGAL6947g00050	DEGAL423g00010	DEGAL7085g00090	DEGAL3352g00050	DEGAL6615g00040	DEGAL2512g00020	DEGAL5424g00050	DEGAL5919g00010	DEGAL7132g00080	DEGAL2915g00090	DEGAL4301g00010
	DEGAL6205g00010	DEGAL248g00030		DEGAL4444g00030	DEGAL5000g00010	DEGAL2189g00370	DEGAL6134g00010	DEGAL1792g00050	DEGAL6696g00090	DEGAL3413g00020	DEGAL116g00080	DEGAL612g00010	DEGAL3239g00010	DEGAL658g00030
	DEGAL3108g00010	DEGAL5866g00020		DEGAL1792g00010	DEGAL489g00010	DEGAL4098g00010	DEGAL3901g00190	DEGAL1467g00010	DEGAL4191g00010	DEGAL4340g00020	DEGAL6898g00010	DEGAL6260g00110	DEGAL5592g00020	DEGAL3425g00010
	DEGAL3420g00020	DEGAL3613g00020		DEGAL4007g00300	DEGAL4889g00010	DEGAL4209g00020	DEGAL4850g00020	DEGAL5143g00030	DEGAL4191g00020	DEGAL6416g00440	DEGAL267g00020	DEGAL111g00020	DEGAL1071g00020	DEGAL2681g00090
	DEGAL6181g00010	DEGAL4003g00090		DEGAL4007g00350	DEGAL6271g00010	DEGAL4619g00010	DEGAL6615g00020	DEGAL2685g00010	DEGAL1462g00070	DEGAL3632g00020	DEGAL267g00010	DEGAL335g00210	DEGAL6416g00310	DEGAL4490g00010
	DEGAL957g00020	DEGAL3330g00070		DEGAL5835g00170	DEGAL4092g00070	DEGAL1792g00010	DEGAL109g00010	DEGAL1420g00010	DEGAL2238g00030	DEGAL1194g00160	DEGAL2061g00060	DEGAL917g00020	DEGAL4367g00040	DEGAL3828g00040
	DEGAL5052g00010	DEGAL6573g00010		DEGAL3492g00020	DEGAL6453g00010	DEGAL1872g00030	DEGAL2755g00180	DEGAL1792g00030	DEGAL4580g00010	DEGAL72g00170	DEGAL5132g00010	DEGAL6694g00010	DEGAL6245g00020	DEGAL2012g00010
	DEGAL5335g00060	DEGAL2693g00040		DEGAL896g00010	DEGAL5794g00060	DEGAL6811g00120	DEGAL4850g00030	DEGAL5274g00010	DEGAL7094g00100	DEGAL1141g00040	DEGAL6832g00010	DEGAL2240g00070	DEGAL6494g00010	DEGAL4741g00090
	DEGAL6103g00020	DEGAL3574g00010		DEGAL3734g00010	DEGAL366g00070	DEGAL5333g00010	DEGAL6615g00030	DEGAL1792g00010	DEGAL3210g00070	DEGAL2270g00020	DEGAL2133g00020	DEGAL1699g00050	DEGAL6245g00010	DEGAL4416g00050
	DEGAL1966g00030	DEGAL272g00030		DEGAL4922g00010	DEGAL7033g00110	DEGAL7085g00080	DEGAL4255g00050	DEGAL5333g00010	DEGAL6158g00010	DEGAL2192g00140	DEGAL530g00110	DEGAL2121g00020	DEGAL423g00030	DEGAL4961g00060
	DEGAL2439g00030	DEGAL3865g00010		DEGAL6591g00080	DEGAL611g00130	DEGAL6771g00070	DEGAL1420g00030	DEGAL1792g00020	DEGAL425g00060	DEGAL5012g00020	DEGAL3833g00010	DEGAL4148g00010	DEGAL2189g00270	DEGAL3874g00010
	DEGAL2114g00140	DEGAL6895g00240		DEGAL6760g00070	DEGAL4960g00040	DEGAL6858g00130	DEGAL6615g00040	DEGAL3037g00010	DEGAL59g00010	DEGAL2318g00040	DEGAL4772g00010	DEGAL6033g00070	DEGAL5978g00030	DEGAL4416g00040
	DEGAL2963g00010	DEGAL3402g00020		DEGAL1606g00020	DEGAL365g00090	DEGAL4850g00010	DEGAL1792g00050	DEGAL4813g00010	DEGAL5007g00110	DEGAL1298g00020	DEGAL4726g00010	DEGAL3658g00080	DEGAL72g00010	DEGAL484g00010
	DEGAL771g00030	DEGAL1414g00010		DEGAL1890g00030	DEGAL2920g00060	DEGAL530g00030	DEGAL5976g00270	DEGAL1197g00040	DEGAL3923g00040	DEGAL3836g00050	DEGAL6283g00060	DEGAL335g00250	DEGAL5910g00020	DEGAL4906g00060
	DEGAL4898g00010	DEGAL550g00080		DEGAL5258g00020	DEGAL412g00160	DEGAL1404g00050	DEGAL5976g00280	DEGAL5075g00040	DEGAL2094g00010	DEGAL6230g00040	DEGAL5132g00020	DEGAL1699g00040	DEGAL2114g00120	DEGAL2067g00260
	DEGAL4667g00020	DEGAL892g00090		DEGAL3020g00020	DEGAL6365g00200	DEGAL959g00040	DEGAL1467g00010	DEGAL3400g00010	DEGAL448g00010	DEGAL5933g00010	DEGAL6092g00020	DEGAL523g00030	DEGAL4579g00070	DEGAL2173g00070
	DEGAL2626g00060	DEGAL729g00040		DEGAL2681g00160	DEGAL5535g00010	DEGAL2238g00070	DEGAL3937g00010	DEGAL5401g00010	DEGAL3526g00140	DEGAL1961g00020	DEGAL530g00130	DEGAL2540g00010	DEGAL3495g00050	DEGAL2681g00120
	DEGAL3823g00010	DEGAL3185g00010		DEGAL4135g00030	DEGAL2628g00020	DEGAL5295g00040	DEGAL5143g00030	DEGAL2517g00030	DEGAL5356g00050	DEGAL1194g00110	DEGAL6613g00050	DEGAL283g00190	DEGAL6430g00010	DEGAL2067g00150
	DEGAL1225g00030	DEGAL2189g00070		DEGAL6858g00090	DEGAL1748g00070	DEGAL6357g00050	DEGAL4791g00010	DEGAL6221g00030	DEGAL663g00020	DEGAL283g00140	DEGAL1397g00060	DEGAL6416g00380	DEGAL2189g00250	DEGAL429g00020
	DEGAL56g00200	DEGAL3574g00020		DEGAL4733g00150	DEGAL1163g00010	DEGAL29g00040	DEGAL1420g00010	DEGAL6606g00020	DEGAL2688g00010	DEGAL1931g00030	DEGAL530g00160	DEGAL72g00200	DEGAL2114g00140	DEGAL2067g00160
	DEGAL1792g00050	DEGAL2564g00010		DEGAL1809g00010	DEGAL6092g00020	DEGAL56g00170	DEGAL1792g00030	DEGAL1957g00030	DEGAL7094g00160	DEGAL5406g00040	DEGAL2725g00070	DEGAL4222g00010	DEGAL6583g00030	DEGAL6751g00060
	DEGAL1348g00010	DEGAL4983g00020		DEGAL905g00070	DEGAL7006g00110	DEGAL1792g00020	DEGAL6966g00010	DEGAL2192g00520	DEGAL7094g00150	DEGAL2964g00030	DEGAL4735g00020	DEGAL283g00150	DEGAL4207g00010	DEGAL6751g00070
	DEGAL1708g00040	DEGAL4935g00010		DEGAL6448g00010	DEGAL5508g00080	DEGAL4196g00090	DEGAL5274g00010	DEGAL1966g00030	DEGAL5356g00010	DEGAL3257g00010	DEGAL1764g00010	DEGAL3784g00040	DEGAL4078g00150	DEGAL2914g00010
	DEGAL3873g00050	DEGAL2195g00050		DEGAL870g00010	DEGAL2067g00260	DEGAL6365g00250	DEGAL3284g00150	DEGAL1256g00040	DEGAL6574g00150	DEGAL6230g00030	DEGAL2341g00090	DEGAL283g00160	DEGAL4207g00020	DEGAL4347g00120
	DEGAL6811g00120	DEGAL905g00060		DEGAL4657g00010	DEGAL2381g00010	DEGAL366g00070	DEGAL1792g00010	DEGAL6161g00240	DEGAL6581g00040	DEGAL6598g00070	DEGAL2192g00420	DEGAL6416g00350	DEGAL2189g00240	DEGAL6416g00180
	DEGAL4492g00010	DEGAL3900g00020		DEGAL4961g00100	DEGAL4485g00010	DEGAL4733g00070	DEGAL5333g00010	DEGAL4255g00020	DEGAL4220g00060	DEGAL5406g00020	DEGAL4017g00040	DEGAL2151g00020	DEGAL330g00020	DEGAL2960g00050
	DEGAL2341g00120	DEGAL305g00070		DEGAL4211g00090	DEGAL6018g00140	DEGAL3932g00050	DEGAL3037g00010	DEGAL593g00010	DEGAL6678g00030	DEGAL1788g00060	DEGAL2725g00080	DEGAL4942g00040	DEGAL330g00030	DEGAL4146g00080
	DEGAL6812g00060	DEGAL2067g00240		DEGAL1788g00090	DEGAL6843g00020	DEGAL830g00020	DEGAL1197g00040	DEGAL5996g00020	DEGAL6581g00020	DEGAL2719g00010	DEGAL1736g00030	DEGAL2593g00040	DEGAL6824g00220	DEGAL4723g00090
	DEGAL72g00040	DEGAL6880g00020		DEGAL694g00010	DEGAL3108g00010	DEGAL4129g00020	DEGAL5075g00040	DEGAL654g00010	DEGAL1113g00010	DEGAL4630g00040	DEGAL3429g00060	DEGAL1776g00010	DEGAL1858g00010	DEGAL2356g00020
	DEGAL6573g00020	DEGAL248g00040		DEGAL6824g00220	DEGAL3829g00010	DEGAL3159g00010	DEGAL3400g00010	DEGAL2192g00560	DEGAL4220g00040	DEGAL6260g00050	DEGAL2447g00010	DEGAL1776g00020	DEGAL1423g00030	DEGAL5224g00120
	DEGAL2633g00010	DEGAL866g00020		DEGAL1595g00110	DEGAL5785g00050	DEGAL3210g00040	DEGAL5401g00010	DEGAL1303g00030	DEGAL1221g00050	DEGAL3717g00010	DEGAL4735g00050	DEGAL4504g00010	DEGAL3098g00030	DEGAL4462g00010
	DEGAL6260g00020	DEGAL1989g00120		DEGAL611g00020	DEGAL6365g00110	DEGAL1471g00030	DEGAL2517g00030	DEGAL5351g00050	DEGAL6574g00120	DEGAL4630g00050	DEGAL2061g00080	DEGAL572g00010	DEGAL427g00030	DEGAL7089g00040
	DEGAL5052g00020	DEGAL3881g00010		DEGAL2206g00020	DEGAL6895g00090	DEGAL2512g00020	DEGAL2192g00530	DEGAL853g00030	DEGAL56g00210	DEGAL4686g00010	DEGAL2725g00030	DEGAL3239g00020	DEGAL6375g00030	DEGAL5417g00070
	DEGAL1931g00030	DEGAL3865g00020		DEGAL1595g00440	DEGAL6621g00120	DEGAL2622g00060	DEGAL6221g00030	DEGAL1303g00050	DEGAL1221g00100	DEGAL3658g00010	DEGAL3589g00050	DEGAL6858g00210	DEGAL1011g00020	DEGAL5655g00020
	DEGAL423g00010	DEGAL5222g00070		DEGAL6861g00040	DEGAL2812g00130	DEGAL5134g00020	DEGAL7076g00010	DEGAL1303g00040	DEGAL5783g00010	DEGAL5837g00010	DEGAL4642g00030	DEGAL423g00010	DEGAL7132g00130	DEGAL3251g00030
	DEGAL4983g00020	DEGAL1423g00010		DEGAL5301g00040	DEGAL6195g00030	DEGAL370g00010	DEGAL6606g00020	DEGAL3982g00130	DEGAL5931g00030	DEGAL104g00020	DEGAL2725g00040	DEGAL1843g00180	DEGAL6895g00190	DEGAL2356g00060
	DEGAL2192g00130	DEGAL252g00020		DEGAL4292g00010	DEGAL1522g00010	DEGAL6357g00070	DEGAL1957g00030	DEGAL1964g00010	DEGAL2806g00290	DEGAL3269g00010	DEGAL2061g00070	DEGAL2192g00020	DEGAL4452g00040	DEGAL3471g00010
	DEGAL3712g00170	DEGAL5925g00040		DEGAL5697g00010	DEGAL2812g00100	DEGAL4196g00030	DEGAL2192g00520	DEGAL528g00010	DEGAL4388g00020	DEGAL3495g00110	DEGAL3589g00040	DEGAL3461g00040	DEGAL6831g00020	DEGAL6569g00010
	DEGAL4323g00020	DEGAL2137g00060		DEGAL3043g00010	DEGAL6136g00020	DEGAL5785g00020	DEGAL1256g00040	DEGAL6265g00100	DEGAL1414g00010	DEGAL612g00010	DEGAL6422g00090	DEGAL423g00020	DEGAL7132g00140	DEGAL292g00060
	DEGAL2040g00070	DEGAL548g00020		DEGAL3524g00030	DEGAL2329g00030	DEGAL5401g00010	DEGAL6161g00240	DEGAL384g00020	DEGAL2342g00120	DEGAL6895g00090	DEGAL4642g00020	DEGAL1799g00040	DEGAL3272g00070	DEGAL3471g00020
	DEGAL3839g00010	DEGAL6037g00060		DEGAL5191g00010	DEGAL7092g00060	DEGAL5356g00110	DEGAL7085g00020	DEGAL1369g00070	DEGAL2658g00040	DEGAL335g00210	DEGAL3589g00060	DEGAL72g00040	DEGAL6831g00010	DEGAL4011g00390
	DEGAL6011g00030	DEGAL1674g00010		DEGAL3627g00050	DEGAL5743g00050	DEGAL1197g00030	DEGAL4255g00020	DEGAL528g00020	DEGAL5293g00050	DEGAL917g00020	DEGAL2725g00060	DEGAL4823g00010	DEGAL4545g00020	DEGAL4444g00040
	DEGAL4735g00040	DEGAL6895g00230		DEGAL5435g00050	DEGAL7094g00090	DEGAL4191g00010	DEGAL593g00010	DEGAL3982g00110	DEGAL2501g00080	DEGAL1699g00050	DEGAL4642g00010	DEGAL3461g00030	DEGAL1899g00010	DEGAL1777g00010
	DEGAL3330g00070	DEGAL1197g00040		DEGAL2429g00110	DEGAL7124g00020	DEGAL4646g00100	DEGAL6816g00130	DEGAL883g00040	DEGAL1414g00040	DEGAL2121g00020	DEGAL5285g00020	DEGAL72g00030	DEGAL2474g00010	DEGAL4375g00010
	DEGAL4292g00010	DEGAL4637g00010		DEGAL2246g00010	DEGAL6291g00050	DEGAL1595g00130	DEGAL654g00010	DEGAL1303g00010	DEGAL6084g00020	DEGAL1669g00050	DEGAL2901g00140	DEGAL2979g00010	DEGAL3528g00030	DEGAL611g00150
	DEGAL534g00150	DEGAL3253g00050		DEGAL946g00030	DEGAL3352g00070	DEGAL1699g00020	DEGAL1966g00040	DEGAL6879g00040	DEGAL1414g00030	DEGAL4148g00010	DEGAL4572g00100	DEGAL2114g00130	DEGAL1230g00010	DEGAL3627g00080
	DEGAL3253g00050	DEGAL5695g00010		DEGAL1708g00040	DEGAL6240g00070	DEGAL1471g00040	DEGAL2192g00560	DEGAL3542g00100	DEGAL6084g00010	DEGAL6033g00070	DEGAL866g00020	DEGAL1735g00010	DEGAL4456g00010	DEGAL3914g00070
	DEGAL535g00010	DEGAL3956g00070		DEGAL2145g00180	DEGAL1823g00010	DEGAL4135g00160	DEGAL3824g00140	DEGAL4928g00050	DEGAL2806g00260	DEGAL1699g00060	DEGAL1764g00070	DEGAL4011g00420	DEGAL4604g00010	DEGAL1701g00220
	DEGAL812g00020	DEGAL3677g00030		DEGAL1931g00050	DEGAL2342g00150	DEGAL5008g00050	DEGAL3518g00030	DEGAL1185g00010	DEGAL774g00010	DEGAL357g00020	DEGAL4639g00010	DEGAL2192g00060	DEGAL6801g00010	DEGAL6760g00010
	DEGAL6812g00030	DEGAL4323g00010		DEGAL6185g00040	DEGAL4007g00350	DEGAL6821g00010	DEGAL617g00020	DEGAL4000g00010	DEGAL102g00090	DEGAL7006g00060	DEGAL5190g00010	DEGAL2114g00150	DEGAL728g00190	DEGAL4011g00200
	DEGAL7094g00160	DEGAL1964g00010		DEGAL3125g00060	DEGAL2481g00060	DEGAL823g00010	DEGAL469g00010	DEGAL1333g00030	DEGAL4324g00020	DEGAL1699g00040	DEGAL6777g00030	DEGAL4983g00020	DEGAL4600g00090	DEGAL6481g00040
	DEGAL1930g00070	DEGAL4188g00380		DEGAL6142g00040	DEGAL4733g00080	DEGAL6340g00010	DEGAL5351g00050	DEGAL2419g00040	DEGAL5716g00020	DEGAL2540g00010	DEGAL6777g00020	DEGAL2192g00050	DEGAL6895g00170	DEGAL3914g00090
	DEGAL2195g00050	DEGAL6895g00250		DEGAL708g00060	DEGAL6512g00020	DEGAL2067g00440	DEGAL3518g00020	DEGAL4928g00040	DEGAL2501g00040	DEGAL6783g00010	DEGAL4572g00120	DEGAL1516g00010	DEGAL238g00010	DEGAL611g00120
	DEGAL3992g00010	DEGAL3224g00030		DEGAL6613g00050	DEGAL6041g00010	DEGAL823g00040	DEGAL4028g00010	DEGAL1832g00070	DEGAL6707g00070	DEGAL283g00190	DEGAL3589g00110	DEGAL4011g00410	DEGAL2871g00140	DEGAL3914g00030
	DEGAL816g00010	DEGAL6703g00320		DEGAL4352g00020	DEGAL412g00060	DEGAL5244g00010	DEGAL116g00030	DEGAL6190g00070	DEGAL919g00010	DEGAL6416g00380	DEGAL4323g00010	DEGAL2189g00230		DEGAL525g00020
	DEGAL1414g00030	DEGAL5655g00040		DEGAL3634g00010	DEGAL979g00010	DEGAL966g00060	DEGAL1753g00030	DEGAL5745g00020	DEGAL5222g00070	DEGAL4222g00010	DEGAL2195g00010	DEGAL2344g00010		DEGAL6752g00010
	DEGAL5556g00100	DEGAL806g00090		DEGAL3795g00060	DEGAL4928g00050	DEGAL877g00010	DEGAL853g00030	DEGAL577g00010	DEGAL2439g00040	DEGAL283g00150	DEGAL2341g00120	DEGAL2344g00020		DEGAL6532g00040
	DEGAL2345g00010	DEGAL1641g00010		DEGAL6947g00020	DEGAL2320g00010	DEGAL5338g00080	DEGAL3939g00060	DEGAL5871g00020	DEGAL5167g00020	DEGAL283g00170	DEGAL4323g00020	DEGAL5785g00160		DEGAL562g00010
	DEGAL5910g00210	DEGAL2323g00070		DEGAL6257g00010	DEGAL1086g00010	DEGAL484g00290	DEGAL5291g00330	DEGAL3899g00070	DEGAL2342g00150	DEGAL3784g00040	DEGAL1764g00020	DEGAL1854g00020		DEGAL1287g00040
	DEGAL5132g00020	DEGAL1549g00150		DEGAL2693g00130	DEGAL2628g00010	DEGAL1701g00190	DEGAL1753g00050	DEGAL1333g00010	DEGAL7094g00220	DEGAL283g00160	DEGAL1985g00020	DEGAL2121g00030		DEGAL2768g00010
	DEGAL4405g00010	DEGAL4642g00020		DEGAL4007g00100	DEGAL5697g00010	DEGAL4365g00030	DEGAL3982g00130	DEGAL3920g00010	DEGAL5226g00020	DEGAL2151g00020	DEGAL2466g00180	DEGAL2852g00010		DEGAL2329g00030
	DEGAL6161g00070	DEGAL4910g00030		DEGAL6257g00060	DEGAL6174g00030	DEGAL4191g00020	DEGAL6161g00190	DEGAL1291g00010	DEGAL4188g00380	DEGAL5577g00060	DEGAL231g00020	DEGAL4853g00010		DEGAL3173g00010
	DEGAL5993g00020	DEGAL2145g00080		DEGAL5401g00010	DEGAL1961g00130	DEGAL6532g00190	DEGAL528g00010	DEGAL5871g00030	DEGAL5167g00040	DEGAL4990g00090	DEGAL2436g00100	DEGAL6427g00040		DEGAL694g00030
	DEGAL5695g00010	DEGAL5729g00040		DEGAL3240g00080	DEGAL6895g00240	DEGAL1595g00120	DEGAL6265g00100	DEGAL1449g00010	DEGAL3270g00060	DEGAL4942g00040	DEGAL2220g00010	DEGAL4078g00190		DEGAL305g00090
	DEGAL6326g00010	DEGAL3683g00040		DEGAL3337g00010	DEGAL5143g00030	DEGAL5356g00100	DEGAL3824g00080	DEGAL3563g00280	DEGAL7082g00050	DEGAL2593g00040	DEGAL2220g00020	DEGAL1423g00010		DEGAL5394g00050
	DEGAL562g00180	DEGAL530g00010		DEGAL2709g00080	DEGAL5997g00010	DEGAL1601g00010	DEGAL1369g00070	DEGAL6190g00050	DEGAL3025g00010	DEGAL1776g00010	DEGAL452g00030	DEGAL5948g00030		DEGAL3173g00020
	DEGAL5280g00040	DEGAL1404g00050		DEGAL3712g00140	DEGAL4007g00390	DEGAL6826g00020	DEGAL528g00020	DEGAL5871g00040	DEGAL1670g00020	DEGAL1776g00020	DEGAL5697g00010	DEGAL3428g00040		DEGAL6320g00010
	DEGAL866g00020	DEGAL335g00230		DEGAL5925g00010	DEGAL2865g00010	DEGAL3284g00110	DEGAL5246g00030	DEGAL1333g00020	DEGAL3240g00040	DEGAL4504g00010	DEGAL5730g00010	DEGAL4860g00030		DEGAL6321g00010
	DEGAL4851g00040	DEGAL5398g00010		DEGAL4561g00050	DEGAL5132g00010	DEGAL2901g00050	DEGAL883g00050	DEGAL1508g00010	DEGAL1421g00030	DEGAL572g00010	DEGAL463g00010	DEGAL4078g00160		DEGAL6541g00010
	DEGAL3865g00030	DEGAL1508g00010		DEGAL6598g00050	DEGAL2466g00060	DEGAL6221g00030	DEGAL3939g00030	DEGAL2812g00130	DEGAL325g00010	DEGAL3239g00020	DEGAL2216g00030	DEGAL2381g00010		DEGAL4741g00160
	DEGAL5020g00020	DEGAL4004g00020		DEGAL4922g00070	DEGAL5743g00040	DEGAL1462g00070	DEGAL1868g00010	DEGAL1832g00040	DEGAL3240g00050	DEGAL423g00010	DEGAL1733g00030	DEGAL3617g00010		DEGAL2682g00030
	DEGAL3248g00010	DEGAL3446g00030		DEGAL3850g00030	DEGAL4928g00030	DEGAL5993g00040	DEGAL3982g00110	DEGAL301g00010	DEGAL1421g00020	DEGAL1843g00180	DEGAL6955g00110	DEGAL4600g00050		DEGAL3165g00030
	DEGAL3043g00020	DEGAL2800g00010		DEGAL2681g00150	DEGAL6453g00020	DEGAL5291g00290	DEGAL1303g00010	DEGAL3897g00010	DEGAL5186g00100	DEGAL2192g00020	DEGAL3908g00010	DEGAL4600g00020		DEGAL5394g00020
	DEGAL238g00010	DEGAL2145g00090		DEGAL6760g00060	DEGAL896g00080	DEGAL823g00030	DEGAL6879g00040	DEGAL1562g00100	DEGAL7041g00010	DEGAL275g00010	DEGAL6955g00100	DEGAL3272g00090		DEGAL158g00010
	DEGAL806g00090	DEGAL5539g00010		DEGAL330g00030	DEGAL3181g00010	DEGAL6606g00020	DEGAL5246g00010	DEGAL301g00020	DEGAL6180g00030	DEGAL1071g00010	DEGAL463g00060	DEGAL2960g00170		DEGAL5394g00040
	DEGAL1549g00150	DEGAL2067g00200		DEGAL6041g00030	DEGAL3824g00190	DEGAL1957g00030	DEGAL3542g00100	DEGAL2486g00010	DEGAL325g00030	DEGAL5910g00060	DEGAL421g00030	DEGAL676g00080		DEGAL5394g00030
	DEGAL2466g00080	DEGAL4990g00080		DEGAL2998g00040	DEGAL5910g00210	DEGAL5338g00070	DEGAL4410g00010	DEGAL116g00080	DEGAL5186g00110	DEGAL423g00020	DEGAL4601g00010	DEGAL2722g00010		DEGAL5395g00020
	DEGAL335g00280	DEGAL3818g00020		DEGAL2342g00140	DEGAL6583g00030	DEGAL2135g00010	DEGAL4928g00050	DEGAL3899g00020	DEGAL6247g00080	DEGAL4823g00010	DEGAL421g00020	DEGAL141g00010		DEGAL4146g00140
	DEGAL2931g00010	DEGAL3387g00060		DEGAL6041g00010	DEGAL205g00110	DEGAL272g00030	DEGAL4000g00010	DEGAL6898g00010	DEGAL3526g00050	DEGAL3461g00030	DEGAL5835g00170	DEGAL6416g00270		DEGAL4347g00030
	DEGAL305g00070	DEGAL6224g00040		DEGAL5746g00020	DEGAL957g00020	DEGAL551g00020	DEGAL1333g00030	DEGAL4995g00010	DEGAL5375g00190	DEGAL2979g00010	DEGAL4922g00050	DEGAL6965g00010		DEGAL2204g00010
	DEGAL6745g00020	DEGAL4007g00050		DEGAL5301g00080	DEGAL3307g00010	DEGAL1595g00110	DEGAL6066g00030	DEGAL5431g00010	DEGAL6559g00010	DEGAL05g00010	DEGAL4373g00010	DEGAL2196g00010		DEGAL2067g00290
	DEGAL5335g00040	DEGAL893g00040		DEGAL1317g00010	DEGAL5773g00010	DEGAL4407g00270	DEGAL2419g00040	DEGAL3402g00020	DEGAL3834g00020	DEGAL1891g00060	DEGAL5786g00020	DEGAL2811g00020		DEGAL1970g00010
	DEGAL3413g00020	DEGAL5617g00080		DEGAL220g00030	DEGAL423g00020	DEGAL1322g00010	DEGAL4928g00040	DEGAL1148g00010	DEGAL1489g00010	DEGAL605g00010	DEGAL6365g00050	DEGAL5655g00110		DEGAL4146g00150
	DEGAL4004g00070	DEGAL6668g00010		DEGAL3902g00050	DEGAL6797g00020	DEGAL4482g00010	DEGAL1832g00070	DEGAL3149g00010	DEGAL3181g00010	DEGAL3495g00060	DEGAL2276g00060	DEGAL2310g00060		DEGAL2145g00030
	DEGAL4215g00010	DEGAL728g00050		DEGAL5730g00010	DEGAL6333g00060	DEGAL1471g00020	DEGAL5745g00020	DEGAL3402g00030	DEGAL7041g00040	DEGAL2114g00130	DEGAL2115g00080	DEGAL769g00060		DEGAL3942g00020
	DEGAL2466g00010	DEGAL4049g00010		DEGAL3337g00020	DEGAL2187g00030	DEGAL1788g00050	DEGAL577g00010	DEGAL6650g00010	DEGAL325g00080	DEGAL4011g00420	DEGAL3551g00020	DEGAL6895g00150		DEGAL1809g00010
	DEGAL4188g00100	DEGAL5270g00060		DEGAL3324g00030	DEGAL6743g00030	DEGAL1966g00030	DEGAL5871g00020	DEGAL6650g00020	DEGAL4076g00110	DEGAL2911g00010	DEGAL1417g00020	DEGAL2196g00040		DEGAL4872g00460
	DEGAL2276g00060	DEGAL3923g00040		DEGAL2059g00010	DEGAL7167g00050	DEGAL3495g00100	DEGAL3899g00070	DEGAL2192g00490	DEGAL2884g00010	DEGAL2114g00150	DEGAL3492g00020	DEGAL4007g00140		DEGAL4146g00180
	DEGAL4545g00020	DEGAL325g00080		DEGAL1566g00010	DEGAL666g00040	DEGAL5279g00010	DEGAL3920g00010	DEGAL6283g00060	DEGAL1544g00030	DEGAL5280g00010	DEGAL540g00040	DEGAL2318g00030		DEGAL5270g00030
	DEGAL1126g00090	DEGAL4238g00040		DEGAL6296g00070	DEGAL6824g00060	DEGAL2901g00020	DEGAL5871g00030	DEGAL3115g00010	DEGAL4955g00010	DEGAL4983g00020	DEGAL1852g00010	DEGAL5696g00010		DEGAL938g00030
	DEGAL5786g00020	DEGAL2297g00110		DEGAL484g00140	DEGAL3450g00060	DEGAL5338g00060	DEGAL1449g00010	DEGAL1486g00010	DEGAL6117g00010	DEGAL1516g00010	DEGAL4551g00010	DEGAL6416g00210		DEGAL4741g00140
	DEGAL1506g00010	DEGAL540g00040		DEGAL5151g00010	DEGAL4859g00010	DEGAL5558g00020	DEGAL3563g00280	DEGAL6591g00010	DEGAL6247g00040	DEGAL4011g00410	DEGAL540g00030	DEGAL7006g00100		DEGAL6070g00010
	DEGAL2189g00680	DEGAL2489g00020		DEGAL6161g00070	DEGAL4340g00020	DEGAL3992g00010	DEGAL7057g00040	DEGAL4544g00010	DEGAL5809g00130	DEGAL2189g00230	DEGAL1852g00020	DEGAL5195g00070		DEGAL4376g00020
	DEGAL5976g00170	DEGAL6574g00280		DEGAL4308g00030	DEGAL2607g00050	DEGAL6048g00010	DEGAL1333g00020	DEGAL1486g00020	DEGAL459g00010	DEGAL2344g00010	DEGAL1225g00010	DEGAL2693g00080		DEGAL4961g00110
	DEGAL5655g00040	DEGAL5931g00030		DEGAL126g00010	DEGAL3589g00050	DEGAL872g00010	DEGAL1508g00010	DEGAL3939g00010	DEGAL3307g00010	DEGAL6427g00080	DEGAL893g00120	DEGAL4563g00030		DEGAL1933g00010
	DEGAL3646g00010	DEGAL6230g00070		DEGAL3125g00050	DEGAL1733g00030	DEGAL7094g00100	DEGAL1832g00040	DEGAL530g00160	DEGAL3025g00080	DEGAL2344g00020	DEGAL5988g00040	DEGAL6564g00030		DEGAL5270g00050
	DEGAL5307g00010	DEGAL3812g00010		DEGAL2866g00020	DEGAL2623g00160	DEGAL6045g00010	DEGAL301g00010	DEGAL1764g00010	DEGAL6744g00010	DEGAL1854g00010	DEGAL325g00180	DEGAL1304g00110		DEGAL1126g00040
	DEGAL72g00200	DEGAL2061g00110		DEGAL2341g00120	DEGAL3033g00010	DEGAL1701g00170	DEGAL1562g00100	DEGAL2341g00090	DEGAL5427g00210	DEGAL1854g00020	DEGAL2115g00100	DEGAL2900g00020		DEGAL5426g00020
	DEGAL6801g00080	DEGAL4286g00010		DEGAL892g00090	DEGAL893g00090	DEGAL2838g00040	DEGAL2486g00010	DEGAL365g00090	DEGAL3901g00380	DEGAL2121g00030	DEGAL1161g00010	DEGAL6564g00040		DEGAL283g00030
	DEGAL4207g00020	DEGAL3495g00050		DEGAL1737g00070	DEGAL5866g00090	DEGAL4585g00020	DEGAL7116g00010	DEGAL2725g00080	DEGAL1674g00010	DEGAL2852g00010	DEGAL2802g00050	DEGAL1304g00130		DEGAL4011g00280
	DEGAL411g00070	DEGAL540g00030		DEGAL4334g00050	DEGAL2681g00090	DEGAL5996g00010	DEGAL3899g00020	DEGAL1641g00010	DEGAL1986g00020	DEGAL4853g00010	DEGAL3646g00210	DEGAL3755g00020		DEGAL5926g00030
	DEGAL225g00050	DEGAL1369g00200		DEGAL5535g00010	DEGAL5757g00010	DEGAL2901g00030	DEGAL5431g00010	DEGAL2623g00050	DEGAL6574g00280	DEGAL6427g00040	DEGAL5159g00010	DEGAL5430g00050		DEGAL938g00050
	DEGAL5978g00070	DEGAL523g00030		DEGAL3347g00040	DEGAL5558g00020	DEGAL4255g00020	DEGAL3589g00090	DEGAL6333g00020	DEGAL5809g00160	DEGAL5948g00030	DEGAL6121g00010	DEGAL4343g00010		DEGAL2586g00010
	DEGAL6245g00010	DEGAL3546g00020		DEGAL5835g00230	DEGAL3589g00060	DEGAL6816g00120	DEGAL5073g00020	DEGAL1600g00010	DEGAL893g00090	DEGAL2403g00010	DEGAL1220g00020	DEGAL6824g00160		DEGAL6079g00010
	DEGAL877g00070	DEGAL2575g00010		DEGAL896g00030	DEGAL1688g00070	DEGAL162g00010	DEGAL3402g00020	DEGAL5125g00020	DEGAL6559g00020	DEGAL4860g00030	DEGAL4922g00070	DEGAL2342g00020		DEGAL4060g00050
	DEGAL1757g00030	DEGAL5030g00040		DEGAL1489g00010	DEGAL3557g00170	DEGAL1701g00160	DEGAL5652g00010	DEGAL3589g00050	DEGAL3901g00390	DEGAL4078g00160	DEGAL5186g00030	DEGAL5105g00010		DEGAL1931g00090
	DEGAL2323g00070	DEGAL5978g00030		DEGAL2622g00010	DEGAL234g00020	DEGAL2566g00030	DEGAL1148g00010	DEGAL3275g00020	DEGAL2038g00040	DEGAL4798g00010	DEGAL3125g00040	DEGAL5861g00020		DEGAL3635g00010
	DEGAL3524g00030	DEGAL530g00130		DEGAL2622g00060	DEGAL3240g00060	DEGAL593g00010	DEGAL3589g00080	DEGAL3494g00020	DEGAL6740g00050	DEGAL3617g00010	DEGAL1729g00010	DEGAL4948g00010		DEGAL561g00060
	DEGAL2137g00060	DEGAL2115g00100		DEGAL1764g00010	DEGAL2240g00070	DEGAL2838g00030	DEGAL5652g00020	DEGAL2506g00020	DEGAL893g00070	DEGAL4600g00050	DEGAL6897g00080	DEGAL3197g00020		DEGAL5586g00020
	DEGAL905g00060	DEGAL6319g00010		DEGAL4004g00090	DEGAL1701g00070	DEGAL603g00010	DEGAL5073g00010	DEGAL2564g00010	DEGAL6559g00080	DEGAL5629g00050	DEGAL4428g00040	DEGAL721g00010		DEGAL3906g00110
	DEGAL3961g00010	DEGAL5838g00040		DEGAL5398g00010	DEGAL2323g00050	DEGAL4585g00010	DEGAL6181g00010	DEGAL3275g00010	DEGAL5757g00010	DEGAL4600g00020	DEGAL3125g00050	DEGAL3197g00010		DEGAL5588g00010
	DEGAL1701g00170	DEGAL3356g00010		DEGAL5695g00010	DEGAL2152g00010	DEGAL2119g00010	DEGAL2192g00490	DEGAL2192g00450	DEGAL3185g00010	DEGAL6616g00020	DEGAL302g00040	DEGAL5508g00080		DEGAL5924g00010
	DEGAL3637g00010	DEGAL5838g00030		DEGAL2466g00180	DEGAL56g00170	DEGAL6661g00010	DEGAL5255g00010	DEGAL6930g00050	DEGAL3240g00060	DEGAL3272g00090	DEGAL2802g00080	DEGAL1708g00020		DEGAL3163g00010
	DEGAL2984g00010	DEGAL3644g00010		DEGAL4579g00020	DEGAL121g00080	DEGAL2844g00100	DEGAL6114g00010	DEGAL4735g00080	DEGAL893g00040	DEGAL2960g00170	DEGAL4428g00060	DEGAL5976g00080		DEGAL1384g00120
	DEGAL6812g00020	DEGAL3906g00080		DEGAL3902g00080	DEGAL1393g00010	DEGAL3210g00070	DEGAL6283g00060	DEGAL3589g00060	DEGAL2813g00040	DEGAL676g00080	DEGAL6897g00040	DEGAL2305g00020		DEGAL5513g00160
	DEGAL2115g00090	DEGAL4733g00040		DEGAL268g00020	DEGAL6365g00020	DEGAL7135g00060	DEGAL1486g00010	DEGAL3689g00030	DEGAL1782g00240	DEGAL4872g00270	DEGAL6956g00030	DEGAL5508g00060		DEGAL1940g00080
	DEGAL3818g00020	DEGAL881g00040		DEGAL6760g00090	DEGAL2119g00010	DEGAL5785g00010	DEGAL6591g00010	DEGAL4572g00100	DEGAL2998g00030	DEGAL141g00010	DEGAL7164g00010	DEGAL5055g00040		DEGAL2596g00010
	DEGAL4523g00010	DEGAL463g00010		DEGAL3865g00020	DEGAL156g00030	DEGAL6158g00010	DEGAL1237g00010	DEGAL3824g00170	DEGAL5866g00030	DEGAL6416g00270	DEGAL2491g00100	DEGAL3535g00040		DEGAL1384g00130
	DEGAL2114g00130	DEGAL5284g00220		DEGAL2647g00010	DEGAL4719g00020	DEGAL3108g00010	DEGAL1541g00080	DEGAL866g00020	DEGAL6481g00140	DEGAL6965g00010	DEGAL5542g00010	DEGAL5284g00150		DEGAL3557g00080
	DEGAL2145g00080	DEGAL7132g00130		DEGAL3956g00070	DEGAL6824g00160	DEGAL2680g00010	DEGAL393g00010	DEGAL729g00110	DEGAL3865g00020	DEGAL2310g00060	DEGAL3125g00060	DEGAL4526g00030		DEGAL5513g00180
	DEGAL3043g00010	DEGAL577g00020		DEGAL1797g00010	DEGAL577g00010	DEGAL1701g00150	DEGAL1955g00020	DEGAL2946g00010	DEGAL5375g00200	DEGAL769g00060	DEGAL618g00020	DEGAL2246g00020		DEGAL4182g00020
	DEGAL4207g00130	DEGAL2813g00040		DEGAL3347g00030	DEGAL4928g00060	DEGAL425g00060	DEGAL3562g00020	DEGAL2341g00130	DEGAL506g00010	DEGAL412g00120	DEGAL1782g00370	DEGAL2897g00050		DEGAL6750g00060
	DEGAL1949g00010	DEGAL4600g00090		DEGAL2706g00010	DEGAL7162g00020	DEGAL5499g00040	DEGAL3939g00010	DEGAL729g00120	DEGAL5655g00070	DEGAL5696g00010	DEGAL3125g00070	DEGAL4572g00070		DEGAL5743g00050
	DEGAL3923g00020	DEGAL1260g00130		DEGAL2806g00260	DEGAL325g00150	DEGAL1788g00080	DEGAL2341g00090	DEGAL3824g00190	DEGAL3828g00080	DEGAL6416g00210	DEGAL618g00030	DEGAL4526g00040		DEGAL2076g00020
	DEGAL5398g00010	DEGAL2189g00270		DEGAL2782g00010	DEGAL5293g00050	DEGAL2192g00560	DEGAL365g00090	DEGAL6745g00020	DEGAL5435g00070	DEGAL7006g00100	DEGAL5749g00030	DEGAL2897g00020		DEGAL6771g00040
	DEGAL3395g00020	DEGAL459g00010		DEGAL4594g00030	DEGAL2189g00370	DEGAL3873g00050	DEGAL2725g00080	DEGAL4141g00010	DEGAL5866g00050	DEGAL4827g00020	DEGAL6955g00020	DEGAL2448g00010		DEGAL3557g00030
	DEGAL5871g00020	DEGAL3025g00010		DEGAL646g00080	DEGAL5573g00010	DEGAL3495g00110	DEGAL1641g00010	DEGAL7135g00080	DEGAL611g00010	DEGAL2693g00080	DEGAL6296g00070	DEGAL2782g00010		DEGAL5743g00040
	DEGAL3266g00010	DEGAL1961g00040		DEGAL5925g00060	DEGAL6674g00020	DEGAL2346g00010	DEGAL4735g00040	DEGAL729g00100	DEGAL5215g00010	DEGAL6564g00030	DEGAL385g00010	DEGAL2342g00030		DEGAL1384g00100
	DEGAL6682g00010	DEGAL5284g00210		DEGAL2439g00040	DEGAL6037g00030	DEGAL5617g00010	DEGAL2623g00050	DEGAL1823g00010	DEGAL6674g00020	DEGAL4901g00010	DEGAL710g00010	DEGAL4200g00010		DEGAL6771g00060
	DEGAL6647g00020	DEGAL5838g00050		DEGAL6896g00030	DEGAL484g00060	DEGAL6052g00010	DEGAL6333g00020	DEGAL3589g00110	DEGAL3865g00040	DEGAL1304g00110	DEGAL1317g00010	DEGAL5508g00010		DEGAL6409g00050
	DEGAL5988g00040	DEGAL6847g00010		DEGAL6771g00070	DEGAL2725g00080	DEGAL5093g00020	DEGAL5850g00020	DEGAL4323g00010	DEGAL5866g00040	DEGAL3150g00020	DEGAL220g00030	DEGAL1255g00010		DEGAL1384g00110
	DEGAL4719g00020	DEGAL2433g00050		DEGAL3253g00050	DEGAL4388g00020	DEGAL3923g00020	DEGAL5125g00020	DEGAL2341g00120	DEGAL717g00010	DEGAL3324g00030	DEGAL5556g00090	DEGAL979g00010		DEGAL6365g00250
	DEGAL421g00030	DEGAL5734g00040		DEGAL4161g00020	DEGAL867g00020	DEGAL3196g00010	DEGAL3589g00050	DEGAL4572g00130	DEGAL6760g00110	DEGAL1304g00130	DEGAL4405g00060	DEGAL5284g00170		DEGAL6409g00060
	DEGAL2623g00050	DEGAL1946g00010		DEGAL6647g00010	DEGAL1011g00020	DEGAL3644g00010	DEGAL5563g00010	DEGAL6333g00060	DEGAL5866g00070	DEGAL5151g00010	DEGAL5052g00010	DEGAL4572g00080		DEGAL3510g00020
	DEGAL3789g00040	DEGAL2356g00070		DEGAL1194g00100	DEGAL5356g00120	DEGAL6675g00020	DEGAL2506g00020	DEGAL1736g00010	DEGAL2626g00050	DEGAL2323g00100	DEGAL4625g00040	DEGAL2342g00060		DEGAL3758g00100
	DEGAL611g00050	DEGAL6260g00100		DEGAL2384g00010	DEGAL4023g00040	DEGAL534g00130	DEGAL2564g00010	DEGAL5695g00010	DEGAL5866g00060	DEGAL5105g00010	DEGAL4561g00050	DEGAL4027g00040		DEGAL6437g00020
	DEGAL562g00210	DEGAL1369g00150		DEGAL6864g00040	DEGAL3253g00060	DEGAL4007g00050	DEGAL3589g00070	DEGAL6027g00010	DEGAL3260g00010	DEGAL4948g00010	DEGAL2390g00010	DEGAL4229g00040		DEGAL3646g00020
	DEGAL892g00060	DEGAL5993g00050		DEGAL2189g00700	DEGAL3908g00010	DEGAL5131g00010	DEGAL2192g00450	DEGAL452g00030	DEGAL4003g00100	DEGAL6170g00020	DEGAL3043g00020	DEGAL5852g00060		DEGAL1094g00040
	DEGAL2813g00060	DEGAL4844g00010		DEGAL893g00090	DEGAL2189g00530	DEGAL2137g00050	DEGAL2946g00020	DEGAL679g00010	DEGAL3865g00010	DEGAL3197g00020	DEGAL5794g00130	DEGAL4334g00050		DEGAL3758g00120
	DEGAL2806g00260	DEGAL3405g00010		DEGAL4960g00040	DEGAL6103g00030	DEGAL3392g00010	DEGAL2725g00050	DEGAL892g00090	DEGAL6944g00020	DEGAL2246g00060	DEGAL5052g00020	DEGAL5248g00010		DEGAL4407g00270
	DEGAL6812g00040	DEGAL4321g00090		DEGAL1797g00020	DEGAL6051g00020	DEGAL1303g00030	DEGAL4735g00080	DEGAL2755g00020	DEGAL5193g00020	DEGAL721g00010	DEGAL5960g00030	DEGAL5074g00020		DEGAL1031g00050
	DEGAL1163g00010	DEGAL2118g00010		DEGAL6639g00010	DEGAL6185g00040	DEGAL2606g00010	DEGAL3589g00060	DEGAL5255g00030	DEGAL611g00050	DEGAL5266g00020	DEGAL225g00040	DEGAL6536g00020		DEGAL2625g00020
	DEGAL1404g00050	DEGAL4146g00230		DEGAL3923g00040	DEGAL3899g00070	DEGAL6453g00040	DEGAL6930g00040	DEGAL5535g00010	DEGAL5655g00040	DEGAL1649g00030	DEGAL6448g00010	DEGAL6766g00030		DEGAL4585g00010
	DEGAL252g00020	DEGAL2963g00060		DEGAL5976g00030	DEGAL6811g00080	DEGAL5291g00320	DEGAL1916g00130	DEGAL5697g00010	DEGAL5866g00080	DEGAL4526g00080	DEGAL3043g00010	DEGAL510g00120		DEGAL3163g00020
	DEGAL877g00010	DEGAL2192g00190		DEGAL6496g00010	DEGAL325g00010	DEGAL2062g00010	DEGAL4735g00090	DEGAL5975g00010	DEGAL812g00100	DEGAL5508g00080	DEGAL3812g00010	DEGAL4572g00020		DEGAL3712g00040
	DEGAL1733g00010	DEGAL3150g00020		DEGAL1872g00010	DEGAL3939g00010	DEGAL6930g00110	DEGAL2901g00100	DEGAL729g00140	DEGAL3586g00010	DEGAL1304g00100	DEGAL5960g00040	DEGAL6700g00060		DEGAL6675g00020
	DEGAL2307g00160	DEGAL6301g00050		DEGAL3347g00020	DEGAL6283g00020	DEGAL3712g00090	DEGAL3494g00050	DEGAL2197g00060	DEGAL4788g00020	DEGAL2246g00030	DEGAL4844g00010	DEGAL6142g00040		DEGAL5715g00050
	DEGAL5513g00080	DEGAL2192g00200		DEGAL2342g00100	DEGAL1843g00010	DEGAL5007g00110	DEGAL729g00110	DEGAL189g00020	DEGAL3511g00120	DEGAL2305g00020	DEGAL2450g00010	DEGAL510g00130		DEGAL6675g00010
	DEGAL4003g00010	DEGAL6161g00020		DEGAL7041g00010	DEGAL5357g00010	DEGAL4733g00100	DEGAL3247g00010	DEGAL4413g00120	DEGAL3828g00020	DEGAL3535g00040	DEGAL693g00010	DEGAL6198g00020		DEGAL5214g00020
	DEGAL3511g00090	DEGAL5597g00130		DEGAL1782g00030	DEGAL5827g00040	DEGAL6096g00140	DEGAL5977g00010	DEGAL2806g00160	DEGAL2067g00200	DEGAL4352g00020	DEGAL2996g00010	DEGAL510g00100		DEGAL534g00140
	DEGAL6955g00030	DEGAL4324g00020		DEGAL3546g00010	DEGAL5167g00040	DEGAL4007g00060	DEGAL2341g00130	DEGAL1733g00030	DEGAL3595g00020	DEGAL2351g00020	DEGAL4309g00060	DEGAL6142g00060		DEGAL4837g00010
	DEGAL6598g00100	DEGAL4851g00050		DEGAL6590g00030	DEGAL452g00030	DEGAL1549g00190	DEGAL729g00120	DEGAL3455g00040	DEGAL2067g00210	DEGAL2246g00020	DEGAL224g00020	DEGAL4572g00010		DEGAL6608g00020
	DEGAL2189g00070	DEGAL2871g00040		DEGAL1649g00190	DEGAL5976g00260	DEGAL2593g00080	DEGAL3824g00190	DEGAL2848g00100	DEGAL3769g00020	DEGAL3823g00010	DEGAL871g00010	DEGAL4229g00050		DEGAL5715g00020
	DEGAL2800g00010	DEGAL2189g00250		DEGAL4135g00070	DEGAL6258g00010	DEGAL2137g00040	DEGAL6745g00020	DEGAL5676g00040	DEGAL484g00060	DEGAL5284g00140	DEGAL6259g00060	DEGAL6142g00050		DEGAL1118g00080
	DEGAL6041g00030	DEGAL2626g00050		DEGAL562g00180	DEGAL530g00100	DEGAL853g00030	DEGAL2341g00160	DEGAL2921g00010	DEGAL3769g00010	DEGAL2246g00010	DEGAL655g00010	DEGAL3082g00020		DEGAL5597g00010
	DEGAL5055g00010	DEGAL6707g00070		DEGAL3712g00150	DEGAL771g00030	DEGAL1782g00100	DEGAL4141g00010	DEGAL2152g00010	DEGAL6271g00010	DEGAL4851g00050	DEGAL1748g00070	DEGAL4833g00020		DEGAL1384g00080
	DEGAL3270g00040	DEGAL1471g00040		DEGAL4733g00070	DEGAL4948g00010	DEGAL4302g00010	DEGAL7135g00080	DEGAL1302g00040	DEGAL2960g00100	DEGAL5910g00110	DEGAL5835g00070	DEGAL181g00020		DEGAL1723g00020
	DEGAL1393g00010	DEGAL1764g00070		DEGAL893g00070	DEGAL1737g00070	DEGAL4757g00060	DEGAL6745g00010	DEGAL3908g00010	DEGAL2067g00240	DEGAL6496g00010	DEGAL325g00200	DEGAL510g00140		DEGAL4011g00190
	DEGAL2486g00010	DEGAL6661g00010		DEGAL1606g00080	DEGAL5835g00140	DEGAL6096g00130	DEGAL488g00010	DEGAL3734g00020	DEGAL4407g00090	DEGAL3054g00060	DEGAL6254g00060	DEGAL3901g00020		DEGAL1940g00010
	DEGAL5976g00230	DEGAL3038g00080		DEGAL4757g00060	DEGAL7057g00030	DEGAL505g00040	DEGAL729g00100	DEGAL789g00020	DEGAL2461g00020	DEGAL2782g00020	DEGAL2996g00020	DEGAL510g00150		DEGAL666g00060
	DEGAL5697g00010	DEGAL225g00040		DEGAL3270g00040	DEGAL2297g00060	DEGAL2094g00010	DEGAL4572g00140	DEGAL1733g00010	DEGAL2067g00250	DEGAL2782g00010	DEGAL3221g00060	DEGAL1131g00010		DEGAL1384g00090
	DEGAL2767g00010	DEGAL6832g00010		DEGAL4229g00050	DEGAL1661g00020	DEGAL534g00150	DEGAL1823g00010	DEGAL421g00030	DEGAL4906g00040	DEGAL4238g00040	DEGAL4309g00010	DEGAL2104g00010		DEGAL4188g00620
	DEGAL3511g00110	DEGAL5159g00010		DEGAL2812g00130	DEGAL776g00030	DEGAL1303g00050	DEGAL6996g00030	DEGAL248g00030	DEGAL5838g00050	DEGAL2342g00030	DEGAL4253g00010	DEGAL2919g00030		DEGAL1940g00020
	DEGAL4572g00100	DEGAL1549g00190		DEGAL4757g00070	DEGAL2693g00050	DEGAL6453g00020	DEGAL3589g00110	DEGAL463g00050	DEGAL6935g00010	DEGAL4200g00010	DEGAL5827g00040	DEGAL3517g00030		DEGAL7167g00050
	DEGAL335g00230	DEGAL3429g00060		DEGAL4013g00010	DEGAL3059g00030	DEGAL448g00010	DEGAL2341g00120	DEGAL1949g00010	DEGAL4146g00010	DEGAL5334g00090	DEGAL5556g00070	DEGAL2984g00010		DEGAL3250g00050
	DEGAL1508g00010	DEGAL2871g00020		DEGAL6121g00040	DEGAL234g00010	DEGAL116g00040	DEGAL6246g00050	DEGAL248g00040	DEGAL4961g00030	DEGAL3603g00010	DEGAL220g00020	DEGAL1993g00030		DEGAL1001g00050
	DEGAL3387g00060	DEGAL3828g00020		DEGAL3250g00080	DEGAL6245g00020	DEGAL3086g00010	DEGAL4572g00130	DEGAL1692g00100	DEGAL5838g00030	DEGAL1090g00020	DEGAL710g00020	DEGAL740g00030		DEGAL1118g00040
	DEGAL2342g00070	DEGAL3624g00010		DEGAL2189g00570	DEGAL2502g00070	DEGAL228g00010	DEGAL6996g00010	DEGAL421g00010	DEGAL6252g00010	DEGAL1255g00010	DEGAL5835g00040	DEGAL3677g00030		DEGAL6906g00010
	DEGAL3589g00090	DEGAL5336g00020		DEGAL5343g00010	DEGAL156g00010	DEGAL4757g00070	DEGAL6333g00060	DEGAL2848g00140	DEGAL429g00040	DEGAL6257g00060	DEGAL4253g00020	DEGAL2323g00010		DEGAL1549g00130
	DEGAL6740g00050	DEGAL2467g00010		DEGAL3833g00010	DEGAL2392g00030	DEGAL2099g00020	DEGAL1736g00010	DEGAL6365g00020	DEGAL5838g00040	DEGAL5284g00170	DEGAL710g00030	DEGAL740g00010		DEGAL6734g00020
	DEGAL1946g00020	DEGAL5597g00120		DEGAL5186g00080	DEGAL3200g00010	DEGAL3456g00020	DEGAL6018g00160	DEGAL2848g00160	DEGAL4146g00060	DEGAL6161g00020	DEGAL5398g00020	DEGAL6564g00150		DEGAL1615g00010
	DEGAL6598g00020	DEGAL2049g00030		DEGAL531g00020	DEGAL4889g00020	DEGAL4146g00270	DEGAL2755g00010	DEGAL248g00020	DEGAL429g00060	DEGAL5334g00080	DEGAL4717g00030	DEGAL1401g00030		DEGAL4011g00120
	DEGAL463g00060	DEGAL2463g00010		DEGAL2067g00130	DEGAL4033g00050	DEGAL7094g00110	DEGAL2195g00050	DEGAL700g00010	DEGAL121g00110	DEGAL1369g00200	DEGAL6121g00150	DEGAL5678g00010		DEGAL6127g00040
	DEGAL946g00070	DEGAL5866g00030		DEGAL1221g00090	DEGAL5030g00050	DEGAL335g00210	DEGAL6305g00020	DEGAL4922g00060	DEGAL1163g00010	DEGAL4315g00010	DEGAL5398g00010	DEGAL1649g00110		DEGAL4166g00030
	DEGAL2342g00080	DEGAL2429g00030		DEGAL7094g00160	DEGAL2294g00020	DEGAL7004g00060	DEGAL2466g00190	DEGAL5126g00030	DEGAL708g00070	DEGAL5334g00100	DEGAL6662g00040	DEGAL4198g00040		DEGAL352g00010
	DEGAL3865g00010	DEGAL1393g00080		DEGAL2277g00040	DEGAL335g00280	DEGAL1303g00040	DEGAL6680g00010	DEGAL5835g00170	DEGAL887g00070	DEGAL1246g00010	DEGAL1402g00020	DEGAL749g00010		DEGAL7040g00050
	DEGAL2246g00080	DEGAL4196g00090		DEGAL3411g00010	DEGAL2502g00050	DEGAL6453g00030	DEGAL6027g00010	DEGAL4080g00010	DEGAL3347g00020	DEGAL2448g00070	DEGAL5734g00040	DEGAL2763g00030		DEGAL3128g00030
	DEGAL3677g00030	DEGAL1454g00030		DEGAL3963g00020	DEGAL6811g00090	DEGAL1753g00050	DEGAL452g00030	DEGAL6937g00020	DEGAL5655g00010	DEGAL4334g00050	DEGAL1622g00080	DEGAL969g00020		DEGAL2940g00020
	DEGAL5301g00030	DEGAL267g00010		DEGAL4189g00020	DEGAL1601g00010	DEGAL6265g00110	DEGAL679g00010	DEGAL3638g00050	DEGAL3530g00010	DEGAL2466g00020	DEGAL1343g00060	DEGAL2763g00040		DEGAL7040g00040
	DEGAL3906g00080	DEGAL2220g00020		DEGAL5167g00040	DEGAL5127g00020	DEGAL6033g00080	DEGAL892g00090	DEGAL1911g00030	DEGAL121g00140	DEGAL6700g00060	DEGAL4624g00040	DEGAL1401g00070		DEGAL3128g00020
	DEGAL5871g00010	DEGAL4160g00010		DEGAL1508g00010	DEGAL4207g00130	DEGAL2137g00060	DEGAL2698g00010	DEGAL5786g00020	DEGAL2297g00060	DEGAL5852g00020	DEGAL1930g00060	DEGAL4092g00070		DEGAL4646g00060
	DEGAL3589g00060	DEGAL2785g00030		DEGAL896g00080	DEGAL1708g00040	DEGAL3982g00130	DEGAL2755g00020	DEGAL1911g00020	DEGAL3347g00030	DEGAL6142g00040	DEGAL2739g00020	DEGAL1649g00170		DEGAL3128g00010
	DEGAL1423g00010	DEGAL6574g00120		DEGAL1094g00050	DEGAL2542g00030	DEGAL2800g00030	DEGAL3525g00010	DEGAL248g00050	DEGAL946g00030	DEGAL2323g00070	DEGAL6507g00020	DEGAL6824g00060		DEGAL2596g00140
	DEGAL6639g00010	DEGAL2725g00070		DEGAL1221g00070	DEGAL2332g00020	DEGAL5377g00010	DEGAL4229g00100	DEGAL4859g00010	DEGAL1681g00010	DEGAL6257g00010	DEGAL3634g00010	DEGAL1649g00150		DEGAL6532g00230
	DEGAL6521g00010	DEGAL448g00010		DEGAL1701g00190	DEGAL2341g00120	DEGAL832g00010	DEGAL5255g00030	DEGAL3330g00110	DEGAL6234g00030	DEGAL2466g00010	DEGAL1340g00020	DEGAL2709g00060		DEGAL6365g00100
	DEGAL6895g00150	DEGAL267g00020		DEGAL2785g00020	DEGAL6608g00020	DEGAL4007g00090	DEGAL2195g00060	DEGAL248g00060	DEGAL2914g00030	DEGAL6198g00020	DEGAL1930g00070	DEGAL3449g00020		DEGAL7040g00020
	DEGAL2920g00040	DEGAL3589g00040		DEGAL2502g00070	DEGAL823g00020	DEGAL1999g00030	DEGAL3304g00010	DEGAL5676g00020	DEGAL2297g00090	DEGAL4160g00010	DEGAL4188g00500	DEGAL5526g00010		DEGAL6864g00160
	DEGAL2390g00010	DEGAL4901g00010		DEGAL4007g00060	DEGAL305g00030	DEGAL1964g00010	DEGAL6018g00150	DEGAL5071g00030	DEGAL7110g00010	DEGAL4229g00060	DEGAL7063g00020	DEGAL1649g00160		DEGAL5357g00010
	DEGAL530g00110	DEGAL4007g00090		DEGAL325g00180	DEGAL4413g00080	DEGAL528g00010	DEGAL2698g00020	DEGAL2276g00060	DEGAL2297g00080	DEGAL6861g00040	DEGAL1403g00020	DEGAL3669g00010		DEGAL5866g00190
	DEGAL1964g00010	DEGAL4964g00010		DEGAL1568g00010	DEGAL11g00010	DEGAL2240g00070	DEGAL5697g00010	DEGAL4643g00020	DEGAL4003g00090	DEGAL7038g00030	DEGAL4098g00040	DEGAL3535g00140		DEGAL2040g00010
	DEGAL6041g00010	DEGAL2785g00020		DEGAL4626g00060	DEGAL335g00270	DEGAL6812g00030	DEGAL729g00140	DEGAL4922g00010	DEGAL6416g00120	DEGAL4229g00050	DEGAL189g00100	DEGAL4975g00040		DEGAL7040g00070
	DEGAL2145g00290	DEGAL4229g00060		DEGAL5794g00130	DEGAL4572g00090	DEGAL4872g00370	DEGAL2197g00060	DEGAL3987g00020	DEGAL4004g00070	DEGAL4160g00020	DEGAL3574g00040	DEGAL6824g00070		DEGAL5298g00010
	DEGAL3589g00050	DEGAL2192g00180		DEGAL1414g00040	DEGAL2802g00010	DEGAL2688g00010	DEGAL189g00020	DEGAL5130g00020	DEGAL2914g00040	DEGAL4929g00020	DEGAL407g00010	DEGAL2709g00050		DEGAL6365g00130
	DEGAL2145g00090	DEGAL5334g00100		DEGAL3867g00080	DEGAL3298g00020	DEGAL4148g00010	DEGAL6955g00130	DEGAL5071g00010	DEGAL2356g00070	DEGAL1708g00040	DEGAL3574g00010	DEGAL1649g00130		DEGAL6365g00150
	DEGAL4572g00120	DEGAL6723g00010		DEGAL1748g00070	DEGAL3336g00070	DEGAL6702g00010	DEGAL3455g00010	DEGAL2115g00090	DEGAL2145g00180	DEGAL3082g00020	DEGAL2866g00010	DEGAL4975g00050		DEGAL4206g00020
	DEGAL2137g00080	DEGAL2189g00390		DEGAL4253g00010	DEGAL4007g00100	DEGAL6281g00010	DEGAL189g00010	DEGAL5835g00160	DEGAL4003g00040	DEGAL3420g00020	DEGAL2706g00010	DEGAL1401g00080		DEGAL491g00040
	DEGAL526g00020	DEGAL2491g00100		DEGAL2838g00040	DEGAL2679g00030	DEGAL6033g00070	DEGAL3345g00010	DEGAL4034g00010	DEGAL5417g00030	DEGAL5486g00010	DEGAL2920g00080	DEGAL3535g00160		DEGAL4407g00150
	DEGAL3857g00070	DEGAL5794g00010		DEGAL5866g00070	DEGAL2633g00100	DEGAL1118g00050	DEGAL4413g00120	DEGAL1225g00030	DEGAL4004g00020	DEGAL3956g00070	DEGAL2647g00010	DEGAL2823g00070		DEGAL2067g00100
	DEGAL4003g00020	DEGAL5172g00010		DEGAL4781g00010	DEGAL2866g00020	DEGAL1838g00020	DEGAL2211g00010	DEGAL3221g00010	DEGAL4011g00380	DEGAL2104g00010	DEGAL3337g00020	DEGAL3159g00130		DEGAL6365g00190
	DEGAL4642g00120	DEGAL4076g00110		DEGAL1303g00010	DEGAL2448g00100	DEGAL6560g00010	DEGAL2806g00160	DEGAL1225g00020	DEGAL3347g00040	DEGAL2919g00030	DEGAL5427g00070	DEGAL4189g00020		DEGAL1702g00030
	DEGAL3185g00010	DEGAL7110g00030		DEGAL4003g00030	DEGAL505g00020	DEGAL335g00230	DEGAL1733g00030	DEGAL6121g00040	DEGAL3511g00090	DEGAL2984g00010	DEGAL3916g00010	DEGAL1304g00090		DEGAL868g00020
	DEGAL1143g00020	DEGAL5306g00010		DEGAL1404g00050	DEGAL4210g00040	DEGAL3451g00020	DEGAL3455g00040	DEGAL3033g00010	DEGAL5375g00210	DEGAL3640g00010	DEGAL2160g00010	DEGAL6660g00110		DEGAL1643g00030
	DEGAL5539g00010	DEGAL2014g00020		DEGAL5186g00100	DEGAL5375g00200	DEGAL6453g00010	DEGAL2848g00100	DEGAL1737g00180	DEGAL3627g00010	DEGAL1946g00010	DEGAL3337g00010	DEGAL2448g00100		DEGAL6647g00030
	DEGAL3530g00010	DEGAL2714g00010		DEGAL6598g00090	DEGAL6310g00020	DEGAL6812g00020	DEGAL7053g00140	DEGAL1225g00010	DEGAL1663g00010	DEGAL2429g00110	DEGAL5427g00060	DEGAL6977g00010		DEGAL1643g00020
	DEGAL5960g00030	DEGAL4207g00010		DEGAL6103g00030	DEGAL6161g00010	DEGAL6096g00100	DEGAL3345g00020	DEGAL4940g00020	DEGAL6224g00040	DEGAL3677g00030	DEGAL886g00010	DEGAL4027g00110		DEGAL1921g00020
	DEGAL1484g00010	DEGAL5809g00160		DEGAL530g00160	DEGAL1562g00130	DEGAL3829g00010	DEGAL2152g00010	DEGAL4272g00020	DEGAL611g00150	DEGAL3018g00010	DEGAL7034g00010	DEGAL153g00010		DEGAL981g00030
	DEGAL4003g00090	DEGAL1118g00060		DEGAL4757g00080	DEGAL5533g00090	DEGAL7006g00090	DEGAL3908g00010	DEGAL5988g00040	DEGAL4531g00010	DEGAL4439g00010	DEGAL6811g00150	DEGAL1744g00020		DEGAL821g00010
	DEGAL3546g00010	DEGAL429g00040		DEGAL6824g00210	DEGAL3634g00020	DEGAL5216g00010	DEGAL5735g00020	DEGAL325g00180	DEGAL5915g00080	DEGAL3018g00020	DEGAL5427g00050	DEGAL2054g00080		DEGAL3876g00010
	DEGAL4323g00010	DEGAL5394g00060		DEGAL1568g00020	DEGAL2838g00030	DEGAL3646g00010	DEGAL789g00020	DEGAL1737g00160	DEGAL5234g00050	DEGAL4198g00040	DEGAL5794g00010	DEGAL6546g00010		DEGAL2319g00020
	DEGAL4772g00010	DEGAL4396g00010		DEGAL531g00010	DEGAL5288g00010	DEGAL3145g00010	DEGAL421g00030	DEGAL893g00100	DEGAL4003g00020	DEGAL5306g00010	DEGAL56g00190	DEGAL4526g00100		DEGAL2145g00250
	DEGAL4990g00080	DEGAL6481g00140		DEGAL5785g00010	DEGAL2137g00050	DEGAL6476g00010	DEGAL5904g00060	DEGAL4492g00010	DEGAL1566g00010	DEGAL749g00010	DEGAL6120g00010	DEGAL4027g00130		DEGAL3020g00010
	DEGAL4049g00010	DEGAL728g00130		DEGAL3589g00060	DEGAL5655g00010	DEGAL722g00010	DEGAL7068g00020	DEGAL1161g00010	DEGAL6703g00320	DEGAL5399g00020	DEGAL4161g00020	DEGAL3824g00030		DEGAL3336g00070
	DEGAL3956g00070	DEGAL4726g00010		DEGAL1622g00080	DEGAL6117g00010	DEGAL746g00010	DEGAL1302g00020	DEGAL3811g00010	DEGAL812g00020	DEGAL6537g00010	DEGAL4098g00010	DEGAL1313g00010		DEGAL2625g00030
	DEGAL3013g00030	DEGAL6559g00010		DEGAL1404g00060	DEGAL3336g00020	DEGAL7094g00160	DEGAL189g00060	DEGAL224g00050	DEGAL6703g00300	DEGAL6258g00020	DEGAL6811g00120	DEGAL6161g00140		DEGAL2625g00040
	DEGAL1957g00030	DEGAL2038g00040		DEGAL189g00100	DEGAL5617g00050	DEGAL5525g00010	DEGAL248g00030	DEGAL6892g00010	DEGAL3136g00040	DEGAL5976g00160	DEGAL3667g00020	DEGAL7094g00020		DEGAL3574g00220
	DEGAL5356g00010	DEGAL746g00010		DEGAL2269g00020	DEGAL562g00180	DEGAL1303g00010	DEGAL463g00050	DEGAL5556g00100	DEGAL3250g00080	DEGAL6824g00050	DEGAL6061g00010	DEGAL4562g00050		DEGAL5030g00070
	DEGAL6935g00010	DEGAL2461g00020		DEGAL611g00100	DEGAL5052g00020	DEGAL577g00020	DEGAL4094g00030	DEGAL4922g00070	DEGAL2489g00020	DEGAL3535g00120	DEGAL3159g00010	DEGAL4562g00040		DEGAL4733g00030
	DEGAL6247g00080	DEGAL3551g00020		DEGAL2067g00050	DEGAL2638g00070	DEGAL6812g00010	DEGAL1949g00010	DEGAL3089g00010	DEGAL3250g00070	DEGAL4430g00050	DEGAL1797g00010	DEGAL6660g00060		DEGAL3646g00120
	DEGAL330g00030	DEGAL5514g00010		DEGAL2067g00060	DEGAL5505g00020	DEGAL1118g00070	DEGAL248g00040	DEGAL1522g00010	DEGAL313g00020	DEGAL1401g00070	DEGAL2512g00020	DEGAL6948g00010		DEGAL5030g00050
	DEGAL1733g00030	DEGAL5334g00080		DEGAL5676g00020	DEGAL2059g00010	DEGAL2826g00010	DEGAL3574g00090	DEGAL4488g00100	DEGAL2049g00030	DEGAL5284g00220	DEGAL4191g00010	DEGAL4562g00030		DEGAL2568g00050
	DEGAL1930g00050	DEGAL6161g00250		DEGAL3511g00090	DEGAL6559g00080	DEGAL3367g00010	DEGAL2848g00140	DEGAL6121g00020	DEGAL5301g00040	DEGAL3449g00020	DEGAL4191g00020	DEGAL6793g00050		DEGAL3646g00110
	DEGAL6230g00070	DEGAL4960g00020		DEGAL562g00030	DEGAL2481g00090	DEGAL1301g00030	DEGAL5493g00010	DEGAL5433g00020	DEGAL3906g00080	DEGAL2053g00030	DEGAL6826g00020	DEGAL968g00140		DEGAL5752g00030
	DEGAL5131g00010	DEGAL1764g00060		DEGAL3185g00010	DEGAL3420g00020	DEGAL1868g00020	DEGAL6365g00020	DEGAL5186g00050	DEGAL305g00030	DEGAL2467g00010	DEGAL1462g00070	DEGAL6161g00080		DEGAL4234g00030
	DEGAL3916g00010	DEGAL6375g00030		DEGAL6221g00030	DEGAL313g00020	DEGAL6195g00030	DEGAL2848g00160	DEGAL3901g00490	DEGAL6609g00010	DEGAL5284g00210	DEGAL5338g00060	DEGAL7124g00010		DEGAL11g00010
	DEGAL946g00080	DEGAL2644g00020		DEGAL4003g00090	DEGAL325g00180	DEGAL4007g00080	DEGAL1243g00020	DEGAL3125g00050	DEGAL2607g00070	DEGAL2709g00050	DEGAL425g00060	DEGAL3563g00110		DEGAL6802g00010
	DEGAL2021g00010	DEGAL3776g00030		DEGAL5193g00020	DEGAL5835g00170	DEGAL3982g00100	DEGAL1302g00010	DEGAL2093g00010	DEGAL5394g00060	DEGAL1782g00090	DEGAL5007g00100	DEGAL2429g00090		DEGAL3835g00050
	DEGAL6430g00010	DEGAL2996g00010		DEGAL5676g00040	DEGAL3901g00380	DEGAL5356g00010	DEGAL248g00020	DEGAL5433g00030	DEGAL6041g00010	DEGAL5976g00190	DEGAL3923g00020	DEGAL2898g00070		DEGAL4011g00040
	DEGAL2693g00040	DEGAL425g00060		DEGAL3589g00050	DEGAL510g00100	DEGAL577g00030	DEGAL700g00010	DEGAL5186g00080	DEGAL2607g00080	DEGAL3159g00130	DEGAL4188g00220	DEGAL5738g00010		DEGAL41g00050
	DEGAL1608g00010	DEGAL4160g00020		DEGAL4721g00020	DEGAL3589g00110	DEGAL357g00030	DEGAL6548g00050	DEGAL522g00020	DEGAL6723g00010	DEGAL4189g00020	DEGAL3671g00010	DEGAL968g00110		DEGAL515g00020
	DEGAL4213g00010	DEGAL429g00060		DEGAL4098g00040	DEGAL6824g00210	DEGAL4427g00030	DEGAL4483g00010	DEGAL243g00010	DEGAL6638g00030	DEGAL212g00010	DEGAL5375g00090	DEGAL2774g00010		DEGAL955g00030
	DEGAL6247g00040	DEGAL6291g00030		DEGAL4040g00020	DEGAL1304g00080	DEGAL7006g00070	DEGAL4922g00060	DEGAL6897g00040	DEGAL3712g00140	DEGAL1304g00090	DEGAL2094g00010	DEGAL5958g00010		DEGAL5866g00230
	DEGAL5785g00020	DEGAL4309g00010		DEGAL5617g00090	DEGAL7040g00120	DEGAL526g00020	DEGAL5126g00030	DEGAL5186g00090	DEGAL2800g00010	DEGAL2448g00100	DEGAL448g00010	DEGAL7092g00060		DEGAL515g00030
	DEGAL646g00080	DEGAL4181g00010		DEGAL2984g00010	DEGAL1404g00050	DEGAL1595g00150	DEGAL5835g00170	DEGAL522g00010	DEGAL3712g00100	DEGAL6161g00110	DEGAL7094g00160	DEGAL4123g00030		DEGAL4988g00010
	DEGAL6569g00030	DEGAL6252g00010		DEGAL4207g00270	DEGAL3982g00130	DEGAL6574g00150	DEGAL1789g00030	DEGAL729g00040	DEGAL6041g00030	DEGAL5335g00060	DEGAL663g00040	DEGAL3850g00010		DEGAL4011g00030
	DEGAL523g00030	DEGAL2512g00020		DEGAL1964g00010	DEGAL1723g00020	DEGAL4011g00180	DEGAL3638g00060	DEGAL4996g00010	DEGAL6760g00090	DEGAL7094g00020	DEGAL6581g00040	DEGAL3352g00070		DEGAL1393g00010
	DEGAL325g00080	DEGAL5976g00190		DEGAL2627g00020	DEGAL6392g00010	DEGAL4928g00050	DEGAL4080g00010	DEGAL3125g00060	DEGAL29g00100	DEGAL2429g00060	DEGAL4220g00060	DEGAL6729g00010		DEGAL1606g00060
	DEGAL7132g00130	DEGAL6033g00010		DEGAL4597g00030	DEGAL5222g00070	DEGAL499g00010	DEGAL6484g00010	DEGAL6955g00030	DEGAL3712g00110	DEGAL1369g00150	DEGAL1221g00070	DEGAL3889g00010		DEGAL1989g00030
	DEGAL1402g00020	DEGAL618g00020		DEGAL6103g00020	DEGAL1198g00010	DEGAL411g00070	DEGAL3638g00050	DEGAL4336g00010	DEGAL2607g00040	DEGAL2429g00030	DEGAL2824g00020	DEGAL2082g00070		DEGAL5752g00050
	DEGAL5931g00030	DEGAL224g00020		DEGAL5866g00060	DEGAL5852g00020	DEGAL3784g00030	DEGAL641g00040	DEGAL3125g00070	DEGAL2607g00060	DEGAL4007g00390	DEGAL5823g00020	DEGAL6508g00010		DEGAL6185g00010
	DEGAL6224g00040	DEGAL5577g00030		DEGAL6898g00010	DEGAL5467g00020	DEGAL7004g00010	DEGAL5835g00190	DEGAL6677g00020	DEGAL305g00070	DEGAL6660g00060	DEGAL5746g00020	DEGAL4007g00300		DEGAL4011g00010
	DEGAL2466g00030	DEGAL5866g00050		DEGAL717g00010	DEGAL1462g00070	DEGAL1185g00010	DEGAL4643g00030	DEGAL1782g00360	DEGAL2682g00030	DEGAL6161g00070	DEGAL1507g00010	DEGAL6508g00020		DEGAL5373g00120
	DEGAL1656g00020	DEGAL4601g00010		DEGAL3712g00160	DEGAL6494g00030	DEGAL6581g00040	DEGAL1911g00030	DEGAL6291g00050	DEGAL3712g00120	DEGAL5958g00030	DEGAL6581g00020	DEGAL1649g00190		DEGAL1564g00050
	DEGAL6593g00020	DEGAL6559g00020		DEGAL5398g00020	DEGAL5258g00020	DEGAL2714g00010	DEGAL5786g00020	DEGAL6296g00070	DEGAL2607g00050	DEGAL2333g00010	DEGAL3857g00100	DEGAL4007g00370		DEGAL806g00020
	DEGAL1630g00020	DEGAL1454g00010		DEGAL4188g00500	DEGAL2280g00010	DEGAL6847g00010	DEGAL3010g00010	DEGAL7112g00230	DEGAL6760g00070	DEGAL2994g00010	DEGAL5746g00030	DEGAL5701g00020		DEGAL1628g00010
	DEGAL2698g00020	DEGAL6821g00010		DEGAL4943g00010	DEGAL4033g00030	DEGAL3901g00240	DEGAL1911g00020	DEGAL1317g00010	DEGAL3712g00170	DEGAL5958g00010	DEGAL1221g00050	DEGAL125g00010		DEGAL562g00320
	DEGAL806g00100	DEGAL7110g00010		DEGAL4011g00400	DEGAL6846g00010	DEGAL562g00180	DEGAL5400g00010	DEGAL225g00050	DEGAL611g00110	DEGAL905g00070	DEGAL1945g00050	DEGAL1219g00040		DEGAL2189g00180
	DEGAL5377g00020	DEGAL6846g00020		DEGAL4946g00040	DEGAL5607g00090	DEGAL3250g00040	DEGAL248g00050	DEGAL1473g00080	DEGAL2682g00010	DEGAL5976g00210	DEGAL4721g00020	DEGAL1782g00030		DEGAL5781g00090
	DEGAL693g00010	DEGAL6258g00020		DEGAL3530g00010	DEGAL126g00020	DEGAL4427g00060	DEGAL5278g00010	DEGAL7112g00220	DEGAL611g00100	DEGAL3850g00010	DEGAL1782g00130	DEGAL5976g00250		DEGAL7095g00100
	DEGAL72g00240	DEGAL6121g00150		DEGAL1303g00040	DEGAL1955g00020	DEGAL2419g00040	DEGAL4859g00010	DEGAL5794g00130	DEGAL3712g00150	DEGAL2082g00070	DEGAL56g00200	DEGAL4719g00010		DEGAL2189g00150
	DEGAL6453g00030	DEGAL5291g00290		DEGAL3712g00110	DEGAL1262g00010	DEGAL4928g00040	DEGAL3330g00110	DEGAL5052g00020	DEGAL6811g00080	DEGAL6508g00010	DEGAL6574g00120	DEGAL1219g00020		DEGAL1843g00020
	DEGAL6680g00010	DEGAL2320g00020		DEGAL2246g00020	DEGAL4013g00010	DEGAL1118g00010	DEGAL4094g00010	DEGAL5960g00030	DEGAL6858g00090	DEGAL4007g00300	DEGAL5783g00010	DEGAL3563g00190		DEGAL1784g00050
	DEGAL2067g00200	DEGAL2996g00020		DEGAL3712g00090	DEGAL1094g00040	DEGAL6598g00090	DEGAL248g00060	DEGAL3043g00010	DEGAL4146g00230	DEGAL1649g00190	DEGAL5931g00030	DEGAL4007g00350		DEGAL3565g00010
	DEGAL3821g00030	DEGAL1462g00040		DEGAL2067g00070	DEGAL6532g00120	DEGAL4220g00060	DEGAL5400g00070	DEGAL225g00010	DEGAL6760g00060	DEGAL3563g00170	DEGAL5427g00180	DEGAL1341g00030		DEGAL1843g00030
	DEGAL3595g00020	DEGAL312g00010		DEGAL1402g00020	DEGAL2067g00050	DEGAL2481g00030	DEGAL5071g00030	DEGAL56g00040	DEGAL3818g00020	DEGAL3411g00010	DEGAL1414g00010	DEGAL7085g00060		DEGAL3450g00060
	DEGAL6955g00100	DEGAL212g00010		DEGAL5866g00080	DEGAL6040g00010	DEGAL283g00190	DEGAL4188g00490	DEGAL225g00020	DEGAL3712g00160	DEGAL3850g00050	DEGAL2501g00080	DEGAL2744g00010		DEGAL2307g00100
	DEGAL6574g00280	DEGAL5993g00040		DEGAL886g00010	DEGAL1467g00010	DEGAL3784g00020	DEGAL3330g00140	DEGAL56g00050	DEGAL877g00070	DEGAL1782g00030	DEGAL1414g00040	DEGAL5143g00050		DEGAL2693g00010
	DEGAL893g00040	DEGAL400g00020		DEGAL5105g00010	DEGAL729g00110	DEGAL6144g00010	DEGAL5946g00010	DEGAL3221g00090	DEGAL2059g00050	DEGAL4719g00010	DEGAL6084g00020	DEGAL1877g00040		DEGAL2084g00020
	DEGAL1242g00010	DEGAL2800g00030		DEGAL5785g00020	DEGAL3771g00020	DEGAL5809g00020	DEGAL4643g00020	DEGAL6451g00010	DEGAL2297g00110	DEGAL1283g00030	DEGAL5427g00160	DEGAL6816g00170		DEGAL6658g00020
	DEGAL5338g00060	DEGAL5597g00140		DEGAL1283g00020	DEGAL5960g00040	DEGAL335g00270	DEGAL6365g00070	DEGAL4684g00030	DEGAL4626g00060	DEGAL4007g00350	DEGAL2806g00260	DEGAL7085g00050		DEGAL3807g00030
	DEGAL4188g00380	DEGAL5783g00010		DEGAL1788g00050	DEGAL7094g00100	DEGAL5427g00100	DEGAL3987g00020	DEGAL871g00010	DEGAL1691g00010	DEGAL4439g00020	DEGAL774g00010	DEGAL2812g00080		DEGAL2623g00160
	DEGAL3683g00040	DEGAL5253g00030		DEGAL5607g00070	DEGAL6161g00050	DEGAL5745g00020	DEGAL5130g00020	DEGAL1748g00070	DEGAL1126g00090	DEGAL126g00010	DEGAL5598g00040	DEGAL3831g00030		DEGAL2623g00100
	DEGAL5270g00060	DEGAL5234g00050		DEGAL5400g00090	DEGAL366g00060	DEGAL577g00010	DEGAL3441g00030	DEGAL3816g00010	DEGAL877g00080	DEGAL3850g00030	DEGAL2342g00100	DEGAL3468g00010		DEGAL5997g00060
	DEGAL6453g00040	DEGAL5866g00040		DEGAL116g00080	DEGAL4735g00040	DEGAL2664g00110	DEGAL5071g00010	DEGAL5835g00070	DEGAL534g00020	DEGAL5976g00230	DEGAL6707g00070	DEGAL6593g00010		DEGAL5781g00030
	DEGAL5007g00080			DEGAL4191g00020	DEGAL6864g00010	DEGAL6847g00020	DEGAL3492g00010	DEGAL325g00200	DEGAL2118g00010	DEGAL1283g00020	DEGAL919g00010	DEGAL2812g00090		DEGAL646g00020
	DEGAL4004g00020			DEGAL2135g00010	DEGAL611g00150	DEGAL5871g00020	DEGAL2115g00090	DEGAL4309g00040	DEGAL4655g00030	DEGAL7085g00050	DEGAL4135g00030	DEGAL5832g00020		DEGAL705g00050
	DEGAL4452g00040			DEGAL156g00020	DEGAL6955g00020	DEGAL6678g00030	DEGAL3441g00020	DEGAL6254g00060	DEGAL2059g00010	DEGAL5202g00030	DEGAL2439g00040	DEGAL2803g00030		DEGAL3272g00040
	DEGAL5598g00040			DEGAL1930g00060	DEGAL5924g00010	DEGAL2767g00010	DEGAL5835g00160	DEGAL220g00010	DEGAL1094g00050	DEGAL2812g00080	DEGAL4320g00020	DEGAL2061g00110		DEGAL6864g00070
	DEGAL6598g00050			DEGAL6254g00060	DEGAL4579g00070	DEGAL3563g00270	DEGAL4034g00010	DEGAL3221g00050	DEGAL6100g00020	DEGAL1467g00010	DEGAL4188g00380	DEGAL2803g00040		DEGAL646g00030
	DEGAL3812g00010			DEGAL3751g00010	DEGAL3253g00030	DEGAL4188g00620	DEGAL6703g00070	DEGAL4253g00010	DEGAL4626g00020	DEGAL881g00040	DEGAL5226g00030	DEGAL5832g00010		DEGAL2014g00050
	DEGAL1471g00030			DEGAL4572g00100	DEGAL102g00010	DEGAL1118g00020	DEGAL1343g00150	DEGAL5827g00040	DEGAL1375g00010	DEGAL530g00010	DEGAL4135g00070	DEGAL4196g00080		DEGAL2623g00130
	DEGAL3644g00010			DEGAL1161g00010	DEGAL6041g00030	DEGAL72g00200	DEGAL1225g00030	DEGAL1870g00010	DEGAL694g00010	DEGAL2803g00030	DEGAL3025g00010	DEGAL3037g00020		DEGAL4144g00020
	DEGAL5607g00070			DEGAL3712g00170	DEGAL919g00010	DEGAL1723g00010	DEGAL893g00140	DEGAL4405g00080	DEGAL5270g00060	DEGAL2061g00110	DEGAL6740g00020	DEGAL3007g00020		DEGAL6864g00080
	DEGAL6577g00030			DEGAL3712g00100	DEGAL7094g00020	DEGAL335g00280	DEGAL1782g00350	DEGAL6259g00050	DEGAL3100g00010	DEGAL1792g00040	DEGAL1421g00030	DEGAL1792g00010		DEGAL3253g00030
	DEGAL5978g00030			DEGAL5960g00030	DEGAL2920g00020	DEGAL6033g00010	DEGAL3221g00010	DEGAL3221g00020	DEGAL4347g00010	DEGAL4196g00080	DEGAL1737g00070	DEGAL4403g00040		DEGAL2014g00030
	DEGAL2246g00030			DEGAL1549g00150	DEGAL3197g00020	DEGAL5746g00020	DEGAL3646g00200	DEGAL4253g00020	DEGAL1931g00050	DEGAL3007g00020	DEGAL644g00010	DEGAL1792g00020		DEGAL4363g00110
	DEGAL1688g00020			DEGAL6419g00010	DEGAL6185g00010	DEGAL2812g00110	DEGAL1343g00140	DEGAL5398g00020	DEGAL400g00020	DEGAL1792g00010	DEGAL5835g00230	DEGAL36g00010		DEGAL2638g00040
	DEGAL3495g00050			DEGAL774g00010	DEGAL1221g00150	DEGAL940g00070	DEGAL1225g00020	DEGAL403g00010	DEGAL2145g00090	DEGAL4196g00090	DEGAL5186g00100	DEGAL5291g00280		DEGAL2579g00090
	DEGAL5285g00020			DEGAL4323g00010	DEGAL2221g00040	DEGAL1507g00010	DEGAL3574g00120	DEGAL2920g00020	DEGAL3914g00010	DEGAL3284g00140	DEGAL703g00010	DEGAL5773g00010		DEGAL880g00010
	DEGAL6574g00020			DEGAL2114g00120	DEGAL5786g00020	DEGAL6581g00020	DEGAL3033g00010	DEGAL5398g00010	DEGAL2644g00020	DEGAL5291g00280	DEGAL3741g00070	DEGAL5389g00010		DEGAL2901g00200
	DEGAL4286g00010			DEGAL2963g00030	DEGAL6416g00120	DEGAL523g00010	DEGAL4076g00020	DEGAL1656g00020	DEGAL5926g00010	DEGAL2200g00140	DEGAL2902g00080	DEGAL4019g00010		DEGAL1271g00050
	DEGAL4642g00020			DEGAL1930g00070	DEGAL534g00150	DEGAL1333g00010	DEGAL1225g00010	DEGAL6914g00010	DEGAL5925g00040	DEGAL6476g00030	DEGAL6559g00010	DEGAL7135g00020		DEGAL5533g00130
	DEGAL2818g00030			DEGAL2246g00030	DEGAL5291g00040	DEGAL1707g00050	DEGAL4272g00020	DEGAL2491g00020	DEGAL562g00030	DEGAL5401g00010	DEGAL5471g00030	DEGAL7076g00020		DEGAL1271g00060
	DEGAL2813g00040			DEGAL6700g00060	DEGAL5291g00280	DEGAL4163g00010	DEGAL1343g00160	DEGAL3901g00530	DEGAL3356g00010	DEGAL6221g00030	DEGAL1489g00010	DEGAL2901g00050		DEGAL5533g00120
	DEGAL5617g00080			DEGAL3712g00120	DEGAL1508g00010	DEGAL1113g00010	DEGAL5988g00040	DEGAL1402g00020	DEGAL3298g00020	DEGAL5291g00290	DEGAL4076g00110	DEGAL6221g00030		DEGAL5533g00110
	DEGAL6811g00070			DEGAL3061g00010	DEGAL5975g00010	DEGAL7052g00010	DEGAL4188g00480	DEGAL2920g00040	DEGAL5427g00020	DEGAL6221g00010	DEGAL1544g00030	DEGAL6283g00100		DEGAL412g00090
	DEGAL2189g00270			DEGAL3677g00030	DEGAL4428g00050	DEGAL2915g00040	DEGAL4071g00010	DEGAL5398g00030	DEGAL5925g00010	DEGAL4255g00020	DEGAL7041g00050	DEGAL205g00020		DEGAL4790g00050
	DEGAL2297g00110			DEGAL3159g00010	DEGAL4019g00010	DEGAL1945g00050	DEGAL1343g00190	DEGAL1622g00080	DEGAL2145g00080	DEGAL6661g00010	DEGAL4955g00010	DEGAL3831g00020		DEGAL5533g00100
	DEGAL4007g00050			DEGAL1303g00050	DEGAL4255g00020	DEGAL3784g00040	DEGAL3767g00070	DEGAL4624g00060	DEGAL2204g00060	DEGAL205g00040	DEGAL459g00010	DEGAL5996g00010		DEGAL1977g00020
	DEGAL5607g00050			DEGAL1303g00030	DEGAL3159g00070	DEGAL5577g00040	DEGAL1737g00150	DEGAL4733g00270	DEGAL3683g00040	DEGAL6221g00020	DEGAL5375g00160	DEGAL6221g00010		DEGAL4052g00010
	DEGAL1369g00200				DEGAL3901g00370	DEGAL3751g00010	DEGAL6231g00010	DEGAL1402g00040	DEGAL3058g00010	DEGAL3869g00010	DEGAL510g00020	DEGAL5017g00010		DEGAL1271g00010
	DEGAL2061g00110				DEGAL4003g00100	DEGAL3405g00010	DEGAL4492g00010	DEGAL4213g00010	DEGAL6577g00030	DEGAL6161g00250	DEGAL6247g00020	DEGAL205g00040		DEGAL3253g00060
	DEGAL6810g00010				DEGAL6237g00010	DEGAL1617g00020	DEGAL224g00050	DEGAL4624g00050	DEGAL5866g00270	DEGAL6593g00050	DEGAL6574g00280	DEGAL6221g00020		DEGAL412g00040
	DEGAL6847g00010				DEGAL5280g00040	DEGAL4163g00020	DEGAL6892g00010	DEGAL6447g00030	DEGAL6682g00030	DEGAL6324g00020	DEGAL5809g00160	DEGAL6593g00050		DEGAL728g00080
	DEGAL3546g00020				DEGAL2963g00030	DEGAL1333g00020	DEGAL5556g00100	DEGAL5739g00010	DEGAL3637g00010	DEGAL7135g00040	DEGAL893g00090	DEGAL6324g00020		DEGAL2633g00090
	DEGAL4851g00050				DEGAL4872g00370	DEGAL1508g00010	DEGAL1729g00030	DEGAL1622g00060	DEGAL6532g00120	DEGAL6161g00150	DEGAL6559g00020	DEGAL2948g00010		DEGAL5373g00060
	DEGAL3713g00010				DEGAL1230g00010	DEGAL1999g00010	DEGAL6510g00010	DEGAL1930g00060	DEGAL5617g00050	DEGAL1303g00030	DEGAL3248g00010	DEGAL6161g00150		DEGAL6237g00010
	DEGAL646g00110				DEGAL5976g00290	DEGAL6842g00020	DEGAL4922g00070	DEGAL3638g00040	DEGAL2575g00010	DEGAL853g00030	DEGAL3240g00080	DEGAL4028g00020		DEGAL5529g00010
	DEGAL1945g00050				DEGAL5533g00110	DEGAL2812g00130	DEGAL1522g00010	DEGAL2755g00200	DEGAL5253g00030	DEGAL6161g00170	DEGAL6574g00230	DEGAL1303g00030		DEGAL2307g00070
	DEGAL1507g00010				DEGAL7085g00110	DEGAL283g00160	DEGAL4488g00100	DEGAL2115g00010	DEGAL4060g00080	DEGAL1303g00050	DEGAL2813g00020	DEGAL5291g00320		DEGAL6846g00010
	DEGAL5336g00010				DEGAL1792g00050	DEGAL4188g00640	DEGAL3901g00470	DEGAL6121g00140	DEGAL1989g00110	DEGAL2284g00020	DEGAL893g00070	DEGAL853g00030		DEGAL157g00010
	DEGAL6831g00020				DEGAL1850g00010	DEGAL2099g00010	DEGAL6121g00020	DEGAL4624g00020	DEGAL5617g00070	DEGAL1303g00040	DEGAL1392g00010	DEGAL6565g00020		DEGAL4308g00010
	DEGAL3025g00010				DEGAL2419g00040	DEGAL3456g00030	DEGAL1243g00010	DEGAL3634g00010	DEGAL771g00020	DEGAL4695g00030	DEGAL3185g00010	DEGAL6161g00170		DEGAL5378g00250
	DEGAL5030g00040				DEGAL116g00080	DEGAL1553g00030	DEGAL3901g00490	DEGAL2706g00030	DEGAL2076g00020	DEGAL1753g00050	DEGAL3240g00060	DEGAL1303g00050		DEGAL3758g00070
	DEGAL1549g00190				DEGAL2914g00010	DEGAL3902g00090	DEGAL3125g00050	DEGAL4624g00010	DEGAL5617g00080	DEGAL1964g00010	DEGAL893g00040	DEGAL5351g00040		DEGAL157g00020
	DEGAL4904g00020				DEGAL1549g00220	DEGAL1384g00040	DEGAL6951g00020	DEGAL3634g00020	DEGAL771g00030	DEGAL528g00010	DEGAL2813g00040	DEGAL6265g00120		DEGAL5424g00010
	DEGAL1961g00040				DEGAL4898g00010	DEGAL3628g00010	DEGAL5186g00070	DEGAL1930g00070	DEGAL6771g00050	DEGAL2812g00100	DEGAL1782g00240	DEGAL1303g00040		DEGAL4033g00060
	DEGAL2963g00060				DEGAL2192g00130	DEGAL4990g00080	DEGAL243g00010	DEGAL4188g00500	DEGAL5617g00090	DEGAL1303g00010	DEGAL3865g00030	DEGAL5410g00020		DEGAL2459g00010
	DEGAL2433g00010				DEGAL357g00030	DEGAL1782g00150	DEGAL7003g00010	DEGAL2272g00030	DEGAL6771g00060	DEGAL577g00020	DEGAL5435g00050	DEGAL5104g00020		DEGAL1156g00020
	DEGAL1899g00030				DEGAL3221g00010	DEGAL412g00240	DEGAL522g00010	DEGAL7112g00190	DEGAL6771g00070	DEGAL5291g00300	DEGAL5866g00030	DEGAL2304g00050		DEGAL1156g00010
	DEGAL6161g00020				DEGAL5313g00010	DEGAL2320g00010	DEGAL6956g00030	DEGAL1403g00020	DEGAL1404g00050	DEGAL2812g00140	DEGAL6481g00140	DEGAL3824g00090		DEGAL2189g00040
	DEGAL3150g00020				DEGAL6161g00070	DEGAL1549g00130	DEGAL3574g00130	DEGAL4098g00040	DEGAL6365g00250	DEGAL3563g00260	DEGAL3865g00020	DEGAL2812g00100		DEGAL2492g00040
	DEGAL740g00040				DEGAL6100g00020	DEGAL1549g00150	DEGAL4996g00010	DEGAL56g00130	DEGAL4733g00070	DEGAL4928g00040	DEGAL611g00020	DEGAL365g00120		DEGAL1376g00010
	DEGAL3646g00210				DEGAL7076g00020	DEGAL1940g00050	DEGAL1343g00130	DEGAL4781g00010	DEGAL830g00020	DEGAL3920g00020	DEGAL3691g00010	DEGAL5850g00050		DEGAL6854g00060
	DEGAL5597g00130				DEGAL3857g00080	DEGAL1070g00020	DEGAL3125g00060	DEGAL189g00100	DEGAL4129g00020	DEGAL2812g00110	DEGAL5375g00200	DEGAL2304g00040		DEGAL2248g00010
	DEGAL510g00020				DEGAL6581g00040	DEGAL3902g00080	DEGAL6955g00030	DEGAL1549g00250	DEGAL4646g00100	DEGAL1333g00010	DEGAL6569g00030	DEGAL4928g00060		DEGAL205g00100
	DEGAL459g00010				DEGAL593g00010	DEGAL4007g00020	DEGAL4336g00010	DEGAL2920g00060	DEGAL1471g00040	DEGAL1508g00010	DEGAL5866g00050	DEGAL1562g00150		DEGAL4207g00250
	DEGAL1764g00070				DEGAL6925g00040	DEGAL2486g00010	DEGAL3125g00070	DEGAL7053g00190	DEGAL6821g00010	DEGAL2812g00130	DEGAL6674g00020	DEGAL6144g00010		DEGAL7085g00110
	DEGAL5514g00010				DEGAL4781g00010	DEGAL1562g00110	DEGAL729g00020	DEGAL4780g00020	DEGAL823g00040	DEGAL2859g00010	DEGAL112g00010	DEGAL4928g00030		DEGAL4207g00260
	DEGAL6956g00030				DEGAL7112g00020	DEGAL2320g00020	DEGAL6291g00050	DEGAL3574g00010	DEGAL966g00060	DEGAL116g00080	DEGAL6243g00060	DEGAL2812g00110		DEGAL1249g00010
	DEGAL6301g00050				DEGAL1246g00010	DEGAL7116g00010	DEGAL6296g00060	DEGAL844g00010	DEGAL2135g00010	DEGAL6898g00010	DEGAL5866g00040	DEGAL7057g00030		DEGAL1152g00040
	DEGAL3624g00010				DEGAL2067g00110	DEGAL2137g00080	DEGAL4407g00310	DEGAL2705g00010	DEGAL272g00030	DEGAL6190g00010	DEGAL717g00010	DEGAL6190g00020		DEGAL1093g00030
	DEGAL2692g00010				DEGAL2114g00140	DEGAL2915g00090	DEGAL225g00050	DEGAL2866g00020	DEGAL1471g00020	DEGAL3402g00020	DEGAL5866g00070	DEGAL4494g00040		DEGAL6223g00020
	DEGAL5794g00010				DEGAL2963g00010	DEGAL3789g00030	DEGAL1473g00080	DEGAL844g00020	DEGAL5558g00020	DEGAL6591g00040	DEGAL5435g00010	DEGAL6283g00090		DEGAL660g00030
	DEGAL3405g00010				DEGAL5389g00010	DEGAL5915g00050	DEGAL6350g00010	DEGAL2647g00010	DEGAL4585g00010	DEGAL267g00020	DEGAL2626g00050	DEGAL116g00080		DEGAL5057g00020
	DEGAL6832g00010				DEGAL1643g00030	DEGAL3518g00010	DEGAL3043g00030	DEGAL5794g00060	DEGAL2119g00010	DEGAL3402g00030	DEGAL5866g00060	DEGAL6190g00010		DEGAL660g00010
	DEGAL3528g00030				DEGAL5629g00020	DEGAL4990g00060	DEGAL225g00030	DEGAL3337g00020	DEGAL3108g00010	DEGAL267g00010	DEGAL5435g00020	DEGAL1562g00130		DEGAL1472g00060
	DEGAL4600g00090				DEGAL6947g00020	DEGAL1562g00120	DEGAL165g00010	DEGAL2160g00010	DEGAL3644g00010	DEGAL6832g00010	DEGAL6801g00050	DEGAL6018g00020		DEGAL6817g00020
	DEGAL2433g00050				DEGAL4975g00050	DEGAL1221g00080	DEGAL7112g00220	DEGAL3983g00030	DEGAL2137g00050	DEGAL3833g00010	DEGAL4022g00010	DEGAL2812g00170		DEGAL5277g00050
	DEGAL5734g00040				DEGAL2803g00040	DEGAL7167g00010	DEGAL3225g00030	DEGAL6811g00140	DEGAL2022g00010	DEGAL4772g00010	DEGAL6801g00080	DEGAL3284g00080		DEGAL4033g00030
	DEGAL7034g00010				DEGAL1784g00050	DEGAL1387g00020	DEGAL5052g00020	DEGAL6725g00030	DEGAL3712g00090	DEGAL4726g00010	DEGAL5193g00020	DEGAL3707g00010		DEGAL3038g00130
	DEGAL899g00060				DEGAL1421g00030	DEGAL2931g00010	DEGAL4405g00010	DEGAL3337g00010	DEGAL5262g00010	DEGAL6283g00060	DEGAL611g00050	DEGAL6283g00080		DEGAL1906g00060
	DEGAL2192g00200				DEGAL5007g00090	DEGAL116g00080	DEGAL5745g00010	DEGAL5427g00060	DEGAL4733g00100	DEGAL5132g00020	DEGAL5435g00040	DEGAL4362g00010		DEGAL788g00010
	DEGAL2429g00030				DEGAL611g00110	DEGAL3899g00020	DEGAL752g00010	DEGAL886g00010	DEGAL1549g00190	DEGAL6613g00040	DEGAL5866g00080	DEGAL530g00100		DEGAL1906g00050
	DEGAL562g00270				DEGAL6682g00010	DEGAL3239g00010	DEGAL56g00040	DEGAL5464g00010	DEGAL2137g00040	DEGAL530g00130	DEGAL3586g00010	DEGAL3833g00010		DEGAL2770g00030
	DEGAL2871g00020				DEGAL2803g00030	DEGAL3250g00020	DEGAL6296g00090	DEGAL3463g00010	DEGAL534g00150	DEGAL6613g00050	DEGAL3511g00110	DEGAL6092g00020		DEGAL3038g00150
	DEGAL6661g00010				DEGAL1580g00020	DEGAL1001g00090	DEGAL4625g00020	DEGAL5427g00050	DEGAL2137g00060	DEGAL530g00140	DEGAL3828g00020	DEGAL6283g00040		DEGAL2834g00010
	DEGAL1946g00010				DEGAL5007g00060	DEGAL5093g00030	DEGAL2057g00010	DEGAL3667g00060	DEGAL2189g00700	DEGAL6422g00040	DEGAL2067g00200	DEGAL6613g00050		DEGAL3483g00020
	DEGAL5427g00070				DEGAL5970g00020	DEGAL5915g00060	DEGAL56g00050	DEGAL4220g00010	DEGAL1118g00060	DEGAL1397g00060	DEGAL2189g00570	DEGAL2061g00020		DEGAL5058g00020
	DEGAL2467g00010				DEGAL3873g00050	DEGAL2481g00050	DEGAL6451g00010	DEGAL6703g00220	DEGAL1301g00030	DEGAL6719g00010	DEGAL3595g00020	DEGAL6151g00010		DEGAL5677g00020
	DEGAL5597g00120				DEGAL4234g00030	DEGAL6574g00120	DEGAL4684g00030	DEGAL6277g00010	DEGAL6608g00020	DEGAL1486g00020	DEGAL6271g00010	DEGAL2061g00010		DEGAL1688g00070
	DEGAL267g00020				DEGAL3442g00020	DEGAL3128g00040	DEGAL4309g00050	DEGAL6703g00200	DEGAL526g00020	DEGAL3939g00010	DEGAL2960g00100	DEGAL6283g00020		DEGAL4211g00060
	DEGAL1890g00020				DEGAL946g00030	DEGAL5592g00020	DEGAL1693g00010	DEGAL6797g00020	DEGAL2714g00010	DEGAL530g00160	DEGAL2998g00060	DEGAL4485g00010		DEGAL1906g00020
	DEGAL2626g00050				DEGAL4003g00210	DEGAL2040g00070	DEGAL2239g00030	DEGAL3121g00020	DEGAL6847g00010	DEGAL2725g00070	DEGAL3713g00010	DEGAL2219g00010		DEGAL3917g00030
	DEGAL2512g00020				DEGAL2633g00090	DEGAL1387g00030	DEGAL3816g00010	DEGAL4161g00020	DEGAL666g00050	DEGAL1764g00010	DEGAL2067g00250	DEGAL4130g00040		DEGAL4211g00040
	DEGAL6052g00010				DEGAL157g00010	DEGAL5356g00090	DEGAL5835g00070	DEGAL2238g00060	DEGAL562g00180	DEGAL2725g00080	DEGAL4906g00040	DEGAL6879g00030		DEGAL6040g00010
	DEGAL4774g00020				DEGAL1304g00090	DEGAL56g00210	DEGAL4309g00040	DEGAL2238g00070	DEGAL1118g00010	DEGAL3429g00060	DEGAL2998g00040	DEGAL530g00160		DEGAL3387g00050
	DEGAL1369g00150				DEGAL2192g00560	DEGAL2812g00170	DEGAL4309g00020	DEGAL6703g00230	DEGAL411g00060	DEGAL2447g00010	DEGAL2681g00010	DEGAL3429g00070		DEGAL4433g00030
	DEGAL4910g00030				DEGAL6724g00010	DEGAL4005g00020	DEGAL6254g00060	DEGAL56g00170	DEGAL6244g00100	DEGAL2447g00020	DEGAL5838g00050	DEGAL6930g00070		DEGAL3446g00040
	DEGAL5159g00010				DEGAL156g00020	DEGAL3589g00090	DEGAL4309g00030	DEGAL366g00070	DEGAL1118g00020	DEGAL6422g00070	DEGAL6935g00010	DEGAL6879g00010		DEGAL4653g00020
	DEGAL5866g00030				DEGAL5678g00010	DEGAL554g00010	DEGAL875g00030	DEGAL425g00040	DEGAL3751g00010	DEGAL6591g00080	DEGAL2960g00010	DEGAL1588g00030		DEGAL1568g00020
	DEGAL2785g00030				DEGAL1964g00010	DEGAL7040g00050	DEGAL3537g00020	DEGAL6703g00260	DEGAL6532g00210	DEGAL2061g00080	DEGAL5838g00030	DEGAL2447g00010		DEGAL335g00130
	DEGAL5852g00070				DEGAL3565g00010	DEGAL3402g00020	DEGAL5556g00080	DEGAL3159g00010	DEGAL1549g00130	DEGAL5351g00020	DEGAL6252g00010	DEGAL6333g00030		DEGAL5080g00050
	DEGAL4076g00110				DEGAL5926g00010	DEGAL1071g00020	DEGAL1748g00010	DEGAL6696g00090	DEGAL1549g00150	DEGAL3589g00040	DEGAL429g00040	DEGAL766g00010		DEGAL4594g00020
	DEGAL1034g00010				DEGAL352g00010	DEGAL672g00010	DEGAL2954g00020	DEGAL4191g00010	DEGAL1940g00050	DEGAL2564g00010	DEGAL5838g00040	DEGAL1541g00020		DEGAL4433g00020
	DEGAL4229g00060				DEGAL4003g00040	DEGAL6416g00310	DEGAL220g00010	DEGAL6001g00020	DEGAL3252g00010	DEGAL6422g00090	DEGAL6810g00010	DEGAL2623g00060		DEGAL1568g00010
	DEGAL448g00010				DEGAL2517g00030	DEGAL410g00020	DEGAL3221g00050	DEGAL4191g00020	DEGAL2320g00020	DEGAL4642g00020	DEGAL3347g00020	DEGAL6591g00080		DEGAL1404g00020
	DEGAL6096g00130				DEGAL6569g00010	DEGAL6245g00020	DEGAL4253g00010	DEGAL6703g00280	DEGAL1940g00060	DEGAL2901g00140	DEGAL7089g00040	DEGAL2061g00080		DEGAL6887g00010
	DEGAL4723g00030				DEGAL3586g00010	DEGAL3838g00010	DEGAL5827g00040	DEGAL1462g00070	DEGAL2931g00010	DEGAL4264g00020	DEGAL3530g00010	DEGAL4202g00030		DEGAL1961g00110
	DEGAL3551g00020				DEGAL2960g00100	DEGAL6858g00210	DEGAL1870g00010	DEGAL2238g00030	DEGAL2040g00070	DEGAL4572g00100	DEGAL3347g00030	DEGAL5344g00010		DEGAL2050g00040
	DEGAL6864g00020				DEGAL6422g00090	DEGAL423g00010	DEGAL4405g00080	DEGAL4580g00010	DEGAL7112g00020	DEGAL866g00020	DEGAL1681g00010	DEGAL3429g00030		DEGAL4872g00060
	DEGAL4844g00010				DEGAL1489g00010	DEGAL267g00020	DEGAL5827g00050	DEGAL7094g00100	DEGAL562g00210	DEGAL2946g00010	DEGAL245g00020	DEGAL2061g00070		DEGAL1843g00010
	DEGAL5190g00010				DEGAL2392g00020	DEGAL5783g00010	DEGAL6318g00040	DEGAL3210g00070	DEGAL2040g00040	DEGAL6187g00010	DEGAL3471g00030	DEGAL6422g00090		DEGAL5080g00090
	DEGAL2491g00100				DEGAL3159g00130	DEGAL2940g00020	DEGAL3901g00500	DEGAL6158g00010	DEGAL4396g00010	DEGAL1764g00070	DEGAL611g00090	DEGAL3429g00040		DEGAL3413g00030
	DEGAL2220g00020				DEGAL1792g00020	DEGAL1148g00010	DEGAL2238g00100	DEGAL5279g00030	DEGAL562g00200	DEGAL4639g00030	DEGAL6234g00030	DEGAL2901g00140		DEGAL784g00030
	DEGAL2785g00020				DEGAL335g00130	DEGAL5931g00030	DEGAL2235g00020	DEGAL3923g00020	DEGAL4646g00070	DEGAL1764g00060	DEGAL7110g00010	DEGAL365g00020		DEGAL2206g00040
	DEGAL2049g00030				DEGAL6142g00060	DEGAL541g00010	DEGAL4253g00020	DEGAL6396g00010	DEGAL3557g00170	DEGAL729g00100	DEGAL3347g00010	DEGAL3689g00030		DEGAL3253g00100
	DEGAL5334g00100				DEGAL812g00100	DEGAL2192g00030	DEGAL2920g00010	DEGAL7094g00140	DEGAL5539g00010	DEGAL6777g00040	DEGAL5596g00010	DEGAL4264g00020		DEGAL2318g00060
	DEGAL3284g00110				DEGAL784g00030	DEGAL7040g00040	DEGAL403g00010	DEGAL59g00010	DEGAL2848g00060	DEGAL5190g00010	DEGAL4003g00090	DEGAL4572g00100		DEGAL6230g00080
	DEGAL746g00010				DEGAL5270g00050	DEGAL4946g00040	DEGAL1128g00010	DEGAL7004g00090	DEGAL4004g00090	DEGAL6777g00030	DEGAL2433g00050	DEGAL2466g00120		DEGAL776g00010
	DEGAL267g00010				DEGAL2277g00040	DEGAL7112g00020	DEGAL2276g00020	DEGAL5007g00110	DEGAL1393g00080	DEGAL6777g00020	DEGAL2914g00040	DEGAL239g00020		DEGAL5228g00010
	DEGAL6559g00010				DEGAL3771g00030	DEGAL3402g00030	DEGAL3901g00520	DEGAL247g00010	DEGAL6365g00110	DEGAL4572g00120	DEGAL2356g00070	DEGAL4639g00030		DEGAL5295g00020
	DEGAL2192g00180				DEGAL1707g00010	DEGAL1221g00110	DEGAL6121g00160	DEGAL1782g00100	DEGAL2280g00010	DEGAL4323g00010	DEGAL4723g00030	DEGAL5000g00010		DEGAL3442g00020
	DEGAL225g00040				DEGAL2914g00040	DEGAL4388g00020	DEGAL1844g00010	DEGAL3923g00040	DEGAL491g00090	DEGAL2341g00120	DEGAL2433g00020	DEGAL729g00100		DEGAL5384g00040
	DEGAL4321g00090				DEGAL2067g00480	DEGAL1414g00010	DEGAL1656g00020	DEGAL2094g00010	DEGAL994g00010	DEGAL4017g00020	DEGAL7089g00080	DEGAL4639g00020		DEGAL6598g00030
	DEGAL5809g00160				DEGAL3173g00020	DEGAL2342g00120	DEGAL3441g00040	DEGAL663g00020	DEGAL4924g00020	DEGAL4323g00020	DEGAL2145g00180	DEGAL6777g00030		DEGAL342g00100
	DEGAL1471g00040				DEGAL5186g00100	DEGAL5191g00010	DEGAL4188g00580	DEGAL2688g00010	DEGAL2785g00030	DEGAL5695g00010	DEGAL4452g00120	DEGAL2466g00130		DEGAL6357g00030
	DEGAL6955g00110				DEGAL7094g00160	DEGAL6858g00230	DEGAL6077g00010	DEGAL610g00020	DEGAL3655g00010	DEGAL1985g00020	DEGAL4003g00030	DEGAL6777g00020		DEGAL4319g00030
	DEGAL868g00070				DEGAL4983g00090	DEGAL3707g00010	DEGAL5144g00030	DEGAL551g00040	DEGAL4797g00010	DEGAL2466g00180	DEGAL4444g00040	DEGAL2623g00090		DEGAL6357g00040
	DEGAL728g00130				DEGAL427g00030	DEGAL1503g00060	DEGAL6914g00010	DEGAL3901g00210	DEGAL3867g00080	DEGAL231g00020	DEGAL3347g00040	DEGAL6777g00010		DEGAL4960g00010
	DEGAL6375g00030				DEGAL5835g00120	DEGAL3461g00040	DEGAL2491g00020	DEGAL7094g00160	DEGAL5505g00020	DEGAL326g00080	DEGAL3511g00090	DEGAL3689g00040		DEGAL6357g00060
	DEGAL4146g00230				DEGAL4003g00010	DEGAL423g00020	DEGAL1930g00020	DEGAL5809g00080	DEGAL2345g00010	DEGAL2220g00010	DEGAL4452g00100	DEGAL2341g00110		DEGAL3932g00050
	DEGAL1868g00020				DEGAL1649g00120	DEGAL6245g00010	DEGAL6077g00020	DEGAL5375g00050	DEGAL1857g00010	DEGAL4410g00100	DEGAL4444g00030	DEGAL6747g00020		DEGAL6260g00050
	DEGAL1454g00010				DEGAL3165g00030	DEGAL562g00210	DEGAL2920g00040	DEGAL3367g00010	DEGAL2785g00020	DEGAL2220g00020	DEGAL2433g00010	DEGAL4735g00010		DEGAL4408g00010
	DEGAL4901g00010				DEGAL1225g00010	DEGAL6926g00050	DEGAL5144g00020	DEGAL6195g00030	DEGAL6925g00040	DEGAL452g00030	DEGAL4723g00020	DEGAL1985g00020		DEGAL2407g00010
	DEGAL429g00040				DEGAL1777g00010	DEGAL267g00010	DEGAL3441g00060	DEGAL4023g00010	DEGAL7137g00040	DEGAL892g00090	DEGAL6224g00040	DEGAL2466g00180		DEGAL3543g00010
	DEGAL2692g00020				DEGAL2341g00090	DEGAL2658g00040	DEGAL1651g00020	DEGAL5809g00090	DEGAL2502g00040	DEGAL5535g00010	DEGAL5513g00030	DEGAL231g00020		DEGAL3269g00040
	DEGAL2607g00060				DEGAL3621g00010	DEGAL5293g00050	DEGAL5398g00030	DEGAL6574g00150	DEGAL5444g00010	DEGAL5730g00010	DEGAL2269g00020	DEGAL4325g00020		DEGAL2114g00090
	DEGAL6481g00140				DEGAL1414g00010	DEGAL4823g00010	DEGAL1930g00040	DEGAL1221g00070	DEGAL3963g00020	DEGAL463g00010	DEGAL3136g00020	DEGAL5817g00010		DEGAL3873g00040
	DEGAL5334g00080				DEGAL3352g00050	DEGAL6706g00010	DEGAL1402g00040	DEGAL6678g00030	DEGAL3336g00070	DEGAL1733g00030	DEGAL611g00140	DEGAL959g00010		DEGAL3873g00030
	DEGAL2725g00030				DEGAL2040g00070	DEGAL2192g00010	DEGAL4213g00010	DEGAL6581g00020	DEGAL2502g00050	DEGAL5676g00040	DEGAL5234g00050	DEGAL2195g00070		DEGAL1260g00040
	DEGAL3828g00020				DEGAL6283g00060	DEGAL5001g00010	DEGAL4624g00050	DEGAL1113g00010	DEGAL4015g00010	DEGAL7053g00140	DEGAL4003g00020	DEGAL2380g00010		DEGAL1799g00110
	DEGAL3776g00030				DEGAL1414g00030	DEGAL4147g00010	DEGAL1903g00010	DEGAL4832g00010	DEGAL2067g00050	DEGAL6955g00110	DEGAL1566g00010	DEGAL2814g00010		DEGAL2067g00480
	DEGAL1220g00020				DEGAL56g00210	DEGAL102g00080	DEGAL5739g00010	DEGAL6396g00040	DEGAL6301g00050	DEGAL3908g00010	DEGAL1931g00120	DEGAL5975g00020		DEGAL2838g00020
	DEGAL7089g00080				DEGAL959g00010	DEGAL2501g00080	DEGAL1622g00060	DEGAL5794g00090	DEGAL2067g00060	DEGAL463g00060	DEGAL4003g00010	DEGAL5975g00010		DEGAL4297g00040
	DEGAL5172g00010				DEGAL3823g00010	DEGAL1414g00040	DEGAL3638g00040	DEGAL2542g00020	DEGAL957g00020	DEGAL189g00050	DEGAL3136g00040	DEGAL1280g00010		DEGAL5228g00020
	DEGAL2996g00010				DEGAL4191g00010	DEGAL4889g00100	DEGAL5398g00080	DEGAL1221g00090	DEGAL4049g00010	DEGAL4601g00010	DEGAL3250g00070	DEGAL7053g00160		DEGAL2240g00010
	DEGAL4456g00010				DEGAL7112g00190	DEGAL5910g00070	DEGAL2755g00200	DEGAL3456g00060	DEGAL2627g00010	DEGAL6365g00020	DEGAL5301g00030	DEGAL6433g00040		DEGAL1194g00180
	DEGAL6340g00010				DEGAL1877g00040	DEGAL4172g00040	DEGAL1903g00020	DEGAL56g00210	DEGAL4982g00030	DEGAL4094g00050	DEGAL4215g00010	DEGAL3734g00010		DEGAL3495g00110
	DEGAL5866g00050				DEGAL1822g00010	DEGAL2114g00110	DEGAL5398g00070	DEGAL2717g00010	DEGAL2067g00070	DEGAL421g00020	DEGAL2049g00030	DEGAL2216g00060		DEGAL4872g00300
	DEGAL2192g00190				DEGAL531g00010	DEGAL4396g00010	DEGAL1930g00050	DEGAL1221g00100	DEGAL2627g00020	DEGAL189g00030	DEGAL3906g00080	DEGAL1692g00110		DEGAL357g00040
	DEGAL2189g00390				DEGAL6320g00010	DEGAL5132g00010	DEGAL2276g00010	DEGAL1503g00070	DEGAL3336g00020	DEGAL2115g00020	DEGAL195g00010	DEGAL189g00050		DEGAL4757g00050
	DEGAL425g00060				DEGAL251g00080	DEGAL6832g00010	DEGAL1930g00080	DEGAL2806g00290	DEGAL2627g00030	DEGAL1578g00090	DEGAL5513g00090	DEGAL4413g00110		DEGAL3060g00010
	DEGAL4160g00010				DEGAL4253g00020	DEGAL562g00200	DEGAL2920g00090	DEGAL4388g00020	DEGAL896g00080	DEGAL5835g00170	DEGAL1309g00090	DEGAL4428g00010		DEGAL4757g00060
	DEGAL6707g00070				DEGAL5080g00070	DEGAL2133g00020	DEGAL251g00030	DEGAL1414g00010	DEGAL5030g00040	DEGAL5891g00010	DEGAL6609g00010	DEGAL5493g00010		DEGAL4007g00030
	DEGAL5057g00010				DEGAL3569g00020	DEGAL6365g00100	DEGAL3133g00010	DEGAL2342g00120	DEGAL4733g00040	DEGAL5786g00020	DEGAL2329g00030	DEGAL421g00020		DEGAL7006g00020
	DEGAL5291g00290				DEGAL1555g00010	DEGAL6304g00010	DEGAL2706g00030	DEGAL2658g00040	DEGAL7103g00010	DEGAL6365g00050	DEGAL2607g00070	DEGAL5735g00060		DEGAL2481g00090
	DEGAL1423g00030				DEGAL4526g00020	DEGAL5539g00020	DEGAL3634g00020	DEGAL5293g00050	DEGAL1989g00070	DEGAL5676g00020	DEGAL5394g00060	DEGAL2848g00150		DEGAL5391g00020
	DEGAL4007g00090				DEGAL6260g00050	DEGAL3557g00170	DEGAL7112g00190	DEGAL1414g00040	DEGAL5597g00130	DEGAL2276g00060	DEGAL6041g00010	DEGAL6196g00050		DEGAL5377g00010
	DEGAL5976g00190				DEGAL3283g00030	DEGAL2387g00040	DEGAL1549g00230	DEGAL956g00020	DEGAL896g00030	DEGAL1299g00060	DEGAL6723g00010	DEGAL1578g00090		DEGAL2392g00030
	DEGAL5306g00010				DEGAL5960g00030	DEGAL530g00110	DEGAL97g00010	DEGAL2806g00270	DEGAL5597g00140	DEGAL3987g00010	DEGAL3712g00140	DEGAL5891g00010		DEGAL505g00020
	DEGAL2871g00040				DEGAL2297g00080	DEGAL2342g00140	DEGAL1124g00030	DEGAL2342g00140	DEGAL1989g00060	DEGAL5887g00020	DEGAL2800g00010	DEGAL5126g00020		DEGAL2392g00020
	DEGAL562g00200				DEGAL3239g00010	DEGAL2501g00070	DEGAL56g00130	DEGAL1414g00030	DEGAL4013g00010	DEGAL3551g00020	DEGAL3712g00100	DEGAL1789g00010		DEGAL858g00010
	DEGAL4188g00640				DEGAL531g00020	DEGAL4946g00020	DEGAL848g00010	DEGAL1444g00090	DEGAL2384g00010	DEGAL4034g00010	DEGAL6041g00030	DEGAL5835g00180		DEGAL6812g00010
	DEGAL224g00020				DEGAL5738g00010	DEGAL5280g00040	DEGAL6136g00020	DEGAL2806g00260	DEGAL4234g00030	DEGAL3492g00020	DEGAL6541g00010	DEGAL3771g00030		DEGAL2578g00010
	DEGAL1681g00100				DEGAL2076g00020	DEGAL1414g00030	DEGAL4781g00010	DEGAL2806g00250	DEGAL6743g00030	DEGAL2802g00010	DEGAL3712g00110	DEGAL2115g00040		DEGAL4007g00080
	DEGAL4735g00050				DEGAL1627g00010	DEGAL4726g00010	DEGAL2920g00050	DEGAL774g00010	DEGAL5597g00120	DEGAL540g00040	DEGAL2607g00060	DEGAL3167g00010		DEGAL6416g00390
	DEGAL5597g00140				DEGAL1617g00100	DEGAL6283g00060	DEGAL5868g00010	DEGAL102g00090	DEGAL4444g00110	DEGAL540g00030	DEGAL2682g00030	DEGAL6121g00100		DEGAL3569g00010
	DEGAL3076g00020				DEGAL4188g00500	DEGAL1397g00010	DEGAL844g00030	DEGAL5716g00020	DEGAL4321g00090	DEGAL6121g00040	DEGAL3712g00120	DEGAL6365g00050		DEGAL6033g00020
	DEGAL5513g00030				DEGAL4594g00010	DEGAL5132g00020	DEGAL1549g00250	DEGAL2501g00040	DEGAL562g00270	DEGAL1782g00340	DEGAL5953g00010	DEGAL4922g00010		DEGAL523g00010
	DEGAL7110g00010				DEGAL2418g00020	DEGAL6304g00020	DEGAL2491g00010	DEGAL3270g00040	DEGAL6185g00040	DEGAL1225g00010	DEGAL3712g00170	DEGAL5835g00140		DEGAL2915g00040
	DEGAL2644g00020				DEGAL4413g00110	DEGAL5539g00010	DEGAL2920g00060	DEGAL2342g00190	DEGAL1172g00060	DEGAL4940g00020	DEGAL534g00040	DEGAL2276g00070		DEGAL3190g00070
	DEGAL6096g00100				DEGAL1643g00020	DEGAL605g00010	DEGAL7053g00190	DEGAL5404g00070	DEGAL6619g00030	DEGAL893g00120	DEGAL611g00100	DEGAL697g00050		DEGAL1553g00030
	DEGAL3589g00040				DEGAL1701g00050	DEGAL3656g00050	DEGAL4780g00020	DEGAL5007g00080	DEGAL7167g00100	DEGAL1782g00320	DEGAL3712g00150	DEGAL6433g00020		DEGAL2915g00070
	DEGAL6574g00120				DEGAL3641g00010	DEGAL2806g00260	DEGAL4937g00010	DEGAL919g00010	DEGAL1393g00010	DEGAL325g00180	DEGAL6760g00050	DEGAL3771g00020		DEGAL3190g00060
	DEGAL6771g00110				DEGAL2838g00040	DEGAL275g00040	DEGAL2705g00010	DEGAL5222g00070	DEGAL6682g00010	DEGAL2115g00100	DEGAL6858g00090	DEGAL5130g00010		DEGAL3902g00090
	DEGAL312g00010				DEGAL4983g00100	DEGAL530g00120	DEGAL5794g00060	DEGAL2439g00040	DEGAL2596g00110	DEGAL5988g00030	DEGAL4146g00230	DEGAL5887g00030		DEGAL4757g00080
	DEGAL6033g00010				DEGAL5835g00070	DEGAL2114g00130	DEGAL2160g00010	DEGAL1797g00110	DEGAL896g00010	DEGAL1161g00010	DEGAL3712g00160	DEGAL3492g00020		DEGAL412g00240
	DEGAL5394g00060				DEGAL4229g00050	DEGAL6422g00020	DEGAL3983g00030	DEGAL5167g00020	DEGAL6682g00020	DEGAL3646g00210	DEGAL4146g00140	DEGAL3771g00010		DEGAL2481g00070
	DEGAL2320g00020				DEGAL3992g00010	DEGAL2189g00270	DEGAL6811g00140	DEGAL2342g00150	DEGAL515g00010	DEGAL5159g00010	DEGAL2297g00110	DEGAL2802g00010		DEGAL2915g00080
	DEGAL6846g00020				DEGAL5759g00020	DEGAL5978g00030	DEGAL6725g00030	DEGAL7094g00220	DEGAL3624g00010	DEGAL4922g00070	DEGAL4626g00060	DEGAL3767g00030		DEGAL3569g00020
	DEGAL4238g00040				DEGAL1113g00010	DEGAL550g00080	DEGAL5427g00060	DEGAL5167g00050	DEGAL5625g00010	DEGAL5186g00030	DEGAL3004g00020	DEGAL4188g00450		DEGAL4990g00070
	DEGAL2714g00010				DEGAL6609g00010	DEGAL1486g00010	DEGAL6610g00010	DEGAL1143g00020	DEGAL1454g00010	DEGAL3125g00040	DEGAL7156g00030	DEGAL5964g00030		DEGAL3450g00120
	DEGAL4207g00010				DEGAL3292g00010	DEGAL6092g00020	DEGAL5338g00010	DEGAL4188g00380	DEGAL806g00020	DEGAL6897g00080	DEGAL3004g00030	DEGAL1051g00010		DEGAL4003g00230
	DEGAL4601g00010				DEGAL3569g00010	DEGAL3562g00010	DEGAL5464g00010	DEGAL5167g00040	DEGAL5997g00010	DEGAL5186g00050	DEGAL561g00040	DEGAL325g00130		DEGAL5910g00070
	DEGAL2055g00010				DEGAL6537g00010	DEGAL774g00010	DEGAL5427g00050	DEGAL3270g00060	DEGAL728g00130	DEGAL3125g00050	DEGAL2059g00010	DEGAL3901g00410		DEGAL5978g00010
	DEGAL5471g00030				DEGAL3771g00010	DEGAL5910g00020	DEGAL3857g00070	DEGAL7082g00050	DEGAL1843g00070	DEGAL4130g00020	DEGAL4961g00100	DEGAL4940g00020		DEGAL3305g00020
	DEGAL4160g00020				DEGAL6144g00010	DEGAL326g00040	DEGAL1797g00070	DEGAL2342g00180	DEGAL5172g00010	DEGAL3574g00180	DEGAL4376g00020	DEGAL1782g00330		DEGAL4367g00020
	DEGAL3429g00060				DEGAL1301g00030	DEGAL530g00130	DEGAL5427g00040	DEGAL7041g00020	DEGAL2693g00050	DEGAL7112g00080	DEGAL5270g00060	DEGAL893g00120		DEGAL5978g00020
	DEGAL1454g00030				DEGAL1809g00010	DEGAL102g00090	DEGAL3667g00060	DEGAL5404g00110	DEGAL1454g00030	DEGAL6897g00040	DEGAL1931g00050	DEGAL540g00010		DEGAL6858g00200
	DEGAL4726g00010				DEGAL6598g00090	DEGAL275g00050	DEGAL4220g00010	DEGAL1670g00020	DEGAL6864g00040	DEGAL5186g00090	DEGAL400g00020	DEGAL3202g00010		DEGAL2240g00100
	DEGAL2607g00070				DEGAL1156g00010	DEGAL2114g00120	DEGAL1945g00060	DEGAL3240g00040	DEGAL2307g00160	DEGAL729g00040	DEGAL1681g00110	DEGAL325g00150		DEGAL1799g00060
	DEGAL2189g00250				DEGAL4512g00010	DEGAL4579g00070	DEGAL6621g00130	DEGAL1421g00030	DEGAL2693g00040	DEGAL2491g00100	DEGAL2204g00080	DEGAL5835g00120		DEGAL3517g00060
	DEGAL6258g00020				DEGAL3159g00090	DEGAL3495g00050	DEGAL6703g00220	DEGAL1737g00070	DEGAL705g00070	DEGAL3125g00060	DEGAL5925g00060	DEGAL1189g00010		DEGAL2159g00020
	DEGAL5054g00030				DEGAL4719g00010	DEGAL6422g00010	DEGAL29g00050	DEGAL518g00040	DEGAL899g00050	DEGAL618g00020	DEGAL6290g00010	DEGAL3901g00430		DEGAL3324g00100
	DEGAL3038g00180				DEGAL4003g00230	DEGAL2596g00170	DEGAL6277g00010	DEGAL325g00010	DEGAL2436g00030	DEGAL1782g00370	DEGAL1681g00100	DEGAL2802g00060		DEGAL4363g00090
	DEGAL4960g00020				DEGAL717g00010	DEGAL7040g00080	DEGAL6621g00140	DEGAL3240g00050	DEGAL1019g00010	DEGAL6347g00030	DEGAL2145g00090	DEGAL4235g00140		DEGAL3495g00080
	DEGAL5284g00220				DEGAL6526g00020	DEGAL4004g00090	DEGAL6703g00200	DEGAL1421g00020	DEGAL252g00020	DEGAL618g00030	DEGAL1931g00070	DEGAL1161g00010		DEGAL4003g00210
	DEGAL2204g00080				DEGAL4264g00020	DEGAL6926g00090	DEGAL6797g00020	DEGAL5186g00100	DEGAL3776g00040	DEGAL5749g00030	DEGAL2644g00020	DEGAL325g00170		DEGAL3283g00030
	DEGAL499g00010				DEGAL5716g00050	DEGAL5598g00040	DEGAL232g00100	DEGAL5400g00090	DEGAL3776g00030	DEGAL1782g00360	DEGAL4011g00280	DEGAL6951g00010		DEGAL2693g00120
	DEGAL6319g00010				DEGAL6103g00020	DEGAL5866g00180	DEGAL2238g00060	DEGAL7041g00010	DEGAL531g00020	DEGAL6296g00070	DEGAL2365g00020	DEGAL6172g00050		DEGAL1701g00070
	DEGAL4196g00090				DEGAL243g00010	DEGAL1393g00080	DEGAL6581g00060	DEGAL3526g00020	DEGAL4207g00130	DEGAL7112g00230	DEGAL562g00030	DEGAL4130g00030		DEGAL6612g00010
	DEGAL1736g00030				DEGAL5850g00050	DEGAL868g00070	DEGAL232g00110	DEGAL6180g00030	DEGAL2963g00010	DEGAL1317g00010	DEGAL525g00110	DEGAL6296g00100		DEGAL2189g00220
	DEGAL2725g00070				DEGAL1414g00040	DEGAL275g00020	DEGAL2238g00070	DEGAL325g00030	DEGAL1958g00010	DEGAL220g00030	DEGAL3356g00010	DEGAL5186g00050		DEGAL1701g00050
	DEGAL4904g00030				DEGAL4749g00010	DEGAL6858g00240	DEGAL6703g00230	DEGAL5186g00110	DEGAL806g00090	DEGAL6291g00030	DEGAL5588g00020	DEGAL3125g00050		DEGAL1595g00220
	DEGAL1393g00080				DEGAL2240g00100	DEGAL3643g00020	DEGAL56g00170	DEGAL6247g00080	DEGAL4964g00010	DEGAL5556g00090	DEGAL561g00060	DEGAL1737g00100		DEGAL4363g00030
	DEGAL7103g00010				DEGAL5513g00180	DEGAL2501g00040	DEGAL5912g00010	DEGAL3526g00050	DEGAL2623g00150	DEGAL4561g00050	DEGAL5925g00010	DEGAL4130g00020		DEGAL271g00010
	DEGAL2841g00010				DEGAL893g00070	DEGAL2189g00250	DEGAL2609g00010	DEGAL2665g00010	DEGAL6319g00010	DEGAL2390g00010	DEGAL5588g00010	DEGAL6897g00070		DEGAL1701g00030
	DEGAL728g00050				DEGAL2257g00070	DEGAL4011g00400	DEGAL366g00070	DEGAL1489g00010	DEGAL6768g00030	DEGAL3043g00020	DEGAL5425g00030	DEGAL4428g00050		DEGAL1701g00020
	DEGAL3098g00030				DEGAL2481g00070	DEGAL2280g00010	DEGAL425g00040	DEGAL459g00040	DEGAL4207g00110	DEGAL5794g00130	DEGAL3683g00040	DEGAL229g00010		DEGAL5080g00210
	DEGAL3004g00030				DEGAL6507g00070	DEGAL1799g00090	DEGAL6703g00260	DEGAL3181g00010	DEGAL5291g00060	DEGAL5052g00020	DEGAL6577g00030	DEGAL6177g00010		DEGAL234g00020
	DEGAL7095g00030				DEGAL1772g00020	DEGAL2693g00130	DEGAL6696g00090	DEGAL4076g00100	DEGAL6768g00020	DEGAL5960g00030	DEGAL6532g00130	DEGAL6897g00050		DEGAL3524g00060
	DEGAL1852g00020				DEGAL729g00100	DEGAL5906g00010	DEGAL29g00010	DEGAL7041g00040	DEGAL1899g00030	DEGAL225g00040	DEGAL5491g00110	DEGAL7112g00050		DEGAL2381g00040
	DEGAL4220g00060				DEGAL2189g00040	DEGAL2844g00090	DEGAL4191g00010	DEGAL3151g00010	DEGAL4207g00120	DEGAL6448g00010	DEGAL6771g00090	DEGAL6897g00040		DEGAL4760g00020
	DEGAL5266g00020				DEGAL2791g00010	DEGAL4727g00050	DEGAL6001g00020	DEGAL2884g00010	DEGAL4749g00010	DEGAL3043g00010	DEGAL5617g00040	DEGAL6580g00010		DEGAL4723g00180
	DEGAL5838g00040				DEGAL6161g00060	DEGAL2114g00140	DEGAL6703g00280	DEGAL1544g00030	DEGAL6442g00020	DEGAL3812g00010	DEGAL3637g00010	DEGAL7112g00030		DEGAL5785g00070
	DEGAL2436g00100				DEGAL5529g00010	DEGAL491g00090	DEGAL1462g00070	DEGAL3526g00060	DEGAL3061g00010	DEGAL5960g00040	DEGAL2575g00020	DEGAL1782g00370		DEGAL1820g00020
	DEGAL3628g00010				DEGAL3250g00070	DEGAL1486g00020	DEGAL2238g00030	DEGAL4955g00010	DEGAL6103g00020	DEGAL4844g00010	DEGAL5866g00260	DEGAL5969g00010		DEGAL2221g00040
	DEGAL710g00030				DEGAL6357g00040	DEGAL994g00020	DEGAL4580g00010	DEGAL6117g00010	DEGAL6103g00030	DEGAL2450g00010	DEGAL2575g00010	DEGAL4387g00020		DEGAL5970g00020
	DEGAL3004g00020				DEGAL5270g00030	DEGAL2658g00020	DEGAL7094g00100	DEGAL6247g00040	DEGAL3881g00010	DEGAL1549g00200	DEGAL5253g00030	DEGAL6347g00030		DEGAL5629g00020
	DEGAL1392g00010				DEGAL6221g00030	DEGAL3284g00020	DEGAL4191g00040	DEGAL3025g00080	DEGAL3038g00080	DEGAL5835g00050	DEGAL525g00140	DEGAL5749g00030		DEGAL2221g00030
	DEGAL4619g00010				DEGAL4780g00030	DEGAL6583g00030	DEGAL5338g00050	DEGAL6744g00010	DEGAL2963g00090	DEGAL2996g00010	DEGAL771g00020	DEGAL385g00020		DEGAL5629g00030
	DEGAL530g00010				DEGAL4922g00060	DEGAL3270g00040	DEGAL982g00040	DEGAL5427g00210	DEGAL2014g00020	DEGAL4309g00060	DEGAL2076g00020	DEGAL4405g00040		DEGAL4233g00060
	DEGAL5234g00050				DEGAL280g00020	DEGAL4207g00010	DEGAL3210g00070	DEGAL3901g00380	DEGAL2890g00020	DEGAL224g00020	DEGAL5617g00080	DEGAL385g00010		DEGAL1230g00010
	DEGAL4964g00010				DEGAL5298g00010	DEGAL4017g00050	DEGAL2512g00050	DEGAL5427g00200	DEGAL4181g00010	DEGAL1748g00070	DEGAL771g00030	DEGAL2015g00010		DEGAL412g00160
	DEGAL6723g00010				DEGAL4034g00010	DEGAL3939g00010	DEGAL6158g00010	DEGAL1986g00020	DEGAL5785g00190	DEGAL870g00010	DEGAL6771g00050	DEGAL6291g00040		DEGAL4604g00010
	DEGAL577g00020				DEGAL429g00020	DEGAL4294g00020	DEGAL5279g00030	DEGAL893g00090	DEGAL2963g00060	DEGAL5835g00070	DEGAL1242g00010	DEGAL1317g00010		DEGAL2310g00040
	DEGAL1634g00040				DEGAL4003g00020	DEGAL6879g00030	DEGAL982g00010	DEGAL3901g00390	DEGAL2963g00030	DEGAL325g00200	DEGAL5617g00090	DEGAL220g00030		DEGAL5810g00010
	DEGAL6668g00010				DEGAL3850g00030	DEGAL4299g00040	DEGAL574g00010	DEGAL5375g00110	DEGAL3253g00050	DEGAL6254g00060	DEGAL6771g00060	DEGAL4405g00060		DEGAL6895g00130
	DEGAL2996g00020				DEGAL3867g00080	DEGAL1359g00020	DEGAL6396g00010	DEGAL1607g00010	DEGAL6011g00030	DEGAL2996g00020	DEGAL6771g00070	DEGAL4625g00050		DEGAL4233g00030
	DEGAL618g00020				DEGAL6462g00020	DEGAL1701g00090	DEGAL59g00010	DEGAL6740g00050	DEGAL4570g00020	DEGAL3221g00060	DEGAL1404g00050	DEGAL4625g00040		DEGAL412g00140
	DEGAL6121g00150				DEGAL5401g00010	DEGAL5781g00100	DEGAL7004g00090	DEGAL893g00070	DEGAL5548g00010	DEGAL4309g00010	DEGAL6365g00250	DEGAL2390g00010		DEGAL4233g00020
	DEGAL5866g00040				DEGAL5785g00010	DEGAL5978g00070	DEGAL5007g00110	DEGAL6559g00080	DEGAL7118g00050	DEGAL4253g00010	DEGAL4733g00070	DEGAL5794g00130		DEGAL2693g00070
	DEGAL3392g00010				DEGAL886g00010	DEGAL2725g00070	DEGAL3923g00030	DEGAL5757g00010	DEGAL1683g00010	DEGAL2954g00030	DEGAL3510g00020	DEGAL5960g00030		DEGAL2310g00080
	DEGAL4396g00010				DEGAL3173g00010	DEGAL6930g00070	DEGAL1782g00100	DEGAL5976g00020	DEGAL2377g00010	DEGAL5556g00070	DEGAL1471g00030	DEGAL4407g00370		DEGAL3524g00020
	DEGAL3257g00020				DEGAL3667g00040	DEGAL1764g00010	DEGAL2041g00020	DEGAL3185g00010	DEGAL2592g00040	DEGAL1870g00010	DEGAL1471g00040	DEGAL6448g00010		DEGAL2693g00060
	DEGAL1391g00020				DEGAL4407g00090	DEGAL2623g00030	DEGAL663g00020	DEGAL3240g00060	DEGAL6895g00230	DEGAL1473g00030	DEGAL6821g00010	DEGAL3043g00010		DEGAL2693g00090
	DEGAL6559g00020				DEGAL3865g00020	DEGAL6707g00070	DEGAL6195g00040	DEGAL510g00060	DEGAL412g00040	DEGAL4717g00040	DEGAL6340g00010	DEGAL1875g00020		DEGAL6895g00170
	DEGAL530g00130				DEGAL3411g00010	DEGAL868g00040	DEGAL2688g00010	DEGAL6521g00010	DEGAL4111g00010	DEGAL5398g00020	DEGAL5244g00010	DEGAL5960g00040		DEGAL4827g00030
	DEGAL5284g00210				DEGAL2623g00150	DEGAL4600g00100	DEGAL610g00020	DEGAL2813g00050	DEGAL2871g00040	DEGAL6121g00150	DEGAL2135g00010	DEGAL4405g00020		DEGAL1843g00200
	DEGAL6096g00140				DEGAL1384g00120	DEGAL4207g00020	DEGAL5375g00080	DEGAL5809g00120	DEGAL6895g00220	DEGAL5398g00010	DEGAL1471g00020	DEGAL3812g00020		DEGAL7006g00110
	DEGAL540g00040				DEGAL896g00030	DEGAL2341g00090	DEGAL551g00040	DEGAL1782g00240	DEGAL6895g00250	DEGAL3226g00020	DEGAL75g00010	DEGAL4785g00030		DEGAL2871g00140
	DEGAL6383g00010				DEGAL2627g00020	DEGAL2189g00240	DEGAL1707g00040	DEGAL2998g00030	DEGAL5373g00060	DEGAL2491g00050	DEGAL4585g00010	DEGAL3478g00010
	DEGAL6018g00220				DEGAL816g00010	DEGAL5343g00010	DEGAL336g00010	DEGAL3865g00020	DEGAL4404g00110	DEGAL280g00060	DEGAL2119g00010	DEGAL1748g00070
	DEGAL530g00030				DEGAL1782g00240	DEGAL2192g00420	DEGAL3901g00210	DEGAL5375g00200	DEGAL6895g00240	DEGAL6662g00040	DEGAL6096g00050	DEGAL1807g00020
	DEGAL4309g00010				DEGAL562g00320	DEGAL981g00010	DEGAL7094g00160	DEGAL506g00010	DEGAL335g00060	DEGAL6121g00170	DEGAL3644g00010	DEGAL1748g00030
	DEGAL4642g00030				DEGAL5255g00030	DEGAL6816g00200	DEGAL5809g00080	DEGAL5655g00070	DEGAL5094g00030	DEGAL1402g00020	DEGAL3392g00010	DEGAL325g00200
	DEGAL4733g00040				DEGAL1989g00040	DEGAL365g00090	DEGAL5375g00050	DEGAL3828g00080	DEGAL6178g00020	DEGAL5734g00040	DEGAL3712g00090	DEGAL6254g00060
	DEGAL2575g00010				DEGAL1788g00050	DEGAL588g00050	DEGAL3367g00010	DEGAL4078g00090	DEGAL728g00050	DEGAL6121g00180	DEGAL6096g00140	DEGAL4963g00010
	DEGAL1304g00030				DEGAL3456g00040	DEGAL2725g00080	DEGAL6195g00030	DEGAL7157g00010	DEGAL4868g00070	DEGAL1622g00080	DEGAL1549g00190	DEGAL199g00010
	DEGAL5906g00010				DEGAL1384g00130	DEGAL647g00010	DEGAL4023g00010	DEGAL5435g00070	DEGAL5529g00010	DEGAL2116g00030	DEGAL2137g00040	DEGAL1748g00050
	DEGAL5253g00030				DEGAL1271g00050	DEGAL6613g00010	DEGAL5809g00090	DEGAL5215g00010	DEGAL6846g00020	DEGAL6254g00130	DEGAL6096g00130	DEGAL1692g00080
	DEGAL2800g00030				DEGAL4142g00050	DEGAL1736g00030	DEGAL2988g00010	DEGAL6674g00020	DEGAL2638g00070	DEGAL4733g00260	DEGAL534g00150	DEGAL4253g00010
	DEGAL2192g00420				DEGAL5617g00090	DEGAL3429g00060	DEGAL6574g00150	DEGAL946g00090	DEGAL1724g00010	DEGAL1930g00060	DEGAL4733g00150	DEGAL2954g00030
	DEGAL2725g00060				DEGAL6771g00060	DEGAL4076g00090	DEGAL3456g00070	DEGAL2511g00010	DEGAL7113g00030	DEGAL2739g00020	DEGAL5597g00050	DEGAL5835g00020
	DEGAL195g00010				DEGAL4719g00030	DEGAL6925g00020	DEGAL3456g00080	DEGAL6674g00010	DEGAL2871g00020	DEGAL3638g00020	DEGAL2189g00700	DEGAL3982g00080
	DEGAL4309g00060				DEGAL6296g00070	DEGAL4135g00040	DEGAL1113g00010	DEGAL4407g00010	DEGAL3546g00010	DEGAL1377g00010	DEGAL6096g00100	DEGAL317g00010
	DEGAL3284g00160				DEGAL4526g00100	DEGAL6365g00150	DEGAL1444g00010	DEGAL3608g00010	DEGAL2189g00070	DEGAL6507g00020	DEGAL1301g00030	DEGAL5835g00030
	DEGAL868g00050				DEGAL1737g00010	DEGAL4040g00020	DEGAL3901g00270	DEGAL717g00010	DEGAL2192g00270	DEGAL3634g00010	DEGAL4733g00160	DEGAL2550g00010
	DEGAL7063g00020				DEGAL1194g00180	DEGAL1918g00030	DEGAL3641g00010	DEGAL6760g00110	DEGAL6668g00010	DEGAL1930g00070	DEGAL526g00020	DEGAL3982g00050
	DEGAL2433g00020				DEGAL4526g00040	DEGAL330g00020	DEGAL2212g00010	DEGAL5866g00070	DEGAL3977g00010	DEGAL4188g00500	DEGAL411g00070	DEGAL4717g00040
	DEGAL710g00010				DEGAL5427g00050	DEGAL5572g00010	DEGAL5794g00090	DEGAL5866g00060	DEGAL3977g00020	DEGAL1403g00020	DEGAL2714g00010	DEGAL5398g00020
	DEGAL5244g00010				DEGAL4655g00030	DEGAL5007g00080	DEGAL2542g00010	DEGAL3260g00010	DEGAL6947g00020	DEGAL4098g00040	DEGAL6847g00010	DEGAL2920g00020
	DEGAL6252g00010				DEGAL528g00010	DEGAL491g00060	DEGAL1503g00050	DEGAL4003g00100	DEGAL2206g00070	DEGAL4561g00040	DEGAL562g00180	DEGAL3982g00040
	DEGAL6821g00010				DEGAL2145g00030	DEGAL6333g00030	DEGAL1833g00040	DEGAL3865g00010	DEGAL4308g00050	DEGAL4781g00010	DEGAL1118g00010	DEGAL1402g00010
	DEGAL5783g00010				DEGAL774g00010	DEGAL919g00010	DEGAL6621g00080	DEGAL5193g00020	DEGAL1757g00030	DEGAL189g00100	DEGAL1118g00020	DEGAL1782g00460
	DEGAL5838g00030				DEGAL4963g00010	DEGAL3994g00020	DEGAL5211g00010	DEGAL6481g00120	DEGAL806g00100	DEGAL3574g00040	DEGAL4427g00050	DEGAL6121g00170
	DEGAL1723g00010				DEGAL3914g00030	DEGAL4735g00040	DEGAL56g00210	DEGAL2883g00020	DEGAL5331g00010	DEGAL4780g00030	DEGAL1723g00010	DEGAL4188g00590
	DEGAL1471g00020				DEGAL2826g00010	DEGAL1595g00240	DEGAL2717g00010	DEGAL5866g00080	DEGAL6419g00010	DEGAL407g00010	DEGAL3250g00050	DEGAL6121g00180
	DEGAL3038g00080				DEGAL4003g00090	DEGAL5222g00070	DEGAL1221g00100	DEGAL812g00100	DEGAL4308g00070	DEGAL2920g00070	DEGAL4279g00030	DEGAL1622g00080
	DEGAL2725g00040				DEGAL5887g00030	DEGAL2439g00040	DEGAL1414g00020	DEGAL3586g00010	DEGAL72g00230	DEGAL3133g00030	DEGAL6750g00010	DEGAL280g00020
	DEGAL4642g00010				DEGAL3646g00020	DEGAL868g00060	DEGAL1503g00070	DEGAL5193g00010	DEGAL723g00010	DEGAL3574g00010	DEGAL3751g00010	DEGAL6254g00130
	DEGAL5993g00040				DEGAL205g00100	DEGAL17g00010	DEGAL2806g00290	DEGAL4788g00020	DEGAL6730g00010	DEGAL2706g00010	DEGAL1617g00020	DEGAL1436g00020
	DEGAL577g00030				DEGAL5976g00210	DEGAL2623g00050	DEGAL4388g00020	DEGAL493g00030	DEGAL1961g00130	DEGAL3574g00020	DEGAL4188g00640	DEGAL1930g00060
	DEGAL463g00010				DEGAL1271g00060	DEGAL330g00030	DEGAL1414g00010	DEGAL4078g00020	DEGAL7118g00080	DEGAL2866g00020	DEGAL2320g00010	DEGAL4566g00010
	DEGAL1681g00110				DEGAL6824g00220	DEGAL1918g00020	DEGAL2342g00120	DEGAL3595g00020	DEGAL816g00010	DEGAL2647g00010	DEGAL1549g00130	DEGAL6662g00050
	DEGAL540g00030				DEGAL6766g00030	DEGAL4320g00020	DEGAL2658g00040	DEGAL2067g00210	DEGAL205g00110	DEGAL3337g00020	DEGAL1549g00150	DEGAL2739g00020
	DEGAL4163g00010				DEGAL3061g00010	DEGAL491g00050	DEGAL5293g00050	DEGAL3769g00020	DEGAL1198g00010	DEGAL3337g00010	DEGAL1940g00050	DEGAL3638g00020
	DEGAL2220g00010				DEGAL121g00140	DEGAL6333g00020	DEGAL1414g00040	DEGAL484g00060	DEGAL4594g00010	DEGAL5427g00060	DEGAL2320g00020	DEGAL6507g00020
	DEGAL400g00020				DEGAL6365g00250	DEGAL4735g00050	DEGAL2216g00120	DEGAL2681g00050	DEGAL7085g00110	DEGAL886g00010	DEGAL2137g00080	DEGAL1930g00070
	DEGAL5539g00020				DEGAL3857g00050	DEGAL6230g00110	DEGAL1143g00010	DEGAL3769g00010	DEGAL3977g00080	DEGAL5033g00010	DEGAL6734g00050	DEGAL4188g00500
	DEGAL2115g00080				DEGAL3526g00070	DEGAL2623g00060	DEGAL1414g00030	DEGAL4906g00070	DEGAL6812g00060	DEGAL6811g00150	DEGAL5925g00130	DEGAL1436g00060
	DEGAL1999g00030				DEGAL1194g00100	DEGAL868g00050	DEGAL3838g00020	DEGAL6271g00010	DEGAL5461g00020	DEGAL366g00010	DEGAL2931g00010	DEGAL1549g00220
	DEGAL6771g00090				DEGAL4594g00030	DEGAL4600g00110	DEGAL2806g00260	DEGAL2960g00100	DEGAL660g00040	DEGAL5427g00050	DEGAL4011g00120	DEGAL3574g00060
	DEGAL618g00030				DEGAL5835g00020	DEGAL5125g00020	DEGAL2806g00250	DEGAL2173g00050	DEGAL2463g00010	DEGAL1462g00040	DEGAL2040g00070	DEGAL1403g00020
	DEGAL2356g00070				DEGAL2221g00030	DEGAL6270g00040	DEGAL2298g00010	DEGAL2681g00030	DEGAL5336g00020	DEGAL5794g00010	DEGAL6896g00030	DEGAL4098g00040
	DEGAL4774g00040				DEGAL6966g00010	DEGAL6427g00040	DEGAL102g00090	DEGAL2067g00240	DEGAL2277g00040	DEGAL56g00190	DEGAL7053g00040	DEGAL1436g00040
	DEGAL710g00020				DEGAL5533g00130	DEGAL6707g00020	DEGAL3871g00010	DEGAL4407g00090	DEGAL6812g00040	DEGAL4161g00020	DEGAL7112g00020	DEGAL6351g00030
	DEGAL2115g00100				DEGAL1544g00030	DEGAL2342g00150	DEGAL1574g00020	DEGAL1914g00020	DEGAL3042g00050	DEGAL544g00010	DEGAL4396g00010	DEGAL189g00100
	DEGAL1899g00010				DEGAL1031g00050	DEGAL6824g00210	DEGAL4573g00010	DEGAL2067g00250	DEGAL5607g00070	DEGAL6061g00010	DEGAL562g00200	DEGAL3414g00010
	DEGAL3356g00010				DEGAL484g00180	DEGAL1858g00030	DEGAL3900g00010	DEGAL6550g00010	DEGAL3542g00090	DEGAL3159g00010	DEGAL6365g00100	DEGAL6136g00010
	DEGAL1071g00020				DEGAL6785g00010	DEGAL2061g00080	DEGAL2079g00020	DEGAL1914g00030	DEGAL5291g00110	DEGAL1797g00010	DEGAL5539g00020	DEGAL4780g00030
	DEGAL5542g00010				DEGAL6437g00020	DEGAL2725g00030	DEGAL2342g00190	DEGAL4146g00020	DEGAL2633g00100	DEGAL2512g00020	DEGAL2040g00030	DEGAL6296g00010
	DEGAL868g00040				DEGAL6887g00010	DEGAL6864g00170	DEGAL4320g00010	DEGAL6051g00010	DEGAL6598g00100	DEGAL4191g00010	DEGAL5539g00010	DEGAL7112g00150
	DEGAL868g00060				DEGAL3546g00010	DEGAL5344g00010	DEGAL5007g00080	DEGAL6935g00010	DEGAL3546g00020	DEGAL1797g00020	DEGAL4004g00090	DEGAL1343g00010
	DEGAL2474g00010				DEGAL3253g00100	DEGAL102g00020	DEGAL919g00010	DEGAL4444g00050	DEGAL2192g00200	DEGAL4191g00020	DEGAL1393g00080	DEGAL2706g00010
	DEGAL5838g00050				DEGAL6260g00060	DEGAL3589g00050	DEGAL2902g00060	DEGAL4146g00010	DEGAL156g00030	DEGAL1462g00070	DEGAL868g00070	DEGAL3857g00050
	DEGAL1351g00030				DEGAL4433g00020	DEGAL1595g00220	DEGAL5222g00070	DEGAL2654g00020	DEGAL376g00060	DEGAL425g00060	DEGAL2280g00010	DEGAL1462g00010
	DEGAL530g00020				DEGAL1764g00110	DEGAL6707g00030	DEGAL5404g00040	DEGAL5463g00010	DEGAL156g00020	DEGAL4188g00220	DEGAL5906g00010	DEGAL3857g00060
	DEGAL6319g00020				DEGAL5104g00020	DEGAL4363g00030	DEGAL5167g00020	DEGAL4146g00060	DEGAL6383g00010	DEGAL6195g00010	DEGAL13g00010	DEGAL886g00010
	DEGAL3169g00010				DEGAL1606g00060	DEGAL2067g00110	DEGAL2342g00150	DEGAL5224g00110	DEGAL6946g00050	DEGAL3923g00040	DEGAL868g00040	DEGAL5033g00010
	DEGAL1701g00150				DEGAL4741g00160	DEGAL2189g00680	DEGAL4135g00090	DEGAL1163g00020	DEGAL5514g00010	DEGAL2094g00010	DEGAL981g00010	DEGAL6811g00150
	DEGAL881g00040				DEGAL1303g00010	DEGAL3655g00010	DEGAL1143g00020	DEGAL121g00110	DEGAL1688g00070	DEGAL448g00010	DEGAL6925g00020	DEGAL3983g00010
	DEGAL534g00040				DEGAL2502g00040	DEGAL4642g00030	DEGAL4188g00380	DEGAL1163g00010	DEGAL335g00100	DEGAL5415g00030	DEGAL868g00060	DEGAL6581g00090
	DEGAL2689g00010				DEGAL268g00020	DEGAL4797g00010	DEGAL5842g00030	DEGAL121g00130	DEGAL3446g00020	DEGAL3526g00140	DEGAL2681g00170	DEGAL3857g00080
	DEGAL5336g00020				DEGAL3563g00110	DEGAL6824g00220	DEGAL2572g00010	DEGAL3347g00020	DEGAL4374g00010	DEGAL7094g00160	DEGAL868g00050	DEGAL4187g00010
	DEGAL6170g00030				DEGAL3667g00030	DEGAL1702g00030	DEGAL7082g00050	DEGAL5655g00010	DEGAL6260g00030	DEGAL7094g00150	DEGAL2785g00030	DEGAL6581g00080
	DEGAL6771g00100				DEGAL3902g00050	DEGAL2725g00040	DEGAL5564g00010	DEGAL850g00020	DEGAL3387g00060	DEGAL4220g00060	DEGAL2681g00160	DEGAL5249g00010
	DEGAL112g00010				DEGAL2067g00070	DEGAL484g00160	DEGAL4135g00060	DEGAL3530g00010	DEGAL5080g00070	DEGAL1221g00070	DEGAL6647g00010	DEGAL3667g00040
	DEGAL6121g00010				DEGAL3635g00010	DEGAL3867g00080	DEGAL5842g00010	DEGAL121g00140	DEGAL6260g00020	DEGAL2824g00020	DEGAL3655g00010	DEGAL6120g00010
	DEGAL6170g00010				DEGAL5866g00060	DEGAL3589g00040	DEGAL7041g00020	DEGAL2297g00060	DEGAL4594g00030	DEGAL5746g00020	DEGAL2681g00150	DEGAL5427g00090
	DEGAL4163g00020				DEGAL4922g00070	DEGAL1143g00020	DEGAL5404g00110	DEGAL3347g00030	DEGAL3446g00040	DEGAL1507g00010	DEGAL3867g00080	DEGAL4209g00010
	DEGAL5953g00010				DEGAL2390g00010	DEGAL2564g00010	DEGAL2699g00020	DEGAL2365g00120	DEGAL1568g00020	DEGAL6581g00020	DEGAL1634g00040	DEGAL3667g00030
					DEGAL4960g00010	DEGAL7082g00020	DEGAL325g00020	DEGAL850g00030	DEGAL312g00010	DEGAL3857g00100	DEGAL6647g00020	DEGAL6610g00070
					DEGAL611g00100	DEGAL1139g00010	DEGAL2813g00070	DEGAL946g00030	DEGAL1568g00010	DEGAL5823g00010	DEGAL7137g00010	DEGAL6621g00120
					DEGAL2067g00250	DEGAL6422g00090	DEGAL1670g00020	DEGAL2914g00030	DEGAL4657g00020	DEGAL1113g00010	DEGAL6925g00030	DEGAL6061g00010
					DEGAL4961g00110	DEGAL4188g00380	DEGAL3240g00040	DEGAL2297g00080	DEGAL3075g00020	DEGAL4220g00040	DEGAL2345g00010	DEGAL3159g00010
					DEGAL5167g00020	DEGAL550g00010	DEGAL1421g00030	DEGAL4003g00090	DEGAL531g00010	DEGAL1221g00050	DEGAL6771g00100	DEGAL1797g00010
					DEGAL4657g00020	DEGAL5505g00020	DEGAL5222g00010	DEGAL6416g00120	DEGAL4286g00020	DEGAL6621g00090	DEGAL2189g00660	DEGAL551g00010
					DEGAL229g00010	DEGAL1634g00040	DEGAL518g00040	DEGAL6234g00020	DEGAL4286g00010	DEGAL4721g00020	DEGAL2785g00020	DEGAL425g00030
					DEGAL3005g00010	DEGAL4135g00080	DEGAL325g00010	DEGAL2914g00040	DEGAL4657g00010	DEGAL5427g00130	DEGAL981g00030	DEGAL4191g00010
					DEGAL1970g00010	DEGAL7137g00010	DEGAL4188g00340	DEGAL946g00080	DEGAL4935g00010	DEGAL6574g00120	DEGAL484g00140	DEGAL5511g00010
					DEGAL6842g00020	DEGAL2192g00450	DEGAL3240g00050	DEGAL2145g00180	DEGAL6947g00050	DEGAL1221g00090	DEGAL6771g00110	DEGAL3159g00020
					DEGAL4123g00030	DEGAL4321g00100	DEGAL1421g00020	DEGAL4003g00040	DEGAL3413g00020	DEGAL5783g00010	DEGAL4607g00010	DEGAL4135g00160
					DEGAL1341g00030	DEGAL1423g00030	DEGAL982g00050	DEGAL5417g00030	DEGAL3253g00100	DEGAL5931g00030	DEGAL2502g00040	DEGAL4191g00030
					DEGAL6365g00100	DEGAL3098g00030	DEGAL1578g00100	DEGAL4004g00020	DEGAL5989g00040	DEGAL1414g00010	DEGAL1606g00080	DEGAL5279g00010
					DEGAL2059g00040	DEGAL4642g00020	DEGAL7100g00010	DEGAL4011g00380	DEGAL4960g00040	DEGAL2501g00080	DEGAL1391g00020	DEGAL2130g00020
					DEGAL5978g00020	DEGAL4078g00170	DEGAL6180g00030	DEGAL946g00070	DEGAL1701g00130	DEGAL1414g00040	DEGAL2067g00050	DEGAL366g00060
					DEGAL5394g00020	DEGAL7082g00050	DEGAL325g00030	DEGAL4003g00030	DEGAL1872g00010	DEGAL6084g00020	DEGAL3020g00020	DEGAL425g00050
					DEGAL1989g00110	DEGAL1799g00010	DEGAL5186g00110	DEGAL4444g00010	DEGAL2192g00150	DEGAL5931g00010	DEGAL6301g00050	DEGAL1863g00010
					DEGAL4526g00030	DEGAL5167g00070	DEGAL982g00060	DEGAL3347g00040	DEGAL4960g00030	DEGAL6084g00010	DEGAL6185g00050	DEGAL5007g00100
					DEGAL3914g00070	DEGAL4135g00070	DEGAL3240g00030	DEGAL3511g00090	DEGAL3442g00020	DEGAL774g00010	DEGAL2502g00060	DEGAL2542g00030
					DEGAL2067g00060	DEGAL3330g00040	DEGAL1782g00200	DEGAL5375g00210	DEGAL2192g00130	DEGAL102g00090	DEGAL3839g00010	DEGAL3159g00090
					DEGAL1875g00020	DEGAL2345g00010	DEGAL6247g00080	DEGAL292g00020	DEGAL4983g00100	DEGAL2720g00020	DEGAL957g00020	DEGAL3697g00010
					DEGAL3159g00020	DEGAL6771g00100	DEGAL3511g00150	DEGAL6829g00020	DEGAL1961g00040	DEGAL5598g00040	DEGAL4049g00010	DEGAL4188g00220
					DEGAL5817g00010	DEGAL2189g00660	DEGAL3526g00050	DEGAL611g00150	DEGAL6598g00020	DEGAL4324g00020	DEGAL2627g00010	DEGAL748g00010
					DEGAL4130g00040	DEGAL3589g00060	DEGAL1489g00010	DEGAL4531g00010	DEGAL4597g00030	DEGAL2342g00100	DEGAL2818g00040	DEGAL5007g00120
					DEGAL5598g00050	DEGAL3270g00050	DEGAL459g00040	DEGAL5915g00080	DEGAL776g00030	DEGAL6707g00070	DEGAL2692g00020	DEGAL6396g00030
					DEGAL2906g00030	DEGAL1921g00020	DEGAL3240g00010	DEGAL2269g00020	DEGAL6230g00070	DEGAL919g00010	DEGAL4982g00030	DEGAL2094g00010
					DEGAL3449g00020	DEGAL3655g00030	DEGAL7041g00040	DEGAL611g00140	DEGAL5874g00010	DEGAL4135g00030	DEGAL2067g00070	DEGAL5415g00030
					DEGAL3751g00010	DEGAL2785g00020	DEGAL4736g00010	DEGAL6224g00020	DEGAL2189g00390	DEGAL5222g00070	DEGAL2627g00020	DEGAL373g00010
					DEGAL5343g00010	DEGAL2725g00060	DEGAL3151g00010	DEGAL812g00030	DEGAL2192g00190	DEGAL2439g00040	DEGAL2627g00030	DEGAL5007g00130
					DEGAL4040g00020	DEGAL4642g00010	DEGAL1544g00030	DEGAL4003g00020	DEGAL1961g00020	DEGAL7094g00220	DEGAL896g00080	DEGAL7094g00110
					DEGAL3712g00150	DEGAL821g00010	DEGAL3511g00140	DEGAL2961g00010	DEGAL4930g00010	DEGAL5226g00030	DEGAL5030g00040	DEGAL6396g00020
					DEGAL1989g00070	DEGAL5285g00020	DEGAL2902g00090	DEGAL1566g00010	DEGAL1661g00020	DEGAL5167g00040	DEGAL4733g00040	DEGAL6195g00020
					DEGAL3982g00050	DEGAL6925g00040	DEGAL4188g00320	DEGAL6703g00320	DEGAL5295g00060	DEGAL7094g00200	DEGAL7103g00010	DEGAL1707g00010
					DEGAL2319g00020	DEGAL4417g00010	DEGAL6247g00040	DEGAL4003g00010	DEGAL6858g00150	DEGAL4135g00070	DEGAL2692g00010	DEGAL3159g00070
					DEGAL5105g00010	DEGAL5167g00060	DEGAL7004g00130	DEGAL812g00020	DEGAL4983g00110	DEGAL867g00020	DEGAL896g00020	DEGAL89g00010
					DEGAL4946g00040	DEGAL427g00030	DEGAL3025g00080	DEGAL6703g00300	DEGAL2192g00180	DEGAL3025g00010	DEGAL1989g00070	DEGAL3901g00240
					DEGAL853g00030	DEGAL4079g00030	DEGAL5479g00010	DEGAL3136g00040	DEGAL4960g00020	DEGAL6740g00020	DEGAL5597g00130	DEGAL1221g00070
					DEGAL6142g00050	DEGAL6771g00110	DEGAL4235g00010	DEGAL3250g00080	DEGAL1194g00100	DEGAL1737g00070	DEGAL896g00030	DEGAL03g00010
					DEGAL1843g00020	DEGAL6375g00030	DEGAL6744g00010	DEGAL6165g00040	DEGAL3836g00010	DEGAL644g00010	DEGAL5597g00140	DEGAL5823g00010
					DEGAL955g00030	DEGAL459g00090	DEGAL5427g00210	DEGAL812g00010	DEGAL2189g00370	DEGAL5835g00230	DEGAL1989g00060	DEGAL1221g00050
					DEGAL205g00020	DEGAL4572g00100	DEGAL3901g00380	DEGAL2328g00010	DEGAL2114g00020	DEGAL5186g00100	DEGAL3961g00010	DEGAL3857g00110
					DEGAL1118g00010	DEGAL1011g00020	DEGAL5427g00200	DEGAL5491g00040	DEGAL6357g00050	DEGAL644g00020	DEGAL4013g00010	DEGAL03g00030
					DEGAL5427g00060	DEGAL3025g00010	DEGAL1514g00010	DEGAL313g00030	DEGAL5993g00050	DEGAL7041g00010	DEGAL4234g00030	DEGAL3456g00030
					DEGAL3450g00120	DEGAL2189g00630	DEGAL10g00010	DEGAL3250g00070	DEGAL1260g00090	DEGAL6897g00100	DEGAL1606g00020	DEGAL6574g00110
					DEGAL3272g00070	DEGAL4321g00040	DEGAL3901g00390	DEGAL5990g00010	DEGAL1699g00020	DEGAL4299g00080	DEGAL5866g00210	DEGAL6785g00010
					DEGAL2802g00060	DEGAL7132g00130	DEGAL5375g00110	DEGAL313g00020	DEGAL1701g00190	DEGAL5375g00190	DEGAL5597g00120	DEGAL3456g00040
					DEGAL126g00010	DEGAL866g00020	DEGAL1607g00010	DEGAL5301g00040	DEGAL1601g00010	DEGAL6559g00010	DEGAL1267g00050	DEGAL4721g00020
					DEGAL4297g00040	DEGAL6895g00190	DEGAL6559g00090	DEGAL3906g00080	DEGAL2067g00450	DEGAL4135g00130	DEGAL4321g00090	DEGAL1782g00140
					DEGAL3712g00140	DEGAL729g00110	DEGAL6740g00050	DEGAL6532g00030	DEGAL6260g00050	DEGAL3834g00020	DEGAL562g00270	DEGAL5872g00010
					DEGAL325g00200	DEGAL1670g00020	DEGAL5375g00120	DEGAL305g00030	DEGAL5993g00040	DEGAL3181g00010	DEGAL6185g00040	DEGAL5427g00130
					DEGAL1421g00010	DEGAL4452g00040	DEGAL6559g00080	DEGAL6609g00010	DEGAL1595g00110	DEGAL325g00080	DEGAL1890g00020	DEGAL1221g00080
					DEGAL3190g00070	DEGAL3240g00040	DEGAL5757g00010	DEGAL6385g00040	DEGAL4482g00010	DEGAL5222g00030	DEGAL5533g00080	DEGAL6621g00070
					DEGAL5715g00050	DEGAL1421g00030	DEGAL5976g00020	DEGAL534g00090	DEGAL1788g00050	DEGAL4076g00110	DEGAL5533g00070	DEGAL6017g00020
					DEGAL4098g00040	DEGAL6831g00020	DEGAL3240g00060	DEGAL6041g00010	DEGAL3992g00010	DEGAL1544g00030	DEGAL5752g00070	DEGAL5093g00030
					DEGAL5391g00020	DEGAL3824g00160	DEGAL6521g00010	DEGAL6385g00030	DEGAL1701g00170	DEGAL7041g00050	DEGAL1549g00040	DEGAL4885g00010
					DEGAL5768g00010	DEGAL2381g00010	DEGAL2316g00020	DEGAL2607g00080	DEGAL2838g00040	DEGAL4955g00010	DEGAL1393g00010	DEGAL1221g00090
					DEGAL1649g00110	DEGAL5288g00010	DEGAL5809g00120	DEGAL2058g00010	DEGAL1701g00160	DEGAL2847g00050	DEGAL5752g00060	DEGAL5427g00190
					DEGAL6574g00110	DEGAL1737g00070	DEGAL4003g00120	DEGAL3712g00140	DEGAL2838g00030	DEGAL5809g00130	DEGAL6682g00010	DEGAL5137g00010
					DEGAL1792g00010	DEGAL46g00020	DEGAL2998g00030	DEGAL3712g00100	DEGAL5785g00010	DEGAL459g00010	DEGAL1890g00030	DEGAL6621g00060
					DEGAL1221g00050	DEGAL4827g00050	DEGAL4011g00340	DEGAL6041g00030	DEGAL1701g00150	DEGAL3025g00080	DEGAL515g00010	DEGAL1503g00060
					DEGAL1792g00040	DEGAL6740g00010	DEGAL3865g00020	DEGAL6760g00090	DEGAL3873g00050	DEGAL5193g00030	DEGAL3624g00010	DEGAL2387g00030
					DEGAL189g00100	DEGAL2818g00070	DEGAL506g00010	DEGAL29g00100	DEGAL1788g00090	DEGAL3682g00010	DEGAL728g00140	DEGAL6574g00210
					DEGAL806g00020	DEGAL2502g00040	DEGAL2626g00040	DEGAL3712g00110	DEGAL7132g00080	DEGAL1674g00010	DEGAL2693g00030	DEGAL2501g00080
					DEGAL3250g00080	DEGAL325g00010	DEGAL3828g00080	DEGAL2607g00040	DEGAL4007g00050	DEGAL6574g00280	DEGAL1843g00060	DEGAL4889g00100
					DEGAL4007g00060	DEGAL1608g00010	DEGAL3865g00050	DEGAL5961g00010	DEGAL5131g00010	DEGAL5809g00160	DEGAL6864g00020	DEGAL4413g00030
					DEGAL3159g00010	DEGAL893g00030	DEGAL5435g00070	DEGAL3712g00120	DEGAL3902g00050	DEGAL893g00090	DEGAL1454g00010	DEGAL5598g00050
					DEGAL5493g00010	DEGAL5444g00010	DEGAL5215g00010	DEGAL2607g00050	DEGAL4007g00060	DEGAL6559g00020	DEGAL806g00020	DEGAL4889g00120
					DEGAL4146g00080	DEGAL729g00120	DEGAL506g00020	DEGAL6760g00070	DEGAL2593g00080	DEGAL3240g00080	DEGAL728g00130	DEGAL5716g00040
					DEGAL2693g00090	DEGAL3240g00050	DEGAL6674g00020	DEGAL3712g00170	DEGAL4757g00060	DEGAL2038g00040	DEGAL4207g00190	DEGAL774g00010
					DEGAL6546g00010	DEGAL1391g00020	DEGAL2511g00010	DEGAL611g00110	DEGAL6512g00020	DEGAL2038g00050	DEGAL5172g00010	DEGAL2628g00010
					DEGAL2550g00010	DEGAL1421g00020	DEGAL6674g00010	DEGAL4872g00410	DEGAL6453g00020	DEGAL893g00070	DEGAL1454g00030	DEGAL1221g00150
					DEGAL1219g00040	DEGAL7140g00010	DEGAL4407g00010	DEGAL525g00090	DEGAL6260g00100	DEGAL5757g00010	DEGAL6864g00040	DEGAL2720g00020
					DEGAL5295g00030	DEGAL3824g00190	DEGAL6760g00110	DEGAL812g00080	DEGAL4757g00070	DEGAL3185g00010	DEGAL2189g00180	DEGAL2628g00020
					DEGAL6121g00040	DEGAL3689g00010	DEGAL5866g00070	DEGAL6760g00080	DEGAL6033g00080	DEGAL893g00040	DEGAL2693g00040	DEGAL3857g00150
					DEGAL1384g00080	DEGAL6745g00020	DEGAL3087g00010	DEGAL5394g00010	DEGAL464g00030	DEGAL2813g00040	DEGAL899g00060	DEGAL4016g00020
					DEGAL3128g00030	DEGAL2502g00050	DEGAL3712g00210	DEGAL2682g00010	DEGAL2800g00030	DEGAL1782g00240	DEGAL3776g00030	DEGAL2342g00100
					DEGAL1541g00020	DEGAL2625g00030	DEGAL4011g00310	DEGAL611g00100	DEGAL4007g00090	DEGAL3865g00030	DEGAL2963g00010	DEGAL4016g00030
					DEGAL3125g00050	DEGAL5186g00100	DEGAL3260g00010	DEGAL3712g00150	DEGAL2240g00070	DEGAL5435g00050	DEGAL4964g00010	DEGAL5007g00060
					DEGAL4253g00010	DEGAL6244g00030	DEGAL4003g00100	DEGAL6811g00080	DEGAL6812g00030	DEGAL5866g00030	DEGAL2623g00150	DEGAL4142g00050
					DEGAL3902g00080	DEGAL2067g00050	DEGAL493g00040	DEGAL4872g00430	DEGAL4872g00370	DEGAL5261g00050	DEGAL6319g00010	DEGAL1296g00010
					DEGAL5394g00050	DEGAL3272g00080	DEGAL3865g00010	DEGAL6760g00060	DEGAL335g00230	DEGAL6481g00140	DEGAL5836g00010	DEGAL2439g00060
					DEGAL3125g00060	DEGAL2189g00600	DEGAL5193g00020	DEGAL3818g00020	DEGAL6453g00010	DEGAL3865g00020	DEGAL1899g00030	DEGAL1359g00010
					DEGAL5295g00020	DEGAL2871g00110	DEGAL5655g00040	DEGAL4810g00010	DEGAL6812g00020	DEGAL611g00020	DEGAL5378g00190	DEGAL4076g00090
					DEGAL1161g00010	DEGAL1764g00070	DEGAL6481g00120	DEGAL3712g00160	DEGAL279g00010	DEGAL3691g00010	DEGAL646g00080	DEGAL7082g00060
					DEGAL6700g00060	DEGAL6301g00050	DEGAL812g00100	DEGAL6811g00090	DEGAL3829g00010	DEGAL5375g00200	DEGAL3038g00050	DEGAL5627g00010
					DEGAL6581g00080	DEGAL4639g00010	DEGAL3586g00010	DEGAL4872g00420	DEGAL3658g00080	DEGAL5655g00070	DEGAL6442g00020	DEGAL4320g00020
					DEGAL1649g00170	DEGAL3526g00020	DEGAL3511g00120	DEGAL877g00070	DEGAL746g00010	DEGAL3828g00080	DEGAL5781g00020	DEGAL5716g00050
					DEGAL3942g00020	DEGAL6180g00030	DEGAL493g00030	DEGAL2059g00050	DEGAL6812g00010	DEGAL5866g00050	DEGAL5997g00060	DEGAL5007g00090
					DEGAL3429g00030	DEGAL5533g00010	DEGAL1095g00010	DEGAL4569g00010	DEGAL2826g00010	DEGAL611g00010	DEGAL3061g00010	DEGAL6707g00060
					DEGAL2189g00220	DEGAL6113g00020	DEGAL1796g00010	DEGAL4626g00060	DEGAL4007g00080	DEGAL6674g00020	DEGAL6103g00020	DEGAL3270g00010
					DEGAL2195g00070	DEGAL3824g00180	DEGAL3595g00020	DEGAL4655g00010	DEGAL357g00030	DEGAL3865g00040	DEGAL646g00020	DEGAL102g00020
					DEGAL6058g00050	DEGAL3901g00300	DEGAL5224g00040	DEGAL1126g00090	DEGAL2481g00040	DEGAL6243g00060	DEGAL6103g00030	DEGAL4417g00020
					DEGAL6254g00060	DEGAL5835g00240	DEGAL493g00010	DEGAL877g00080	DEGAL3784g00030	DEGAL5866g00040	DEGAL3038g00080	DEGAL4413g00050
					DEGAL6365g00050	DEGAL6185g00050	DEGAL484g00060	DEGAL4655g00030	DEGAL6598g00090	DEGAL717g00010	DEGAL3272g00030	DEGAL4299g00010
					DEGAL5533g00120	DEGAL5186g00110	DEGAL2681g00050	DEGAL2557g00010	DEGAL3784g00020	DEGAL5866g00070	DEGAL6319g00020	DEGAL4076g00050
					DEGAL5394g00030	DEGAL3272g00070	DEGAL2672g00020	DEGAL2059g00010	DEGAL335g00270	DEGAL2626g00050	DEGAL3877g00050	DEGAL7094g00210
					DEGAL4657g00010	DEGAL729g00100	DEGAL6271g00010	DEGAL437g00020	DEGAL72g00200	DEGAL5866g00060	DEGAL2579g00090	DEGAL102g00010
					DEGAL6771g00070	DEGAL6246g00020	DEGAL928g00010	DEGAL1094g00050	DEGAL335g00280	DEGAL5435g00020	DEGAL646g00110	DEGAL1262g00010
					DEGAL5394g00040	DEGAL957g00020	DEGAL4407g00090	DEGAL6416g00060	DEGAL6033g00010	DEGAL5193g00020	DEGAL2633g00010	DEGAL5226g00030
					DEGAL2130g00020	DEGAL268g00020	DEGAL103g00010	DEGAL6100g00020	DEGAL5577g00030	DEGAL611g00050	DEGAL3253g00070	DEGAL4417g00030
					DEGAL562g00030	DEGAL2871g00100	DEGAL2998g00050	DEGAL3856g00030	DEGAL4942g00050	DEGAL5435g00040	DEGAL5080g00180	DEGAL2791g00010
					DEGAL5891g00010	DEGAL4049g00010	DEGAL2067g00250	DEGAL4626g00020	DEGAL3405g00010	DEGAL5866g00080	DEGAL2963g00060	DEGAL4135g00070
					DEGAL740g00010	DEGAL6831g00010	DEGAL103g00020	DEGAL1375g00010	DEGAL6842g00020	DEGAL1086g00040	DEGAL2963g00030	DEGAL3270g00050
					DEGAL6033g00020	DEGAL2627g00010	DEGAL6550g00010	DEGAL877g00050	DEGAL4757g00080	DEGAL2681g00080	DEGAL3253g00050	DEGAL459g00090
					DEGAL3128g00010	DEGAL5030g00070	DEGAL4078g00040	DEGAL694g00010	DEGAL4990g00080	DEGAL4788g00020	DEGAL1000g00030	DEGAL6740g00020
					DEGAL660g00030	DEGAL6247g00080	DEGAL2189g00510	DEGAL3320g00010	DEGAL3902g00080	DEGAL2182g00030	DEGAL5548g00010	DEGAL893g00020
					DEGAL4060g00050	DEGAL1823g00010	DEGAL6051g00010	DEGAL4347g00010	DEGAL2915g00090	DEGAL4741g00060	DEGAL1271g00020	DEGAL1737g00070
					DEGAL4011g00400	DEGAL767g00010	DEGAL2828g00010	DEGAL1931g00050	DEGAL4990g00060	DEGAL3828g00020	DEGAL5080g00170	DEGAL5400g00090
					DEGAL2246g00020	DEGAL5190g00010	DEGAL4146g00010	DEGAL6944g00040	DEGAL3239g00010	DEGAL2067g00200	DEGAL6457g00010	DEGAL1421g00010
					DEGAL1384g00100	DEGAL6559g00010	DEGAL130g00020	DEGAL2145g00090	DEGAL3902g00060	DEGAL2189g00570	DEGAL2689g00010	DEGAL6897g00100
					DEGAL1317g00010	DEGAL1764g00050	DEGAL2480g00010	DEGAL342g00010	DEGAL5592g00020	DEGAL484g00050	DEGAL2871g00040	DEGAL459g00050
					DEGAL4416g00040	DEGAL5809g00180	DEGAL5417g00010	DEGAL3914g00010	DEGAL1387g00030	DEGAL3769g00020	DEGAL4872g00160	DEGAL3526g00070
					DEGAL3914g00090	DEGAL2692g00020	DEGAL2189g00500	DEGAL5926g00010	DEGAL3239g00020	DEGAL3769g00010	DEGAL1000g00060	DEGAL1737g00010
					DEGAL658g00030	DEGAL2067g00070	DEGAL5463g00010	DEGAL121g00040	DEGAL672g00010	DEGAL6271g00010	DEGAL728g00050	DEGAL3059g00030
					DEGAL2693g00060	DEGAL4078g00110	DEGAL6206g00020	DEGAL5925g00040	DEGAL6416g00310	DEGAL2960g00100	DEGAL5529g00010	DEGAL7041g00050
					DEGAL6621g00060	DEGAL4545g00020	DEGAL4146g00060	DEGAL5271g00010	DEGAL6245g00020	DEGAL2067g00240	DEGAL6846g00020	DEGAL2906g00030
					DEGAL660g00010	DEGAL2627g00020	DEGAL5224g00110	DEGAL562g00030	DEGAL4946g00040	DEGAL2461g00020	DEGAL7113g00030	DEGAL2472g00020
					DEGAL1615g00010	DEGAL3689g00060	DEGAL686g00010	DEGAL3298g00020	DEGAL5191g00010	DEGAL2067g00250	DEGAL2871g00020	DEGAL3092g00030
					DEGAL1118g00040	DEGAL1489g00010	DEGAL121g00100	DEGAL5427g00020	DEGAL423g00020	DEGAL4906g00040	DEGAL3546g00010	DEGAL6058g00050
					DEGAL5745g00020	DEGAL459g00040	DEGAL2914g00020	DEGAL2145g00080	DEGAL4823g00010	DEGAL2998g00040	DEGAL2189g00070	DEGAL6610g00080
					DEGAL3530g00010	DEGAL2818g00030	DEGAL2297g00050	DEGAL283g00090	DEGAL4946g00020	DEGAL5838g00050	DEGAL6668g00010	DEGAL674g00030
					DEGAL1649g00160	DEGAL3336g00020	DEGAL121g00110	DEGAL2204g00060	DEGAL5280g00040	DEGAL6935g00010	DEGAL4523g00010	DEGAL6058g00040
					DEGAL5193g00020	DEGAL1899g00010	DEGAL2960g00080	DEGAL6577g00030	DEGAL2114g00130	DEGAL2960g00010	DEGAL4308g00030	DEGAL6559g00030
					DEGAL3125g00070	DEGAL6590g00030	DEGAL1163g00010	DEGAL5866g00270	DEGAL1735g00010	DEGAL4961g00030	DEGAL1038g00020	DEGAL1674g00020
					DEGAL5978g00010	DEGAL4545g00010	DEGAL5655g00010	DEGAL6682g00030	DEGAL2189g00270	DEGAL2654g00020	DEGAL7095g00030	DEGAL2813g00020
					DEGAL5384g00040	DEGAL4898g00010	DEGAL4003g00080	DEGAL6205g00010	DEGAL5978g00030	DEGAL5838g00030	DEGAL1757g00030	DEGAL6462g00020
					DEGAL3251g00030	DEGAL6468g00010	DEGAL3732g00010	DEGAL5617g00050	DEGAL2340g00010	DEGAL6252g00010	DEGAL806g00100	DEGAL518g00010
					DEGAL562g00010	DEGAL2627g00030	DEGAL121g00140	DEGAL4060g00080	DEGAL2693g00110	DEGAL429g00040	DEGAL72g00240	DEGAL6243g00010
					DEGAL5511g00010	DEGAL2474g00010	DEGAL2297g00060	DEGAL1989g00110	DEGAL5729g00040	DEGAL5838g00040	DEGAL4207g00270	DEGAL6581g00100
					DEGAL1568g00010	DEGAL3689g00050	DEGAL2365g00120	DEGAL5617g00070	DEGAL2114g00120	DEGAL708g00060	DEGAL6639g00010	DEGAL1782g00250
					DEGAL2015g00010	DEGAL7041g00040	DEGAL6234g00040	DEGAL771g00020	DEGAL4579g00070	DEGAL429g00060	DEGAL4868g00140	DEGAL6243g00020
					DEGAL1989g00030	DEGAL325g00080	DEGAL850g00030	DEGAL1404g00060	DEGAL3495g00050	DEGAL708g00070	DEGAL6419g00010	DEGAL1782g00240
					DEGAL2915g00090	DEGAL3526g00070	DEGAL5375g00280	DEGAL6577g00070	DEGAL2192g00060	DEGAL887g00070	DEGAL4308g00070	DEGAL3865g00030
					DEGAL5191g00010	DEGAL4572g00120	DEGAL946g00030	DEGAL5617g00080	DEGAL2189g00250	DEGAL3347g00020	DEGAL816g00010	DEGAL3586g00020
					DEGAL1930g00060	DEGAL3589g00110	DEGAL7089g00060	DEGAL771g00030	DEGAL5250g00010	DEGAL7089g00040	DEGAL4904g00010	DEGAL6801g00090
					DEGAL271g00010	DEGAL896g00080	DEGAL5375g00250	DEGAL5617g00090	DEGAL4011g00400	DEGAL3530g00010	DEGAL6812g00060	DEGAL611g00020
					DEGAL5424g00010	DEGAL4323g00010	DEGAL2914g00030	DEGAL1682g00020	DEGAL1799g00090	DEGAL896g00150	DEGAL4904g00020	DEGAL4512g00010
					DEGAL2466g00120	DEGAL390g00030	DEGAL2297g00080	DEGAL6771g00070	DEGAL2693g00130	DEGAL3347g00030	DEGAL5681g00020	DEGAL6243g00060
					DEGAL3007g00020	DEGAL2195g00010	DEGAL4003g00090	DEGAL1404g00050	DEGAL4727g00050	DEGAL1681g00010	DEGAL6812g00050	DEGAL3712g00200
					DEGAL3270g00010	DEGAL2341g00120	DEGAL6416g00120	DEGAL3498g00030	DEGAL2114g00140	DEGAL726g00010	DEGAL5057g00010	DEGAL717g00010
					DEGAL4376g00020	DEGAL5030g00040	DEGAL4004g00070	DEGAL6365g00250	DEGAL6583g00030	DEGAL6234g00030	DEGAL5336g00020	DEGAL6234g00010
					DEGAL2310g00040	DEGAL4076g00110	DEGAL6234g00020	DEGAL4733g00070	DEGAL4207g00010	DEGAL5301g00080	DEGAL4207g00240	DEGAL5866g00070
					DEGAL2135g00010	DEGAL1544g00030	DEGAL1891g00110	DEGAL830g00020	DEGAL4579g00020	DEGAL2297g00090	DEGAL2277g00040	DEGAL5866g00060
					DEGAL4408g00010	DEGAL4733g00040	DEGAL896g00100	DEGAL4129g00020	DEGAL5978g00070	DEGAL7110g00010	DEGAL4904g00030	DEGAL4022g00010
					DEGAL5080g00120	DEGAL4572g00130	DEGAL946g00080	DEGAL6437g00010	DEGAL4207g00020	DEGAL3347g00010	DEGAL6812g00040	DEGAL5866g00090
					DEGAL4413g00030	DEGAL3456g00100	DEGAL6416g00110	DEGAL4733g00060	DEGAL2189g00240	DEGAL5596g00010	DEGAL5336g00010	DEGAL5193g00020
					DEGAL3102g00030	DEGAL4398g00020	DEGAL4003g00040	DEGAL4646g00100	DEGAL5343g00010	DEGAL2297g00080	DEGAL3042g00050	DEGAL5435g00030
					DEGAL4362g00010	DEGAL4955g00010	DEGAL5417g00030	DEGAL823g00040	DEGAL4040g00020	DEGAL4003g00090	DEGAL5607g00070	DEGAL4301g00010
					DEGAL2067g00150	DEGAL7103g00010	DEGAL1997g00010	DEGAL877g00010	DEGAL3613g00020	DEGAL2433g00050	DEGAL5277g00070	DEGAL658g00030
					DEGAL2915g00070	DEGAL6333g00060	DEGAL4004g00020	DEGAL2135g00010	DEGAL1595g00240	DEGAL2914g00040	DEGAL3038g00180	DEGAL2681g00090
					DEGAL740g00030	DEGAL2692g00010	DEGAL4011g00380	DEGAL4733g00080	DEGAL6230g00110	DEGAL2356g00070	DEGAL3821g00030	DEGAL5435g00040
					DEGAL3586g00020	DEGAL6117g00010	DEGAL2433g00030	DEGAL4146g00310	DEGAL2852g00010	DEGAL4723g00030	DEGAL1595g00440	DEGAL4490g00010
					DEGAL2114g00120	DEGAL4323g00020	DEGAL946g00070	DEGAL272g00030	DEGAL4363g00060	DEGAL2145g00180	DEGAL1688g00020	DEGAL5866g00080
					DEGAL5394g00010	DEGAL6590g00010	DEGAL4444g00010	DEGAL5558g00020	DEGAL6427g00040	DEGAL7110g00030	DEGAL5277g00050	DEGAL3828g00040
					DEGAL5130g00010	DEGAL6747g00020	DEGAL5417g00040	DEGAL2020g00010	DEGAL6824g00210	DEGAL4452g00120	DEGAL3546g00020	DEGAL1086g00040
					DEGAL5373g00120	DEGAL3528g00030	DEGAL1997g00020	DEGAL2119g00010	DEGAL6824g00220	DEGAL4011g00390	DEGAL2192g00200	DEGAL2012g00010
					DEGAL4961g00020	DEGAL1230g00010	DEGAL1498g00010	DEGAL3108g00010	DEGAL1423g00030	DEGAL4444g00040	DEGAL156g00020	DEGAL2067g00200
					DEGAL4007g00080	DEGAL5695g00010	DEGAL5375g00210	DEGAL6096g00040	DEGAL3098g00030	DEGAL3347g00040	DEGAL6383g00010	DEGAL2189g00570
					DEGAL6951g00010	DEGAL6247g00040	DEGAL3627g00010	DEGAL2137g00050	DEGAL1799g00020	DEGAL3511g00090	DEGAL5514g00010	DEGAL2189g00580
					DEGAL5249g00010	DEGAL1989g00070	DEGAL410g00010	DEGAL1118g00090	DEGAL427g00030	DEGAL4452g00100	DEGAL3880g00100	DEGAL4741g00090
					DEGAL4572g00120	DEGAL459g00010	DEGAL4193g00030	DEGAL3712g00090	DEGAL4700g00010	DEGAL4444g00030	DEGAL1688g00070	DEGAL4146g00100
					DEGAL6621g00070	DEGAL5597g00130	DEGAL6481g00010	DEGAL5262g00010	DEGAL6375g00030	DEGAL4723g00020	DEGAL3387g00060	DEGAL4416g00050
					DEGAL5291g00060	DEGAL3307g00010	DEGAL611g00150	DEGAL4146g00250	DEGAL1011g00020	DEGAL4943g00010	DEGAL6040g00010	DEGAL2960g00100
					DEGAL6433g00040	DEGAL5375g00150	DEGAL1778g00060	DEGAL4733g00100	DEGAL1260g00130	DEGAL5521g00020	DEGAL4594g00030	DEGAL4961g00060
					DEGAL4343g00010	DEGAL4456g00010	DEGAL4531g00010	DEGAL2137g00040	DEGAL7132g00130	DEGAL6224g00040	DEGAL1568g00020	DEGAL6206g00040
					DEGAL2682g00030	DEGAL896g00030	DEGAL5915g00080	DEGAL2215g00020	DEGAL2381g00010	DEGAL2269g00020	DEGAL312g00010	DEGAL3874g00010
					DEGAL2466g00130	DEGAL2466g00170	DEGAL305g00010	DEGAL5597g00070	DEGAL5288g00010	DEGAL4654g00020	DEGAL1568g00010	DEGAL4416g00040
					DEGAL5785g00070	DEGAL5597g00140	DEGAL812g00030	DEGAL534g00150	DEGAL1011g00010	DEGAL3627g00080	DEGAL3075g00020	DEGAL4906g00060
					DEGAL4975g00040	DEGAL1989g00060	DEGAL6703g00310	DEGAL2137g00060	DEGAL3272g00080	DEGAL5234g00050	DEGAL2206g00020	DEGAL2067g00260
					DEGAL1649g00150	DEGAL3961g00010	DEGAL4003g00020	DEGAL2189g00700	DEGAL3272g00070	DEGAL1566g00010	DEGAL531g00010	DEGAL2173g00070
					DEGAL3873g00030	DEGAL7004g00120	DEGAL2961g00010	DEGAL6233g00020	DEGAL268g00020	DEGAL3136g00040	DEGAL6033g00130	DEGAL2681g00120
					DEGAL4889g00120	DEGAL4013g00010	DEGAL6703g00320	DEGAL3646g00010	DEGAL6831g00010	DEGAL1931g00110	DEGAL4286g00010	DEGAL2067g00150
					DEGAL1541g00030	DEGAL3025g00080	DEGAL812g00020	DEGAL5136g00010	DEGAL2960g00170	DEGAL3250g00080	DEGAL4211g00090	DEGAL2576g00010
					DEGAL1568g00020	DEGAL4007g00100	DEGAL6703g00300	DEGAL1301g00030	DEGAL6590g00030	DEGAL5395g00070	DEGAL4935g00020	DEGAL429g00020
					DEGAL1313g00010	DEGAL2436g00100	DEGAL6261g00010	DEGAL526g00020	DEGAL4898g00010	DEGAL4434g00020	DEGAL4716g00010	DEGAL2067g00160
					DEGAL4297g00050	DEGAL2384g00010	DEGAL3250g00080	DEGAL4011g00180	DEGAL5785g00090	DEGAL2489g00020	DEGAL2147g00020	DEGAL6751g00060
					DEGAL1303g00030	DEGAL412g00170	DEGAL3013g00030	DEGAL1001g00020	DEGAL412g00180	DEGAL313g00020	DEGAL6947g00050	DEGAL4146g00030
					DEGAL3902g00060	DEGAL4234g00030	DEGAL6532g00050	DEGAL666g00050	DEGAL6590g00010	DEGAL1406g00020	DEGAL3253g00100	DEGAL6751g00070
					DEGAL4741g00140	DEGAL2196g00010	DEGAL6165g00040	DEGAL562g00180	DEGAL4600g00030	DEGAL2049g00030	DEGAL3076g00020	DEGAL7033g00080
					DEGAL2768g00010	DEGAL510g00020	DEGAL812g00010	DEGAL411g00060	DEGAL1230g00010	DEGAL3906g00080	DEGAL4960g00040	DEGAL2914g00010
					DEGAL3018g00020	DEGAL5655g00110	DEGAL2328g00010	DEGAL6244g00100	DEGAL4456g00010	DEGAL5513g00090	DEGAL4297g00020	DEGAL4347g00120
					DEGAL4299g00010	DEGAL6744g00010	DEGAL3250g00070	DEGAL1118g00020	DEGAL4007g00100	DEGAL6609g00010	DEGAL1872g00010	DEGAL6416g00180
					DEGAL2318g00060	DEGAL5427g00210	DEGAL6004g00030	DEGAL3250g00060	DEGAL2196g00010	DEGAL2329g00030	DEGAL2055g00010	DEGAL4146g00080
					DEGAL3873g00040	DEGAL4444g00120	DEGAL1309g00070	DEGAL1617g00030	DEGAL5655g00110	DEGAL2607g00070	DEGAL3442g00020	DEGAL6100g00110
					DEGAL4733g00030	DEGAL3901g00380	DEGAL2489g00010	DEGAL3751g00010	DEGAL2192g00090	DEGAL5394g00060	DEGAL1961g00040	DEGAL4723g00090
					DEGAL1384g00110	DEGAL2195g00050	DEGAL2607g00030	DEGAL4427g00070	DEGAL4545g00040	DEGAL6041g00010	DEGAL4597g00030	DEGAL2356g00020
					DEGAL1303g00040	DEGAL4233g00030	DEGAL313g00020	DEGAL293g00010	DEGAL728g00190	DEGAL1595g00010	DEGAL535g00010	DEGAL4462g00010
					DEGAL4757g00060	DEGAL2220g00010	DEGAL1845g00010	DEGAL2320g00010	DEGAL1387g00110	DEGAL6723g00010	DEGAL5054g00030	DEGAL3347g00020
					DEGAL6223g00020	DEGAL4545g00040	DEGAL6858g00010	DEGAL1549g00130	DEGAL6895g00150	DEGAL6638g00030	DEGAL2189g00390	DEGAL7089g00040
					DEGAL1384g00090	DEGAL1674g00010	DEGAL305g00030	DEGAL1549g00150	DEGAL3524g00030	DEGAL3712g00140	DEGAL2192g00190	DEGAL5417g00070
					DEGAL3850g00010	DEGAL6574g00280	DEGAL6532g00020	DEGAL1940g00060	DEGAL2196g00040	DEGAL2800g00010	DEGAL2192g00180	DEGAL3530g00010
					DEGAL1588g00030	DEGAL7004g00100	DEGAL6811g00010	DEGAL2432g00020	DEGAL4600g00090	DEGAL3712g00100	DEGAL3257g00020	DEGAL3347g00030
					DEGAL1930g00070	DEGAL5597g00120	DEGAL6385g00050	DEGAL2040g00070	DEGAL6895g00140	DEGAL6041g00030	DEGAL4960g00020	DEGAL5655g00020
					DEGAL5832g00020	DEGAL728g00190	DEGAL6041g00010	DEGAL4011g00130	DEGAL6182g00030	DEGAL6760g00090	DEGAL1194g00100	DEGAL3251g00030
					DEGAL4462g00010	DEGAL232g00030	DEGAL2607g00080	DEGAL6532g00250	DEGAL5258g00020	DEGAL6541g00010	DEGAL1111g00020	DEGAL245g00020
					DEGAL4325g00020	DEGAL5809g00160	DEGAL2058g00010	DEGAL1921g00040	DEGAL238g00010	DEGAL3712g00110	DEGAL4619g00010	DEGAL6234g00030
					DEGAL4320g00020	DEGAL1343g00200	DEGAL3712g00140	DEGAL7112g00020	DEGAL1950g00010	DEGAL4789g00010	DEGAL72g00110	DEGAL5301g00080
					DEGAL2204g00070	DEGAL4444g00110	DEGAL5395g00050	DEGAL3559g00020	DEGAL4608g00010	DEGAL2607g00060	DEGAL5993g00050	DEGAL2356g00060
					DEGAL3202g00010	DEGAL4233g00020	DEGAL29g00100	DEGAL562g00210	DEGAL4983g00090	DEGAL2682g00030	DEGAL5785g00020	DEGAL5596g00010
					DEGAL6321g00010	DEGAL4321g00090	DEGAL4146g00200	DEGAL3330g00080		DEGAL3712g00120	DEGAL1595g00130	DEGAL3251g00040
					DEGAL4003g00030	DEGAL893g00090	DEGAL2058g00020	DEGAL4147g00010		DEGAL6760g00070	DEGAL1699g00020	DEGAL6569g00010
					DEGAL3190g00060	DEGAL6559g00020	DEGAL2607g00040	DEGAL2040g00040		DEGAL3712g00170	DEGAL1701g00190	DEGAL2145g00180
					DEGAL4189g00020	DEGAL2220g00020	DEGAL2067g00330	DEGAL4646g00070		DEGAL534g00040	DEGAL1595g00120	DEGAL292g00060
					DEGAL766g00010	DEGAL562g00270	DEGAL305g00070	DEGAL3557g00170		DEGAL5394g00010	DEGAL104g00060	DEGAL4003g00030
					DEGAL6895g00130	DEGAL452g00030	DEGAL6532g00060	DEGAL2848g00060		DEGAL611g00100	DEGAL5993g00040	DEGAL4011g00390
					DEGAL1595g00460	DEGAL2221g00010	DEGAL6165g00010	DEGAL4004g00090		DEGAL3712g00150	DEGAL1595g00110	DEGAL4444g00040
					DEGAL6190g00010	DEGAL3248g00010	DEGAL2607g00050	DEGAL495g00010		DEGAL4789g00050	DEGAL1788g00050	DEGAL3511g00090
					DEGAL3128g00020	DEGAL6574g00230	DEGAL3224g00020	DEGAL6365g00110		DEGAL6858g00090	DEGAL2622g00010	DEGAL4444g00030
					DEGAL6623g00010	DEGAL232g00040	DEGAL313g00040	DEGAL491g00090		DEGAL4146g00230	DEGAL3992g00010	DEGAL1777g00010
					DEGAL7124g00010	DEGAL6185g00040	DEGAL4146g00220	DEGAL562g00230		DEGAL6760g00060	DEGAL1701g00170	DEGAL4723g00020
					DEGAL5716g00040	DEGAL395g00060	DEGAL5394g00020	DEGAL5387g00050		DEGAL3712g00160	DEGAL2838g00040	DEGAL5521g00020
					DEGAL4416g00050	DEGAL7167g00110	DEGAL611g00110	DEGAL994g00010		DEGAL5394g00030	DEGAL7132g00050	DEGAL2269g00020
					DEGAL1606g00070	DEGAL892g00090	DEGAL4311g00010	DEGAL486g00010		DEGAL5395g00020	DEGAL5785g00010	DEGAL3136g00020
					DEGAL694g00030	DEGAL1890g00020	DEGAL3663g00010	DEGAL927g00010		DEGAL4146g00140	DEGAL1701g00150	DEGAL3627g00080
					DEGAL4757g00080	DEGAL4329g00020	DEGAL812g00080	DEGAL981g00010		DEGAL2297g00110	DEGAL3873g00050	DEGAL3914g00070
					DEGAL5866g00080	DEGAL4233g00010	DEGAL2682g00010	DEGAL4924g00020		DEGAL6100g00050	DEGAL1701g00140	DEGAL3664g00030
					DEGAL6357g00030	DEGAL6895g00150	DEGAL4789g00040	DEGAL6365g00170		DEGAL4626g00060	DEGAL6052g00010	DEGAL1701g00220
					DEGAL1152g00040	DEGAL3524g00030	DEGAL6481g00060	DEGAL2502g00070		DEGAL1691g00010	DEGAL4007g00050	DEGAL6760g00010
					DEGAL4646g00060	DEGAL2196g00040	DEGAL611g00100	DEGAL2067g00110		DEGAL877g00090	DEGAL5131g00010	DEGAL4011g00200
					DEGAL3902g00070	DEGAL5866g00230	DEGAL7032g00010	DEGAL3655g00010		DEGAL7156g00030	DEGAL6453g00040	DEGAL6004g00010
					DEGAL2578g00010	DEGAL2216g00100	DEGAL3712g00150	DEGAL4797g00010		DEGAL4146g00150	DEGAL2062g00010	DEGAL6481g00040
					DEGAL6590g00030	DEGAL6465g00010	DEGAL6811g00080	DEGAL3867g00080		DEGAL534g00020	DEGAL4007g00060	DEGAL3914g00090
					DEGAL2625g00060	DEGAL232g00050	DEGAL3818g00020	DEGAL5505g00020		DEGAL1809g00010	DEGAL7006g00050	DEGAL611g00120
					DEGAL2067g00160	DEGAL6740g00050	DEGAL4810g00010	DEGAL7137g00010		DEGAL2118g00010	DEGAL6453g00030	DEGAL3136g00040
					DEGAL459g00050	DEGAL5696g00010	DEGAL6811g00090	DEGAL2067g00130		DEGAL561g00040	DEGAL2800g00030	DEGAL3914g00030
					DEGAL5373g00060	DEGAL7167g00100	DEGAL5490g00030	DEGAL2345g00010		DEGAL2059g00010	DEGAL4007g00090	DEGAL525g00020
					DEGAL5752g00030	DEGAL4600g00090	DEGAL877g00070	DEGAL2189g00660		DEGAL1094g00050	DEGAL1999g00030	DEGAL5395g00070
					DEGAL2159g00020	DEGAL893g00070	DEGAL2059g00050	DEGAL3655g00030		DEGAL4961g00100	DEGAL6812g00030	DEGAL4434g00020
					DEGAL6564g00040	DEGAL2196g00050	DEGAL936g00040	DEGAL2785g00020		DEGAL1931g00050	DEGAL5391g00010	DEGAL6752g00010
					DEGAL3712g00160	DEGAL6182g00030	DEGAL4569g00010	DEGAL6051g00020		DEGAL400g00020	DEGAL335g00230	DEGAL3906g00060
					DEGAL6757g00070	DEGAL1392g00010	DEGAL5490g00040	DEGAL2067g00140		DEGAL283g00050	DEGAL6812g00020	DEGAL3906g00070
					DEGAL4735g00010	DEGAL6559g00080	DEGAL936g00050	DEGAL6925g00040		DEGAL5925g00060	DEGAL746g00010	DEGAL6532g00040
					DEGAL4572g00100	DEGAL5757g00010	DEGAL4655g00010	DEGAL6734g00110		DEGAL1681g00100	DEGAL6812g00010	DEGAL562g00010
					DEGAL3056g00020	DEGAL3185g00010	DEGAL5490g00010	DEGAL1549g00070		DEGAL2145g00090	DEGAL2826g00010	DEGAL1287g00040
					DEGAL5975g00020	DEGAL1393g00010	DEGAL475g00020	DEGAL7137g00040		DEGAL6138g00010	DEGAL4007g00080	DEGAL5513g00090
					DEGAL4594g00020	DEGAL3240g00060	DEGAL936g00060	DEGAL2502g00040		DEGAL2644g00020	DEGAL6598g00090	DEGAL2768g00010
					DEGAL3448g00020	DEGAL395g00040	DEGAL1970g00010	DEGAL1608g00010		DEGAL4011g00280	DEGAL5577g00020	DEGAL4434g00010
					DEGAL6508g00010	DEGAL5258g00020	DEGAL1126g00090	DEGAL5385g00020		DEGAL562g00030	DEGAL2481g00030	DEGAL6609g00010
					DEGAL6801g00090	DEGAL3246g00010	DEGAL877g00080	DEGAL5444g00010		DEGAL525g00110	DEGAL3784g00020	DEGAL2329g00030
					DEGAL1303g00050	DEGAL6521g00010	DEGAL6981g00010	DEGAL3963g00020		DEGAL2145g00060	DEGAL335g00270	DEGAL3173g00010
					DEGAL3712g00170	DEGAL5535g00010	DEGAL6100g00040	DEGAL3336g00070		DEGAL3356g00010	DEGAL1387g00010	DEGAL694g00030
					DEGAL6793g00050	DEGAL893g00040	DEGAL4655g00030	DEGAL2502g00050		DEGAL5588g00020	DEGAL2767g00010	DEGAL5394g00050
					DEGAL5866g00070	DEGAL6682g00010	DEGAL7156g00020	DEGAL2067g00050		DEGAL561g00060	DEGAL335g00280	DEGAL3173g00020
					DEGAL6662g00050	DEGAL238g00010	DEGAL2557g00010	DEGAL2189g00600		DEGAL5925g00010	DEGAL6033g00010	DEGAL6320g00010
					DEGAL6409g00050	DEGAL896g00010	DEGAL437g00020	DEGAL6185g00050		DEGAL2145g00080	DEGAL4163g00010	DEGAL6321g00010
					DEGAL3270g00060	DEGAL1950g00010	DEGAL6416g00060	DEGAL2067g00060		DEGAL5425g00030	DEGAL2481g00010	DEGAL3712g00100
					DEGAL1276g00010	DEGAL395g00050	DEGAL6100g00020	DEGAL957g00020		DEGAL2204g00060	DEGAL5577g00040	DEGAL6541g00010
					DEGAL6409g00060	DEGAL2813g00040	DEGAL3856g00030	DEGAL2627g00010		DEGAL3683g00040	DEGAL3405g00010	DEGAL3712g00110
					DEGAL674g00030	DEGAL6018g00140	DEGAL1375g00010	DEGAL896g00060		DEGAL1940g00080	DEGAL4163g00020	DEGAL4741g00160
					DEGAL4403g00040	DEGAL4608g00010	DEGAL5925g00090	DEGAL2067g00070		DEGAL6532g00130	DEGAL3628g00010	DEGAL2682g00030
					DEGAL3874g00010	DEGAL1782g00240	DEGAL3760g00010	DEGAL5030g00060		DEGAL3637g00010	DEGAL4990g00080	DEGAL3712g00120
					DEGAL4417g00020	DEGAL5697g00010	DEGAL3224g00070	DEGAL2627g00020		DEGAL2575g00020	DEGAL2593g00050	DEGAL3165g00030
					DEGAL491g00040	DEGAL4983g00090	DEGAL694g00010	DEGAL3336g00020		DEGAL3557g00080	DEGAL2915g00060	DEGAL3712g00170
					DEGAL938g00050	DEGAL5975g00010	DEGAL936g00030	DEGAL2627g00030		DEGAL6532g00120	DEGAL3902g00080	DEGAL5394g00020
					DEGAL6612g00010	DEGAL515g00010	DEGAL3100g00010	DEGAL896g00080		DEGAL2575g00010	DEGAL6416g00340	DEGAL5394g00010
					DEGAL2954g00030	DEGAL2693g00080	DEGAL4347g00010	DEGAL5405g00070		DEGAL5253g00030	DEGAL2915g00090	DEGAL611g00100
					DEGAL3574g00220	DEGAL2197g00060	DEGAL6944g00040	DEGAL3336g00040		DEGAL1989g00110	DEGAL5651g00020	DEGAL5394g00040
					DEGAL1649g00130		DEGAL342g00010	DEGAL887g00100		DEGAL6087g00040	DEGAL6416g00330	DEGAL4789g00050
					DEGAL2984g00010		DEGAL3914g00010	DEGAL1989g00070		DEGAL525g00140	DEGAL3239g00010	DEGAL6858g00090
					DEGAL3857g00060		DEGAL5926g00010	DEGAL2848g00090		DEGAL5617g00070	DEGAL1071g00020	DEGAL4789g00060
					DEGAL3637g00010		DEGAL5925g00040	DEGAL896g00030		DEGAL2076g00020	DEGAL6416g00310	DEGAL3712g00160
					DEGAL6508g00020		DEGAL283g00040	DEGAL4013g00010		DEGAL5617g00080	DEGAL4946g00040	DEGAL5394g00030
					DEGAL4417g00030		DEGAL562g00030	DEGAL2384g00010		DEGAL6771g00050	DEGAL5191g00010	DEGAL5395g00020
					DEGAL2012g00010		DEGAL6944g00050	DEGAL6743g00030		DEGAL5617g00090	DEGAL6245g00010	DEGAL4146g00140
					DEGAL6948g00010		DEGAL1931g00090	DEGAL4444g00110		DEGAL6771g00060	DEGAL5885g00030	DEGAL4347g00040
					DEGAL5228g00020		DEGAL3298g00020	DEGAL6185g00040		DEGAL6532g00150	DEGAL4946g00020	DEGAL4347g00030
					DEGAL4562g00030		DEGAL5427g00020	DEGAL6619g00030		DEGAL6409g00050	DEGAL5280g00040	DEGAL2204g00010
					DEGAL4562g00040		DEGAL283g00080	DEGAL6301g00030		DEGAL6365g00260	DEGAL2189g00270	DEGAL2067g00290
					DEGAL3689g00040		DEGAL6290g00060	DEGAL6682g00010		DEGAL6771g00070	DEGAL5978g00030	DEGAL1970g00010
					DEGAL2915g00080		DEGAL2145g00080	DEGAL1012g00020		DEGAL1404g00050	DEGAL72g00010	DEGAL7156g00030
					DEGAL1843g00030		DEGAL5866g00010	DEGAL1393g00020		DEGAL6365g00250	DEGAL5910g00020	DEGAL4146g00150
					DEGAL365g00020		DEGAL283g00090	DEGAL896g00010		DEGAL4733g00070	DEGAL2114g00120	DEGAL2145g00030
					DEGAL858g00010		DEGAL121g00090	DEGAL6682g00020		DEGAL1471g00040	DEGAL3495g00050	DEGAL3942g00020
					DEGAL3305g00020		DEGAL1031g00020	DEGAL5866g00240		DEGAL6821g00010	DEGAL2189g00250	DEGAL1809g00010
					DEGAL3468g00010		DEGAL3058g00010	DEGAL5020g00020		DEGAL2135g00010	DEGAL4011g00400	DEGAL4872g00460
					DEGAL1296g00010		DEGAL1989g00100	DEGAL5625g00010		DEGAL1471g00020	DEGAL2114g00140	DEGAL1595g00070
					DEGAL5398g00020		DEGAL6577g00030	DEGAL1628g00020		DEGAL75g00010	DEGAL2189g00260	DEGAL4146g00180
					DEGAL5926g00030		DEGAL3058g00020	DEGAL5020g00030		DEGAL534g00160	DEGAL6583g00030	DEGAL4741g00130
					DEGAL5228g00010		DEGAL6205g00010	DEGAL806g00020		DEGAL4585g00010	DEGAL4207g00010	DEGAL5270g00030
					DEGAL6419g00010		DEGAL4011g00110	DEGAL5997g00010		DEGAL3644g00010	DEGAL5978g00070	DEGAL4741g00140
					DEGAL3857g00150		DEGAL5617g00050	DEGAL1843g00070		DEGAL2022g00010	DEGAL2189g00240	DEGAL6070g00010
					DEGAL3712g00120		DEGAL3594g00010	DEGAL5020g00040		DEGAL3712g00090	DEGAL4078g00140	DEGAL4376g00020
					DEGAL1403g00020		DEGAL484g00220	DEGAL2693g00050		DEGAL4733g00100	DEGAL4040g00020	DEGAL4961g00110
					DEGAL5074g00020		DEGAL4060g00080	DEGAL3844g00020		DEGAL1549g00190	DEGAL330g00020	DEGAL1933g00010
					DEGAL893g00120		DEGAL1989g00110	DEGAL6864g00040		DEGAL2137g00040	DEGAL330g00030	DEGAL5270g00050
					DEGAL4562g00050		DEGAL771g00020	DEGAL2307g00160		DEGAL4146g00280	DEGAL6230g00110	DEGAL1126g00040
					DEGAL6581g00090		DEGAL2144g00010	DEGAL2436g00090		DEGAL6849g00010	DEGAL6824g00210	DEGAL936g00020
					DEGAL5526g00010		DEGAL3011g00010	DEGAL705g00070		DEGAL4733g00150	DEGAL6824g00220	DEGAL1931g00050
					DEGAL2625g00020		DEGAL5802g00020	DEGAL3844g00010		DEGAL5597g00050	DEGAL1858g00010	DEGAL5426g00020
					DEGAL788g00010		DEGAL2144g00020	DEGAL801g00030		DEGAL2189g00700	DEGAL1423g00030	DEGAL283g00050
					DEGAL2104g00010		DEGAL5617g00080	DEGAL899g00050		DEGAL4837g00010	DEGAL3098g00030	DEGAL5925g00060
					DEGAL5832g00010		DEGAL771g00030	DEGAL2436g00030		DEGAL1118g00060	DEGAL72g00060	DEGAL6290g00010
					DEGAL1549g00130		DEGAL5617g00090	DEGAL1019g00010		DEGAL4733g00160	DEGAL6375g00030	DEGAL6416g00020
					DEGAL2774g00010		DEGAL3498g00040	DEGAL252g00020		DEGAL6608g00020	DEGAL7132g00130	DEGAL283g00030
					DEGAL3712g00090		DEGAL5684g00020	DEGAL3835g00010		DEGAL2714g00010	DEGAL4452g00040	DEGAL4011g00280
					DEGAL3712g00110		DEGAL6771g00070	DEGAL531g00020		DEGAL6847g00010	DEGAL6831g00020	DEGAL5926g00030
					DEGAL5057g00020		DEGAL1404g00050	DEGAL4207g00130		DEGAL3848g00010	DEGAL5288g00010	DEGAL938g00050
					DEGAL3712g00100		DEGAL3498g00030	DEGAL2963g00010		DEGAL562g00180	DEGAL46g00020	DEGAL1681g00120
					DEGAL3324g00100		DEGAL4182g00060	DEGAL806g00090		DEGAL666g00060	DEGAL7132g00140	DEGAL6079g00010
					DEGAL4585g00010		DEGAL3498g00020	DEGAL646g00050		DEGAL1118g00020	DEGAL3272g00080	DEGAL562g00030
					DEGAL2625g00040		DEGAL3758g00110	DEGAL4318g00010		DEGAL1723g00010	DEGAL2381g00030	DEGAL525g00110
					DEGAL5400g00090		DEGAL4129g00020	DEGAL2623g00150		DEGAL3250g00050	DEGAL3272g00070	DEGAL4060g00050
					DEGAL4206g00020		DEGAL6437g00010	DEGAL5016g00020		DEGAL1940g00030	DEGAL6831g00010	DEGAL2365g00030
					DEGAL3689g00030		DEGAL4733g00060	DEGAL646g00060		DEGAL4279g00030	DEGAL4872g00250	DEGAL3635g00010
							DEGAL3510g00010	DEGAL4207g00110		DEGAL6750g00010	DEGAL4545g00020	DEGAL5588g00020
							DEGAL4646g00100	DEGAL5291g00060		DEGAL3751g00010	DEGAL1899g00010	DEGAL5925g00010
							DEGAL4129g00010	DEGAL6768g00020		DEGAL6532g00210	DEGAL6590g00030	DEGAL5586g00020
							DEGAL1094g00010	DEGAL2853g00010		DEGAL1549g00130	DEGAL4872g00240	DEGAL3906g00110
							DEGAL6437g00020	DEGAL4207g00120		DEGAL1549g00150	DEGAL5629g00030	DEGAL5588g00010
							DEGAL966g00060	DEGAL4749g00010		DEGAL1940g00050	DEGAL4545g00010	DEGAL5586g00030
							DEGAL877g00010	DEGAL646g00080		DEGAL3252g00010	DEGAL4898g00010	DEGAL5924g00010
							DEGAL1903g00050	DEGAL6442g00020		DEGAL2320g00020	DEGAL2474g00010	DEGAL5491g00120
							DEGAL1471g00010	DEGAL3061g00010		DEGAL6896g00010	DEGAL3528g00030	DEGAL3163g00010
							DEGAL4407g00280	DEGAL5405g00010		DEGAL5925g00130	DEGAL412g00160	DEGAL2575g00030
							DEGAL2135g00010	DEGAL2192g00340		DEGAL2931g00010	DEGAL4456g00010	DEGAL1384g00120
							DEGAL4146g00310	DEGAL6103g00020		DEGAL6896g00030	DEGAL605g00070	DEGAL5513g00160
							DEGAL272g00030	DEGAL4474g00030		DEGAL6864g00130	DEGAL4007g00100	DEGAL1940g00080
							DEGAL4262g00010	DEGAL6103g00030		DEGAL7053g00040	DEGAL6801g00010	DEGAL6365g00200
							DEGAL1530g00010	DEGAL6319g00030		DEGAL7112g00020	DEGAL728g00190	DEGAL6532g00130
							DEGAL5558g00020	DEGAL5020g00010		DEGAL4396g00010	DEGAL4003g00160	DEGAL6310g00020
							DEGAL2566g00040	DEGAL3881g00010		DEGAL562g00200	DEGAL3524g00030	DEGAL2596g00010
							DEGAL2020g00010	DEGAL1595g00310		DEGAL6532g00230	DEGAL4600g00090	DEGAL3637g00010
							DEGAL7040g00120	DEGAL4642g00120		DEGAL2040g00030	DEGAL5317g00020	DEGAL2575g00020
							DEGAL2625g00010	DEGAL5763g00010		DEGAL5539g00010	DEGAL238g00010	DEGAL1384g00130
							DEGAL2119g00010	DEGAL1683g00020		DEGAL5866g00190	DEGAL1891g00020	DEGAL3557g00080
							DEGAL2844g00140	DEGAL5484g00010		DEGAL2040g00010	DEGAL6961g00010	DEGAL6532g00120
							DEGAL3108g00010	DEGAL646g00110		DEGAL2848g00060		DEGAL5513g00180
							DEGAL1152g00120	DEGAL2418g00020		DEGAL4004g00090		DEGAL2144g00040
							DEGAL2566g00010	DEGAL4363g00100		DEGAL1393g00080		DEGAL4182g00020
							DEGAL3222g00010	DEGAL6400g00050		DEGAL4917g00040		DEGAL6750g00060
							DEGAL6174g00030	DEGAL5785g00190		DEGAL2280g00010		DEGAL5743g00050
							DEGAL2137g00050	DEGAL2963g00030		DEGAL5906g00010		DEGAL2076g00020
							DEGAL3818g00010	DEGAL3253g00050		DEGAL6771g00120		DEGAL3557g00030
							DEGAL5262g00010	DEGAL6011g00030		DEGAL981g00010		DEGAL5743g00040
							DEGAL4146g00250	DEGAL4872g00150		DEGAL4416g00110		DEGAL6771g00050
							DEGAL1838g00010	DEGAL7118g00050		DEGAL2681g00170		DEGAL5617g00090
							DEGAL2215g00020	DEGAL4872g00140		DEGAL2785g00030		DEGAL1384g00100
							DEGAL5597g00070	DEGAL1683g00010		DEGAL2681g00160		DEGAL6771g00060
							DEGAL534g00150	DEGAL6400g00010		DEGAL6647g00010		DEGAL6577g00050
							DEGAL2022g00030	DEGAL1595g00390		DEGAL1702g00030		DEGAL6409g00050
							DEGAL2137g00070	DEGAL2377g00010		DEGAL2681g00150		DEGAL6365g00260
							DEGAL4146g00270	DEGAL2592g00040		DEGAL3867g00080		DEGAL1384g00110
							DEGAL2137g00060	DEGAL6895g00230		DEGAL1320g00010		DEGAL6771g00070
							DEGAL3891g00020	DEGAL4790g00010		DEGAL3655g00040		DEGAL6365g00250
							DEGAL4427g00020	DEGAL4111g00010		DEGAL6925g00030		DEGAL6409g00060
							DEGAL3451g00020	DEGAL6730g00030		DEGAL1857g00010		DEGAL3510g00020
							DEGAL4427g00010	DEGAL6895g00220		DEGAL2785g00020		DEGAL6365g00270
							DEGAL3646g00010	DEGAL2592g00060		DEGAL981g00030		DEGAL3646g00020
							DEGAL5136g00010	DEGAL6895g00250		DEGAL484g00140		DEGAL1094g00040
							DEGAL5715g00010	DEGAL335g00050		DEGAL3876g00010		DEGAL2135g00010
							DEGAL1301g00030	DEGAL4404g00110		DEGAL4607g00010		DEGAL4733g00080
							DEGAL526g00020	DEGAL6895g00240		DEGAL2502g00040		DEGAL3758g00120
							DEGAL1502g00020	DEGAL335g00060		DEGAL1606g00080		DEGAL4407g00270
							DEGAL666g00050	DEGAL7113g00020		DEGAL3963g00020		DEGAL5127g00020
							DEGAL1118g00010	DEGAL5094g00030		DEGAL2067g00050		DEGAL4129g00030
							DEGAL4279g00050	DEGAL5213g00010		DEGAL3020g00020		DEGAL1031g00050
							DEGAL1001g00030	DEGAL2592g00010		DEGAL6301g00050		DEGAL75g00010
							DEGAL411g00060	DEGAL4868g00070		DEGAL2067g00060		DEGAL2625g00020
							DEGAL1118g00020	DEGAL6400g00070		DEGAL4049g00010		DEGAL4585g00010
							DEGAL3250g00060	DEGAL5529g00010		DEGAL2627g00010		DEGAL3712g00040
							DEGAL4616g00010	DEGAL2638g00070		DEGAL4982g00030		DEGAL6675g00020
							DEGAL1502g00010	DEGAL1724g00010		DEGAL2067g00070		DEGAL3712g00090
							DEGAL4427g00070	DEGAL7113g00030		DEGAL2627g00020		DEGAL4146g00280
							DEGAL5925g00150	DEGAL3546g00010		DEGAL3336g00020		DEGAL5715g00050
							DEGAL293g00010	DEGAL2192g00270		DEGAL2627g00030		DEGAL6675g00010
							DEGAL5915g00040	DEGAL728g00010		DEGAL896g00080		DEGAL534g00140
							DEGAL6734g00020	DEGAL3795g00020		DEGAL5030g00040		DEGAL4733g00150
							DEGAL1940g00060	DEGAL3977g00010		DEGAL4733g00040		DEGAL5597g00050
							DEGAL1059g00020	DEGAL2492g00030		DEGAL7103g00010		DEGAL2189g00700
							DEGAL2432g00020	DEGAL2302g00010		DEGAL1989g00070		DEGAL4837g00010
							DEGAL2040g00070	DEGAL4308g00030		DEGAL5597g00130		DEGAL1118g00050
							DEGAL4011g00130	DEGAL3977g00020		DEGAL896g00030		DEGAL4733g00170
							DEGAL7112g00010	DEGAL6947g00020		DEGAL5597g00140		DEGAL6608g00020
							DEGAL3377g00020	DEGAL2492g00020		DEGAL1989g00060		DEGAL5715g00020
[truncated: 518 more rows]

## Sheet: All DEG List
Transcript	Sequence Description A	Omicbox Sequence Description	Eggs_TPM	Larvae_TPM	Protonymph_TPM	Deutonymph_TPM	Adult Female_TPM	Adult Male_TPM	Sequence Length	Blast Hits Count	Blast Min E-Value	Blast Similarity Mean	Annotation GO Count	Annotation GO ID	Annotation GO Term	Enzyme Code	Enzyme Name	InterPro Accession	InterPro GO ID	InterPro GO Term
DEGAL5400g00090	GP80 precursor, partial vitellogenin uncharacterized protein LOC111272963 vitellogenin 1 uncharacterized protein LOC111249970	vitellogenin 1	16	12	470	8	420284	22	10971	20	0	0.6874	2	GO:0005319;GO:0006869	lipid transporter activity;lipid transport	0	0	IPR001846;IPR001747;IPR015255;IPR015816;noIPR;IPR001747;IPR001747;IPR001846;IPR001846;IPR015819;IPR011030;IPR015819;IPR015819;IPR011030;IPR015819	;GO:0005319/GO:0006869;GO:0005319/GO:0006869;GO:0005319/GO:0006869;;GO:0005319/GO:0006869;GO:0005319/GO:0006869;;;GO:0005319/GO:0006869;;GO:0005319/GO:0006869;GO:0005319/GO:0006869;;GO:0005319/GO:0006869	;lipid transporter activity/lipid transport;lipid transporter activity/lipid transport;lipid transporter activity/lipid transport;;lipid transporter activity/lipid transport;lipid transporter activity/lipid transport;;;lipid transporter activity/lipid transport;;lipid transporter activity/lipid transport;lipid transporter activity/lipid transport;;lipid transporter activity/lipid transport
DEGAL1600g00010	hypothetical protein BIW11_11831 hypothetical protein CCH79_00019331, partial	NADH dehydrogenase [ubiquinone] 1 alpha subcomplex subunit 5 isoform X2	124.106	498.604	709.335	60.4988	98.2669	130.592	306	20	1.5e-36	0.7214	0	0	0	0	0	IPR006806;IPR006806	GO:0022904;GO:0022904	respiratory electron transport chain;respiratory electron transport chain
DEGAL2114g00130	No hits found	---NA---	58	4222	5863	543	503	1616	381	0	0	0	0	0	0	0	0	0	0	0
DEGAL646g00080	No hits found	---NA---	701.47	1482.62	6178.38	648.918	1045.88	8253.06	510	0	0	0	0	0	0	0	0	0	0	0
DEGAL5871g00030	hypothetical protein PCANC_04566 [Puccinia coronata var. avenae f. sp. avenae,]	transforming growth factor-beta-induced protein ig-h3-like	21	428	1032	138	76	146	1308	20	4.1e-86	0.4725	1	GO:0005488	binding	0	0	IPR000782;IPR036378;IPR036378;noIPR;noIPR;noIPR;noIPR;noIPR;noIPR;IPR000782;IPR000782;IPR036378;IPR036378	;;;;;;;;;;;;	;;;;;;;;;;;;
DEGAL3589g00060	hypothetical protein BIW11_08768 hypothetical protein BIW11_01513	skin secretory protein xP2-like	419	4084	40310	5600	9926	48579	2934	20	2.1e-78	0.6661	0	0	0	0	0	noIPR	0	0
DEGAL5871g00040	transforming growth factor-beta-induced protein ig-h3-like isoform X3 fasciclin, putative	transforming growth factor-beta-induced protein ig-h3-like	3	204	411	60	33	34	684	20	4.4e-75	0.5687	0	0	0	0	0	IPR036378;IPR000782;IPR032954;noIPR;IPR032954;noIPR;IPR000782;IPR036378	;;GO:0005518/GO:0008283/GO:0050840/GO:0007155/GO:0005178;;GO:0005518/GO:0008283/GO:0050840/GO:0007155/GO:0005178;;;	;;collagen binding/cell population proliferation/extracellular matrix binding/cell adhesion/integrin binding;;collagen binding/cell population proliferation/extracellular matrix binding/cell adhesion/integrin binding;;;
DEGAL5284g00180	Ctss protein cathepsin S protein cathepsin S isoform X3	cathepsin L-like	201	17331	29013	4613	2615	1728	1014	20	1.3e-166	0.5844	1	GO:0008233	peptidase activity	0	0	IPR000668;noIPR;IPR000668;IPR013201;noIPR;noIPR;IPR025661;IPR000169;IPR039417;IPR038765	GO:0008234/GO:0006508;;GO:0008234/GO:0006508;;;;;;;	cysteine-type peptidase activity/proteolysis;;cysteine-type peptidase activity/proteolysis;;;;;;;
DEGAL2021g00010	uncharacterized protein LOC111245329 hypothetical protein BIW11_01358	saliva protein	25065.1	38154.1	5561.03	924.707	990.183	7063.56	417	4	4.7e-61	0.7711	0	0	0	0	0	0	0	0
DEGAL5607g00050	hypothetical protein BIW11_10095 cuticle protein 7-like cuticle protein 21	cuticle protein 7	209	9727	1393	243	31	824	318	6	3.1e-13	0.8211	0	0	0	0	0	IPR012540	GO:0042302	structural constituent of cuticle
DEGAL3589g00050	hypothetical protein BIW11_01513	skin secretory protein xP2-like	401	7806	105231	18975	9192	49410	2721	20	2.4e-52	0.7499	0	0	0	0	0	0	0	0
DEGAL5573g00040	uncharacterized protein LOC111243905 isoform X2 uncharacterized protein LOC106467412 uncharacterized protein LOC111085455 uncharacterized protein LOC106458062	serine/arginine repetitive matrix protein 1-like	77	4884	507	99	34	67	1053	20	3.5e-41	0.7134	1	GO:0016020	membrane	0	0	noIPR;noIPR;noIPR;noIPR;noIPR;noIPR;noIPR;noIPR	;;;;;;;	;;;;;;;
DEGAL423g00010	#N/A	leukocyte elastase inhibitor-like	44.9269	1939.59	1588.41	312.201	770.755	1751.61	1281	20	0	0.5507	1	GO:0005615	extracellular space	0	0	IPR042185;IPR042178;IPR023796;IPR000215;noIPR;noIPR;IPR036186	;;;GO:0005615;;;	;;;extracellular space;;;
DEGAL5607g00070	hypothetical protein RR48_05671 shematrin-like protein 2 precursor hypothetical protein glycine-rich RNA-binding protein GRP2A-like, partial cuticle protein 21 hypothetical protein X975_19327, partial	cuticle protein 7	1	89	3409	739	185	3184	267	4	5.6e-09	0.7181	0	0	0	0	0	0	0	0
DEGAL6559g00080	No hits found	---NA---	169	10637	22141	5028	6305	4982	399	0	0	0	0	0	0	0	0	0	0	0
DEGAL1580g00030	No hits found	---NA---	11	387.362	428.392	102.198	96.8193	136.121	312	0	0	0	0	0	0	0	0	0	0	0
DEGAL6598g00050	No hits found	---NA---	5	316.857	1038	255	27	399	582	0	0	0	0	0	0	0	0	noIPR;noIPR;noIPR;noIPR	;;;	;;;
DEGAL577g00010	cathepsin L1-like isoform 1 precursor Cathepsin L-1	cathepsin L1	60.2136	4619.97	7556.92	1858.94	1488.04	1178.54	1062	20	0	0.6171	3	GO:0005488;GO:0006508;GO:0008234	binding;proteolysis;cysteine-type peptidase activity	0	0	IPR000668;IPR013201;IPR000668;noIPR;noIPR;noIPR;IPR000169;IPR025661;IPR039417;IPR038765	GO:0008234/GO:0006508;;GO:0008234/GO:0006508;;;;;;;	cysteine-type peptidase activity/proteolysis;;cysteine-type peptidase activity/proteolysis;;;;;;;
DEGAL6811g00090	#N/A	leukocyte elastase inhibitor-like isoform X1	30.0731	1719.41	1222.59	311.799	927.245	1171.39	1221	20	0	0.56	1	GO:0005615	extracellular space	0	0	IPR042185;IPR042178;IPR023796;noIPR;IPR000215;noIPR;IPR036186	;;;;GO:0005615;;	;;;;extracellular space;;
DEGAL411g00050	#N/A	NADH dehydrogenase [ubiquinone] iron-sulfur protein 4, mitochondrial	355.983	775.047	656.764	171.459	298.392	473.067	555	20	6.4e-79	0.7811	5	GO:0005747;GO:0008137;GO:0022900;GO:0050794;GO:0050896	mitochondrial respiratory chain complex I;NADH dehydrogenase (ubiquinone) activity;electron transport chain;regulation of cellular process;response to stimulus	EC:7.1.1.2;EC:1.6.5.11;EC:1.6.99.3	NADH:ubiquinone reductase (H(+)-translocating);NADH dehydrogenase (quinone);NADH dehydrogenase	IPR006885;IPR038532;noIPR;noIPR;IPR006885	GO:0016651/GO:0022900;;;;GO:0016651/GO:0022900	oxidoreductase activity, acting on NAD(P)H/electron transport chain;;;;oxidoreductase activity, acting on NAD(P)H/electron transport chain
DEGAL2502g00070	#N/A	spondin-1-like isoform X1	17	79	535	143	505	210	1365	20	4.1e-106	0.5995	0	0	0	0	0	IPR038678;IPR002861;IPR042307;IPR009465;noIPR;noIPR;noIPR;noIPR;IPR002861;IPR009465;IPR002861	;;;;;;;;;;	;;;;;;;;;;
DEGAL225g00050	uncharacterized protein LOC100906280	uncharacterized protein LOC111244379	118	9872	2673	733	484	1440	468	3	3.1e-22	0.727	0	0	0	0	0	noIPR;noIPR	;	;
[truncated: 6,003 more rows]

## Sheet: Venn Results
Names	total	elements
[truncated: 6,025 more rows]

## Sheet: AF vs AM
Tags	Name	Description	Omics Description	AF	AM	M	D	Probability	Ranking	Log2 ratio	Fold change
[truncated: 1,625 more rows]

[truncated: 5 more sheets: AF vs D, AM vs D, P vs D, L vs P, E vs AF]
