# Supplementary material for: Transcriptomic analysis of the poultry red mite, Dermanyssus gallinae, across all stages of the lifecycle
Source: BMC Genomics. 2021 Apr 7;22:248. doi: 10.1186/s12864-021-07547-9 (PMC8028124; doi:10.1186/s12864-021-07547-9)
Supplement: Supplementary file 7 — Additional file 7: Supplementary file 7. Putative Dermanyssus gallinae homologues of the 39 house dust mite allergens classified by the WHO/International Union of Immunological Societies Allergen Nomenclature Subcommittee (WHO/IUISAN http://www.allergen.org/). [file 12864_2021_7547_MOESM7_ESM.xlsx]

## Sheet: Suppl. table
Allergen Group (House dust mite nomenclature)	BlastP Top Hit					Life Stage Abundance Data (Trancripts per million)						Network analysis data
	Blast Query	PRM Trancript	Gene Description	Score	E value	Eggs	Larvae	Protonymph	Deutonymph	Adult Female	Adult Male	Super Cluster
Group 1 - Cysteine Protease	Der f 1 BAC53948	DEGAL5284g00180	Ctss protein cathepsin S protein cathepsin S isoform X3	132	1e-31	201	17331	29013	4613	2615	1728	4
		DEGAL4253g00010	Cathepsin L-like cysteine proteinase	131	3e-31	81.1048	687.452	5488.18	28467	21767.2	28425.9	1
		DEGAL1163g00010	Cathepsin S precursor-like	130	5e-31	46	1795	4541	2385	824	3031	14
		DEGAL5284g00210	Cathepsin L-1 cathepsin S	130	7e-31	4	13.5	23.2	2061.14	28.0119	15147.1	2
		DEGAL5427g00050	Venom C1A protease 2 cathepsin	129	1e-30	61.8193	4540.57	1987.3	16566.4	8014.6	10030.1	15
		DEGAL5953g00010	Cathepsin L-1 cathepsin S isoform X1 mexicain	128	2e-30	2	13.5	5.8	246.328	0	3957.81	2
		DEGAL5284g00190	Cathepsin L Cathepsin L-1	122	2e-28	48	5005.69	2361.24	822.85	574	372.822	5
		DEGAL4253g00020	Cathepsin L-like cysteine proteinase	119	1e-27	268.895	16135.5	11093.8	38268	20738.8	31357.1	16
		DEGAL577g00030	Cathepsin L-1 zingipain-2-like papain family cysteine protease	119	1e-27	9	97	1	88	0	752.202	11
		DEGAL577g00010	Cathepsin L1-like isoform 1 precursor Cathepsin L-1	117	4e-27	60.2136	4619.97	7556.92	1858.94	1488.04	1178.54	4
		DEGAL577g00060	Cathepsin L1-like isoform 1 precursor Cathepsin L-1	117	4e-27	8.85173	51	47	2858.37	42	18906.3	2
		DEGAL577g00070	Cathepsin L1-like isoform 1 precursor Cathepsin L-1	116	1e-26	3.14286	10.5	10.875	971.121	18.04	13956.9	2
		DEGAL577g00080	Cathepsin L1-like isoform 1 precursor Cathepsin L-1	116	1e-26	7.85714	10.5	18.125	629.505	22.96	11130.8	2
		DEGAL5284g00220	Cathepsin S, t cathepsin L1-like mexicain	115	2e-26	0	0	3	1497.37	30.1661	11387.1	2
		DEGAL2647g00010	Cathepsin L1 isoform X2 venom C1A protease 2	114	3e-26	202.074	377.012	1502.86	1381.95	2235.06	3505.81	16
		DEGAL2094g00010	Cathepsin L1 isoform X2 venom C1A protease 2	114	4e-26	1107.93	1274.99	2671.14	5649.05	14076.9	17740.2	2
		DEGAL2607g00030	CTSS, partial cathepsin S mexicain cathepsin L-like	113	8e-26	120	7764	47	19	2	52	5
		DEGAL7093g00010	Peptidase C1A cysteine proteinase-1	112	2e-25	6408.17	19311.5	20067.1	30697.6	37035.9	16431	15
		DEGAL403g00010	Peptidase C1A cysteine proteinase-1	110	6e-25	1693.83	10158.5	9845.92	14453.4	18054.1	5592.01	15
		DEGAL2332g00020	Cathepsin L-like cysteine proteinase	102	1e-22	67	525	35	861	2113	1664	1
		DEGAL2607g00040	Venom C1A protease 2 cathepsin L	101	2e-22	123	12655.8	5632.83	1988.5	1427.93	1019.06	5
		DEGAL2607g00050	Zingipain-2-like cathepsin L-like	102	2e-22	656	54683.2	60551.2	23923.5	14988.1	11423.9	4
		DEGAL2390g00010	Silicatein a4 cathepsin L1-like	94	5e-20	4	1	3	391	645	3373	2
		DEGAL259g00010	Cathepsin S-like, cathepsin S cysteine protease cathepsin L	90.1	8e-19	9.5491	1175.18	480.985	400.81	133.329	88.2303	5
		DEGAL4336g00010	Cathepsin S-like, cathepsin L1-like zingipain-1-like	64.7	4e-11	7.4509	795.817	420.015	279.19	101.671	149.77	5
Group 2 - MD-2 ML-lipid recognition/NPC2	Der p 2 AAF86462.1	DEGAL3867g00080	Mite allergen Der f 2 mite group 2 allergen/epididymal secretory protein E1-like	65.5	5e-12	136	2736	20300	25988	14825	10002	15
		DEGAL4453g00010	Niemann-Pick type C2 protein a NPC intracellular cholesterol transporter 2	46.6	3e-06	8665.78	6320.51	3245.32	4787.71	6885.53	5589.06	6
	PSOVI17g08010	DEGAL6668g00010	Der p 2-like allergen	42.7	3e-05	68	1	18	2744	227	115709	2
Group 3 - Serine protease - trypsin-like	Der p 3 AAA19973.1	DEGAL1643g00010	Brain-specific serine protease 4 stubble-like	159	8e-40	230	2293	7	17	2	4	5
		DEGAL2192g00370	Cationic trypsin-like isoform X3 chymotrypsinogen coagulation factor X, coagulation factor VII ,transmembrane protease serine 9	155	9e-39	363	1290	23	46	21	43	5
		DEGAL5677g00020	Serine proteinase stubble isoform X1	155	1e-38	228	2053	11	19	3405	6	10
		DEGAL1643g00030	Brain-specific serine protease 4 isoform X3 serine proteinase stubble isoform X1 and X2	155	2e-38	52	550	8	40	3007	15	1
		DEGAL1643g00020	Serine proteinase stubble-like isoform X1 and X2	153	4e-38	35.2301	122.64	7	25.435	2922.94	3	1
		DEGAL6526g00020	Brain-specific serine protease 4 isoform X3, serine proteinase stubble-like isoform X1 , isoform C serine proteinase stubble isoform X4	153	5e-38	5.76989	3.36014	0	6.565	555.059	0	1
		DEGAL1341g00020	Proclotting enzyme-like isoform X2 transmembrane protease serine 9-like clotting factor B-like	133	5e-32	1435	1705	2412	3944	3059	5739	16
		DEGAL2151g00020	Serine proteinase stubble-like isoform X1, serine proteinase stubble-like isoform X4 trypsin-1-like isoform X1	129	9e-31	29	581	34	51	117	16	10
		DEGAL486g00010	Acrosin-like prophenoloxidase-activating enzyme 1a proclotting enzyme precursor	127	3e-30	37.282	247.559	227.528	275.622	50.2548	97.9061	14
		DEGAL5904g00060	Serine proteinase stubble isoform X1 and X2	126	7e-30	6	669	2	10	10	1	5
		DEGAL6161g00070	X2 transmembrane protease serine 9	124	2e-29	102	1369	4868	10787	5622	13797	16
		DEGAL7140g00020	Proclotting enzyme-like isoform X2 plasminogen-like	123	5e-29	180.718	320.441	208.472	249.378	81.7452	208.094	#N/A
		DEGAL2419g00060	Serine proteinase stubble isoform X1 and X2	122	1e-28	310	316	160	199	1629	106	1
		DEGAL2067g00050	Chymotrypsin elastase family member 2A, transmembrane protease serine 3-like	119	8e-28	30	288	3179.78	5036	1269	2556	14
		DEGAL2189g00420	Venom protease-like isoform X2, trypsin-1 coagulation factor VII-like, trypsin-1 isoform X1, serine protease 33-like trypsin-1-like	119	9e-28	2643	3426	1670	1716	1500	645	9
		DEGAL3923g00020	Venom protease isoform X2, serine protease 76 isoform X1 proclotting enzyme-like	119	1e-27	41.3045	226.804	210.897	414.581	217.92	708.913	16
		DEGAL3535g00050	Transmembrane protease serine 9-like, venom protease-like	118	2e-27	3	56	17	7	2	5	5
		DEGAL2157g00010	Serine proteinase stubble isoform X1 testisin, isoform X1 brain-specific serine protease 4 isoform X2	115	1e-26	20	192	6	15	12	13	5
		DEGAL3456g00080	Plasminogen isoform X4, serine proteinase stubble-like trypsin-1-like	115	1e-26	3	295	0	0	2	4	5
		DEGAL6161g00050	Neurotrypsin-like chymotrypsin-like elastase	115	1e-26	27.2368	993.56	1834.49	2193.07	1195.94	1721.8	14
		DEGAL5835g00120	Serine proteinase stubble isoform X1, trypsin-1-like isoform X1 coagulation factor IX	113	4e-26	46	1	7	27	3307	9	1
		DEGAL776g00030	Transmembrane protease serine 9 venom protease-like serine protease 76 isoform X1 trypsin-3 proclotting enzyme-like	114	4e-26	16.6955	336.196	177.103	717.419	496.08	519.087	15
		DEGAL2067g00070	Serine protease 57	113	5e-26	38	277	8783	20715	6031	4483	14
		DEGAL6161g00060	Neurotrypsin-like chymotrypsin-like elastase	113	5e-26	17.7632	723.44	1593.51	1885.93	1780.06	1570.2	16
		DEGAL6615g00030	Tryptase beta-2-like chymotrypsin-like elastase, ovochymase-1-like	113	5e-26	42.1201	1500.01	323.558	308.523	74	270.173	5
		DEGAL5835g00100	Serine proteinase stubble isoform X1, coagulation factor IX brain-specific serine protease 4	113	6e-26	0	250.74	0	0	7.74636	0	5
		DEGAL2067g00060	Elastase-1	111	2e-25	4	35	395.221	926	747	207	15
		DEGAL3178g00050	Transmembrane protease serine 9-like serine protease 42-like	111	2e-25	273	829	321	657	357	256	13
		DEGAL2270g00030	Transmembrane protease serine 9-like serine protease 13-like	111	3e-25	0	2	61.8065	134.445	274.038	142.941	1
		DEGAL7060g00010	Chymotrypsin B isoform X1 transmembrane protease serine 9	110	4e-25	7.71293	174.495	48.949	64.1385	26.8279	66.4618	5
		DEGAL3923g00030	Tryptase beta-2-like	110	5e-25	6.28707	631.919	49.6954	99.9541	265.463	53.6091	10
		DEGAL5012g00030	Serine proteinase stubble isoform X1 and X2	110	5e-25	2	34	0	8	1	10	5
		DEGAL3425g00010	Transmembrane protease serine 9-like serine proteinase stubble-like	110	6e-25	871.068	352.798	5.43667	15	840.148	5	7
		DEGAL2879g00020	Transmembrane protease serine 9-like serine proteinase stubble-like	109	7e-25	2	0	53.1935	147.964	178.939	244.114	16
		DEGAL5835g00110	Venom protease isoform X2 testisin coagulation factor IX	108	1e-24	7	94.2605	1	0	1.25364	9	5
		DEGAL5435g00030	Serine proteinase stubble isoform X1	107	3e-24	358.024	45.0129	26.0061	64	940	53	1
		DEGAL7034g00010	Transmembrane protease serine 9-like putative tissue-type plasminogen activator, chymotrypsinogen B-like	107	4e-24	9.72998	38.035	2.33735	20.1524	4.5322	412.021	11
		DEGAL4007g00360	Serine proteinase stubble-like isoform X1 and X2	107	5e-24	2127	4370	4296	6563	4777	6124	16
		DEGAL3923g00040	Chymotrypsin B isoform X1 mastin precursor	105	9e-24	7	139.586	631.356	3901.91	279.709	257.929	3
		DEGAL4630g00040	Serine protease 5	105	1e-23	28	3785	32	18	31	72	5
		DEGAL5012g00020	Transmembrane protease serine 9-like plasma kallikrein isoform X2	105	1e-23	49	6589	74	42	0	51	5
		DEGAL6703g00070	Transmembrane protease serine 9, serine proteinase stubble-like transmembrane protease serine 3	105	2e-23	49	9258	27	14	6	6	5
		DEGAL4853g00020	Serine protease 27-like, serine protease 33-like, trypsin-2-like proclotting enzyme-like	103	4e-23	1235.61	763.558	612.859	1100.88	324.073	480.651	8
		DEGAL518g00030	Serine proteinase stubble isoform X1	103	4e-23	985.046	2791.08	119.395	216.122	119.434	132.858	5
		DEGAL1446g00010	Venom protease isoform trypsin-like	103	5e-23	2	12.7397	22.8095	73.2958	21.906	18.2337	3
		DEGAL5424g00020	Transmembrane protease serine 9-like, serine protease prophenoloxidase-activating enzyme 1a	103	5e-23	4	43.2603	128.19	304.704	68.094	194.766	14
		DEGAL412g00100	Chymotrypsin-like serine protease	101	2e-22	7	121	44	177	213	109	15
		DEGAL6507g00010	Proclotting enzyme precursor	99.8	7e-22	1.96372	27.4065	31.3801	31.3506	85.4145	34.6631	1
		DEGAL4040g00020	Transmembrane protease serine 9-like Chymotrypsin-like elastase family member 1	98.2	2e-21	117	1881	30809	49278	22719	31697	15
		DEGAL2067g00140	Prostasin-like serine proteinase stubble-like isoform X1 transmembrane protease serine 9	96.3	8e-21	2209	2671	5537	7110	3276	4398	14
		DEGAL6771g00100	Transmembrane protease serine 9, Transmembrane protease serine 6	94	4e-20	8	13.7481	0	59.0291	0	1881.79	2
		DEGAL3977g00090	Neurotrypsin-likeserine protease precursor serine protease 33-like, partial serine protease 27-like	92	1e-19	7	18	6	17	51	18	10
		DEGAL4040g00010	transmembrane protease serine 9-like serine protease 42-like, partial serine proteinase, putative chymotrypsin-like elastase family member 2A mast cell tryptase, partial	88.2	2e-18	0	1	0	27.7657	51.7036	117.256	2
		DEGAL5792g00010	transmembrane protease serine 9-like serine protease 42-like, partial serine proteinase, putative chymotrypsin-like elastase family member 2A chymotrypsin elastase family member 2A-like	87.8	3e-18	1	0	0	7.23426	27.2964	35.7439	1
		DEGAL6771g00090	granzyme B-like isoform X2 granzyme B-like isoform X1 chymotrypsin 1 CTSG, partial Chymotrypsinogen A trypsin-3-like	87.8	3e-18	0	3.27141	0	14.4823	0	856.666	2
		DEGAL6771g00110	transmembrane protease serine 9-like isoform X3 blast:Transmembrane protease serine 6 uncharacterized protein Dpse_GA17401 MIP25735p, partial LOW QUALITY PROTEIN: trypsin-1 uncharacterized protein Dvi	87	6e-18	0	9.98053	0	25.4887	3	875.54	2
		DEGAL2067g00040	Serine protease	85.1	2e-17	1	0	0	18	12	5	15
		DEGAL6290g00070	Serine protease clotting factor B-like	81.6	2e-16	853.394	266.442	299.141	562.123	215.927	363.349	8
		DEGAL729g00130	Transmembrane protease serine 9-like, serine proteinase stubble-like, serine protease lint-like	81.3	3e-16	117.932	47.2023	1.56333	0	83.8523	0	7
		DEGAL1430g00020	Proclotting enzyme-like isoform X2 serine proteinase stubble-like isoform X1	79	1e-15	32	130.985	68.294	239.972	86.4871	112.189	17
		DEGAL5812g00020	Serine protease-like protein, anionic trypsin-2-like mite allergen Der p 3-like coagulation factor IX-like isoform X2	78.6	2e-15	0	4.94043	11.8339	2.23778	2.71567	2.39547	4
		DEGAL6083g00010	Serine protease-like protein, mite allergen Der p 3-like	78.2	3e-15	3.03628	14.6531	4.78603	11.4116	31.8698	1.94147	1
		DEGAL1304g00010	Chymotrypsin B isoform X1 transmembrane protease serine 9	77	5e-15	6	2.2564	1.19793	14.4032	2.28021	32.4132	17
		DEGAL1351g00030	acrosin-like ovochymase-1-like blast:Collagenase	75.9	1e-14	0	0	1	21	0	1353.75	2
		DEGAL3433g00010	Ovigerous-hair stripping substance	72.8	9e-14	415.472	31.7317	13.1067	0	0	0	6
		DEGAL2277g00040	Chymotrypsin B isoform X1 trypsin-like mastin-like	71.6	2e-13	52	297	1779	3802	3644	3958	16
		DEGAL2682g00020	Transmembrane protease serine 9-like isoform X3, venom protease-like secreted salivary gland peptide	66.6	7e-12	836	1727	506	595	700	400	5
		DEGAL4853g00010	Proclotting enzyme-like isoform X2 clotting factor B	61.6	2e-10	7	403.331	0	0	0	0	5
		DEGAL6690g00020	Transmembrane protease serine 9-like	56.2	9e-09	70.0415	223.988	3.7709	13.1167	9.4251	4.60356	5
		DEGAL3284g00110	Transmembrane protease serine 9-like, putative tissue-type plasminogen activator-like, urokinase-type	54.3	3e-08	1.27002	26.9924	6.06272	51.8101	5.48852	678.023	11
		DEGAL412g00110	Chymotrypsin-1 trypsin	51.6	2e-07	1	1	0	5	40	2	1
		DEGAL530g00020	Venom protease isoform X2 transmembrane protease serine 12, testisin-like serine protease precursor	51.6	2e-07	2	0	0	43.3902	1	1482.6	2
		DEGAL6110g00050	Proclotting enzyme-like isoform X2 transmembrane protease serine 9-like plasma kallikrein-like	51.2	3e-07	85.5282	94.9273	58.8933	105	82	44	12
		DEGAL6766g00030	Acrosin-like trypsin-1-like isoform X1	51.2	3e-07	21	18	10	39	2839	10	1
		DEGAL5838g00030	Serine protease 42 isoform X1 chymotrypsin-like serine protease	50.8	4e-07	40	5	8	857	22	16542	2
		DEGAL6290g00060	Neurotrypsin-like transmembrane protease serine 9-like clotting factor B	49.7	8e-07	7	687.669	0	0	0	2	5
		DEGAL530g00010	Chymotrypsinogen B-like	48.5	2e-06	101	0	11	1117	138	67674	2
		DEGAL3906g00040	Serine protease H132, anionic trypsin-2-like isoform X1,chymotrypsin BI-like	46.6	7e-06	31.4708	54.6098	4.90903	1	0	0	5
		DEGAL106g00030	Acrosin-like trypsin precursor, partial chymotrypsinogen B ovochymase-1-like	46.6	8e-06	0	0	0	0	0	197.251	2
		DEGAL5215g00010	Proclotting enzyme-like isoform X2 venom protease	46.2	1e-05	102	561	448	969	426	505	14
		DEGAL3284g00160	Transmembrane protease serine 9-like	44.7	2e-05	3	0	2	74	3	2035	2
		DEGAL2270g00040	Complement C1q-like protein 3 serine protease	43.9	5e-05	0	4.40402	1.39691	2.21592	4.10985	0	10
		DEGAL4367g00060	Isoform X6 uncharacterized protein	43.9	5e-05	10	383	45	158	12	62	12
Group 4 - Alpha amylase	Der f 4 ABG35122.1	DEGAL4003g00110	Alpha-amylase-related protein	62	4e-10	74	273	201	296	83	129	14
Group 5 - IgE binding protein	Der p 5 AAB32842	None
Group 6 - Serine protease - chymotrypsin-like	Der f 6 AAF28423.1	DEGAL1643g00010	Brain-specific serine protease 4 stubble-like	107	4e-24	230	2293	7	17	2	4	5
		DEGAL6526g00020	Brain-specific serine protease 4 isoform X3, serine proteinase stubble-like isoform X1 , isoform C serine proteinase stubble isoform X4	106	8e-24	5.76989	3.36014	0	6.565	555.059	0	1
		DEGAL1643g00020	Serine proteinase stubble-like isoform X1 and X2	105	1e-23	35.2301	122.64	7	25.435	2922.94	3	1
		DEGAL3923g00020	Venom protease isoform X2, serine protease 76 isoform X1 proclotting enzyme-like	103	5e-23	41.3045	226.804	210.897	414.581	217.92	708.913	16
		DEGAL776g00030	Transmembrane protease serine 9 venom protease-like serine protease 76 isoform X1 trypsin-3 proclotting enzyme-like	101	2e-22	16.6955	336.196	177.103	717.419	496.08	519.087	15
		DEGAL1643g00030	Brain-specific serine protease 4 isoform X3 serine proteinase stubble isoform X1 and X2	100	4e-22	52	550	8	40	3007	15	1
		DEGAL1341g00020	Proclotting enzyme-like isoform X2 transmembrane protease serine 9-like clotting factor B-like	89	1e-18	1435	1705	2412	3944	3059	5739	16
		DEGAL2192g00370	Cationic trypsin-like isoform X3 chymotrypsinogen coagulation factor X, coagulation factor VII ,transmembrane protease serine 9	89.4	1e-18	363	1290	23	46	21	43	5
		DEGAL486g00010	Acrosin-like prophenoloxidase-activating enzyme 1a proclotting enzyme precursor	86.3	1e-17	37.282	247.559	227.528	275.622	50.2548	97.9061	14
		DEGAL2067g00140	Prostasin-like serine proteinase stubble-like isoform X1 transmembrane protease serine 9	85.1	2e-17	2209	2671	5537	7110	3276	4398	14
		DEGAL2419g00060	Serine proteinase stubble isoform X1 and X2	85.5	2e-17	310	316	160	199	1629	106	1
		DEGAL4007g00360	Serine proteinase stubble-like isoform X1 and X2	84	5e-17	2127	4370	4296	6563	4777	6124	16
		DEGAL5677g00020	Serine proteinase stubble isoform X1	83.6	6e-17	228	2053	11	19	3405	6	10
		DEGAL2067g00060	Elastase-1	82.8	1e-16	4	35	395.221	926	747	207	15
		DEGAL5835g00100	Serine proteinase stubble isoform X1, coagulation factor IX brain-specific serine protease 4	82.8	1e-16	0	250.74	0	0	7.74636	0	5
		DEGAL6507g00010	Proclotting enzyme precursor	82	2e-16	1.96372	27.4065	31.3801	31.3506	85.4145	34.6631	1
		DEGAL6161g00050	Neurotrypsin-like chymotrypsin-like elastase	81.3	3e-16	27.2368	993.56	1834.49	2193.07	1195.94	1721.8	14
		DEGAL5835g00110	Venom protease isoform X2 testisin coagulation factor IX	80.5	5e-16	7	94.2605	1	0	1.25364	9	5
		DEGAL2067g00050	Chymotrypsin elastase family member 2A, transmembrane protease serine 3-like	79.3	1e-15	30	288	3179.78	5036	1269	2556	14
		DEGAL2067g00070	Serine protease 57	79	1e-15	38	277	8783	20715	6031	4483	14
		DEGAL6615g00030	Tryptase beta-2-like chymotrypsin-like elastase, ovochymase-1-like	79.3	1e-15	42.1201	1500.01	323.558	308.523	74	270.173	5
		DEGAL3425g00010	Transmembrane protease serine 9-like serine proteinase stubble-like	77.8	3e-15	871.068	352.798	5.43667	15	840.148	5	7
		DEGAL6161g00060	Neurotrypsin-like chymotrypsin-like elastase	77.8	3e-15	17.7632	723.44	1593.51	1885.93	1780.06	1570.2	16
		DEGAL7140g00020	Proclotting enzyme-like isoform X2 plasminogen-like	77.8	3e-15	180.718	320.441	208.472	249.378	81.7452	208.094	#N/A
		DEGAL4040g00020	Transmembrane protease serine 9-like Chymotrypsin-like elastase family member 1	76.3	9e-15	117	1881	30809	49278	22719	31697	15
		DEGAL6161g00070	X2 transmembrane protease serine 9	76.3	9e-15	102	1369	4868	10787	5622	13797	16
		DEGAL4040g00010	transmembrane protease serine 9-like serine protease 42-like, partial serine proteinase, putative chymotrypsin-like elastase family member 2A mast cell tryptase, partial	76.3	1e-14	0	1	0	27.7657	51.7036	117.256	2
		DEGAL5792g00010	transmembrane protease serine 9-like serine protease 42-like, partial serine proteinase, putative chymotrypsin-like elastase family member 2A chymotrypsin elastase family member 2A-like	75.9	1e-14	1	0	0	7.23426	27.2964	35.7439	1
		DEGAL2270g00030	Transmembrane protease serine 9-like serine protease 13-like	75.1	2e-14	0	2	61.8065	134.445	274.038	142.941	1
		DEGAL5835g00120	Serine proteinase stubble isoform X1, trypsin-1-like isoform X1 coagulation factor IX	75.5	2e-14	46	1	7	27	3307	9	1
		DEGAL2879g00020	Transmembrane protease serine 9-like serine proteinase stubble-like	73.6	6e-14	2	0	53.1935	147.964	178.939	244.114	16
		DEGAL3923g00040	Chymotrypsin B isoform X1 mastin precursor	71.6	2e-13	7	139.586	631.356	3901.91	279.709	257.929	3
		DEGAL7060g00010	Chymotrypsin B isoform X1 transmembrane protease serine 9	70.9	4e-13	7.71293	174.495	48.949	64.1385	26.8279	66.4618	5
		DEGAL5904g00060	Serine proteinase stubble isoform X1 and X2	69.7	8e-13	6	669	2	10	10	1	5
		DEGAL2157g00010	Serine proteinase stubble isoform X1 testisin, isoform X1 brain-specific serine protease 4 isoform X2	69.3	1e-12	20	192	6	15	12	13	5
		DEGAL3178g00050	Transmembrane protease serine 9-like serine protease 42-like	69.3	1e-12	273	829	321	657	357	256	13
		DEGAL1446g00010	Venom protease isoform trypsin-like	68.6	2e-12	2	12.7397	22.8095	73.2958	21.906	18.2337	3
		DEGAL412g00100	Chymotrypsin-like serine protease	68.6	2e-12	7	121	44	177	213	109	15
		DEGAL5424g00020	Transmembrane protease serine 9-like, serine protease prophenoloxidase-activating enzyme 1a	68.6	2e-12	4	43.2603	128.19	304.704	68.094	194.766	14
		DEGAL2067g00040	Serine protease	67.8	3e-12	1	0	0	18	12	5	15
		DEGAL3923g00030	Tryptase beta-2-like	65.9	1e-11	6.28707	631.919	49.6954	99.9541	265.463	53.6091	10
		DEGAL5435g00030	Serine proteinase stubble isoform X1	66.2	1e-11	358.024	45.0129	26.0061	64	940	53	1
		DEGAL6771g00100	Transmembrane protease serine 9, Transmembrane protease serine 6	65.9	1e-11	8	13.7481	0	59.0291	0	1881.79	2
		DEGAL1351g00030	acrosin-like ovochymase-1-like blast:Collagenase	65.1	2e-11	0	0	1	21	0	1353.75	2
		DEGAL6771g00110	transmembrane protease serine 9-like isoform X3 blast:Transmembrane protease serine 6 uncharacterized protein Dpse_GA17401 MIP25735p, partial LOW QUALITY PROTEIN: trypsin-1 uncharacterized protein Dvi	65.1	2e-11	0	9.98053	0	25.4887	3	875.54	2
		DEGAL6771g00090	granzyme B-like isoform X2 granzyme B-like isoform X1 chymotrypsin 1 CTSG, partial Chymotrypsinogen A trypsin-3-like	64.3	3e-11	0	3.27141	0	14.4823	0	856.666	2
		DEGAL5812g00020	Serine protease-like protein, anionic trypsin-2-like mite allergen Der p 3-like coagulation factor IX-like isoform X2	63.5	6e-11	0	4.94043	11.8339	2.23778	2.71567	2.39547	4
		DEGAL5012g00030	Serine proteinase stubble isoform X1 and X2	62.8	1e-10	2	34	0	8	1	10	5
		DEGAL6703g00070	Transmembrane protease serine 9, serine proteinase stubble-like transmembrane protease serine 3	62	2e-10	49	9258	27	14	6	6	5
		DEGAL6083g00010	Serine protease-like protein, mite allergen Der p 3-like	61.6	3e-10	3.03628	14.6531	4.78603	11.4116	31.8698	1.94147	1
		DEGAL2151g00020	Serine proteinase stubble-like isoform X1, serine proteinase stubble-like isoform X4 trypsin-1-like isoform X1	59.3	1e-09	29	581	34	51	117	16	10
		DEGAL4853g00020	Serine protease 27-like, serine protease 33-like, trypsin-2-like proclotting enzyme-like	56.2	9e-09	1235.61	763.558	612.859	1100.88	324.073	480.651	8
		DEGAL2189g00420	Venom protease-like isoform X2, trypsin-1 coagulation factor VII-like, trypsin-1 isoform X1, serine protease 33-like trypsin-1-like	55.8	1e-08	2643	3426	1670	1716	1500	645	9
		DEGAL518g00030	Serine proteinase stubble isoform X1	55.8	1e-08	985.046	2791.08	119.395	216.122	119.434	132.858	5
		DEGAL729g00130	Transmembrane protease serine 9-like, serine proteinase stubble-like, serine protease lint-like	56.2	1e-08	117.932	47.2023	1.56333	0	83.8523	0	7
		DEGAL4853g00010	Proclotting enzyme-like isoform X2 clotting factor B	55.5	2e-08	7	403.331	0	0	0	0	5
		DEGAL3456g00080	Plasminogen isoform X4, serine proteinase stubble-like trypsin-1-like	53.5	7e-08	3	295	0	0	2	4	5
		DEGAL4630g00040	Serine protease 5	52.8	1e-07	28	3785	32	18	31	72	5
		DEGAL530g00020	Venom protease isoform X2 transmembrane protease serine 12, testisin-like serine protease precursor	50.4	6e-07	2	0	0	43.3902	1	1482.6	2
		DEGAL7034g00010	Transmembrane protease serine 9-like putative tissue-type plasminogen activator, chymotrypsinogen B-like	48.5	2e-06	9.72998	38.035	2.33735	20.1524	4.5322	412.021	11
		DEGAL106g00030	Acrosin-like trypsin precursor, partial chymotrypsinogen B ovochymase-1-like	47.8	3e-06	0	0	0	0	0	197.251	2
		DEGAL6290g00060	Neurotrypsin-like transmembrane protease serine 9-like clotting factor B	47.4	5e-06	7	687.669	0	0	0	2	5
		DEGAL1304g00010	Chymotrypsin B isoform X1 transmembrane protease serine 9	46.2	1e-05	6	2.2564	1.19793	14.4032	2.28021	32.4132	17
		DEGAL2277g00040	Chymotrypsin B isoform X1 trypsin-like mastin-like	46.2	1e-05	52	297	1779	3802	3644	3958	16
		DEGAL5012g00020	Transmembrane protease serine 9-like plasma kallikrein isoform X2	46.2	1e-05	49	6589	74	42	0	51	5
		DEGAL3535g00050	Transmembrane protease serine 9-like, venom protease-like	45.8	2e-05	3	56	17	7	2	5	5
		DEGAL530g00130	Transmembrane protease serine 9-like coagulation factor IX brachyurin precursor	44.7	3e-05	37	0	8	1338	47	25382.7	2
		DEGAL6290g00070	Serine protease clotting factor B-like	44.3	4e-05	853.394	266.442	299.141	562.123	215.927	363.349	8
		DEGAL6690g00020	Transmembrane protease serine 9-like	43.9	6e-05	70.0415	223.988	3.7709	13.1167	9.4251	4.60356	5
		DEGAL3977g00090	Neurotrypsin-likeserine protease precursor serine protease 33-like, partial serine protease 27-like	43.1	9e-05	7	18	6	17	51	18	10
Group 7 - LPS-binding protein (lipopeptide)	Der p 7 AAA80264.1	None
Group 8 - Glutathione-S-transferase	Der p 8 AAB32224.1	DEGAL2189g00680	Gluthathione S-transferase-3 mu	215	7e-57	26106	4116	1004	1235	556	1597	6
		DEGAL4311g00020	Glutathione S-transferase 2-like isoform X1	196	4e-51	268.861	187.896	68.5037	187.023	42.3551	76.4872	8
		DEGAL3122g00010	Glutathione S-transferases-3 mu class	192	9e-50	5.42977	95.1154	58.8712	44.3385	72.1178	112.792	#N/A
		DEGAL4311g00010	Glutathione S-transferases-3	191	1e-49	11.7095	373.988	63.6251	137.639	175.527	181.721	5
		DEGAL3330g00010	Glutathione S-transferase Mu 1 isoform X2/X3, Glutathione S-transferase Mu 3	121	1e-28	4141	7863	4156	4203	12776	3572	10
		DEGAL121g00140	Glutathione S-transferase Mu 1 isoform X2	115	9e-27	121	14333	24530	11957	16445	5831	14
		DEGAL5020g00020	Glutathione S-transferase class-mu 26 kDa isozyme	107	2e-24	4.01627	723.648	241.384	368.635	284.19	731.746	11
		DEGAL5075g00040	Glutathione S-transferase class-mu 26 kDa isozyme 47-like	107	4e-24	122.006	981.346	499.015	174.994	393.795	358.43	5
		DEGAL5020g00030	Glutathione S-transferase class-mu 26 kDa isozyme 47-like	106	7e-24	172.978	2225.01	735.601	788.371	1076.01	1136.82	5
		DEGAL3707g00020	glutathione S-transferase	104	2e-23	460	1236	499	348	632	146	10
		DEGAL3330g00030	Glutathione S-transferase class-mu 26 kDa isozyme	91.3	2e-19	1855	2899	704	1411	3557	1304	7
Group 9 - Serine protease - collagenase-trypsin-like	Der p 9 AAP57077.1	DEGAL3923g00020	Venom protease isoform X2, serine protease 76 isoform X1 proclotting enzyme-like	110	6e-25	41.3045	226.804	210.897	414.581	217.92	708.913	16
		DEGAL486g00010	Acrosin-like prophenoloxidase-activating enzyme 1a proclotting enzyme precursor	108	1e-24	37.282	247.559	227.528	275.622	50.2548	97.9061	14
		DEGAL776g00030	Transmembrane protease serine 9 venom protease-like serine protease 76 isoform X1 trypsin-3 proclotting enzyme-like	107	4e-24	16.6955	336.196	177.103	717.419	496.08	519.087	15
		DEGAL1341g00020	Proclotting enzyme-like isoform X2 transmembrane protease serine 9-like clotting factor B-like	105	2e-23	1435	1705	2412	3944	3059	5739	16
		DEGAL2151g00020	Serine proteinase stubble-like isoform X1, serine proteinase stubble-like isoform X4 trypsin-1-like isoform X1	105	2e-23	29	581	34	51	117	16	10
		DEGAL1643g00010	Brain-specific serine protease 4 stubble-like	102	9e-23	230	2293	7	17	2	4	5
		DEGAL7140g00020	Proclotting enzyme-like isoform X2 plasminogen-like	102	1e-22	180.718	320.441	208.472	249.378	81.7452	208.094	#N/A
		DEGAL2419g00060	Serine proteinase stubble isoform X1 and X2	101	2e-22	310	316	160	199	1629	106	1
		DEGAL1643g00030	Brain-specific serine protease 4 isoform X3 serine proteinase stubble isoform X1 and X2	99.4	1e-21	52	550	8	40	3007	15	1
		DEGAL5677g00020	Serine proteinase stubble isoform X1	98.6	2e-21	228	2053	11	19	3405	6	10
		DEGAL1643g00020	Serine proteinase stubble-like isoform X1 and X2	97.1	5e-21	35.2301	122.64	7	25.435	2922.94	3	1
		DEGAL6526g00020	Brain-specific serine protease 4 isoform X3, serine proteinase stubble-like isoform X1 , isoform C serine proteinase stubble isoform X4	96.7	6e-21	5.76989	3.36014	0	6.565	555.059	0	1
		DEGAL3425g00010	Transmembrane protease serine 9-like serine proteinase stubble-like	96.3	1e-20	871.068	352.798	5.43667	15	840.148	5	7
		DEGAL4040g00010	transmembrane protease serine 9-like serine protease 42-like, partial serine proteinase, putative chymotrypsin-like elastase family member 2A mast cell tryptase, partial	93.2	7e-20	0	1	0	27.7657	51.7036	117.256	2
		DEGAL5792g00010	transmembrane protease serine 9-like serine protease 42-like, partial serine proteinase, putative chymotrypsin-like elastase family member 2A chymotrypsin elastase family member 2A-like	93.2	8e-20	1	0	0	7.23426	27.2964	35.7439	1
		DEGAL2270g00030	Transmembrane protease serine 9-like serine protease 13-like	90.5	4e-19	0	2	61.8065	134.445	274.038	142.941	1
		DEGAL4040g00020	Transmembrane protease serine 9-like Chymotrypsin-like elastase family member 1	90.9	4e-19	117	1881	30809	49278	22719	31697	15
		DEGAL2879g00020	Transmembrane protease serine 9-like serine proteinase stubble-like	89	1e-18	2	0	53.1935	147.964	178.939	244.114	16
		DEGAL5904g00060	Serine proteinase stubble isoform X1 and X2	89.4	1e-18	6	669	2	10	10	1	5
		DEGAL2067g00140	Prostasin-like serine proteinase stubble-like isoform X1 transmembrane protease serine 9	88.2	2e-18	2209	2671	5537	7110	3276	4398	14
		DEGAL2192g00370	Cationic trypsin-like isoform X3 chymotrypsinogen coagulation factor X, coagulation factor VII ,transmembrane protease serine 9	85.9	1e-17	363	1290	23	46	21	43	5
		DEGAL6507g00010	Proclotting enzyme precursor	85.5	2e-17	1.96372	27.4065	31.3801	31.3506	85.4145	34.6631	1
		DEGAL4007g00360	Serine proteinase stubble-like isoform X1 and X2	84	4e-17	2127	4370	4296	6563	4777	6124	16
		DEGAL5835g00110	Venom protease isoform X2 testisin coagulation factor IX	84	5e-17	7	94.2605	1	0	1.25364	9	5
		DEGAL518g00030	Serine proteinase stubble isoform X1	83.2	9e-17	985.046	2791.08	119.395	216.122	119.434	132.858	5
		DEGAL3178g00050	Transmembrane protease serine 9-like serine protease 42-like	82.8	1e-16	273	829	321	657	357	256	13
		DEGAL6615g00030	Tryptase beta-2-like chymotrypsin-like elastase, ovochymase-1-like	82.4	1e-16	42.1201	1500.01	323.558	308.523	74	270.173	5
		DEGAL2157g00010	Serine proteinase stubble isoform X1 testisin, isoform X1 brain-specific serine protease 4 isoform X2	82	2e-16	20	192	6	15	12	13	5
		DEGAL6771g00090	granzyme B-like isoform X2 granzyme B-like isoform X1 chymotrypsin 1 CTSG, partial Chymotrypsinogen A trypsin-3-like	80.9	4e-16	0	3.27141	0	14.4823	0	856.666	2
		DEGAL2067g00060	Elastase-1	79	2e-15	4	35	395.221	926	747	207	15
		DEGAL5435g00030	Serine proteinase stubble isoform X1	78.6	2e-15	358.024	45.0129	26.0061	64	940	53	1
		DEGAL5012g00030	Serine proteinase stubble isoform X1 and X2	77.4	4e-15	2	34	0	8	1	10	5
		DEGAL5835g00120	Serine proteinase stubble isoform X1, trypsin-1-like isoform X1 coagulation factor IX	76.3	9e-15	46	1	7	27	3307	9	1
		DEGAL2067g00050	Chymotrypsin elastase family member 2A, transmembrane protease serine 3-like	75.5	2e-14	30	288	3179.78	5036	1269	2556	14
		DEGAL5835g00100	Serine proteinase stubble isoform X1, coagulation factor IX brain-specific serine protease 4	74.7	3e-14	0	250.74	0	0	7.74636	0	5
		DEGAL6771g00100	Transmembrane protease serine 9, Transmembrane protease serine 6	74.7	3e-14	8	13.7481	0	59.0291	0	1881.79	2
		DEGAL6161g00070	X2 transmembrane protease serine 9	73.2	8e-14	102	1369	4868	10787	5622	13797	16
		DEGAL2067g00070	Serine protease 57	72.4	1e-13	38	277	8783	20715	6031	4483	14
		DEGAL6771g00110	transmembrane protease serine 9-like isoform X3 blast:Transmembrane protease serine 6 uncharacterized protein Dpse_GA17401 MIP25735p, partial LOW QUALITY PROTEIN: trypsin-1 uncharacterized protein Dvi	72.8	1e-13	0	9.98053	0	25.4887	3	875.54	2
		DEGAL7034g00010	Transmembrane protease serine 9-like putative tissue-type plasminogen activator, chymotrypsinogen B-like	72	2e-13	9.72998	38.035	2.33735	20.1524	4.5322	412.021	11
		DEGAL7060g00010	Chymotrypsin B isoform X1 transmembrane protease serine 9	71.6	2e-13	7.71293	174.495	48.949	64.1385	26.8279	66.4618	5
		DEGAL3923g00030	Tryptase beta-2-like	71.2	3e-13	6.28707	631.919	49.6954	99.9541	265.463	53.6091	10
		DEGAL1351g00030	acrosin-like ovochymase-1-like blast:Collagenase	69.7	8e-13	0	0	1	21	0	1353.75	2
		DEGAL530g00020	Venom protease isoform X2 transmembrane protease serine 12, testisin-like serine protease precursor	68.6	2e-12	2	0	0	43.3902	1	1482.6	2
		DEGAL6703g00070	Transmembrane protease serine 9, serine proteinase stubble-like transmembrane protease serine 3	68.2	2e-12	49	9258	27	14	6	6	5
		DEGAL412g00100	Chymotrypsin-like serine protease	67.8	4e-12	7	121	44	177	213	109	15
		DEGAL3923g00040	Chymotrypsin B isoform X1 mastin precursor	67	6e-12	7	139.586	631.356	3901.91	279.709	257.929	3
		DEGAL4853g00020	Serine protease 27-like, serine protease 33-like, trypsin-2-like proclotting enzyme-like	65.9	1e-11	1235.61	763.558	612.859	1100.88	324.073	480.651	8
		DEGAL6161g00050	Neurotrypsin-like chymotrypsin-like elastase	65.9	1e-11	27.2368	993.56	1834.49	2193.07	1195.94	1721.8	14
		DEGAL6161g00060	Neurotrypsin-like chymotrypsin-like elastase	63.2	9e-11	17.7632	723.44	1593.51	1885.93	1780.06	1570.2	16
		DEGAL4853g00010	Proclotting enzyme-like isoform X2 clotting factor B	62.8	1e-10	7	403.331	0	0	0	0	5
		DEGAL4630g00040	Serine protease 5	62	2e-10	28	3785	32	18	31	72	5
		DEGAL729g00130	Transmembrane protease serine 9-like, serine proteinase stubble-like, serine protease lint-like	61.6	3e-10	117.932	47.2023	1.56333	0	83.8523	0	7
		DEGAL2067g00040	Serine protease	60.8	4e-10	1	0	0	18	12	5	15
		DEGAL3456g00080	Plasminogen isoform X4, serine proteinase stubble-like trypsin-1-like	60.8	4e-10	3	295	0	0	2	4	5
		DEGAL1446g00010	Venom protease isoform trypsin-like	60.5	5e-10	2	12.7397	22.8095	73.2958	21.906	18.2337	3
		DEGAL5012g00020	Transmembrane protease serine 9-like plasma kallikrein isoform X2	60.1	7e-10	49	6589	74	42	0	51	5
		DEGAL6290g00060	Neurotrypsin-like transmembrane protease serine 9-like clotting factor B	58.9	1e-09	7	687.669	0	0	0	2	5
		DEGAL5812g00020	Serine protease-like protein, anionic trypsin-2-like mite allergen Der p 3-like coagulation factor IX-like isoform X2	58.9	2e-09	0	4.94043	11.8339	2.23778	2.71567	2.39547	4
		DEGAL106g00030	Acrosin-like trypsin precursor, partial chymotrypsinogen B ovochymase-1-like	58.2	3e-09	0	0	0	0	0	197.251	2
		DEGAL3284g00110	Transmembrane protease serine 9-like, putative tissue-type plasminogen activator-like, urokinase-type	57	6e-09	1.27002	26.9924	6.06272	51.8101	5.48852	678.023	11
		DEGAL5424g00020	Transmembrane protease serine 9-like, serine protease prophenoloxidase-activating enzyme 1a	57	6e-09	4	43.2603	128.19	304.704	68.094	194.766	14
		DEGAL6083g00010	Serine protease-like protein, mite allergen Der p 3-like	55.5	2e-08	3.03628	14.6531	4.78603	11.4116	31.8698	1.94147	1
		DEGAL6290g00070	Serine protease clotting factor B-like	55.5	2e-08	853.394	266.442	299.141	562.123	215.927	363.349	8
		DEGAL3433g00010	Ovigerous-hair stripping substance	53.5	7e-08	415.472	31.7317	13.1067	0	0	0	6
		DEGAL1304g00010	Chymotrypsin B isoform X1 transmembrane protease serine 9	52.8	1e-07	6	2.2564	1.19793	14.4032	2.28021	32.4132	17
		DEGAL530g00030	Transmembrane protease serine 9-like venom s1 protease 40	53.1	1e-07	17	0	1	62.6098	4	2203.4	2
		DEGAL3535g00050	Transmembrane protease serine 9-like, venom protease-like	51.6	2e-07	3	56	17	7	2	5	5
		DEGAL6690g00020	Transmembrane protease serine 9-like	50.8	4e-07	70.0415	223.988	3.7709	13.1167	9.4251	4.60356	5
		DEGAL2189g00420	Venom protease-like isoform X2, trypsin-1 coagulation factor VII-like, trypsin-1 isoform X1, serine protease 33-like trypsin-1-like	50.4	5e-07	2643	3426	1670	1716	1500	645	9
		DEGAL2277g00040	Chymotrypsin B isoform X1 trypsin-like mastin-like	49.7	9e-07	52	297	1779	3802	3644	3958	16
		DEGAL3906g00040	Serine protease H132, anionic trypsin-2-like isoform X1,chymotrypsin BI-like	47.8	4e-06	31.4708	54.6098	4.90903	1	0	0	5
		DEGAL530g00130	Transmembrane protease serine 9-like coagulation factor IX brachyurin precursor	47	6e-06	37	0	8	1338	47	25382.7	2
		DEGAL3284g00160	Transmembrane protease serine 9-like	45.4	2e-05	3	0	2	74	3	2035	2
		DEGAL530g00010	Chymotrypsinogen B-like	45.1	2e-05	101	0	11	1117	138	67674	2
Group 10 - Tropomyosin	Der p 10 CAA75141.1	DEGAL59g00010	tropomyosin-1, Sar s 10 allergen	310	3e-85	1606.31	5985.19	7319.29	7131.98	2422.64	2689.73	14
		DEGAL2196g00010	tropomyosin-1, Sar s 10 allergen	310	3e-85	3075.69	43016.8	29661.7	26660	9114.36	11770.3	5
		DEGAL2196g00040	tropomyosin-1, Sar s 10 allergen	117	4e-27	766	14731	12671	11449	3327	4020	14
Group 11 - Paramysosin	Der p 11 AAO73464.1	DEGAL2491g00020	Long form paramyosin	1269	0	3244	38110	38679	34712	8832	5771	14
		DEGAL4646g00100	Myosin heavy chain	459	2e-129	4472.54	120025	93499	50602.7	18726.5	16819.9	5
		DEGAL4646g00080	Myosin heavy chain	432	2e-121	7206	23754.2	7791	7267	3512	2304	5
		DEGAL4646g00070	Myosin heavy chain	407	1e-113	2895	28494	23333	14171	4665	2601	5
		DEGAL896g00010	Myosin heavy chain	363	2e-100	3673.09	24850.1	65418.5	71283.4	20194.5	13155.5	14
		DEGAL2050g00110	Myosin heavy chain	293	1e-79	126	3162	252	457	148	77	5
		DEGAL5284g00040	Myosin heavy chain	118	1e-26	5991	3596	3945	4127	6029	1147	7
		DEGAL6532g00250	Group 11 mite allergen-like protein	55.5	7e-08	89	1031	327	126	69	203	5
Group 12 - Chitin-binding peritrophin-A domain (chitinase)	PSOVI17g04210	DEGAL3304g00010	Endochitinase chitinase 5	53.5	1e-07	377	13841	7	0	2	1	5
		DEGAL801g00030	Acidic mammalian chitinase endochitinase	48.5	4e-06	3	90	351	96	64	83	4
		DEGAL4870g00010	Mucin-5AC isoform X3 chitinase 3	44.3	7e-05	53.4845	7534.38	35.1915	29.7772	49.8343	19	5
		DEGAL4309g00050	Mucin-5AC isoform X3	44.3	7e-05	72.5155	5333.62	5.80852	31.2228	56.1657	0	5
	PSOVI14g10800	DEGAL1194g00010	Peritrophic membrane chitin binding protein	258	4e-69	198	26880	31	54	31	33	5
		DEGAL6416g00210	Chitin deacetylase 5 isoform X6	229	3e-60	19	1238	20	14	6	5	5
		DEGAL2954g00020	Peritrophic membrane chitin binding protein	219	2e-57	5621	28813	291	145	146	272	5
		DEGAL2104g00010	Acidic mammalian chitinase	48.5	5e-06	1	2	26	1799	3436	3011	1
Group 13 - Lipocalin - Fatty Acid Binding Protein	Der p 13 ADK92390.1	DEGAL2772g00010	Fatty acid-binding protein	99.8	2e-22	22027	16796	31879	37846	42659	35551	16
		DEGAL877g00010	Fatty acid-binding protein	81.3	8e-17	61	1421	312	403	126	473	5
		DEGAL383g00010	Fatty acid-binding protein	70.1	2e-13	7952	3470	3098	6014	7851	3155	7
Group 14 - Vitellogenin-like	Der p 14 AAM21322.1	DEGAL5202g00200	Vitellogenin-like	46.6	7e-05	2273	2507	2613	5106	9025	1458	1
Group 15 - Chitinase	Der p 15 AAY84564.2	DEGAL557g00040	Chitinase 3C	335	2e-92	115	16827	162	208	230	139	5
		DEGAL3304g00010	Endochitinase chitinase 5	302	2e-82	377	13841	7	0	2	1	5
		DEGAL4309g00050	Mucin-5AC isoform X3	288	3e-78	72.5155	5333.62	5.80852	31.2228	56.1657	0	5
		DEGAL4870g00010	Mucin-5AC isoform X3 chitinase 3	288	4e-78	53.4845	7534.38	35.1915	29.7772	49.8343	19	5
		DEGAL1215g00020	Endochitinase endochitinase-like isoform X2 and X4	273	1e-73	30	6552	0	0	0	1	5
		DEGAL3891g00020	Chitinase 3-like protein Sar s 18 allergen	241	4e-64	92	6761	39	29	12	38	5
		DEGAL243g00010	Carbohydrate-binding protein, insect group III chitinase	221	3e-58	6.28723	339.357	328.671	833.662	562.863	778.645	16
		DEGAL593g00010	Carbohydrate-binding protein, insect group III chitinase	219	2e-57	15.7128	681.643	734.329	1211.34	906.137	1296.35	16
		DEGAL6660g00130	Chitinase-3-like protein 2, chitotriosidase-1	137	8e-33	1514.3	1312.2	270.136	342	751.123	254	9
		DEGAL3699g00010	Endochitinase 1-like isoform X1, X2 , X3	113	1e-25	2	73.3775	62.4049	44.543	19.3689	51.9953	11
		DEGAL918g00010	Chitotriosidase-1-like endochitinase 1-like chitinase-3	97.4	1e-20	0	49.6225	48.5951	58.457	13.6311	16.0047	14
		DEGAL2540g00010	Chitinase-3-like protein 2, chitotriosidase-1-like	84.7	6e-17	242	627	302	170	154	98	9
		DEGAL740g00020	Acidic mammalian chitinase	82	4e-16	771	454	247	1201	909.784	378	15
		DEGAL6537g00010	hypothetical protein MDA_GLEAN10014894	60.1	2e-09	30	588.793	895.187	2095.95	2645.26	1853.07	1
		DEGAL4735g00090	Chitinase-3-like protein 1	57.4	1e-08	68	2161	199	172	143	65	5
Group 16 - Gelsolin	Der f 16 AAM64112.1	DEGAL6121g00060	Flightless-1 protein, gelsolin domain	119	2e-27	2430	1189	904	1180	2381	672	7
		DEGAL6121g00080	Flightless-1 protein, gelsolin domain	49.3	4e-06	654.932	341.611	373.429	455.889	585.464	253.194	7
Group 17 - Calcium binding	No sequence available
Group 18 - Chitin-binding (chitinase)	Der p 18 AAY84563.1	DEGAL557g00040	Chitinase 3C	196	1e-50	115	16827	162	208	230	139	5
		DEGAL4309g00050	Mucin-5AC isoform X3	189	2e-48	72.5155	5333.62	5.80852	31.2228	56.1657	0	5
		DEGAL4870g00010	Mucin-5AC isoform X3 chitinase 3	188	2e-48	53.4845	7534.38	35.1915	29.7772	49.8343	19	5
		DEGAL3304g00010	Endochitinase chitinase 5	187	6e-48	377	13841	7	0	2	1	5
		DEGAL3891g00020	Chitinase 3-like protein Sar s 18 allergen	167	4e-42	92	6761	39	29	12	38	5
		DEGAL593g00010	Carbohydrate-binding protein, insect group III chitinase	167	4e-42	15.7128	681.643	734.329	1211.34	906.137	1296.35	16
		DEGAL1215g00020	Endochitinase endochitinase-like isoform X2 and X4	163	1e-40	30	6552	0	0	0	1	5
		DEGAL243g00010	Carbohydrate-binding protein, insect group III chitinase	136	1e-32	6.28723	339.357	328.671	833.662	562.863	778.645	16
		DEGAL6660g00130	Chitinase-3-like protein 2, chitotriosidase-1	82.8	2e-16	1514.3	1312.2	270.136	342	751.123	254	9
		DEGAL3699g00010	Endochitinase 1-like isoform X1, X2 , X3	78.2	5e-15	2	73.3775	62.4049	44.543	19.3689	51.9953	11
		DEGAL918g00010	Chitotriosidase-1-like endochitinase 1-like chitinase-3	65.5	3e-11	0	49.6225	48.5951	58.457	13.6311	16.0047	14
		DEGAL4735g00090	Chitinase-3-like protein 1	65.5	3e-11	68	2161	199	172	143	65	5
		DEGAL2540g00010	Chitinase-3-like protein 2, chitotriosidase-1-like	64.3	8e-11	242	627	302	170	154	98	9
		DEGAL740g00020	Acidic mammalian chitinase	51.6	5e-07	771	454	247	1201	909.784	378	15
		DEGAL3900g00020	Chitin binding Peritrophin-A domain	45.8	3e-05	32327	11081	593	1173	236	444	9
Group 19 - Antimicrobial peptide	Blo t 19 AHG97583	None
Group 20 - Arginine kinase	Der p 20 ACD50950.1	DEGAL2192g00450	Creatine-adp Arginine Kinase Ternary Complex	621	1e-178	659	48560	26751	9073	6264	8125	5
		DEGAL2693g00090	Creatine-adp Arginine Kinase Ternary Complex	511	1e-145	275.823	50	149.954	641.928	68705.3	204	1
		DEGAL3818g00020	Glutamate receptor 1-like arginine kinase-like protein	510	2e-145	696	4082	1730	5432	518	1644	12
		DEGAL229g00010	Arginine kinase	408	1e-114	14.177	0	1.04575	1.07164	2387.73	0	1
		DEGAL6290g00100	Arginine kinase	303	5e-83	0	0	0	70	3.00181	72	17
		DEGAL6516g00080	Glutamate receptor 1-like arginine kinase-like protein	161	2e-40	8	11	1	7	3.00003	4	5
Group 21 - Unknown group 5 homologue - structural protein	Der p 21 ABC73706.1	None
Group 22 - Lipid binding	Der f 22 ABG35122.1	DEGAL7041g00020	NPC2-like Protein	68.2	1e-12	111.627	1354.39	350.492	354.725	175.144	169.258	5
		DEGAL7041g00030	NPC2-like Epididymal secretory protein E1	67.4	2e-12	0	30.3986	0	99.833	53.2142	40.7613	15
		DEGAL7041g00040	NPC2-like Epididymal secretory protein E1	66.6	3e-12	817.373	6138.21	2469.51	4890.44	7364.64	7657.98	16
Group 23 - Peritrophin - chitin binding protein	Der p 23 ACB46292.1	DEGAL2104g00010	Acidic mammalian chitinase	43.5	1e-05	1	2	26	1799	3436	3011	1
		DEGAL6416g00210	Chitin deacetylase 5	43.1	2e-05	19	1238	20	14	6	5	5
		DEGAL6037g00030	Hemocytin SCO-spondin-like	41.2	6e-05	26	1390	1142	607	663	485	4
		DEGAL2848g00080	Obstructor-E	37.4	0.0009	117.136	11731.8	21.5268	13.0904	7.18568	9.82748	5
Group 24 - Ubiquinol-cytochrome c reductase binding protein (UQCRB)-like protein	Der p 24 ALA65345.1	DEGAL4789g00040	Ubiquinol-cytochrome c reductase 14 kDa subunit-like	68.9	3e-13	2140.13	6923.58	2309.59	2322.37	3713.18	1044.8	10
		DEGAL2593g00040	Ubiquinol-cytochrome c reductase 14 kDa subunit-like	68.9	3e-13	2850.87	2792.42	1775.41	823.631	1210.82	1415.2	5
Group 25 - Triosephosphate isomerase	Der p 25 QAT18637.1	DEGAL376g00010	Triosephosphate isomerase	344	1e-95	5452	13133	6658	4886	8455	4282	10
Group 26 - Myosin alkali light chain	Der p 26 QAT18638.1	DEGAL877g00070	Myosin light chain alkali	140	7e-35	4511	46034	37226	23803	7170	21496	11
		DEGAL510g00080	Myosin-2 essential light chain-like	79.7	2e-16	3467.86	2344	1287	2127	2033.74	2055.9	9
Group 27 - Serpin	Der p 27 AIO08851.1	DEGAL4955g00010	Serpin B6-like isoform X3 antithrombin-III precursor serine protease inhibitor	157	6e-39	394.395	877.793	1057.95	3101.47	1552.46	2930.56	16
		DEGAL4626g00020	Putative serine protease inhibitor 4 serpin B6-like isoform X3 antithrombin-III precursor serine protease inhibitor	154	5e-38	113.605	319.207	526.051	816.532	400.541	607.443	15
		DEGAL4872g00040	Serpin B6-like isoform X3	147	7e-36	1488	2000	1630	2745	975	1796	17
		DEGAL6811g00090	Serpin B3-like isoform X1	128	3e-30	30.0731	1719.41	1222.59	311.799	927.245	1171.39	#N/A
		DEGAL423g00020	Serpin B10-like proteinase IV	121	4e-28	54.1239	5123.82	1088.07	552.777	1199.39	1487.94	5
		DEGAL6811g00080	Serpin B3-like isoform X1 Der f 27-like allergen	121	5e-28	95.8761	7217.18	2027.93	1151.22	2611.61	3508.06	5
		DEGAL1985g00020	Antichymotrypsin-2-like	118	3e-27	548.804	309.338	332.117	1499.91	2108.51	785.911	15
		DEGAL1062g00020	Antichymotrypsin-2-like serpin B9-like	117	6e-27	9.19609	4.66219	16.6588	107.603	37.0245	39.5825	3
		DEGAL4188g00520	Serpin B6-like isoform X4, antichymotrypsin-2-like leukocyte elastase inhibitor	117	9e-27	6473	6625	4400	9161.32	12520	7116.8	7
		DEGAL2871g00040	Serpin B11 serpin peptidase inhibitor	109	1e-24	50.0902	3.19653	11.5744	6115.72	40.4943	9933.08	17
		DEGAL2871g00020	Serpin B6-like	109	2e-24	5	4	7	748.74	4	361.931	17
		DEGAL423g00010	Serpin B3-like, serpin-2 leukocyte elastase inhibitor-like	108	3e-24	44.9269	1939.59	1588.41	312.201	770.755	1751.61	#N/A
		DEGAL6606g00010	Serpin B6-like, antichymotrypsin-2-like leukocyte elastase inhibitor	108	4e-24	6	0	0	109.272	0	54.506	17
		DEGAL3112g00010	Serpin B6-like, serpin-Z12, serpin B6-like	108	4e-24	0	0	0	216.728	0	62.5112	17
		DEGAL423g00030	Serpin B3-like isoform X1, serpin B10-like, serpin B6 Plasminogen activator inhibitor 2, intracellular coagulation inhibitor type3	103	1e-22	1768.41	810.139	157.112	334.165	355.403	654.857	6
		DEGAL6811g00070	Serpin B3-like isoform X1, serpin B10-like serpin-2, serpin B9-like	101	5e-22	974.59	210.861	81.8884	143.835	16.5972	385.143	6
		DEGAL4035g00020	Serine protease inhibitor A3K-like leukocyte elastase inhibitor	98.2	4e-21	1419.46	2308.38	776.188	1537.54	750.616	1381.35	12
		DEGAL4872g00010	Serine protease inhibitor 88Ea, serpin B10-like	95.1	4e-20	2242	1333	2058	3858	1942	2165	3
		DEGAL2869g00020	Serpin B3-like leukocyte elastase inhibitor	91.3	5e-19	256.542	806.617	388.812	449.457	262.384	205.655	5
		DEGAL4135g00060	Serpin-Z12	86.3	2e-17	38	1650	31	76	20	40	5
		DEGAL3487g00010	Serpin B11, serpin B9	78.2	4e-15	1	0	4	338	2	178	17
		DEGAL3487g00020	Antichymotrypsin-2-like putative serpin-Z12, serpin B6-like leukocyte elastase inhibitor-like	73.6	1e-13	0	0	0	18	1	25	17
		DEGAL6427g00050	Leukocyte elastase inhibitor C-like, serpin B6-like, serpin-Z12, serpin B4-like Neuroserpin	71.2	5e-13	0	0	0	3	0	8	17
		DEGAL6580g00030	Antichymotrypsin-2-like serpin B6-like	49.7	2e-06	70.8769	59.1283	7.41049	301	85.9664	73.8612	3
Group 28 - Heat shock protein	Der p 28 QAT18639.1	DEGAL3456g00110	Heat shock constitutive protein 70, heat shock 70 kDa protein heat shock protein cognate 4	934	0	15756.6	20418.1	26385.4	45953.3	56037	23085.5	15
		DEGAL2061g00080	Heat shock cognate 71 kDa protein	892	0	1847.56	555.172	1034.49	26218.3	6715.49	10503.9	17
		DEGAL6541g00010	HSP70 heat shock protein 70kDa	781	0	2641.24	1516.98	1752.33	5532.28	23156.3	6070.43	1
		DEGAL2061g00070	HSP70 heat shock protein 70kDa	776	0	4234.01	1216.18	2045.51	2327.62	14686.9	5356.65	1
		DEGAL771g00020	HSP70 heat shock protein 70kDa	757	0	195.405	1597.21	3536.02	3691.32	3233.22	5025.23	16
		DEGAL2061g00110	Heat shock-related 70 kDa protein 2-cognate 4.	703	0	78.6804	30.7952	175.161	13528.3	701.405	19900.7	17
		DEGAL5886g00010	Heat shock 70 kDa protein 5 molecular chaperone DnaK glucose-regulated protein 78kDa	593	6e-170	14873	25470.3	3514	15974.2	19829	9223	7
		DEGAL721g00050	Heat shock protein cognate 5	569	8e-163	5226.38	4871.7	5193.64	6761.9	13149.2	3811.21	1
		DEGAL6138g00010	Heat shock protein 70	553	5e-158	0	0	0	356.069	2.80175	185.276	17
		DEGAL3848g00010	Heat shock protein 70-cognate 2-like	544	4e-155	0	0	0	371.079	6.19825	197.971	17
		DEGAL3163g00010	Heat shock protein cognate 5, partial heat shock protein cognate 5, partial [Proctophyllodes aff. scolopacinus UMMZ BMOC 07-0328-001 AD963]stress-70 protein, mitochondrial Hsp70, putative hypothetical	526	7e-150	4118.62	4217.3	2656.36	9524.17	27867.8	2396.42	1
		DEGAL1610g00050	Heat shock 70 kDa protein	221	8e-58	5953	3729	2322	9224	9739	3768	15
		DEGAL4444g00030	heat shock 70kDa protein 14	159	3e-39	2673	1083	2807	4573	7392	2075	1
		DEGAL5756g00010	Heat shock protein cognate 4 molecular chaperone DnaK	99	4e-21	17.3865	17.9087	23.5837	21.6882	16.9884	6.46605	#N/A
Group 29 - Cyclophilin	Der p 29 QAT18640.1	DEGAL2838g00020	Peptidyl-prolyl cis-trans isomerase E isoform X2	325	1e-89	1380	444	229	532	2293	441	1
		DEGAL4410g00070	Peptidyl-prolyl cis-trans isomerase 6 peptidyl-prolyl cis-trans isomerase 6-like	181	1e-46	5050.67	1721.39	665.667	2121.15	4147.33	2345.91	7
		DEGAL496g00020	Peptidyl-prolyl cis-trans isomerase 6 peptidyl-prolyl cis-trans isomerase 6-like	181	1e-46	3475.33	4942.86	388.576	223.25	55.5247	170.808	5
		DEGAL858g00020	Peptidyl-prolyl cis-trans isomerase H	173	4e-44	211.479	125	66.2716	99.2332	199.143	71.2549	7
		DEGAL5598g00060	Peptidyl-prolyl cis-trans isomerase H	173	4e-44	744.521	125	55.7284	166.767	456.857	244.745	7
		DEGAL534g00130	Peptidyl-prolyl cis-trans isomerase cyp11	172	1e-43	3165	877	926	1619	3918	417	7
		DEGAL2216g00080	hypothetical protein PFFVO_05987, partial [Plasmodium falciparum Vietnam Oak-Knoll	134	3e-32	1785.09	1049.79	1143.94	1672.7	3127.82	567.902	7
		DEGAL3283g00060	Peptidyl-prolyl cis-trans isomerase	130	3e-31	443.411	64	53	107.18	564.452	96.2489	7
		DEGAL1996g00020	Peptidylprolyl isomerase domain and WD repeat-containing protein	123	5e-29	210.538	367.916	96.7447	248.744	1240.38	95.305	1
		DEGAL5835g00180	Peptidylprolyl isomerase domain and WD repeat-containing protein	123	6e-29	570.462	204.084	210.255	448.256	2101.62	201.695	1
		DEGAL4860g00010	Cyclophilin, peptidyl-prolyl cis-trans isomerase-like 2	118	1e-27	726	182	184	441	831	133	7
		DEGAL6134g00040	Cyclophilin, peptidyl-prolyl cis-trans isomerase-like 2	116	5e-27	18347	13363	5018	12232	18486	5227	7
		DEGAL7040g00070	Cyclophilin-10 peptidyl-prolyl cis-trans isomerase 3	111	2e-25	777	118	113	410	1495	337	1
		DEGAL5270g00010	Peptidyl-prolyl cis-trans isomerase B-like	110	6e-25	1630	3348	1804	1439	1237	1318	5
		DEGAL5378g00200	Peptidyl-prolyl cis-trans isomerase CWC27	90.1	5e-19	1161	238	382	927	2250	240	7
		DEGAL4026g00010	Peptidyl-prolyl cis-trans isomerase CYP19-3-like	75.5	2e-14	1	246	2	3	10	0	5
		DEGAL2054g00080	Peptidyl-prolyl cis-trans isomerase-like 4, cyclophilin-6	72	1e-13	763	198	178	441	2039	199	1
Group 30 - Ferritin	Der p 30 QAT18641.1	DEGAL3420g00020	Ferritin GF1 soma	126	1e-30	425.089	4557.72	9137.95	18823.1	16088.9	32577.1	2
		DEGAL2826g00010	Soma ferritin 2	107	6e-25	50.9105	1594.28	3612.05	7817.94	6676.13	4903.93	16
		DEGAL153g00020	Ferritin heavy chain-1a soma	51.6	4e-08	23955	25054	15566	16273	14359	12560	9
Group 31 - Cofilin	Der p 31 QAT18642.1	DEGAL1595g00470	Cofilin/actin-depolymerizing factor homolog	169	3e-43	11304	6764	3390	4431	7225	1278	6
		DEGAL1595g00460	Cofilin/actin-depolymerizing factor homolog	79.7	3e-16	1	3	24	343	716	122	1
Group 32 - Inorganic pyrophosphatase	Der p 32 QAT18643.1	DEGAL4942g00030	Inorganic pyrophosphatase-like	347	3e-96	4300	4749	1683	2636	9203	2798	7
Group 33 - alpha tubulin 1A	Der p 33 QAT18644.1	DEGAL3563g00110	Alpha 1A-tubulin	578	1e-165	191.487	144.067	108.085	516.025	30071.8	258.324	1
		DEGAL6508g00010	Alpha 1A-tubulin	572	5e-164	26.8485	5	48.4632	372.987	27642.4	66.9746	1
		DEGAL6508g00020	Tubulin alpha-1D chain, tubulin alpha-8 chain-like	571	2e-163	14.1515	0	33.5368	239.013	18975.6	68.0254	1
		DEGAL5910g00010	Tubulin alpha-8 chain, tubulin alpha-1C chain-like	472	8e-134	59.0339	151	53	62	25.0021	39.4516	5
		DEGAL6725g00010	Tubulin alpha-8 chain	463	5e-131	135.966	0	0	0	0	20.5484	6
		DEGAL946g00070	tubulin alpha-1B chain Tubulin alpha-1C chain, partial hypothetical protein DUI87_33018 tubulin alpha-1C chain isoform c tubulin alpha-1C chain isoform b	435	1e-122	621	11538	2237	715	207	966	5
		DEGAL5058g00020	tubulin alpha chain, testis-specific-like isoform X1 hypothetical protein T265_03132	311	2e-85	714.811	127.823	163.476	181.116	1764.2	144.009	1
		DEGAL2137g00060	tubulin beta-4B chain tubulin beta chain Tubulin beta-1 chain, partial	289	1e-78	372	9463	5816	3255	598	1798	5
		DEGAL2813g00060	hypothetical protein CAPTEDRAFT_163496 hypothetical protein CAPTEDRAFT_166334 tubulin beta-1 chain-like	266	8e-72	2400.95	1226	1293	1580	396	1419	#N/A
		DEGAL5167g00060	hypothetical protein BOX15_Mlig021796g2, partial Tubulin beta chain, partial Chain B, Structural basis of backwards motion in kinesin-14: minus-end directed nKn664 in the AMPPNP state [hypothetical pr	259	7e-70	7349	2256	297	397	3611	344	6
		DEGAL6351g00050	hypothetical protein LOTGIDRAFT_223043 tubulin, beta, 2 Tubulin, beta 2C tubulin beta-4B chain isoform X2 tubulin beta-4A chain beta-tubulin, partial beta-tubulin, partial [Halichondria sp. AR-2003] [	237	5e-63	27359.6	11328.3	4036.57	9178.24	22738.5	4941.62	7
		DEGAL4241g00020	hypothetical protein LOTGIDRAFT_223043 tubulin, beta, 2 Tubulin, beta 2C tubulin beta-4B chain isoform X2 tubulin beta-4A chain beta-tubulin, partial beta-tubulin, partial [Halichondria sp. AR-2003] [	237	5e-63	21441.9	4380.37	3132.03	6225.3	18145.2	6184.53	7
		DEGAL4011g00030	hypothetical protein BRAFLDRAFT_280615 tubulin gamma-1 chain-like	207	6e-54	960	180	185	303	2284	201	1
		DEGAL887g00030	LOW QUALITY PROTEIN: tubulin alpha-1D chain-like unknown Tubulin alpha-1 chain tubulin alpha-3 chain-like tubulin alpha-8 chain isoform X3	195	2e-50	150	148	82	120	686	63	1
		DEGAL2813g00040	Tubulin beta-4 chain, partial tubulin beta-1, partial beta-tubulin, partial	179	2e-45	89.0491	63	20	1091	21	454	17
		DEGAL966g00020	Tubulin alpha-1B chain	69.7	1e-12	1705	1540	888.97	2264	2428.96	1149	7
		DEGAL39g00010	tubulin alpha [Coniophora puteana RWD-64-598 SS2]Tubulin alpha chain-like protein unnamed protein product [Zymoseptoria tritici ST99CH_1A5] []	55.1	4e-08	85	24	27	38	242	53	1
		DEGAL39g00020	YALI0E19360p INCONCLUSIVE alpha-tubulin, partial INCONCLUSIVE Tubulin alpha-1 chain alpha-tubulin, partial	50.8	8e-07	5.23184	0	0	2.61029	116.216	0	1
Group 34 - Rid-like protein enamine/imine deaminase	Der f 34 BAV90601.1	DEGAL6811g00140	RidA family protein reactive intermediate/imine deaminase [Candidatus Aminicenantes bacterium 4484_214] []	84	1e-17	373.207	3245.34	1341.83	1061.59	1401.68	1689.23	5
		DEGAL6148g00010	RidA family protein reactive intermediate/imine deaminase uncharacterized protein LOC111269850 isoform X2 uncharacterized protein LOC111249929 isoform X2	67	1e-12	259.793	1824.66	409.172	477.412	742.322	295.774	10
Group 35 - Group 2 allergen	Der f 35 BAX34757.1	DEGAL1450g00040	Der f 2-like, Der p 2-like, Pso o 2-like mite group 2 allergen	63.2	3e-11	2	7	0	53	17	200	17
		DEGAL3867g00080	Mite allergen, Der f 2 mite group 2 allergen, epididymal secretory protein E1-like	61.2	9e-11	136	2736	20300	25988	14825	10002	15
		DEGAL6896g00020	Type 2 allergen Blo t 2.046 group 2 allergen, epididymal secretory protein E1-like	45.1	9e-06	14	128	82	75	16	120	11
Group 36 - Der p 36 Allergen	Der p 36 ATI08932.1	None
Group 37 - chitin binding protein	Der f 37 AVD73319.1	DEGAL2715g00020	Peritrophin A	50.4	5e-07	54.8645	4525.17	35.4732	11.9096	8.81432	11.1725	5
		DEGAL1194g00010	Peritrophic membrane chitin binding protein	45.4	1e-05	198	26880	31	54	31	33	5
		DEGAL6037g00030	Hemocytin SCO-spondin-like	43.9	4e-05	26	1390	1142	607	663	485	4
		DEGAL2848g00080	Obstructor-E	43.5	6e-05	117.136	11731.8	21.5268	13.0904	7.18568	9.82748	5
Group 38 - Bacteriolytic enzyme	Der p 38 QLY71953.1	None
Group 39 - Troponin C	Der f 39 QBF67841.1	DEGAL4488g00100	troponin C-like protein Troponin C, partial troponin C isoform X3	256	2e-69	922	25058	15537	10534	3391	6111	5
		DEGAL2844g00100	calmodulin-beta isoform X1 calmodulin-alpha isoform X2 calmodulin-A calmodulin isoform x1, partial	133	2e-32	4623.98	6215.82	2467	2648	2159	548.794	9
		DEGAL4655g00010	calmodulin-alpha isoform X2 unknown calmodulin hypothetical protein RvY_13051 hypothetical protein CAPTEDRAFT_157141 calmodulin-like EF hand	132	5e-32	111.022	665.181	449	571	668	152.206	13
		DEGAL7112g00250	centrin-1-like isoform X1 LOW QUALITY PROTEIN: neo-calmodulin-like calmodulin calmodulin-A isoform X1 calmodulin-A-like calmodulin-A-like isoform X1	110	2e-25	365	681	229	172	45	58	5
		DEGAL510g00080	myosin-2 essential light chain-like myosin light polypeptide 6-like putative myosin II essential light chain myosin-2 essential light chain-like isoform X1 myosin-2 essential light chain-like protein,	77.4	2e-15	3467.86	2344	1287	2127	2033.74	2055.9	9
		DEGAL4092g00020	putative myosin regulatory light chain isoform L20-B variant 1 myosin regulatory light polypeptide 9 isoform X2 myosin regulatory light chain 12B-like myosin regulatory light chain 12A isoform X1 myos	70.9	1e-13	4456.4	3312.49	1693.67	2314.44	3613.36	1987.65	7
		DEGAL5607g00010	myosin regulatory light chain 12B-like myosin regulatory light chain sqh isoform X1 uncharacterized protein Dvir_GJ16661, isoform B	55.5	7e-09	651.764	493.014	230.379	329.477	567.846	292.748	7
		DEGAL3881g00010	regulatory myosin light chain Myosin regulatory light chain 2, partial	53.1	3e-08	452.006	11397.3	9625.34	4910.72	948.951	1397.16	5
		DEGAL3741g00020	uncharacterized protein Dmel_CG7646, isoform A Ca2+ sensor, putative neuronal calcium sensor 2 isoform X4	52.8	4e-08	362	605	438	584	344	333	12
		DEGAL3658g00080	regulatory myosin light chain Chain E, TWO HEAVY MEROMYOSIN INTERACTING-HEADS MOTIFS FLEXIBLE DOCKED INTO TARANTULA THICK FILAMENT 3D-MAP ALLOWS IN DEPTH STUDY OF INTRA- AND INTERMOLECULAR INTERACTION	52	6e-08	4093.99	34105.7	28591.7	21580.3	8406.05	8189.84	14
		DEGAL3741g00030	Guanylyl cyclase-activating protein 2 hippocalcin, putative Nca Eka-Recoverin protein neurocalcin homolog isoform X1	51.2	1e-07	264	394	311	397	643	113	15
		DEGAL3658g00070	myosin regulatory light chain Chain E, TWO HEAVY MEROMYOSIN INTERACTING-HEADS MOTIFS FLEXIBLE DOCKED INTO TARANTULA THICK FILAMENT 3D-MAP ALLOWS IN DEPTH STUDY OF INTRA- AND INTERMOLECULAR INTERACTION	50.1	2e-07	7	101	66	37	16	39	5
		DEGAL6308g00030	hippocalcin-like protein 1-like	49.3	5e-07	15	128	72	192	123	279	16
		DEGAL6416g00250	programmed cell death protein 6 isoform X2 programmed cell death protein 6-like isoform X2 hypothetical protein Y032_0007g3458 EF-hand programmed cell death protein 6-like	47.4	2e-06	24680.9	15773.2	8003.22	11676.6	12786.1	5384.02	6
		DEGAL3455g00040	dual oxidase dual oxidase-like isoform X1 uncharacterized protein Dsimw501_GD22800, isoform B	44.7	1e-05	773	5430	1828	2257	642	797	5
		DEGAL1832g00070	calcium-binding mitochondrial carrier protein SCaMC-1-like uncharacterized protein LOC105091376 calcium-binding mitochondrial carrier protein SCaMC-1-like isoform X3	43.5	2e-05	18	1009	546	408	98	206	5
		DEGAL6333g00010	alpha-actinin-4, putative alpha-actinin isoform X2 alpha-actinin isoform X3	42	7e-05	5381	13096	2550	1146	761	764	5
